# Supplementary material for: Effect of immune infiltration intensity on the efficacy of neoadjuvant immunotherapy for esophageal cancer
Source: Front Immunol. 2025 Jun 12;16:1543283. doi: 10.3389/fimmu.2025.1543283 (PMC12198219; doi:10.3389/fimmu.2025.1543283)
Supplement: Supplementary file 10 [file Table3.xlsx]

## Sheet: PCR_T_B_vs_PCR_T_A
Table S3 Differentially expressed genes due to treatment (PCR_T_B_vs_PCR_T_A)
Gene	p_val	avg_log2FC	pct.1	pct.2	p_val_adj	change
CXCL10	1.36190340462876e-287	4.52958	0.07	0.009	4.05438643557981e-283	up
CD79A	6.07552623275106e-155	-2.34789	0.008	0.039	1.80868415948999e-150	down
KLRB1	7.84497625459461e-136	-1.88951	0.005	0.03	2.33544943099281e-131	down
BACH2	8.59079645963929e-120	-1.20231	0.005	0.027	2.55748010603462e-115	down
OAS2	1.03282295660588e-119	2.05653	0.115	0.064	3.0747139418157e-115	up
CD27	3.10848015517118e-109	-1.33935	0.008	0.032	9.25394542194461e-105	down
MAGEA11	3.48565708593669e-87	10.2168	0.015	0	1.03768011448335e-82	up
CXCL11	9.72391609440647e-52	3.55348	0.017	0.004	2.89480982130481e-47	up
CD209	1.95574457153326e-08	1.38918	0.044	0.036	0.000582225	up
MGP	0	-1.94157	0.198	0.711	0	down
CIRBP	0	-1.53985	0.18	0.692	0	down
PNRC1	0	-1.12834	0.265	0.755	0	down
NOP53	0	-1.70064	0.11	0.597	0	down
LMNA	0	-1.90168	0.256	0.742	0	down
JUNB	0	-1.28832	0.371	0.849	0	down
ATP5F1D	0	-2.11696	0.161	0.635	0	down
EEF1D	0	-1.19848	0.393	0.858	0	down
PPDPF	0	-1.68134	0.27	0.735	0	down
CD99	0	-1.2776	0.336	0.798	0	down
SNHG5	0	-1.40781	0.322	0.784	0	down
RPL41P5	0	-1.07975	0.172	0.627	0	down
JUND	0	-1.12432	0.163	0.617	0	down
GPX4	0	-1.42965	0.313	0.765	0	down
MZT2B	0	-2.19608	0.128	0.572	0	down
MYADM	0	-1.87824	0.124	0.568	0	down
RPL13P12	0	-1.86314	0.095	0.532	0	down
CHCHD2	0	-1.26074	0.409	0.846	0	down
CAPNS1	0	-1.41797	0.194	0.631	0	down
SLC25A6	0	-1.10569	0.393	0.825	0	down
HLA-C	0	-1.21091	0.407	0.838	0	down
SNHG6	0	-1.41954	0.214	0.644	0	down
PEBP1	0	-1.2132	0.286	0.715	0	down
LGALS3	0	-1.35711	0.429	0.856	0	down
CEBPD	0	-1.42416	0.164	0.591	0	down
SQSTM1	0	-1.03649	0.246	0.672	0	down
RPSA	0	-1.10851	0.465	0.89	0	down
CST3	0	-2.63014	0.489	0.911	0	down
TAGLN2	0	-1.49562	0.485	0.906	0	down
IER2	0	-1.43592	0.269	0.69	0	down
GUK1	0	-1.29001	0.258	0.678	0	down
NENF	0	-2.20646	0.097	0.511	0	down
TIMP3	0	-1.64598	0.177	0.587	0	down
GNB2	0	-1.67384	0.13	0.534	0	down
TSPO	0	-1.43898	0.319	0.722	0	down
LRRC75A-AS1	0	-1.04429	0.347	0.749	0	down
IGFBP7	0	-1.99726	0.277	0.676	0	down
SELENOM	0	-1.83312	0.121	0.519	0	down
RPS15A	0	-1.09603	0.547	0.945	0	down
CFD	0	-3.84165	0.06	0.457	0	down
JTB	0	-1.29963	0.185	0.582	0	down
CD63	0	-1.25755	0.476	0.871	0	down
CRIP2	0	-2.41136	0.087	0.474	0	down
SPARCL1	0	-1.2203	0.285	0.671	0	down
RPS28	0	-1.64702	0.594	0.98	0	down
TIMP1	0	-2.13784	0.312	0.697	0	down
SELENOW	0	-1.26108	0.359	0.742	0	down
RPS9	0	-1.36996	0.573	0.953	0	down
CLU	0	-1.36554	0.229	0.608	0	down
ZFAS1	0	-1.04268	0.291	0.666	0	down
FIS1	0	-1.34071	0.184	0.559	0	down
FCGRT	0	-1.18702	0.146	0.521	0	down
RPL28	0	-1.24998	0.585	0.96	0	down
GSN	0	-1.61366	0.337	0.712	0	down
SCAND1	0	-2.23011	0.084	0.457	0	down
CYBA	0	-1.98688	0.164	0.534	0	down
RHOC	0	-1.31874	0.18	0.549	0	down
GABARAPL2	0	-1.08627	0.186	0.554	0	down
RPL18	0	-1.3674	0.606	0.974	0	down
PTMS	0	-1.3506	0.145	0.512	0	down
EIF3F	0	-1.18316	0.147	0.51	0	down
PLAC9	0	-2.88289	0.047	0.409	0	down
RPL12	0	-1.3981	0.62	0.98	0	down
TRIR	0	-1.44872	0.114	0.473	0	down
CD151	0	-1.26358	0.198	0.554	0	down
CRTAP	0	-1.06729	0.137	0.492	0	down
RPS21	0	-1.24978	0.62	0.974	0	down
RNH1	0	-1.32803	0.152	0.505	0	down
RPS12	0	-1.65918	0.628	0.98	0	down
UBXN1	0	-1.56342	0.106	0.45	0	down
RALY	0	-1.66336	0.107	0.449	0	down
EMP1	0	-1.80537	0.387	0.729	0	down
RPL8	0	-1.15383	0.638	0.978	0	down
S100A4	0	-1.48528	0.405	0.745	0	down
MIF	0	-2.05797	0.069	0.409	0	down
SNHG7	0	-2.71781	0.05	0.389	0	down
PDLIM1	0	-1.34085	0.222	0.56	0	down
REX1BD	0	-2.22011	0.061	0.399	0	down
RTL8C	0	-1.44636	0.121	0.457	0	down
C9orf16	0	-1.70957	0.104	0.44	0	down
KRT10	0	-1.19506	0.186	0.522	0	down
SPARC	0	-1.3488	0.257	0.593	0	down
EMP3	0	-1.4008	0.257	0.592	0	down
SMDT1	0	-1.18925	0.161	0.496	0	down
CYB5R3	0	-1.19646	0.143	0.477	0	down
HSPA1A	0	-1.12453	0.415	0.747	0	down
RPL24	0	-1.09771	0.642	0.97	0	down
CYR61	0	-2.6713	0.103	0.43	0	down
FBLN1	0	-2.80093	0.095	0.422	0	down
TMEM219	0	-1.15772	0.155	0.482	0	down
MFAP4	0	-2.41148	0.068	0.394	0	down
TPSB2	0	-2.26086	0.079	0.405	0	down
HSPB1	0	-1.25005	0.541	0.867	0	down
RPL3	0	-1.26701	0.65	0.975	0	down
GNG11	0	-1.26125	0.143	0.467	0	down
SERPING1	0	-1.09846	0.228	0.549	0	down
RGCC	0	-2.23722	0.083	0.403	0	down
VAMP2	0	-1.55148	0.076	0.395	0	down
TSPAN4	0	-1.79669	0.063	0.379	0	down
RPL13	0	-2.21114	0.679	0.995	0	down
LTBP4	0	-2.78861	0.035	0.349	0	down
RPL14	0	-1.24823	0.663	0.977	0	down
IGFBP6	0	-3.72865	0.078	0.389	0	down
AKAP12	0	-2.27148	0.062	0.372	0	down
VPS28	0	-1.30039	0.135	0.445	0	down
COL14A1	0	-1.9755	0.059	0.368	0	down
SOD3	0	-3.98293	0.018	0.326	0	down
IGFBP4	0	-1.23072	0.174	0.482	0	down
SFRP2	0	-3.07292	0.071	0.379	0	down
HEBP2	0	-1.55134	0.126	0.433	0	down
ZYX	0	-1.02641	0.134	0.44	0	down
CD55	0	-1.36576	0.103	0.408	0	down
COL6A2	0	-2.51757	0.085	0.389	0	down
CTGF	0	-1.92074	0.115	0.417	0	down
FBLN2	0	-2.43649	0.054	0.354	0	down
S100A13	0	-1.55875	0.148	0.447	0	down
SIVA1	0	-1.31987	0.147	0.445	0	down
ALKBH7	0	-2.09706	0.074	0.372	0	down
CLTB	0	-1.53267	0.129	0.426	0	down
GADD45A	0	-1.65028	0.107	0.401	0	down
NME3	0	-2.40101	0.05	0.343	0	down
CCDC85B	0	-2.61876	0.041	0.333	0	down
IGHA1	0	-2.95081	0.052	0.344	0	down
CD34	0	-1.03345	0.074	0.365	0	down
FHL1	0	-1.58975	0.05	0.34	0	down
NBL1	0	-2.1329	0.06	0.349	0	down
PAXBP1	0	-1.65921	0.061	0.35	0	down
RPS23	0	-1.12745	0.695	0.983	0	down
TUBB6	0	-1.49252	0.145	0.432	0	down
DDT	0	-1.36253	0.17	0.456	0	down
LHFPL6	0	-1.7415	0.049	0.334	0	down
CYBRD1	0	-1.25915	0.094	0.378	0	down
HCFC1R1	0	-1.65853	0.103	0.386	0	down
C3	0	-2.64398	0.07	0.353	0	down
VSIR	0	-1.18681	0.079	0.361	0	down
GYPC	0	-1.60804	0.052	0.331	0	down
H3F3A	0	-1.52237	0.051	0.33	0	down
RPL13AP5	0	-1.37449	0.06	0.339	0	down
MYL9	0	-1.70047	0.124	0.402	0	down
RPS2	0	-1.44023	0.708	0.986	0	down
RPS3	0	-1.13148	0.704	0.982	0	down
PGRMC2	0	-1.08924	0.11	0.388	0	down
DUSP23	0	-1.6603	0.105	0.382	0	down
KRT14	0	3.26375	0.399	0.122	0	up
CCDC80	0	-2.14929	0.129	0.405	0	down
DDAH2	0	-1.42558	0.064	0.34	0	down
SERTAD1	0	-2.28956	0.047	0.322	0	down
NNMT	0	-1.68522	0.121	0.395	0	down
BLVRB	0	-1.31614	0.132	0.405	0	down
SERPINF1	0	-1.94611	0.09	0.363	0	down
NDUFAF3	0	-1.20283	0.121	0.394	0	down
H2AFJ	0	-1.61623	0.104	0.376	0	down
ELN	0	-4.06964	0.015	0.286	0	down
EMD	0	-1.42307	0.075	0.346	0	down
RPS15	0	-1.06958	0.711	0.981	0	down
RPL10	0	-1.1727	0.718	0.987	0	down
RPL19	0	-1.10692	0.72	0.986	0	down
CDKN1B	0	-1.02765	0.112	0.378	0	down
EPHX1	0	-1.10086	0.109	0.375	0	down
EFEMP1	0	-2.19652	0.083	0.349	0	down
PDLIM4	0	-2.81432	0.049	0.313	0	down
COL6A1	0	-1.26911	0.106	0.369	0	down
S100A10	0	-1.25455	0.656	0.919	0	down
RAB11B	0	-1.42268	0.067	0.329	0	down
FGFR1	0	-1.94916	0.039	0.3	0	down
TXNL4A	0	-1.07422	0.133	0.392	0	down
RPL9	0	-1.03237	0.726	0.984	0	down
H1FX	0	-1.79295	0.064	0.322	0	down
KRT17	0	3.74079	0.334	0.078	0	up
GABARAPL1	0	-1.40186	0.066	0.322	0	down
RPL13A	0	-1.43249	0.737	0.992	0	down
TAGLN	0	-2.02157	0.116	0.37	0	down
RPL30	0	-1.14902	0.737	0.991	0	down
OGN	0	-1.59581	0.051	0.304	0	down
NDUFS7	0	-1.18223	0.136	0.389	0	down
METTL26	0	-1.70729	0.079	0.332	0	down
MMP2	0	-1.9176	0.114	0.366	0	down
GPX3	0	-1.02705	0.118	0.37	0	down
LSP1	0	-1.72479	0.058	0.309	0	down
MFGE8	0	-2.0566	0.069	0.32	0	down
RPLP2	0	-1.6076	0.744	0.994	0	down
EPB41L4A-AS1	0	-2.03979	0.049	0.299	0	down
LAMB2	0	-1.88252	0.044	0.293	0	down
AL138785.1	0	-1.37511	0.048	0.296	0	down
IL1R1	0	-1.79113	0.064	0.311	0	down
COL1A2	0	-1.02535	0.217	0.463	0	down
LTBP3	0	-2.59421	0.026	0.272	0	down
PAF1	0	-1.15144	0.107	0.353	0	down
MEDAG	0	-5.41131	0.011	0.257	0	down
ATF3	0	-1.20647	0.236	0.482	0	down
SDF4	0	-1.1371	0.088	0.333	0	down
KRT6A	0	2.57796	0.383	0.138	0	up
HSPB6	0	-2.72696	0.02	0.264	0	down
BAG1	0	-1.368	0.079	0.323	0	down
TPPP3	0	-3.0844	0.023	0.266	0	down
FERMT2	0	-1.21372	0.07	0.313	0	down
MFAP5	0	-1.70849	0.085	0.327	0	down
ACKR1	0	-2.32352	0.066	0.308	0	down
RPS27A	0	-1.0964	0.747	0.987	0	down
CAMLG	0	-1.07394	0.099	0.338	0	down
PLTP	0	-1.53127	0.091	0.329	0	down
MGLL	0	-1.40374	0.106	0.343	0	down
DPT	0	-1.85876	0.045	0.279	0	down
FBN1	0	-1.41682	0.109	0.343	0	down
FSTL1	0	-1.43044	0.158	0.392	0	down
MRPL43	0	-1.63796	0.082	0.316	0	down
IER3	0	-1.04836	0.348	0.582	0	down
C19orf24	0	-2.17676	0.054	0.288	0	down
SPP1	0	6.44821	0.267	0.034	0	up
SLIT3	0	-2.06411	0.022	0.254	0	down
RPL27A	0	-1.31035	0.761	0.993	0	down
SELENOH	0	-1.11173	0.08	0.311	0	down
NPDC1	0	-2.56414	0.028	0.258	0	down
PGLS	0	-1.81228	0.058	0.288	0	down
PDLIM3	0	-1.54571	0.057	0.287	0	down
RPS19BP1	0	-1.2233	0.113	0.341	0	down
DPYSL3	0	-1.32923	0.065	0.293	0	down
RNASET2	0	-1.15012	0.094	0.321	0	down
LMCD1	0	-3.04316	0.035	0.262	0	down
RARRES3	0	-1.57709	0.07	0.296	0	down
RARRES2	0	-1.77455	0.055	0.28	0	down
FAAP20	0	-2.02898	0.051	0.276	0	down
CPE	0	-1.85502	0.042	0.267	0	down
SFRP4	0	-4.56747	0.011	0.236	0	down
IGF1	0	-1.57801	0.047	0.271	0	down
PRELP	0	-1.75845	0.027	0.251	0	down
ZNF593	0	-1.68456	0.073	0.297	0	down
RAMP2	0	-2.06488	0.047	0.27	0	down
TGFBR3	0	-1.01937	0.034	0.256	0	down
STUB1	0	-1.5924	0.06	0.282	0	down
MZT2A	0	-1.43161	0.107	0.328	0	down
GAS6	0	-1.25782	0.055	0.276	0	down
BCL7C	0	-2.3049	0.039	0.26	0	down
OAF	0	-2.42573	0.039	0.26	0	down
PIM3	0	-1.13211	0.081	0.302	0	down
MT2A	0	-1.78988	0.583	0.803	0	down
MGMT	0	-1.83143	0.054	0.274	0	down
PLPP3	0	-1.12664	0.066	0.286	0	down
IMP3	0	-1.15983	0.1	0.319	0	down
ISLR	0	-1.3351	0.083	0.302	0	down
EHD2	0	-1.40252	0.066	0.284	0	down
PLPP1	0	-1.20119	0.055	0.272	0	down
YPEL3	0	-2.01368	0.032	0.249	0	down
S100A7	0	6.07185	0.222	0.007	0	up
UAP1	0	-1.8463	0.086	0.3	0	down
TGFB1	0	-1.56134	0.046	0.258	0	down
LTC4S	0	-3.18664	0.014	0.226	0	down
PCOLCE	0	-1.78162	0.065	0.276	0	down
TMEM160	0	-2.12763	0.056	0.267	0	down
PLA2G16	0	-1.76521	0.024	0.235	0	down
FKBP8	0	-1.61621	0.05	0.26	0	down
COL1A1	0	-1.22044	0.179	0.389	0	down
CTSF	0	-2.33306	0.021	0.231	0	down
CSRP1	0	-1.06826	0.141	0.351	0	down
RBPMS	0	-1.61202	0.045	0.254	0	down
RRAS	0	-1.96927	0.053	0.261	0	down
BEST1	0	-1.16317	0.034	0.242	0	down
C11orf96	0	-2.82518	0.025	0.232	0	down
MCRIP1	0	-1.60712	0.048	0.255	0	down
AEBP1	0	-1.41396	0.077	0.282	0	down
EVA1B	0	-2.86672	0.025	0.229	0	down
FOSL1	0	-2.40531	0.045	0.249	0	down
NDUFAF8	0	-1.0952	0.123	0.327	0	down
HMOX1	0	-2.84971	0.048	0.251	0	down
C1R	0	-1.91126	0.19	0.393	0	down
PDGFRL	0	-2.44873	0.019	0.22	0	down
ABHD17A	0	-2.47147	0.024	0.225	0	down
ERRFI1	0	-1.00923	0.123	0.323	0	down
ERCC1	0	-1.15629	0.067	0.266	0	down
ITGA5	0	-1.37992	0.102	0.301	0	down
BAG3	0	-1.19975	0.089	0.288	0	down
FTH1	0	-1.41762	0.796	0.994	0	down
BAD	0	-1.71831	0.057	0.254	0	down
EBPL	0	-1.27169	0.103	0.3	0	down
BGN	0	-1.12893	0.082	0.279	0	down
MPG	0	-1.43732	0.07	0.266	0	down
KLC1	0	-1.51389	0.048	0.244	0	down
JAM2	0	-1.12461	0.038	0.234	0	down
ADM	0	-1.31177	0.144	0.339	0	down
COPRS	0	-1.38541	0.06	0.255	0	down
NXT1	0	-1.36432	0.068	0.262	0	down
SPON2	0	-1.29139	0.067	0.261	0	down
AP001324.1	0	-1.09435	0.061	0.255	0	down
CHCHD10	0	-1.17669	0.126	0.32	0	down
TNFRSF12A	0	-2.01199	0.121	0.314	0	down
CRISPLD2	0	-1.853	0.045	0.238	0	down
ITIH5	0	-1.24799	0.033	0.226	0	down
CD52	0	-2.30667	0.09	0.283	0	down
C1S	0	-1.48704	0.17	0.363	0	down
HEBP1	0	-1.18712	0.06	0.251	0	down
ADAM15	0	-1.23188	0.066	0.257	0	down
MAF1	0	-1.37862	0.054	0.244	0	down
LAMA2	0	-1.30481	0.051	0.241	0	down
SNHG25	0	-1.06963	0.066	0.256	0	down
IGFBP5	0	-1.33292	0.079	0.268	0	down
PEPD	0	-1.04689	0.079	0.268	0	down
METRNL	0	-1.22352	0.052	0.241	0	down
TPM2	0	-1.97548	0.1	0.288	0	down
SAT2	0	-1.09889	0.074	0.261	0	down
NFIX	0	-1.50431	0.045	0.231	0	down
TUBB2A	0	-1.18025	0.08	0.266	0	down
CAVIN3	0	-1.75577	0.058	0.244	0	down
SRPX	0	-1.9948	0.03	0.214	0	down
MXRA8	0	-2.26312	0.034	0.218	0	down
FBLN5	0	-1.84386	0.028	0.21	0	down
ARL8A	0	-1.10828	0.05	0.232	0	down
PAXX	0	-1.84956	0.049	0.231	0	down
MMP12	0	11.292	0.184	0.002	0	up
PI16	0	-3.00752	0.017	0.198	0	down
CLCA2	0	3.13632	0.277	0.097	0	up
SPRR1B	0	3.37445	0.243	0.063	0	up
PHLDA2	0	-1.93794	0.103	0.283	0	down
ITGBL1	0	-3.87327	0.009	0.189	0	down
SERPINB3	0	3.32191	0.217	0.038	0	up
EGFL7	0	-2.04602	0.043	0.222	0	down
RNASEH2C	0	-1.29626	0.067	0.246	0	down
PXDC1	0	-1.5971	0.035	0.213	0	down
RAB34	0	-1.22853	0.075	0.252	0	down
C1orf122	0	-1.27143	0.065	0.242	0	down
MMP24OS	0	-1.70715	0.041	0.217	0	down
CHRDL1	0	-1.86566	0.017	0.192	0	down
PTGIS	0	-2.39965	0.01	0.185	0	down
AQP1	0	-1.09599	0.074	0.249	0	down
PDLIM2	0	-1.23024	0.057	0.231	0	down
TCN2	0	-1.0905	0.041	0.215	0	down
SMOC2	0	-1.46888	0.022	0.195	0	down
SIGIRR	0	-2.10416	0.029	0.202	0	down
PYCARD	0	-1.05396	0.117	0.29	0	down
DHRS3	0	-1.17937	0.043	0.216	0	down
ALDH1A3	0	-2.78791	0.017	0.19	0	down
PNPLA2	0	-1.97969	0.02	0.191	0	down
SORBS3	0	-1.19976	0.043	0.214	0	down
UBE2S	0	-2.11507	0.035	0.205	0	down
DCXR	0	-1.40803	0.082	0.252	0	down
SERPINB4	0	6.17773	0.18	0.01	0	up
CRYAB	0	-1.06506	0.092	0.26	0	down
MT2P1	0	-1.9595	0.015	0.183	0	down
NDN	0	-1.79548	0.034	0.201	0	down
VWF	0	-1.19021	0.069	0.236	0	down
FAM46A	0	-1.10792	0.073	0.24	0	down
SPHK1	0	-2.18485	0.043	0.209	0	down
ACKR3	0	-1.83702	0.064	0.229	0	down
COL8A1	0	-1.45533	0.051	0.216	0	down
PLK3	0	-1.42303	0.039	0.204	0	down
NFATC2	0	-2.27625	0.022	0.186	0	down
MAP2K3	0	-1.41537	0.045	0.209	0	down
SERPINE1	0	-2.68469	0.136	0.3	0	down
SSPN	0	-1.30244	0.05	0.214	0	down
TPSAB1	0	-2.41576	0.046	0.21	0	down
MAP1LC3A	0	-2.30246	0.021	0.184	0	down
EBF1	0	-1.0625	0.032	0.195	0	down
CLDN5	0	-2.9763	0.023	0.186	0	down
MIR205HG	0	1.77041	0.324	0.161	0	up
TPT1	0	-1.05931	0.834	0.996	0	down
AIP	0	-1.0722	0.068	0.23	0	down
CCDC107	0	-1.63086	0.039	0.201	0	down
HSF1	0	-1.11013	0.052	0.214	0	down
TWF2	0	-1.11982	0.065	0.227	0	down
ADGRE5	0	-1.19639	0.05	0.212	0	down
RBCK1	0	-1.10962	0.064	0.225	0	down
THBS1	0	-1.8237	0.171	0.332	0	down
COPZ2	0	-1.68676	0.047	0.207	0	down
S100A8	0	2.07551	0.429	0.269	0	up
ICAM2	0	-1.77731	0.038	0.197	0	down
CXXC5	0	-1.54765	0.04	0.199	0	down
CRABP2	0	-1.42727	0.127	0.286	0	down
IL32	0	-1.28756	0.103	0.261	0	down
PQBP1	0	-1.0244	0.067	0.225	0	down
CD248	0	-2.18663	0.038	0.196	0	down
RPL9P7	0	-1.00524	0.031	0.189	0	down
CORO1B	0	-1.3486	0.045	0.202	0	down
NOSIP	0	-1.10239	0.069	0.226	0	down
EFEMP2	0	-1.79788	0.036	0.193	0	down
BAIAP2	0	-1.20887	0.06	0.217	0	down
ODF3B	0	-2.04464	0.024	0.181	0	down
HINT2	0	-1.24338	0.079	0.236	0	down
CBR1	0	-1.04605	0.266	0.423	0	down
NR1H2	0	-1.08809	0.046	0.202	0	down
C15orf61	0	-1.56499	0.047	0.203	0	down
NT5C	0	-1.43423	0.061	0.217	0	down
RILPL2	0	-1.03134	0.052	0.208	0	down
FHL2	0	-1.63058	0.083	0.239	0	down
FOXC1	0	-1.13641	0.035	0.19	0	down
PLA2G2A	0	-4.62152	0.005	0.16	0	down
C1QTNF3	0	-1.89422	0.017	0.172	0	down
UGDH	0	-1.99277	0.108	0.262	0	down
GFPT2	0	-3.16772	0.017	0.171	0	down
CYP1B1	0	-2.19555	0.017	0.171	0	down
SCARA5	0	-2.65794	0.013	0.167	0	down
TSR3	0	-1.76827	0.037	0.19	0	down
R3HDM4	0	-1.33873	0.042	0.195	0	down
MRPL23	0	-1.63559	0.052	0.205	0	down
MRC2	0	-1.48684	0.049	0.201	0	down
TCF21	0	-2.59699	0.015	0.167	0	down
ELOF1	0	-1.02542	0.07	0.222	0	down
ANK2	0	-1.74557	0.014	0.166	0	down
CD37	0	-1.31161	0.058	0.209	0	down
BBS2	0	-1.1852	0.048	0.198	0	down
FAM107A	0	-1.82958	0.019	0.169	0	down
NME4	0	-1.22336	0.063	0.213	0	down
SSBP4	0	-1.87464	0.022	0.172	0	down
TNFSF12	0	-1.05451	0.041	0.191	0	down
NCBP2-AS2	0	-1.35298	0.055	0.205	0	down
BCAM	0	-2.02392	0.03	0.179	0	down
CDIPT	0	-1.11175	0.047	0.195	0	down
CDC42EP1	0	-1.21875	0.053	0.201	0	down
DDX3Y	0	-1.1863	0.076	0.224	0	down
LOX	0	-1.9949	0.058	0.206	0	down
CCS	0	-1.46627	0.039	0.187	0	down
DSG3	0	2.26553	0.282	0.134	0	up
CLPP	0	-1.20062	0.06	0.207	0	down
ZNF428	0	-1.82545	0.031	0.178	0	down
DSP	0	1.72894	0.339	0.193	0	up
ECM1	0	-1.20004	0.086	0.232	0	down
TMEM120A	0	-1.18419	0.043	0.189	0	down
GEM	0	-1.78493	0.028	0.173	0	down
TSPYL2	0	-1.24175	0.029	0.174	0	down
KRT6B	0	3.72105	0.187	0.042	0	up
PDLIM7	0	-1.07274	0.059	0.204	0	down
STX10	0	-1.29501	0.051	0.195	0	down
HLA-DRB5	0	-2.0809	0.018	0.162	0	down
MT1A	0	-2.585	0.018	0.162	0	down
HMGB3	0	2.59728	0.236	0.092	0	up
CLEC11A	0	-1.60584	0.037	0.181	0	down
HCST	0	-1.52284	0.098	0.242	0	down
PTX3	0	-4.89337	0.007	0.151	0	down
SERPINE2	0	-1.21336	0.083	0.226	0	down
SPSB3	0	-1.90436	0.026	0.169	0	down
ECSCR	0	-1.27853	0.044	0.187	0	down
ATG101	0	-1.2852	0.041	0.184	0	down
ZNF580	0	-2.35754	0.018	0.16	0	down
RNF126	0	-1.58378	0.036	0.178	0	down
RCN3	0	-1.25942	0.047	0.188	0	down
MFSD10	0	-1.30852	0.041	0.182	0	down
TGFB1I1	0	-1.55605	0.037	0.178	0	down
SCRN2	0	-1.95098	0.027	0.167	0	down
DUSP2	0	-1.31193	0.063	0.203	0	down
SVEP1	0	-1.20644	0.02	0.16	0	down
ECI1	0	-1.48674	0.044	0.184	0	down
HYI	0	-2.26794	0.018	0.158	0	down
WDR13	0	-1.30497	0.033	0.173	0	down
AKR7A2	0	-1.36166	0.043	0.182	0	down
GADD45G	0	-1.70916	0.047	0.186	0	down
DSC3	0	2.01617	0.257	0.118	0	up
CXCL1	0	2.37085	0.21	0.071	0	up
TSEN34	0	-1.38144	0.044	0.183	0	down
C4orf48	0	-1.17491	0.085	0.224	0	down
RASSF1	0	-1.14414	0.036	0.175	0	down
KANK2	0	-1.12607	0.037	0.176	0	down
DTD1	0	-1.03523	0.061	0.199	0	down
FLNC	0	-3.73601	0.006	0.144	0	down
ARF5	0	-1.87927	0.018	0.155	0	down
MAPK3	0	-1.4477	0.031	0.168	0	down
CHIC2	0	-1.04601	0.044	0.181	0	down
MMP19	0	-2.31003	0.031	0.168	0	down
TMEM98	0	-1.42722	0.038	0.175	0	down
MIR22HG	0	-1.10294	0.037	0.174	0	down
MRPS26	0	-1.10772	0.065	0.201	0	down
ANGPTL4	0	-4.22122	0.015	0.151	0	down
VASN	0	-3.69576	0.01	0.146	0	down
PROCR	0	-1.49838	0.071	0.206	0	down
ABHD14B	0	-1.59772	0.029	0.164	0	down
CRYL1	0	-1.09381	0.036	0.171	0	down
SNCG	0	-1.45595	0.025	0.16	0	down
UPP1	0	-1.00361	0.119	0.254	0	down
HSPB8	0	-1.60892	0.041	0.176	0	down
MALSU1	0	-1.04426	0.07	0.205	0	down
LIMS2	0	-1.754	0.017	0.151	0	down
HPGD	0	-1.63909	0.021	0.155	0	down
CILP	0	-3.03494	0.007	0.141	0	down
GPRC5A	0	-2.22403	0.032	0.165	0	down
SF3A2	0	-1.81836	0.023	0.156	0	down
CALHM2	0	-1.41806	0.024	0.157	0	down
MVB12A	0	-1.40808	0.046	0.179	0	down
COMTD1	0	-2.17192	0.035	0.168	0	down
MOB2	0	-2.08013	0.021	0.154	0	down
MMP1	0	9.44287	0.136	0.003	0	up
TP63	0	2.51778	0.2	0.068	0	up
CD320	0	-1.30813	0.049	0.181	0	down
TNFAIP6	0	-1.02208	0.07	0.201	0	down
VPS51	0	-1.19797	0.04	0.17	0	down
A4GALT	0	-2.3068	0.014	0.144	0	down
ITPKC	0	-1.87754	0.02	0.149	0	down
DNAJC4	0	-1.66385	0.029	0.158	0	down
CLEC14A	0	-1.43352	0.031	0.16	0	down
ABHD14A	0	-2.06544	0.022	0.151	0	down
DHPS	0	-1.09453	0.052	0.18	0	down
NUBP2	0	-1.39169	0.045	0.173	0	down
CCDC69	0	-1.02205	0.03	0.158	0	down
CPXM2	0	-1.57942	0.014	0.142	0	down
FBXO31	0	-1.9682	0.016	0.143	0	down
FXYD6	0	-1.44111	0.025	0.152	0	down
FBXW5	0	-1.24722	0.047	0.174	0	down
PCOLCE2	0	-2.09881	0.024	0.151	0	down
MXRA7	0	-1.01861	0.044	0.171	0	down
CPXM1	0	-3.13416	0.013	0.139	0	down
ERF	0	-1.1843	0.027	0.153	0	down
KRT16	0	2.78805	0.191	0.065	0	up
CCDC71L	0	-1.70489	0.036	0.162	0	down
SPON1	0	-2.01432	0.022	0.148	0	down
AGPAT2	0	-1.25797	0.042	0.167	0	down
PID1	0	-1.24036	0.02	0.144	0	down
HES4	0	-3.21498	0.017	0.141	0	down
MSRB2	0	-1.1792	0.046	0.169	0	down
THBS3	0	-2.18378	0.015	0.138	0	down
TNFRSF14	0	-1.07549	0.036	0.159	0	down
SPSB1	0	-1.75538	0.03	0.153	0	down
TSSC4	0	-1.43526	0.035	0.158	0	down
MIR100HG	0	-1.44004	0.02	0.143	0	down
LTBP2	0	-1.03487	0.044	0.166	0	down
MXD4	0	-1.32513	0.034	0.156	0	down
EVA1C	0	-1.29564	0.024	0.146	0	down
ZBTB16	0	-1.06491	0.013	0.134	0	down
FMOD	0	-1.01008	0.034	0.155	0	down
JOSD2	0	-1.54869	0.039	0.16	0	down
TP53I13	0	-1.59436	0.028	0.149	0	down
CCL4L2	0	2.15438	0.348	0.227	0	up
CERCAM	0	-1.41683	0.043	0.163	0	down
TINAGL1	0	-1.07362	0.042	0.162	0	down
NSMCE4A	0	-1.04102	0.048	0.167	0	down
DCLK1	0	-1.8864	0.009	0.128	0	down
CLMP	0	-1.07709	0.049	0.168	0	down
SHARPIN	0	-1.3746	0.037	0.156	0	down
PKN1	0	-1.42308	0.022	0.14	0	down
SLC25A1	0	-1.21782	0.047	0.165	0	down
SELENBP1	0	-1.83273	0.017	0.135	0	down
SOCS2	0	-1.04561	0.032	0.15	0	down
OLFML1	0	-1.10634	0.023	0.141	0	down
ARID5A	0	-1.15455	0.034	0.152	0	down
CRY1	0	-1.48784	0.021	0.138	0	down
AOC3	0	-1.47318	0.015	0.132	0	down
RARA	0	-1.30743	0.023	0.139	0	down
EMILIN1	0	-2.23872	0.021	0.137	0	down
TCEA2	0	-2.02776	0.015	0.131	0	down
OSR1	0	-2.92318	0.004	0.12	0	down
DGCR6L	0	-1.12991	0.05	0.165	0	down
TRAPPC6A	0	-1.13912	0.038	0.153	0	down
PQLC1	0	-1.22521	0.024	0.138	0	down
HTRA3	0	-2.07927	0.025	0.139	0	down
PLEKHJ1	0	-1.08677	0.049	0.163	0	down
LRRN4CL	0	-2.95191	0.006	0.12	0	down
ATP2B1-AS1	0	-2.18668	0.027	0.141	0	down
RAC2	0	-1.1007	0.088	0.201	0	down
TNS2	0	-1.09305	0.019	0.132	0	down
CDC42EP2	0	-1.93736	0.015	0.128	0	down
PHLDB1	0	-1.48005	0.024	0.136	0	down
CNN1	0	-1.66126	0.022	0.134	0	down
INAFM1	0	-2.19098	0.017	0.129	0	down
TPST1	0	-1.12231	0.038	0.15	0	down
PHLDA3	0	-1.48715	0.037	0.149	0	down
TMEM115	0	-1.44915	0.023	0.134	0	down
LOXL1	0	-2.18971	0.023	0.134	0	down
SPI1	0	-1.5344	0.045	0.156	0	down
FHL3	0	-1.20886	0.032	0.143	0	down
SNHG17	0	-1.16018	0.041	0.152	0	down
SEMA3C	0	-1.0447	0.089	0.199	0	down
KAT8	0	-1.13752	0.025	0.135	0	down
DBN1	0	-1.34655	0.028	0.138	0	down
SLC25A4	0	-1.21426	0.045	0.155	0	down
TMEM204	0	-1.28615	0.026	0.135	0	down
GIMAP1	0	-1.41078	0.022	0.131	0	down
SOX4	0	1.95291	0.387	0.278	0	up
C12orf10	0	-1.09154	0.051	0.159	0	down
HOXB2	0	-1.67405	0.024	0.132	0	down
SAMD4A	0	-1.52172	0.017	0.125	0	down
TUSC1	0	-1.9147	0.018	0.126	0	down
SNHG12	0	-1.27016	0.035	0.143	0	down
CTSG	0	-2.13827	0.031	0.138	0	down
AVPI1	0	-1.66808	0.029	0.136	0	down
BOC	0	-1.71527	0.014	0.121	0	down
IMPA2	0	-1.29919	0.062	0.167	0	down
FAM173A	0	-2.51377	0.017	0.122	0	down
CA2	0	2.49357	0.178	0.073	0	up
SLC19A2	0	-1.40679	0.018	0.123	0	down
SDR39U1	0	-1.05448	0.04	0.145	0	down
NLRP1	0	-1.09471	0.03	0.134	0	down
DVL1	0	-1.38143	0.026	0.13	0	down
RAMP3	0	-1.30564	0.031	0.135	0	down
SLC10A3	0	-1.13038	0.034	0.138	0	down
MRGPRF	0	-2.73361	0.012	0.116	0	down
C1QTNF1	0	-1.80168	0.02	0.124	0	down
AC092069.1	0	3.68177	0.142	0.038	0	up
ARHGEF1	0	-1.12807	0.029	0.132	0	down
NES	0	-1.09804	0.033	0.136	0	down
LRMDA	0	-1.2221	0.022	0.125	0	down
TMPRSS11D	0	3.53489	0.117	0.014	0	up
IGF2-2	0	-3.36523	0.008	0.111	0	down
EHBP1L1	0	-1.55841	0.026	0.129	0	down
GNL1	0	-1.02541	0.032	0.135	0	down
MED25	0	-1.18472	0.038	0.141	0	down
IL7R	0	2.21862	0.173	0.07	0	up
COL16A1	0	-1.50553	0.025	0.127	0	down
ENO2	0	-1.49222	0.037	0.139	0	down
TOP2A	0	2.70997	0.155	0.053	0	up
CBR3	0	-1.79116	0.034	0.136	0	down
DEXI	0	-1.42957	0.024	0.126	0	down
FBXL15	0	-1.86063	0.018	0.12	0	down
SEPT1	0	-2.67595	0.01	0.111	0	down
AKR1B10	0	2.56716	0.191	0.09	0	up
GRK5	0	-1.3713	0.023	0.124	0	down
GTPBP6	0	-1.73901	0.018	0.119	0	down
THRA	0	-1.72236	0.017	0.117	0	down
JMJD8	0	-1.18404	0.03	0.13	0	down
KRT6C	0	3.44173	0.151	0.051	0	up
AC100810.1	0	-1.41049	0.027	0.127	0	down
AL365357.1	0	-2.30044	0.028	0.128	0	down
PHF1	0	-1.23734	0.019	0.119	0	down
TNFAIP8L3	0	-3.3765	0.004	0.104	0	down
BCAR1	0	-1.43134	0.024	0.123	0	down
LGALS7B	0	-2.76304	0.028	0.127	0	down
LDOC1	0	-2.74235	0.012	0.111	0	down
RPS2P5	0	-1.44191	0.022	0.121	0	down
RDH14	0	-1.16885	0.03	0.129	0	down
RFX2	0	-1.87035	0.014	0.112	0	down
TNIP2	0	-1.15018	0.03	0.128	0	down
FAM89B	0	-1.11628	0.032	0.13	0	down
SMTN	0	-1.22554	0.031	0.129	0	down
FSTL3	0	-1.51268	0.021	0.119	0	down
EEF1A1P5	0	-1.17779	0.02	0.118	0	down
AKAP8L	0	-1.08875	0.035	0.132	0	down
RARRES1	0	-1.8065	0.014	0.111	0	down
MPST	0	-1.29153	0.035	0.132	0	down
RRAD	0	-2.65328	0.012	0.109	0	down
FAM219B	0	-1.26067	0.026	0.123	0	down
VGLL3	0	-1.34681	0.022	0.119	0	down
FTLP3	0	-1.07964	0.024	0.121	0	down
TWIST2	0	-2.48021	0.013	0.11	0	down
TUSC2	0	-1.00947	0.044	0.141	0	down
NUMBL	0	-2.42133	0.01	0.106	0	down
CLEC10A	0	-1.74008	0.02	0.116	0	down
PITPNC1	0	-1.03752	0.022	0.118	0	down
THAP11	0	-1.1805	0.03	0.126	0	down
ANKRD37	0	-1.44716	0.04	0.136	0	down
CLCF1	0	-2.89991	0.007	0.103	0	down
CORO1A	0	-1.75627	0.027	0.122	0	down
MIF4GD	0	-1.08391	0.035	0.13	0	down
RAMP1	0	-1.84769	0.021	0.116	0	down
HSPBP1	0	-1.21742	0.037	0.132	0	down
BIN1	0	-1.59422	0.018	0.113	0	down
MSRA	0	-1.11944	0.023	0.118	0	down
SSC5D	0	-2.83523	0.006	0.101	0	down
MKI67	0	2.76569	0.144	0.049	0	up
WISP2	0	-3.15034	0.004	0.098	0	down
NRN1	0	-1.38849	0.018	0.112	0	down
CDKN1C	0	-1.10843	0.028	0.122	0	down
FKBP11	0	-1.27172	0.027	0.121	0	down
CKB	0	-1.82894	0.034	0.128	0	down
CST7	0	-2.04913	0.023	0.116	0	down
SORBS2	0	-1.49467	0.025	0.118	0	down
ADAMTS4	0	-1.53052	0.03	0.123	0	down
TP53RK	0	-1.121	0.037	0.13	0	down
LPCAT4	0	-1.11843	0.028	0.121	0	down
PACS2	0	-1.18172	0.027	0.12	0	down
RFLNB	0	-1.00025	0.039	0.132	0	down
BCR	0	-1.4067	0.025	0.118	0	down
IGLC3	0	-1.79651	0.023	0.116	0	down
MMP28	0	-2.35238	0.012	0.105	0	down
LAMC2	0	4.68242	0.113	0.021	0	up
SFRP1	0	-2.24695	0.016	0.108	0	down
TRMT1	0	-1.03868	0.032	0.124	0	down
CCM2	0	-1.09305	0.036	0.128	0	down
TRABD	0	-1.00943	0.034	0.126	0	down
OGFOD3	0	-1.60356	0.024	0.116	0	down
ANG	0	-1.23644	0.021	0.113	0	down
RPL24P2	0	-1.89559	0.014	0.106	0	down
CENPT	0	-1.20665	0.024	0.115	0	down
GAMT	0	-1.51516	0.03	0.121	0	down
ADAM33	0	-2.43539	0.005	0.096	0	down
FLYWCH2	0	-1.0926	0.03	0.121	0	down
ZNF524	0	-2.4747	0.011	0.102	0	down
TMEM198B	0	-1.17926	0.018	0.109	0	down
HEIH	0	-1.06029	0.028	0.119	0	down
ARRDC1	0	-1.36168	0.027	0.117	0	down
PDZK1IP1	0	3.32332	0.111	0.021	0	up
FIBIN	0	-1.05328	0.018	0.108	0	down
NFATC1	0	-1.42323	0.012	0.101	0	down
PMM1	0	-1.00551	0.04	0.129	0	down
ADGRD1	0	-1.8863	0.005	0.094	0	down
JCHAIN	0	-2.84566	0.024	0.113	0	down
NRGN	0	-3.13416	0.007	0.096	0	down
INO80E	0	-1.18	0.025	0.114	0	down
SULT1A1	0	-1.14856	0.019	0.108	0	down
PALM	0	-2.8986	0.004	0.092	0	down
CHST12	0	-1.6041	0.019	0.107	0	down
C15orf48	0	2.3387	0.126	0.038	0	up
ORAI1	0	-1.25443	0.031	0.119	0	down
PTGDS	0	-2.21705	0.012	0.099	0	down
FNDC1	0	-2.19698	0.014	0.101	0	down
RNU4ATAC	0	-2.12757	0.011	0.098	0	down
TCIRG1	0	-1.51951	0.017	0.104	0	down
KRT4	0	-5.77398	0.007	0.094	0	down
MT-TI	0	3.69179	0.107	0.02	0	up
SEMA3B	0	-2.97288	0.007	0.093	0	down
CHPF	0	-1.13674	0.042	0.128	0	down
DIXDC1	0	-1.17498	0.022	0.108	0	down
ZNF581	0	-1.51863	0.023	0.109	0	down
C11orf68	0	-1.3294	0.021	0.107	0	down
CYHR1	0	-1.03518	0.036	0.122	0	down
FAM180A	0	-2.52996	0.003	0.089	0	down
MIB2	0	-1.88249	0.024	0.11	0	down
CDIP1	0	-1.05114	0.029	0.114	0	down
B3GAT3	0	-1.18738	0.028	0.113	0	down
FAM20C	0	-1.11553	0.026	0.111	0	down
PPP1R12C	0	-1.11286	0.018	0.103	0	down
TCEA3	0	-1.06655	0.035	0.12	0	down
MT-TE	0	1.95021	0.4	0.316	0	up
PGM5	0	-1.03176	0.011	0.095	0	down
CADPS2	0	-1.02202	0.018	0.102	0	down
UNC93B1	0	-1.34763	0.024	0.108	0	down
ECHDC2	0	-1.23888	0.023	0.107	0	down
FAM207A	0	-1.4349	0.025	0.109	0	down
TMUB1	0	-1.75573	0.021	0.105	0	down
NPR1	0	-1.78558	0.007	0.091	0	down
PCGF2	0	-1.04851	0.023	0.107	0	down
ABTB1	0	-1.62019	0.014	0.097	0	down
RCAN2	0	-1.49337	0.026	0.109	0	down
GAS1	0	-1.23343	0.026	0.109	0	down
TMEM119	0	-2.34297	0.01	0.093	0	down
PPP3CC	0	-1.08175	0.022	0.105	0	down
CADM3	0	-3.10779	0.004	0.087	0	down
DAPK3	0	-1.09196	0.023	0.106	0	down
PDGFD	0	-1.65708	0.007	0.09	0	down
HAGH	0	-1.11798	0.031	0.113	0	down
WNT2	0	-2.13587	0.016	0.098	0	down
UBTD1	0	-1.9563	0.015	0.097	0	down
SLC35G2	0	-1.14213	0.015	0.097	0	down
ZNF469	0	-2.35595	0.014	0.096	0	down
PTGER2	0	-2.28929	0.006	0.088	0	down
CYP27A1	0	-2.05139	0.008	0.09	0	down
DEDD2	0	-1.21387	0.024	0.106	0	down
CYGB	0	-1.23917	0.021	0.103	0	down
BLOC1S4	0	-1.5002	0.021	0.103	0	down
BCAT2	0	-1.32646	0.03	0.111	0	down
FRZB	0	-1.92467	0.009	0.09	0	down
SERTAD4-AS1	0	-1.32543	0.015	0.096	0	down
C1QTNF2	0	-2.64031	0.006	0.087	0	down
LARP6	0	-1.65505	0.016	0.096	0	down
THAP7	0	-1.12446	0.026	0.106	0	down
ZNF358	0	-1.58737	0.013	0.093	0	down
RSPO3	0	-2.21916	0.008	0.088	0	down
SNAPC2	0	-1.45095	0.019	0.098	0	down
TRIM52-AS1	0	-1.35377	0.018	0.097	0	down
SYNGR1	0	-1.45853	0.024	0.103	0	down
CDH3	0	3.16252	0.097	0.019	0	up
EML3	0	-1.66914	0.015	0.093	0	down
UBALD1	0	-1.6387	0.014	0.092	0	down
RRP1	0	-1.03306	0.027	0.105	0	down
GPRC5B	0	-1.01262	0.015	0.093	0	down
MARCH3	0	-2.38536	0.007	0.085	0	down
GABPB1-IT1	0	-1.09223	0.017	0.095	0	down
ZSCAN18	0	-1.77324	0.008	0.086	0	down
CFP	0	-2.51587	0.006	0.083	0	down
MAFK	0	-1.27844	0.014	0.091	0	down
DVL2	0	-1.25446	0.026	0.102	0	down
UBXN11	0	-1.54778	0.013	0.089	0	down
SCARA3	0	-1.65001	0.012	0.088	0	down
FAAP100	0	-1.47468	0.019	0.095	0	down
S1PR3	0	-1.3703	0.021	0.097	0	down
MEG3	0	-1.11502	0.016	0.092	0	down
ST3GAL4	0	-1.3291	0.02	0.095	0	down
PAMR1	0	-2.26054	0.007	0.082	0	down
ZNF768	0	-1.715	0.015	0.09	0	down
SDHAF1	0	-2.28501	0.011	0.086	0	down
MTMR9LP	0	-1.97573	0.007	0.082	0	down
GALK1	0	-1.33513	0.025	0.099	0	down
H19	0	-2.16682	0.008	0.082	0	down
GFRA1	0	-1.38112	0.008	0.082	0	down
TRBC2	0	-2.35044	0.023	0.097	0	down
OGFR	0	-1.02632	0.019	0.093	0	down
NR1D1	0	-1.4399	0.02	0.094	0	down
AOX1	0	-1.63813	0.005	0.079	0	down
MAN2C1	0	-1.02723	0.02	0.094	0	down
LMOD1	0	-1.96422	0.019	0.093	0	down
TESC	0	-2.41821	0.008	0.081	0	down
HCG11	0	-1.07809	0.023	0.096	0	down
SBF1	0	-1.4904	0.02	0.093	0	down
RCL1	0	-1.00756	0.021	0.094	0	down
SNX21	0	-2.4011	0.007	0.08	0	down
CREB3L1	0	-1.36211	0.021	0.094	0	down
ASMTL	0	-1.2857	0.017	0.09	0	down
ZNF703	0	-1.04631	0.02	0.093	0	down
ECSIT	0	-1.27329	0.026	0.098	0	down
ARHGAP4	0	-1.36112	0.018	0.09	0	down
TMEM175	0	-2.18202	0.01	0.081	0	down
GALNT15	0	-1.1841	0.014	0.085	0	down
NKG7	0	-3.17903	0.016	0.087	0	down
ABLIM3	0	-1.01218	0.015	0.086	0	down
ADM5	0	-2.56053	0.006	0.077	0	down
PPP1R37	0	-1.80089	0.012	0.082	0	down
ROBO3	0	-1.96855	0.008	0.078	0	down
TPT1P9	0	-1.32053	0.009	0.079	0	down
CDC34	0	-1.44258	0.018	0.088	0	down
BDKRB1	0	-2.37626	0.019	0.089	0	down
DOK5	0	-3.3496	0.003	0.073	0	down
SCN1B	0	-2.07185	0.007	0.077	0	down
FAM43A	0	-1.21361	0.017	0.087	0	down
TMEM203	0	-1.47072	0.018	0.088	0	down
SLCO4A1	0	-1.30162	0.011	0.08	0	down
FAM98C	0	-1.75111	0.013	0.082	0	down
CCDC159	0	-1.50451	0.013	0.082	0	down
CMA1	0	-2.1419	0.019	0.088	0	down
NRK	0	-1.32485	0.006	0.075	0	down
P3H3	0	-1.78844	0.012	0.08	0	down
CDKN2D	0	-2.05745	0.013	0.081	0	down
GXYLT2	0	-1.42627	0.013	0.081	0	down
PHYHD1	0	-2.08444	0.011	0.079	0	down
RPL12P4	0	-1.17349	0.017	0.085	0	down
HOMER3	0	-1.16517	0.02	0.088	0	down
ISYNA1	0	-1.63924	0.018	0.086	0	down
SMARCD3	0	-1.71173	0.014	0.081	0	down
LYL1	0	-2.06148	0.008	0.075	0	down
DCHS1	0	-1.14688	0.011	0.078	0	down
MTURN	0	-1.30492	0.014	0.081	0	down
SLC39A3	0	-1.46975	0.019	0.086	0	down
C17orf58	0	-1.23313	0.02	0.087	0	down
ATP10A	0	-1.68972	0.007	0.074	0	down
TBC1D17	0	-1.5743	0.012	0.078	0	down
C6orf226	0	-1.41942	0.02	0.086	0	down
NINJ2	0	-1.22314	0.018	0.083	0	down
HOXB4	0	-2.08977	0.009	0.074	0	down
PDE2A	0	-1.07817	0.01	0.075	0	down
SHISA4	0	-2.10336	0.011	0.076	0	down
MARC2	0	-1.65622	0.008	0.072	0	down
CHST14	0	-1.15151	0.016	0.08	0	down
P4HTM	0	-2.1671	0.009	0.073	0	down
SMIM10	0	-1.90456	0.012	0.076	0	down
RAB11FIP5	0	-1.15461	0.013	0.076	0	down
FGF2	0	-1.15665	0.007	0.07	0	down
MAPK8IP3	0	-2.2173	0.007	0.07	0	down
EFHD1	0	-2.48542	0.005	0.067	0	down
MACROD1	0	-1.94157	0.015	0.077	0	down
RNF166	0	-1.20088	0.016	0.078	0	down
SEMA6B	0	-1.69811	0.009	0.071	0	down
SLC7A2	0	-1.43565	0.008	0.069	0	down
MAL	0	-4.00517	0.009	0.07	0	down
ITGA11	0	-1.27179	0.013	0.074	0	down
MARCO	0	-2.23529	0.01	0.071	0	down
CBX3	0	1.33788	0.62	0.68	0	up
IL11RA	0	-1.83443	0.007	0.067	0	down
CMTM8	0	-1.87926	0.009	0.069	0	down
LINC00674	0	-1.14037	0.01	0.07	0	down
CUEDC1	0	-1.27348	0.013	0.073	0	down
HIST1H4C	0	1.79471	0.615	0.555	0	up
HIC1	0	-1.4723	0.011	0.07	0	down
F10	0	-2.85273	0.003	0.062	0	down
DSEL	0	-1.33788	0.013	0.072	0	down
RAI2	0	-1.55673	0.006	0.064	0	down
BATF3	0	-1.42809	0.012	0.069	0	down
RERG	0	-1.18606	0.007	0.064	0	down
AL139393.2	0	-2.80223	0.005	0.062	0	down
SPATC1L	0	-2.24697	0.01	0.065	0	down
INHBB	0	-1.8847	0.009	0.064	0	down
NCF1C	0	-1.6681	0.01	0.065	0	down
MTATP6P1	0	1.04568	0.913	0.968	0	up
ATP5MF	0	1.09734	0.601	0.655	0	up
RASL11A	0	-2.26827	0.005	0.059	0	down
SNED1	0	-1.55441	0.005	0.059	0	down
RBPMS2	0	-2.30977	0.005	0.059	0	down
FAM110D	0	-1.90055	0.005	0.059	0	down
ARC	0	-3.1677	0.005	0.058	0	down
SIK1B	0	-1.6824	0.004	0.057	0	down
IL17RC	0	-2.23386	0.006	0.059	0	down
IDUA	0	-2.02206	0.004	0.056	0	down
PRR7	0	-2.51175	0.007	0.059	0	down
STXBP6	0	-1.17459	0.008	0.06	0	down
AC068888.1	0	-1.39848	0.008	0.06	0	down
HAAO	0	-1.75143	0.006	0.057	0	down
ROR1	0	-1.44897	0.007	0.058	0	down
ZNF296	0	-2.90539	0.005	0.055	0	down
FTH1P20	0	-1.72267	0.006	0.056	0	down
HAS1	0	-5.63652	0	0.05	0	down
LINC01315	0	-3.40492	0.004	0.052	0	down
WT1	0	-4.20949	0.001	0.042	0	down
UQCR10	0	1.06265	0.583	0.601	0	up
MT-ATP8	0	1.5488	0.878	0.894	0	up
MT-ND4L	0	1.68548	0.967	0.958	0	up
MT-CO2	0	1.01094	0.996	0.998	0	up
PRRG3	5.31556157937758e-308	-1.82685	0.003	0.048	1.58244268218071e-303	down
WDR18	1.04592453443063e-307	-1.0138	0.04	0.123	3.11371733899999e-303	down
CDO1	1.39249470224611e-306	-1.68617	0.003	0.048	4.14545672858667e-302	down
HBB	1.16412318013673e-305	-2.7201	0.008	0.06	3.46559470726704e-301	down
ST6GALNAC4	1.31021753753327e-305	-1.29113	0.019	0.084	3.90051760923654e-301	down
CTSV	2.34698653617522e-305	3.32591	0.096	0.021	6.98697891819364e-301	up
GSTM5	2.41761616242155e-305	-1.08095	0.006	0.056	7.19724331552896e-301	down
EDNRB	2.67373081140638e-305	-1.08911	0.015	0.075	7.9596966255568e-301	down
SRPX2	6.65075026783135e-305	-1.04004	0.023	0.091	1.97992835473339e-300	down
RAB40B	7.18381786834448e-304	-1.48339	0.014	0.074	2.13862257940615e-299	down
GHDC	4.69392043388359e-303	-1.01458	0.013	0.072	1.39738011316714e-298	down
FBXL7	2.17751233902599e-301	-1.19206	0.008	0.059	6.48245423328037e-297	down
NPEPL1	2.30840053423095e-301	-1.54127	0.012	0.069	6.87210839040555e-297	down
ADA	1.33939017912106e-300	-1.03731	0.033	0.109	3.9873645632434e-296	down
MTND1P23	2.10983389537836e-300	4.42673	0.117	0.036	6.28097550654137e-296	up
TNC	2.35779469499294e-300	2.3784	0.189	0.09	7.01915480699399e-296	up
AC245595.1	2.64783271980243e-300	-1.19174	0.004	0.05	7.88259800685183e-296	down
AC027644.3	2.70440911992396e-300	-1.02927	0.031	0.105	8.05102595001361e-296	down
TRPT1	4.80563114188216e-300	-1.00214	0.043	0.126	1.43063639093832e-295	down
PARD3B	2.10886305131365e-299	-1.34332	0.008	0.059	6.27808530376074e-295	down
ARHGEF15	2.40920401399184e-299	-1.25159	0.009	0.061	7.17220034965372e-295	down
EDN3	3.03476950364784e-299	-3.47859	0.001	0.04	9.03450881235962e-295	down
FTH1P8	4.35831225876158e-299	-1.42468	0.006	0.055	1.29746955943332e-294	down
MYRIP	2.0077118141656e-298	-1.80224	0.003	0.047	5.97695807077099e-294	down
RAPGEF3	2.23861857206179e-298	-1.36045	0.007	0.057	6.66436748902795e-294	down
LIF	4.13990074131158e-298	-1.41163	0.007	0.056	1.23244845068846e-293	down
SCRG1	5.00844892593351e-298	-1.67888	0.002	0.045	1.49101524525041e-293	down
MLST8	5.1800473517175e-298	-1.11917	0.033	0.109	1.5421000966063e-293	down
MMP10	2.98299843407923e-297	10.8272	0.053	0	8.88038633825387e-293	up
IGHM	3.4859969725136e-296	-2.37339	0.007	0.058	1.0377812987173e-291	down
CD8A	1.00969287097567e-295	-2.69364	0.004	0.049	3.00585567689457e-291	down
MSC	1.2282354385603e-295	-1.52368	0.017	0.077	3.65645690059401e-291	down
SLC22A17	1.60812787807802e-295	-1.55328	0.009	0.06	4.78739669303826e-291	down
PRKAG2-AS1	4.84519786769815e-295	-1.73939	0.006	0.055	1.44241540521374e-290	down
C16orf89	5.62858276504446e-295	-3.57669	0.001	0.039	1.67562908915374e-290	down
C7orf26	4.70187520600317e-294	-1.14497	0.016	0.076	1.39974824882714e-289	down
ARHGEF25	5.65763637563999e-294	-1.7847	0.008	0.058	1.68427834902802e-289	down
ME3	6.40988729086879e-293	-2.19478	0.005	0.052	1.90822344649164e-288	down
SHB	1.06147540398137e-292	-1.20821	0.018	0.08	3.16001227765253e-288	down
SLC16A2	7.26364914047416e-292	-1.06051	0.015	0.073	2.16238834911916e-287	down
PRADC1	2.19481282772406e-291	-1.10397	0.028	0.098	6.53395778813451e-287	down
PLA2G7	4.76490181530387e-290	4.1621	0.093	0.022	1.41851127041596e-285	up
TMEM91	1.23520619078377e-288	-1.18179	0.018	0.08	3.67720882996327e-284	down
SYCE1L	1.63799591591798e-288	-1.74195	0.011	0.064	4.87631384168784e-284	down
FAM3A	3.17247824094007e-287	-1.1229	0.022	0.087	9.4444677232786e-283	down
PRR5	1.0172884037921e-286	-1.25535	0.013	0.069	3.02846757808909e-282	down
HIST1H2BK	6.4008500678931e-286	-1.13923	0.026	0.094	1.90553306521177e-281	down
FADS3	1.68451967974119e-285	-1.38432	0.019	0.08	5.01481508658952e-281	down
NOVA1	1.69822215403148e-285	-1.53559	0.007	0.056	5.05560735255172e-281	down
SPRR2A	3.21156807593471e-285	2.16946	0.09	0.02	9.56083816205763e-281	up
SERPINB13	8.85478695867754e-285	2.54754	0.112	0.034	2.6360700775983e-280	up
ZNF219	2.65224860013234e-284	-1.59192	0.013	0.068	7.89574408259397e-280	down
AC015912.3	8.54219099074424e-284	-1.3997	0.032	0.103	2.54301025794456e-279	down
ADAMTS16	1.01215990185892e-283	-3.27824	0.001	0.04	3.013200027834e-279	down
FGFRL1	3.55682876724733e-283	-2.11404	0.006	0.052	1.05886792400953e-278	down
RASGRP2	5.04118489030005e-283	-1.87673	0.008	0.058	1.50076074184232e-278	down
SNHG18	6.84702093621418e-283	-1.52613	0.02	0.082	2.03835813271096e-278	down
PIEZO2	1.06205133725334e-282	-1.02634	0.01	0.062	3.1617268310032e-278	down
SERGEF	5.20898724823482e-282	-1.2301	0.023	0.087	1.55071550379951e-277	down
TMEM220	6.97042627155493e-282	-1.20838	0.012	0.067	2.0750959010419e-277	down
PKD1	7.00373705376953e-282	-1.01816	0.016	0.073	2.08501252090719e-277	down
MYOC	3.8248136444208e-281	-1.28365	0.011	0.065	1.13864702194407e-276	down
RASD1	4.08517037857974e-281	-1.12272	0.039	0.116	1.21615522170319e-276	down
KANK3	7.29682864834083e-281	-1.45659	0.007	0.054	2.17226588861107e-276	down
PPP1R14A	1.92287835499465e-280	-1.22861	0.032	0.104	5.72440886281908e-276	down
SCG2	1.22241277146564e-279	-2.82896	0.002	0.042	3.6391228206532e-275	down
DMPK	6.24056197396866e-279	-2.42392	0.004	0.046	1.85781529965047e-274	down
PPP1R16A	3.74301516123527e-278	-1.85824	0.014	0.068	1.11429561349974e-273	down
LAMB3	7.28067457320606e-278	2.60146	0.154	0.066	2.16745682044344e-273	up
PKDCC	1.03714398330165e-277	-2.45786	0.002	0.04	3.08757763828902e-273	down
PSME2	4.19723704246014e-277	1.28226	0.471	0.442	1.24951746754038e-272	up
PPT2	1.26171546915179e-276	-1.59046	0.014	0.069	3.75612695166488e-272	down
CD8B	2.56447648888898e-276	-3.36092	0.003	0.043	7.63444650742249e-272	down
IGHA2	2.94616321467325e-276	-1.83712	0.017	0.075	8.77072789008226e-272	down
SPATA2L	8.86525484882311e-275	-2.21789	0.005	0.048	2.63918636849464e-270	down
TMEM150A	1.34836641343368e-274	-1.03438	0.016	0.074	4.01408681279208e-270	down
RASIP1	1.97256031151333e-274	-1.18312	0.014	0.069	5.87231204737519e-270	down
CTSW	2.3297721877025e-274	-2.78985	0.005	0.049	6.93573180279035e-270	down
TMEM100	2.34496102842886e-274	-2.6634	0.002	0.041	6.98094898163272e-270	down
KAT2A	1.41363464960092e-273	-1.00779	0.022	0.084	4.20839035186194e-269	down
ZNF263	5.74126152837119e-273	-1.072	0.015	0.07	1.7091735569961e-268	down
C14orf132	8.50848768513924e-273	-1.25836	0.013	0.067	2.53297678386595e-268	down
MMP9	2.46124757111799e-272	4.3264	0.068	0.009	7.32713401921826e-268	up
RTL8B	4.82953944012539e-272	-1.06849	0.028	0.096	1.43775389132533e-267	down
LSAMP	6.03170876093979e-272	-1.13008	0.011	0.063	1.79563969813178e-267	down
ICAM3	1.8956539608464e-270	-1.23502	0.024	0.088	5.64336184143972e-266	down
NT5DC3	1.94046705869133e-270	-1.17508	0.009	0.057	5.77677043372409e-266	down
SPDL1	4.01371646230812e-270	2.13467	0.156	0.068	1.19488339082913e-265	up
ACADS	1.7747157032376e-269	-1.70586	0.009	0.059	5.28332864853834e-265	down
ASPM	1.10990647413471e-268	3.42235	0.094	0.024	3.30419157349903e-264	up
HAS2	5.40188644180733e-268	-1.05925	0.032	0.101	1.60814159372604e-263	down
FNDC4	5.49383330660408e-268	-2.19818	0.005	0.047	1.63551417537604e-263	down
CD3E	5.93131524215812e-268	-2.15365	0.012	0.063	1.76575254759047e-263	down
OSR2	2.19344556284954e-267	-1.97133	0.01	0.06	6.52988744060307e-263	down
LINC01235	2.54545100019797e-267	-2.07101	0.007	0.052	7.57780762758935e-263	down
CD7	1.10495759227715e-266	-2.4062	0.01	0.06	3.28945875220907e-262	down
GPC3	1.31652727349391e-266	-1.09619	0.017	0.075	3.91930169319137e-262	down
C1orf35	2.50178855427463e-266	-1.01889	0.037	0.109	7.44782452607558e-262	down
CENPF	2.81268683815783e-266	2.69376	0.143	0.058	8.37336871719585e-262	up
CAPN15	2.92432637007199e-266	-1.25719	0.011	0.061	8.70571960370431e-262	down
PENK	7.33263793452932e-266	-1.51022	0.005	0.047	2.18292631310938e-261	down
PTRH1	1.51610758005522e-264	-1.0619	0.03	0.098	4.51345226582439e-260	down
PARP14	1.97803721593771e-264	2.10463	0.272	0.182	5.88861679184655e-260	up
SLPI	2.5441229433094e-264	-1.89729	0.091	0.187	7.57385400223207e-260	down
MTCO1P23	2.7537266992953e-264	11.9904	0.046	0	8.1978443838021e-260	up
NOC4L	2.94997851554679e-264	-1.14774	0.02	0.079	8.78208604078279e-260	down
CNKSR3	4.06141859318403e-264	-1.03342	0.014	0.068	1.20908431519089e-259	down
LIMD2	1.68597530599071e-263	-1.3551	0.029	0.096	5.01914848593433e-259	down
AP002004.1	3.55584004882489e-263	-1.05234	0.012	0.064	1.05857358253517e-258	down
COX4I2	5.47765100957721e-263	-1.62375	0.01	0.059	1.63069670555114e-258	down
SCD	7.45011255933025e-263	2.94865	0.088	0.022	2.21789850891262e-258	up
GPIHBP1	7.70828728405992e-263	-2.28587	0.002	0.039	2.29475712446464e-258	down
PUS1	1.57678126248883e-262	-1.10391	0.019	0.078	4.69407781842924e-258	down
TAZ	2.12266941732775e-262	-1.17097	0.017	0.074	6.31918685538472e-258	down
CILP2	2.22196510983407e-262	-6.62997	0	0.034	6.61479013197602e-258	down
CHRD	5.05323867032766e-262	-2.61649	0.002	0.039	1.50434915215654e-257	down
GPR146	2.86344190167405e-259	-1.38395	0.007	0.051	8.52446654128365e-255	down
GZMH	3.52326164348519e-259	-3.46678	0.003	0.043	1.04887499126554e-254	down
RARA-AS1	4.75363382642316e-259	-1.65384	0.005	0.047	1.41515679012618e-254	down
HES1	1.04664062661933e-258	1.26883	0.469	0.392	3.11584914544574e-254	up
MCRIP2	4.12687645789732e-258	-1.47194	0.015	0.069	1.22857112151603e-253	down
DEAF1	5.54154135277497e-258	-1.31927	0.014	0.068	1.64971686072111e-253	down
SLC7A11	7.09412890756866e-258	4.84864	0.059	0.006	2.11192217578319e-253	up
REXO1	7.24050820793654e-258	-1.39824	0.011	0.06	2.15549929350271e-253	down
HLA-DQB2	1.67993015609223e-257	-1.05625	0.007	0.052	5.00115207468658e-253	down
MFSD2A	2.13797820521431e-257	-1.06035	0.022	0.082	6.364761116923e-253	down
CYTL1	3.03574221323515e-257	-1.30173	0.024	0.086	9.03740456880103e-253	down
BBC3	4.02247951052373e-257	-1.5511	0.011	0.061	1.19749215028291e-252	down
MAGEA4	8.37901823127704e-257	12.1821	0.045	0	2.49443372745118e-252	up
SAMD11	3.3127682653007e-256	-2.16545	0.005	0.046	9.86211112580017e-252	down
TNXB	1.65048837616679e-255	-1.61772	0.002	0.038	4.91350389584853e-251	down
OCEL1	6.01012238503347e-255	-1.41366	0.014	0.067	1.78921343402446e-250	down
PRICKLE2	1.64637925346407e-254	-1.18725	0.014	0.067	4.90127103756254e-250	down
RILP	2.44835640347713e-254	-1.36391	0.013	0.065	7.28875701315143e-250	down
MRI1	2.90830850421111e-254	-1.22911	0.019	0.076	8.65803441703647e-250	down
KCNAB1	3.24881103981984e-253	-1.82975	0.005	0.045	9.67171046554366e-249	down
GALNT16	7.10033601191004e-253	-2.01461	0.001	0.036	2.11377003074562e-248	down
LYRM9	7.2536974727821e-253	-1.84326	0.005	0.046	2.15942573764723e-248	down
ANLN	4.16910686258255e-252	2.83738	0.099	0.029	1.24114311299082e-247	up
GMDS	4.92845404008078e-252	-1.46279	0.017	0.072	1.46720076773205e-247	down
ZNF688	2.80106878824066e-251	-1.67569	0.011	0.059	8.33878178259244e-247	down
RASL12	3.14324658086281e-250	-1.72101	0.006	0.049	9.3574450712286e-246	down
OXLD1	3.79744549622767e-250	-1.1421	0.03	0.094	1.13049952422698e-245	down
MBNL1-AS1	5.1641139014042e-250	-1.17276	0.009	0.056	1.53735670844803e-245	down
TENM2	8.72713507603587e-250	3.31988	0.068	0.011	2.59806811213588e-245	up
FCN1	2.26547375105907e-249	-1.76439	0.012	0.062	6.74431535690286e-245	down
CLIC3	2.45833311208397e-249	-2.48997	0.012	0.06	7.31845767467398e-245	down
VEGFD	4.55909581115019e-249	-1.4663	0.004	0.043	1.35724282297941e-244	down
ITGA8	1.90859710964881e-247	-1.12375	0.013	0.062	5.68189359542451e-243	down
HABP4	3.11299279171852e-247	-1.35713	0.008	0.052	9.26737954094604e-243	down
GZMM	4.20592580358714e-246	-3.39643	0.002	0.037	1.25210411172789e-241	down
NUSAP1	2.71483269381695e-245	2.01621	0.156	0.071	8.08205692949305e-241	up
DOCK6	8.23456802535872e-245	-1.02319	0.016	0.069	2.45143090114929e-240	down
KCNMA1	1.01092912352348e-244	-1.07668	0.017	0.071	3.0095360007294e-240	down
EPHB6	1.13942566283866e-244	-1.64006	0.015	0.067	3.39207019827069e-240	down
PLN	1.65135915612626e-244	-1.06572	0.02	0.076	4.91609620778789e-240	down
CXorf40B	1.06505100167691e-243	-1.21361	0.016	0.068	3.17065683199217e-239	down
MMP13	7.65756190313837e-243	13.4556	0.042	0	2.27965617856429e-238	up
FAM117A	2.14421105611032e-242	-1.75579	0.007	0.049	6.38331631404043e-238	down
HSPA6	2.430844346938e-242	-1.59217	0.032	0.097	7.23662362083444e-238	down
PNKP	2.57476105671892e-242	-1.07835	0.02	0.075	7.66506366585223e-238	down
NGF	9.92523785379107e-241	-1.71115	0.004	0.042	2.9547433090736e-236	down
ZDHHC1	1.42005764855001e-239	-2.37122	0.003	0.04	4.22751161973339e-235	down
ACAP1	4.75184147777217e-239	-1.66365	0.017	0.069	1.41462320793277e-234	down
RGS14	1.843962727687e-238	-1.1896	0.04	0.109	5.48947704032419e-234	down
SKAP1	2.4927373965338e-238	-1.86735	0.006	0.047	7.42087922948111e-234	down
CSRP2	4.85935555738508e-238	-1.033	0.111	0.209	1.44663014943354e-233	down
CX3CL1	1.00004723205038e-237	-1.09963	0.011	0.059	2.97714060981399e-233	down
ADAMTS15	1.02820968939501e-237	-1.9877	0.006	0.046	3.06098024532895e-233	down
FANCI	1.69366457245479e-237	2.69269	0.101	0.033	5.0420394321979e-233	up
CRACR2B	2.64342780336646e-237	-2.22041	0.005	0.044	7.86948457062195e-233	down
CERS4	4.11021949544815e-236	-1.31638	0.015	0.066	1.22361234379491e-231	down
THBS4	7.19202228582414e-236	-1.48823	0.011	0.057	2.14106503448985e-231	down
GLIS2	8.50933168516891e-236	-1.19045	0.009	0.052	2.53322804267478e-231	down
XIRP1	2.98963073132288e-235	-5.19024	0.001	0.032	8.9001306871482e-231	down
LINC02381	7.92477476398354e-235	-1.50633	0.009	0.053	2.3592054472379e-230	down
AGTR1	1.45617834146588e-234	-1.79853	0.002	0.036	4.33504292254392e-230	down
HIST3H2A	7.45779509224542e-234	-1.53289	0.02	0.074	2.22018559896146e-229	down
CCL8	2.37698587070947e-233	4.53076	0.072	0.015	7.07628693710208e-229	up
PLPPR2	2.50876626601495e-233	-1.10593	0.011	0.056	7.46859717392652e-229	down
ZNF423	2.51968442095859e-233	-1.19759	0.006	0.045	7.50110052119372e-229	down
NAP1L5	3.60518790086245e-233	-1.02115	0.013	0.061	1.07326443808675e-228	down
AXIN1	4.51041413926848e-233	-1.06016	0.014	0.064	1.34275028926023e-228	down
HSD17B8	6.78468108196369e-233	-1.19858	0.026	0.085	2.01979955810059e-228	down
CLDN1	1.46932964074939e-231	2.50911	0.094	0.029	4.37419434051092e-227	up
CRCT1	9.89686172713907e-231	-6.40342	0.003	0.037	2.9462957361693e-226	down
RPP25L	1.42481466136313e-230	-1.03384	0.038	0.104	4.24167324687803e-226	down
PDZRN4	5.55510168259465e-230	-1.88174	0.003	0.037	1.65375377090843e-225	down
NUDT16L1	2.03263710336436e-229	-1.28527	0.025	0.082	6.05116065671571e-225	down
WNT11	2.6186972748111e-229	-3.20604	0.001	0.031	7.79586178711263e-225	down
NFATC4	3.06779355246017e-229	-1.5438	0.008	0.05	9.13282140567394e-225	down
FAM198A	6.68168320550166e-229	-1.92797	0.002	0.036	1.98913709027784e-224	down
AP000892.3	9.00421660529334e-229	-1.26574	0.008	0.049	2.68055528339583e-224	down
TGFBI	1.07985544621948e-227	1.26607	0.343	0.254	3.21472966339539e-223	up
WTIP	1.19638901416855e-227	-1.91021	0.005	0.043	3.56165009517978e-223	down
TBX2-AS1	3.14257526053227e-227	-2.47329	0.004	0.039	9.35544655060456e-223	down
TPX2	1.65764889822445e-225	2.33838	0.113	0.043	4.93482077001417e-221	up
DDAH1	2.84770512506015e-224	-1.07376	0.012	0.058	8.47761815730405e-220	down
CDH1	3.30894218036898e-224	2.45657	0.099	0.033	9.85072087095846e-220	up
SNORD104	4.66570104207351e-224	-1.72788	0.006	0.045	1.38897920022528e-219	down
KLC2	7.86821558970753e-224	-1.4929	0.013	0.059	2.34236778105593e-219	down
HMCN2	1.67118677966637e-223	-3.47538	0	0.029	4.97512304306679e-219	down
SLC49A3	2.81215360915219e-223	-1.64722	0.006	0.044	8.37178129444606e-219	down
MYO1G	6.77012413921401e-223	-1.51391	0.013	0.06	2.01546595624401e-218	down
ACCS	7.29335737061342e-223	-1.57996	0.007	0.048	2.17123248923162e-218	down
APBB1	1.20296962804869e-222	-1.45247	0.007	0.047	3.58124058270095e-218	down
AP001528.2	1.70169238819139e-222	-2.79016	0.001	0.032	5.06593823964577e-218	down
SH2B1	2.72661615738342e-222	-1.01948	0.015	0.063	8.11713630053044e-218	down
CNTNAP1	7.97333846187811e-222	-1.48164	0.006	0.043	2.37366286010111e-217	down
MOSPD3	1.66345869258593e-221	-1.14286	0.02	0.073	4.9521165278283e-217	down
RTN2	3.80074121471384e-221	-1.05926	0.013	0.058	1.13148065962031e-216	down
DHRS12	5.24576885581827e-220	-1.16458	0.013	0.059	1.5616653883771e-215	down
CPLX1	6.31381153637891e-220	-2.59781	0.002	0.033	1.87962169438e-215	down
GFER	7.32720185869882e-220	-1.13022	0.021	0.074	2.18130799333464e-215	down
NTHL1	2.42812571101534e-219	-1.24069	0.023	0.077	7.22853024169266e-215	down
CSDC2	1.16832049515832e-218	-2.40679	0.002	0.033	3.47809011408633e-214	down
HAPLN3	1.74722142551856e-218	-1.04012	0.022	0.076	5.20147818376875e-214	down
ZNF771	2.74719811678318e-218	-1.81195	0.006	0.044	8.17840879366353e-214	down
AP001816.1	3.73371846276282e-218	-1.38371	0.01	0.052	1.11152798636449e-213	down
MCAT	5.35014459005873e-218	-1.37288	0.016	0.065	1.59273804446048e-213	down
NOP10	1.40370136761658e-217	1.07357	0.539	0.581	4.17881897139455e-213	up
MS4A1	2.16169204307997e-217	-3.73006	0.002	0.033	6.43535721224906e-213	down
CD79B	1.08320475892659e-216	-1.72128	0.009	0.05	3.22470056732446e-212	down
C1QTNF9	1.04972706002009e-215	-1.04251	0.005	0.04	3.1250374576798e-211	down
RERGL	8.95432911019341e-215	-1.06884	0.02	0.071	2.66570377610458e-210	down
NOL3	1.38602988703885e-214	-1.29502	0.02	0.072	4.12621097371464e-210	down
ASB1	1.63045410153586e-214	-1.19233	0.015	0.061	4.85386186027227e-210	down
SYBU	3.76719866969423e-214	-1.49603	0.006	0.042	1.12149504396797e-209	down
AC020911.2	1.96918079835017e-213	-1.83128	0.003	0.036	5.86225123668845e-209	down
DBP	2.92285068981263e-213	-1.33098	0.011	0.055	8.70132650357221e-209	down
TRMT61A	3.34764725463219e-213	-1.10194	0.014	0.06	9.96594587704004e-209	down
RHBDF1	3.60497788377754e-213	-1.16859	0.012	0.056	1.07320191600057e-208	down
MSX1	8.02422133733713e-213	-1.48149	0.01	0.052	2.38881069212526e-208	down
CNFN	1.01785536106031e-212	-3.4101	0.024	0.078	3.03015540987653e-208	down
YDJC	2.9856484505856e-212	-1.30193	0.022	0.075	8.88827543739332e-208	down
XPNPEP2	8.94204929278479e-212	-3.23534	0.001	0.029	2.66204807446203e-207	down
ATP5ME	1.46701676031739e-211	1.0142	0.609	0.705	4.36730889546486e-207	up
ITGB6	2.23202348287903e-211	3.67842	0.062	0.012	6.64473390853088e-207	up
HOTAIRM1	5.1029761779407e-211	-1.06831	0.009	0.05	1.51915600817295e-206	down
DEFB1	5.24854757952863e-211	-1.97616	0.07	0.146	1.56249261442567e-206	down
GSDMC	6.85610327038331e-211	2.72018	0.076	0.02	2.04106194359311e-206	up
BRCA2	1.03957410586077e-210	2.80805	0.088	0.028	3.09481211314751e-206	up
LINC01003	3.84848930822448e-210	-1.81598	0.006	0.043	1.14569526705843e-205	down
SGSH	4.17457566632746e-210	-1.0096	0.013	0.058	1.24277117586568e-205	down
EIF5AL1	5.20717793327677e-210	-1.46797	0.011	0.053	1.55017687073649e-205	down
NOV	8.78042372127342e-210	-1.02864	0.013	0.057	2.6139321418231e-205	down
CDC42EP5	1.37975255179615e-209	-1.7893	0.006	0.042	4.10752334669714e-205	down
GHR	1.68592757852461e-209	-1.32626	0.008	0.047	5.01900640126776e-205	down
RINL	2.35365770320665e-209	-1.35083	0.013	0.058	7.0068389824462e-205	down
DMWD	2.56095553604988e-209	-1.06575	0.011	0.053	7.62396463082048e-205	down
ERAP2	3.24628733383875e-209	2.12673	0.146	0.071	9.66419739283796e-205	up
MEGF6	6.57738015335996e-208	-1.92775	0.003	0.036	1.95808607165526e-203	down
HSPB2	3.48602333666226e-207	-1.96799	0.004	0.038	1.03778914732435e-202	down
IFIT3	5.92288968045176e-207	2.5652	0.164	0.088	1.76324425787049e-202	up
CCL23	9.07350216195815e-207	-1.24505	0.013	0.057	2.70118159361494e-202	down
CD3D	1.76917010480049e-206	-1.66195	0.025	0.079	5.26681940199105e-202	down
SUSD5	2.35898555377385e-206	-2.10396	0.004	0.036	7.02269999358475e-202	down
ITGA7	2.49526194625105e-206	-1.82527	0.004	0.038	7.42839481398937e-202	down
CENPE	1.24369239648103e-205	2.90923	0.101	0.038	3.70247226432403e-201	up
AC004687.1	5.66527250601661e-205	-1.17691	0.01	0.05	1.68655162504115e-200	down
SLC9B2	7.21702221157889e-203	-1.01711	0.011	0.052	2.14850751238704e-198	down
CCL14	1.82596461305137e-202	-1.00617	0.004	0.036	5.43589665305393e-198	down
CASQ2	2.02888059626444e-202	-1.20354	0.006	0.043	6.03997753507923e-198	down
PCBP4	2.58857493620553e-202	-1.35336	0.011	0.052	7.70618758508385e-198	down
CCL4	9.65398098697915e-202	1.69766	0.416	0.372	2.87399013982369e-197	up
LMF1	2.5106490968158e-201	-1.56462	0.007	0.043	7.47420236122065e-197	down
GATA6	9.13168513310749e-201	-1.68823	0.003	0.034	2.7185026641261e-196	down
SCARF2	1.1156763798672e-200	-2.01574	0.005	0.04	3.32136858286465e-196	down
TPGS1	1.2226300774741e-200	-1.90324	0.006	0.042	3.6397697406404e-196	down
SGCA	4.64732341811965e-200	-2.16587	0.002	0.033	1.38350818157422e-195	down
KNL1	1.0540975255207e-199	3.1175	0.071	0.018	3.13804833347511e-195	up
GJA4	2.46340745675252e-199	-1.6934	0.008	0.046	7.33356399875226e-195	down
VSNL1	3.86768257139193e-199	1.28067	0.226	0.139	1.15140910150338e-194	up
PSTPIP1	2.98908380943625e-198	-1.45235	0.009	0.047	8.89850250069172e-194	down
SCGB3A1	3.98605938621287e-198	-8.65553	0	0.026	1.18664987927557e-193	down
TRAC	1.75185188593852e-197	-1.5894	0.039	0.099	5.21526306443897e-193	down
ZNF316	1.89076451978929e-197	-1.10427	0.009	0.047	5.62880597541271e-193	down
NKX6-1	2.05246309692386e-197	-1.89267	0.003	0.034	6.11018263954234e-193	down
LINC01197	1.29465097368484e-196	-2.16833	0.003	0.033	3.85417594865977e-192	down
ADAMTSL1	5.39258672830763e-196	-1.15082	0.005	0.038	1.60537306901718e-191	down
MHENCR	2.3451769885925e-195	-1.91855	0.007	0.043	6.98159189503987e-191	down
JHDM1D-AS1	3.06573247251834e-195	-1.32345	0.009	0.047	9.12668557068709e-191	down
AC093673.1	3.39596843229876e-195	-1.58054	0.009	0.048	1.01097980229534e-190	down
SHC2	2.72113449747855e-194	-1.62556	0.004	0.035	8.10081739899364e-190	down
BMX	7.56940907319817e-194	-1.08904	0.005	0.039	2.25341308109109e-189	down
TBL3	2.4338064277318e-193	-1.03872	0.023	0.073	7.24544173535756e-189	down
C16orf54	6.15321792992735e-192	-1.24729	0.008	0.045	1.83181297773937e-187	down
VIPR2	9.33661481920287e-192	-2.33979	0.001	0.028	2.77951023167669e-187	down
CXADR	2.342870856657e-191	2.06857	0.115	0.049	6.9747265402679e-187	up
PGGHG	2.94789926704139e-191	-1.39743	0.008	0.044	8.7758961179822e-187	down
LAMP3	1.29355964627789e-190	3.54166	0.057	0.011	3.85092706696928e-186	up
MED16	1.40027993066718e-190	-1.02344	0.018	0.064	4.16863335359619e-186	down
ZNF414	2.52934385817945e-189	-1.66835	0.005	0.038	7.52985666580022e-185	down
TIMP4	5.64000647588455e-189	-1.8717	0.002	0.03	1.67902992787083e-184	down
TRBC1	1.9720306907531e-188	-2.26008	0.012	0.052	5.87073536637198e-184	down
FBXW4	2.02072024243802e-188	-1.05001	0.014	0.056	6.01568416173798e-184	down
SPPL2B	2.83502117778984e-187	-1.05089	0.014	0.055	8.43985804628034e-183	down
ASAP3	2.92790040699938e-187	-1.39374	0.005	0.038	8.71635951163714e-183	down
GJB2	7.09704810257132e-187	2.22725	0.175	0.1	2.11279122013548e-182	up
AC009414.2	6.61347615038785e-186	-2.40749	0.004	0.033	1.96883184997046e-181	down
SDK1	7.56604007068883e-186	-1.27945	0.007	0.042	2.25241012904406e-181	down
TMEM108	1.0172816688188e-185	-2.00472	0.001	0.028	3.02844752807356e-181	down
NPPC	6.97281834982671e-185	-3.45285	0.003	0.031	2.07580802274341e-180	down
ANXA2R	7.93045066443487e-185	-1.35787	0.012	0.052	2.36089516280226e-180	down
DPEP2	9.00469580170206e-185	-1.12344	0.006	0.039	2.6806979401667e-180	down
CD300E	1.27492019899808e-184	-1.2555	0.012	0.051	3.79543743241729e-180	down
ARSI	1.86780689042211e-184	-1.32756	0.017	0.062	5.56046111278663e-180	down
PTPRZ1	2.36448921043037e-183	2.05423	0.091	0.033	7.03908437945121e-179	up
PRG4	2.65883443804453e-183	-4.04979	0.001	0.025	7.91535012205857e-179	down
CTU2	9.48290765377167e-183	-1.27797	0.01	0.047	2.82306160852782e-178	down
HDGFL2	1.14635272263022e-182	-1.089	0.012	0.052	3.41269205527015e-178	down
TSPAN32	5.17641685136705e-182	-2.1434	0.003	0.03	1.54101929665197e-177	down
UBA6	9.38590444494638e-182	1.95886	0.181	0.108	2.79418375326054e-177	up
POMGNT2	5.10391248640511e-181	-1.26117	0.007	0.041	1.5194347472028e-176	down
DTX3	6.2535231976634e-181	-1.02371	0.014	0.056	1.86167385594439e-176	down
TNFRSF8	9.04801386722252e-181	-1.15736	0.002	0.029	2.69359372827215e-176	down
CCL13	1.35777541000254e-180	2.77686	0.085	0.03	4.04209739557755e-176	up
AL591846.1	2.20578655501238e-180	-1.50331	0.009	0.045	6.56662657427187e-176	down
ATP1A2	8.64250569156159e-180	-1.90359	0.002	0.029	2.57287394437789e-175	down
ENKD1	9.26768243837726e-180	-1.44613	0.006	0.04	2.75898906190491e-175	down
FAM109B	1.32448315324418e-179	-1.31752	0.012	0.051	3.94298634720791e-175	down
XCL2	2.82356465483569e-179	-1.68137	0.007	0.04	8.40575197744586e-175	down
RETREG1	6.10941164350203e-179	-1.31675	0.009	0.044	1.81877184627055e-174	down
SEMA3E	7.10677056127514e-179	-1.0374	0.004	0.035	2.11568559609161e-174	down
NBEAL2	1.02995331798087e-178	-1.29182	0.009	0.046	3.06617102762905e-174	down
HSPB7	1.15515232171388e-178	-1.96824	0.002	0.029	3.43888846174222e-174	down
GLI4	1.61864943705467e-178	-2.17811	0.004	0.034	4.81871937411177e-174	down
UNC5B-AS1	1.75871635979488e-178	-2.65965	0.007	0.041	5.23569860310937e-174	down
PLEKHF1	1.91939556924187e-178	-1.54983	0.011	0.05	5.71404060963304e-174	down
GABBR1	2.18969051668915e-178	-1.04685	0.008	0.043	6.51870866818361e-174	down
CDON	1.47555302886827e-177	-1.2502	0.003	0.032	4.39272136694084e-173	down
DIRAS3	4.38915104554673e-177	-2.90891	0.003	0.03	1.30665026625926e-172	down
PLLP	1.58595486615082e-176	-1.77141	0.008	0.041	4.72138763653098e-172	down
COL4A4	3.34208820114701e-176	-2.15969	0.002	0.027	9.94939657481466e-172	down
NAT6	1.29115132337646e-175	-1.88596	0.005	0.037	3.84375748969172e-171	down
STAT1	2.15036494294657e-175	1.78529	0.27	0.203	6.40163643515195e-171	up
AC134043.2	2.68418299458103e-175	-1.55163	0.005	0.035	7.99081277486772e-171	down
B9D2	2.70109181258307e-175	-1.43085	0.012	0.051	8.04115032605981e-171	down
PKP1	3.01816435580512e-175	1.54545	0.162	0.089	8.98507528723185e-171	up
ATP1B2	3.17042914157567e-175	-1.19936	0.004	0.034	9.43836755447078e-171	down
FAIM2	5.86212892078607e-174	-1.49916	0.002	0.029	1.74515577971801e-169	down
FTH1P11	9.9572143992962e-174	-1.69759	0.003	0.03	2.96426272667048e-169	down
AC010226.1	1.03986578521945e-173	-3.62617	0.001	0.024	3.0956804425983e-169	down
FNDC5	1.63706775634653e-173	-2.35576	0.001	0.025	4.87355071064363e-169	down
PHYHIP	1.67434136397218e-173	-2.2288	0.002	0.028	4.98451424054519e-169	down
DLGAP5	2.8117372366297e-173	2.33391	0.084	0.03	8.37054175344663e-169	up
NAALADL1	3.28345295616359e-173	-1.1219	0.01	0.045	9.77483945049902e-169	down
GZMA	4.30671499549161e-173	-1.01799	0.016	0.057	1.28210905415785e-168	down
ANKRD35	6.41796561227415e-173	-1.26452	0.01	0.045	1.91062836277401e-168	down
MYL12A	2.06063016172988e-172	1.771	0.688	0.822	6.13449599146986e-168	up
NRXN2	3.13576502304941e-172	-1.61564	0.004	0.033	9.33517247361808e-168	down
FTH1P2	3.43284367308169e-172	-2.48162	0.002	0.027	1.02195756147642e-167	down
AL135925.1	4.64286945969673e-172	-1.68305	0.007	0.039	1.38218223815172e-167	down
KCNA5	5.33492676028843e-172	-2.77657	0.001	0.025	1.58820769653787e-167	down
ATP6V0E2	7.55545775864105e-172	-1.47826	0.008	0.041	2.24925977474744e-167	down
NUDT8	1.40770308014867e-171	-1.28148	0.031	0.082	4.19073206960258e-167	down
B3GALT4	2.25006475264298e-171	-1.33903	0.011	0.048	6.69844276861814e-167	down
TMC8	4.95625281300073e-171	-1.04648	0.014	0.053	1.47547646243032e-166	down
HOXA5	1.90638794379457e-170	-1.43414	0.01	0.045	5.67531690867645e-166	down
EGFLAM	2.34268145165943e-170	-1.01007	0.009	0.043	6.97416268159012e-166	down
RNASEK	3.2654706513317e-170	-1.10351	0.012	0.05	9.72130612901447e-166	down
CKAP2	3.74388668135925e-170	1.70178	0.181	0.108	1.11455506504065e-165	up
BEND5	1.37105810337831e-169	-2.05003	0.002	0.028	4.08163997375722e-165	down
CCDC22	2.72662073379286e-169	-1.01024	0.013	0.051	8.11714992450135e-165	down
PLEK2	4.04113582686238e-169	2.35749	0.085	0.031	1.20304613565693e-164	up
PCDH19	6.12060554471466e-169	-1.28203	0.004	0.033	1.82210427066155e-164	down
CTXN1	1.21941507829423e-168	-2.76865	0.002	0.027	3.63019868808191e-164	down
WASH6P	1.43910777558563e-168	-2.32116	0.004	0.031	4.28422384791841e-164	down
BOLA1	1.71373216254069e-168	-1.05387	0.024	0.07	5.10178064788364e-164	down
WNT5A	2.73091926838315e-168	3.32761	0.086	0.032	8.12994666197664e-164	up
TPPP	3.23835945566495e-168	-2.11276	0.003	0.03	9.64059609951456e-164	down
DNAL4	5.45203608171111e-168	-1.1517	0.017	0.059	1.6230711415254e-163	down
HIST1H1B	1.03856600581853e-167	2.15058	0.091	0.035	3.09181099932177e-163	up
CERS3	1.83962200653404e-166	1.92906	0.105	0.046	5.47655471345184e-162	up
CALB2	1.87335412769181e-166	-1.58675	0.008	0.041	5.57697523813852e-162	down
AC080038.1	2.58756639493285e-166	-3.19845	0.001	0.025	7.70318515771508e-162	down
DXO	4.27635895969803e-166	-1.08462	0.012	0.05	1.2730720623021e-161	down
CRY2	9.87531703676698e-166	-1.01783	0.007	0.038	2.93988188184553e-161	down
GKAP1	1.11106728457481e-165	-1.38943	0.006	0.036	3.30764730617922e-161	down
ZNF668	2.44519923483825e-165	-1.18936	0.008	0.041	7.27935812211346e-161	down
SAA1	8.7203786060687e-165	1.52465	0.073	0.023	2.59605671102665e-160	up
NEFM	2.38018052896762e-164	4.5358	0.041	0.005	7.0857974347366e-160	up
KRT16P6	1.45669854842858e-163	2.89115	0.048	0.009	4.33659157867187e-159	up
AL133415.1	3.75199224958217e-163	-1.25954	0.003	0.028	1.11696809270061e-158	down
TBC1D25	5.33427909012574e-163	-1.00625	0.01	0.045	1.58801488513043e-158	down
FCGR3A	9.46511559640877e-163	2.55124	0.157	0.092	2.81776491305089e-158	up
D2HGDH	1.77686789869365e-162	-1.36393	0.006	0.036	5.289735734411e-158	down
ESRP1	1.88164025285807e-162	2.1207	0.094	0.038	5.60164303275849e-158	up
FABP3	5.71040175615199e-162	-1.16957	0.009	0.042	1.69998660280645e-157	down
POLQ	6.34256108203089e-162	4.05943	0.041	0.006	1.8881804341206e-157	up
HMMR	6.65600074055675e-162	2.81154	0.064	0.018	1.98149142046374e-157	up
GPBAR1	8.59328214113328e-162	-2.01573	0.004	0.03	2.55822009341538e-157	down
ITGB2-AS1	9.70919222218555e-162	-1.08999	0.007	0.039	2.89042652454464e-157	down
EEF1A1P13	1.66782745722221e-161	-1.39817	0.004	0.032	4.96512234015051e-157	down
KCNK15	2.38033786483511e-161	-2.74053	0.001	0.024	7.08626582361413e-157	down
TRGC2	4.29154214713494e-161	-2.92678	0.003	0.028	1.27759209720207e-156	down
GZMK	6.56483859227612e-161	-1.84921	0.004	0.032	1.9543524489206e-156	down
CCNB1	2.06528187659595e-160	1.58162	0.128	0.064	6.14834414662614e-156	up
TTK	2.57353886491956e-159	1.88047	0.102	0.044	7.66142520086552e-155	up
AC044849.1	8.61129315583355e-159	-1.81274	0.003	0.029	2.56358197249165e-154	down
DIO3OS	1.51736334965611e-158	-2.59566	0.002	0.025	4.51719069192625e-154	down
ACAP3	1.73641269660982e-158	-1.26567	0.01	0.045	5.16930059780745e-154	down
PPAN	4.32564141171909e-158	-1.17001	0.008	0.04	1.28774344826877e-153	down
HEPHL1	4.39990128138482e-158	8.87364	0.028	0	1.30985061146826e-153	up
LINC00475	4.56920881265374e-158	-1.95626	0.002	0.026	1.36025346352702e-153	down
CLIP3	6.59610564911943e-158	-1.42474	0.005	0.033	1.96366065174285e-153	down
AL049555.1	2.01402587321336e-157	2.84932	0.053	0.012	5.99575502455616e-153	up
FAHD2CP	3.96696611873854e-157	-1.52594	0.007	0.038	1.18096581354846e-152	down
NOXA1	4.91325783060883e-157	-2.32187	0.003	0.028	1.46267685617225e-152	down
PUSL1	8.31541648320459e-157	-1.11773	0.018	0.058	2.47549948705001e-152	down
COMP	1.80153937184053e-156	-11.2338	0	0.02	5.36318270996927e-152	down
NAPSB	2.69238255260036e-156	-1.32633	0.017	0.056	8.01522285909129e-152	down
DSG2	3.24845799687491e-156	2.17856	0.132	0.071	9.67065945669661e-152	up
P4HA3	3.98045900839472e-156	-1.58654	0.005	0.034	1.18498264679911e-151	down
TMEM8B	4.64677974539437e-156	-1.27366	0.004	0.031	1.3833463302039e-151	down
ODF3L1	9.9031318982496e-156	-2.81518	0.001	0.024	2.94816236610891e-151	down
CCDC106	1.53522164718897e-155	-1.75863	0.005	0.034	4.57035484368157e-151	down
ACKR4	2.19751657353338e-155	-1.21078	0.007	0.037	6.54200683940887e-151	down
AREG	2.70605935004847e-155	-1.04152	0.096	0.173	8.0559386850943e-151	down
ZNF467	3.08074679660605e-155	-1.00787	0.006	0.036	9.17138321349621e-151	down
WNT2B	5.20571881925021e-155	-1.69761	0.006	0.035	1.54974249249079e-150	down
DACT3	9.39246539030194e-155	-2.09455	0.003	0.028	2.79613694669289e-150	down
ASRGL1	1.13399789738364e-154	-1.01176	0.017	0.056	3.3759117405111e-150	down
TBC1D10C	1.42807215580797e-154	-2.07916	0.004	0.031	4.25137080784034e-150	down
CRIP1	1.77146701509998e-154	-2.96458	0.001	0.022	5.27365730395263e-150	down
SLC25A23	5.70911683261781e-154	-1.11928	0.01	0.044	1.69960408107032e-149	down
SLC43A1	9.4404964857059e-154	-1.02408	0.006	0.036	2.81043580379465e-149	down
TMEM200A	7.73596530700572e-153	-1.37318	0.005	0.033	2.3029968718956e-148	down
FBXO17	1.23674165164394e-152	-1.13254	0.013	0.049	3.68177989694401e-148	down
GPSM1	2.14009646153133e-152	-1.52673	0.004	0.03	6.37106716597878e-148	down
NRIP2	1.02506772855915e-151	-2.4464	0.001	0.023	3.05162662792058e-147	down
ZNF584	3.44288629974047e-151	-1.00801	0.008	0.038	1.02494725143274e-146	down
FGF16	3.53244113890763e-151	-10.3498	0	0.019	1.0516077270528e-146	down
PRRX2	1.84490659487603e-150	-1.33079	0.01	0.043	5.49228693294593e-146	down
ZNHIT2	2.7050686011718e-150	-1.38617	0.012	0.046	8.05298922568844e-146	down
COL6A6	2.86159919178317e-150	-2.36917	0.003	0.027	8.51898079393851e-146	down
SGCG	4.20207840287209e-150	-1.72585	0.002	0.024	1.25095874053502e-145	down
CGREF1	5.38656040679962e-150	-2.00116	0.005	0.032	1.60357903310425e-145	down
GPRC5C	7.09972593392697e-150	-1.38809	0.013	0.047	2.11358841053006e-145	down
CD96	9.06523705309054e-150	-1.01802	0.013	0.049	2.69872107070505e-145	down
FAM69B	7.7622463051646e-149	-1.69369	0.005	0.031	2.3108207250475e-144	down
NDUFA12	1.17297629097862e-148	1.15897	0.441	0.442	3.49195041824335e-144	up
E4F1	1.85121819691142e-148	-1.01674	0.012	0.046	5.51107657220531e-144	down
HYAL1	8.48344824662083e-148	-1.23759	0.005	0.031	2.52552254301902e-143	down
BUB1	1.22189136016467e-147	2.71313	0.059	0.017	3.63757057921021e-143	up
AR	8.25298455917522e-147	-1.47834	0.005	0.032	2.45691350326646e-142	down
TFAP2B	1.16684084253371e-146	-3.56552	0.001	0.022	3.47368518822285e-142	down
OAS3	1.2881234896271e-146	2.2008	0.12	0.062	3.83474362861989e-142	up
KRT32	5.65019664112046e-146	-4.10553	0.001	0.021	1.68206354006156e-141	down
UBE2V2	1.29951200876733e-145	1.42364	0.328	0.286	3.86864725010035e-141	up
WNT10B	1.64632650666588e-145	-3.19325	0.001	0.021	4.90111401034432e-141	down
ZBTB47	2.60894544980389e-145	-1.77961	0.003	0.026	7.76683060406618e-141	down
NTRK3	3.51209904175004e-145	-1.51666	0.002	0.023	1.04555188472899e-140	down
CSF3	5.94839350527816e-145	-1.8868	0.01	0.041	1.77083674652131e-140	down
ZBTB48	1.31771445834227e-144	-1.06729	0.011	0.044	3.92283594248494e-140	down
RAB6B	1.46450406557553e-144	-1.89682	0.004	0.029	4.35982860321836e-140	down
IL34	2.271321201766e-144	-1.60464	0.003	0.027	6.76172321765739e-140	down
MUC12	3.04671285854022e-144	-2.04998	0.004	0.029	9.07006417987424e-140	down
AC073332.1	4.05212400682829e-144	-1.90424	0.007	0.035	1.20631731683278e-139	down
APOE	1.39352649699516e-143	-1.08492	0.056	0.114	4.14852838155458e-139	down
USP2	4.31093733369453e-143	-1.5684	0.003	0.025	1.28336604424086e-138	down
C8orf82	1.020770797336e-142	-1.16111	0.01	0.041	3.03883466366927e-138	down
CLSPN	1.33473775824978e-142	2.62696	0.054	0.014	3.97351430630959e-138	up
GCSAML	1.9859930585034e-142	-1.4996	0.005	0.031	5.91230133516462e-138	down
SOBP	2.0872389982362e-142	-1.03102	0.007	0.035	6.21371049774918e-138	down
C1orf228	3.8021396036429e-142	-2.4568	0.002	0.024	1.13189696000449e-137	down
SPINK7	3.99425415431979e-142	-4.87773	0.006	0.033	1.189089461741e-137	down
FN3K	2.06184911121756e-141	-1.50876	0.003	0.025	6.13812480409469e-137	down
NRG1	2.92848546977733e-141	3.24108	0.049	0.012	8.7181012435271e-137	up
CPTP	3.4366997310248e-141	-1.26208	0.012	0.045	1.02310550992608e-136	down
DSC2	2.18099976669767e-140	1.42314	0.189	0.123	6.49283630545897e-136	up
CTSB	2.68683116696353e-140	1.4796	0.612	0.679	7.99869638405043e-136	up
GRK4	4.33089611891411e-140	-1.14515	0.007	0.035	1.28930777460073e-135	down
RRM2	3.33125192565043e-139	2.03829	0.082	0.034	9.91713698266132e-135	up
TMPRSS11A	7.83851652919822e-139	2.45077	0.064	0.022	2.33352637074231e-134	up
PGF	1.12800825533387e-138	-1.13078	0.016	0.052	3.35808057612894e-134	down
MISP3	1.44289148763542e-138	-2.63634	0.002	0.023	4.29548795869065e-134	down
GPX1P1	9.5581514254358e-138	-1.85786	0.002	0.024	2.84546167935224e-133	down
SPSB2	1.00831541530603e-137	-1.37467	0.01	0.04	3.00175499136605e-133	down
SBSPON	1.32716172516328e-137	-1.80875	0.003	0.025	3.95096045581108e-133	down
MEIS3	2.23396055691549e-137	-1.616	0.005	0.031	6.65050057793741e-133	down
TMEM200B	2.85608232211369e-137	-1.45887	0.007	0.034	8.50255707293246e-133	down
PTGES	3.72024982450946e-137	-1.17375	0.023	0.063	1.10751837275647e-132	down
FAM167B	4.07013052550413e-137	-1.01196	0.012	0.044	1.21167785744258e-132	down
CNTNAP2	6.70725266828409e-137	3.87887	0.033	0.004	1.99674911934817e-132	up
IL17D	8.50040481561186e-137	-2.2365	0.001	0.021	2.53057051360765e-132	down
AL731557.1	1.06244982582536e-136	-2.52502	0.001	0.021	3.1629131314821e-132	down
WDFY3-AS2	1.09850665687025e-136	-1.25436	0.004	0.027	3.27025431750274e-132	down
RASSF8-AS1	5.32724881098606e-136	-1.00281	0.007	0.035	1.58592197103055e-131	down
WNT9A	5.65500098031758e-136	-1.72635	0.004	0.027	1.68349379184054e-131	down
CD3G	2.16586010838624e-135	-1.25317	0.016	0.051	6.44776554266583e-131	down
BMP5	2.48639098730174e-135	-1.04436	0.003	0.026	7.40198596919729e-131	down
UBXN10	2.89791849587773e-135	-1.86863	0.001	0.021	8.62710336222799e-131	down
TNFSF14	5.04246891044468e-135	-2.31099	0.003	0.027	1.50114299463938e-130	down
LINC01088	1.3297136429303e-134	-2.02923	0.001	0.021	3.95855751500351e-130	down
P2RX1	1.61868043620355e-134	-1.07352	0.004	0.028	4.81881165857796e-130	down
WDR72	1.69425548453323e-134	3.5731	0.034	0.005	5.04379857745544e-130	up
AL109741.1	2.64643378283945e-134	-1.12627	0.003	0.026	7.87843337151305e-130	down
COQ10A	3.53511706096016e-134	-1.159	0.005	0.03	1.05240434904784e-129	down
SNTA1	6.92178785747255e-134	-1.94004	0.005	0.031	2.06061624516958e-129	down
AVPR2	1.1533935149062e-133	-1.93189	0.002	0.022	3.43365249387575e-129	down
RAB37	1.59256711868197e-133	-1.03484	0.004	0.028	4.74107231231623e-129	down
SORCS2	2.98161354350671e-133	-1.38625	0.004	0.028	8.87626351901948e-129	down
PLCD1	4.22204455177384e-133	-1.01976	0.013	0.046	1.25690266306307e-128	down
KRT19	6.02134369839931e-133	-1.47625	0.137	0.202	1.79255401901348e-128	down
AL080243.2	1.17304178552607e-132	-1.1242	0.005	0.03	3.4921453955111e-128	down
TNNT3	1.37460222702076e-132	-1.05077	0.006	0.032	4.09219082984079e-128	down
XCL1	1.66127391220483e-132	-1.41679	0.011	0.043	4.94561243663377e-128	down
ZNF821	2.31135693180388e-132	-1.29976	0.009	0.038	6.88090958598016e-128	down
MZF1	5.99580029832961e-132	-1.57519	0.004	0.027	1.78494974881273e-127	down
HRC	7.60071916849552e-132	-2.54306	0.001	0.019	2.26273409646112e-127	down
HACD1	8.52964437508947e-132	-1.16923	0.018	0.053	2.53927513046413e-127	down
TINCR	9.39312406170532e-132	-1.30262	0.021	0.059	2.79633303316967e-127	down
AC215219.1	1.23867746559497e-131	-1.93914	0.003	0.025	3.68754281507624e-127	down
DUSP28	1.968558906566e-131	-1.19478	0.011	0.041	5.86039986484698e-127	down
FOXE1	5.87854418620025e-131	3.54363	0.035	0.006	1.75004260423182e-126	up
RASSF7	1.0101808497089e-130	-1.20525	0.012	0.043	3.00730838958339e-126	down
CADM3-AS1	5.2675304038256e-130	-1.00064	0.002	0.023	1.56814380121888e-125	down
ECT2	7.60001675572808e-130	1.95114	0.101	0.049	2.26252498818025e-125	up
SYT8	4.03874945384458e-129	-2.59983	0.004	0.026	1.20233571240953e-124	down
COLGALT2	4.46056785654822e-129	-1.52815	0.002	0.022	1.32791105089441e-124	down
DOHH	5.1492761663582e-129	-1.08571	0.009	0.038	1.53293951472484e-124	down
RBP5	5.50131921665165e-129	-1.74596	0.003	0.024	1.6377427307972e-124	down
ENHO	1.11678647299554e-128	-5.00145	0	0.017	3.32467333010771e-124	down
HOXA-AS2	1.22715519343142e-128	-1.15546	0.007	0.034	3.65324101084533e-124	down
TAF6L	1.51859851789611e-128	-1.76025	0.005	0.029	4.52086778777672e-124	down
SPOCK2	1.8155078201141e-128	-1.27031	0.007	0.034	5.40476678047968e-124	down
TNFSF10	2.5323597983557e-128	1.27227	0.358	0.319	7.53883511970493e-124	up
DENND6B	2.99818387642382e-128	-1.31782	0.007	0.033	8.92559340011372e-124	down
ESCO2	3.26703850956922e-128	2.314	0.06	0.02	9.72597364298758e-124	up
ABCA3	3.33207218564856e-128	-2.2217	0.002	0.022	9.91957889667576e-124	down
KCNJ12	5.49241635686382e-128	-2.16109	0.002	0.021	1.63509234943836e-123	down
ABCA2	6.15926120354071e-128	-1.21834	0.006	0.032	1.83361206029407e-123	down
KIF14	9.59386700569522e-128	3.39682	0.043	0.01	2.85609420759547e-123	up
EIF2S2	1.15198563365836e-127	1.11238	0.518	0.59	3.42946123140093e-123	up
RABEP2	1.15377656657274e-127	-1.38941	0.008	0.035	3.43479283868703e-123	down
HSD11B1L	1.348948975371e-127	-1.88118	0.004	0.027	4.01582109967946e-123	down
FCRL6	2.04327843074365e-127	-3.41444	0.001	0.019	6.08283988832385e-123	down
TRABD2B	4.67907061984091e-127	-2.36674	0.001	0.019	1.39295932352664e-122	down
B3GNT8	5.6546061206653e-127	-1.55932	0.005	0.028	1.68337624212206e-122	down
CCDC88B	9.27868474484749e-127	-1.03821	0.008	0.035	2.7622644485411e-122	down
KCTD13	1.23809431036713e-126	-1.07416	0.007	0.034	3.68580676196294e-122	down
ISG15	9.38620138299977e-126	1.93203	0.279	0.231	2.79427215171903e-121	up
RAD51AP1	1.37255553171572e-125	2.0689	0.071	0.028	4.08609781791769e-121	up
IGSF6	1.74328954329802e-125	2.09327	0.17	0.114	5.1897729703982e-121	up
IDH1	2.40831851552724e-125	1.65132	0.209	0.151	7.16956422072458e-121	up
CXCR3	2.68234628315518e-125	-2.36022	0.004	0.026	7.98534488495296e-121	down
COL17A1	7.21793011626231e-125	1.57894	0.15	0.09	2.14877779561129e-120	up
BHLHE22	1.29718657022359e-124	-1.15857	0.003	0.023	3.86172441955564e-120	down
CDK1	2.19446383032391e-124	1.70317	0.102	0.051	6.53291882287428e-120	up
ZEB1-AS1	3.3563414925165e-124	-1.08223	0.006	0.03	9.99182862322162e-120	down
KAZALD1	4.83960275737256e-124	-2.33999	0.001	0.02	1.44074974086981e-119	down
NCF1	5.88753731291069e-124	-1.58861	0.003	0.023	1.75271985805351e-119	down
COL10A1	6.59451020949559e-124	5.1799	0.036	0.006	1.96318568936684e-119	up
ATAD5	1.60300354669446e-123	2.16618	0.073	0.03	4.77214155850941e-119	up
ZNF683	1.88717755362448e-123	-3.55352	0.001	0.019	5.61812757714008e-119	down
ADAMTS9-AS2	2.48926012211635e-123	-1.6314	0.001	0.02	7.41052738354037e-119	down
GPR162	3.13384886595588e-123	-1.79939	0.002	0.021	9.32946807395065e-119	down
HDAC10	3.91285410665264e-123	-1.30093	0.006	0.031	1.16485666755049e-118	down
PCLAF	4.26266133576276e-123	1.17683	0.132	0.074	1.26899427965657e-118	up
SPACA6	5.09486690400866e-123	-1.43693	0.005	0.028	1.51674187732338e-118	down
FKBP1B	1.21899279410917e-122	-1.13199	0.012	0.042	3.62894154806301e-118	down
AGT	1.81571774797475e-122	-2.1443	0.002	0.021	5.40539173572084e-118	down
HBA2	5.25155636741566e-122	-3.07528	0.008	0.034	1.56338833057964e-117	down
MT-TP	7.17849523382623e-122	1.80202	0.2	0.142	2.13703803111007e-117	up
CRLF1	7.83361948590884e-122	-2.8029	0.002	0.02	2.33206852095506e-117	down
GDF15	1.353861000158e-121	-1.57614	0.006	0.03	4.03044419747037e-117	down
CGNL1	1.69338078384461e-121	-1.35859	0.005	0.027	5.04119459350542e-117	down
MYOM1	2.1063506459979e-121	-1.44942	0.003	0.023	6.27060587313576e-117	down
FAM83B	2.29512387588679e-121	2.23457	0.061	0.022	6.83258377851497e-117	up
AC093159.1	2.75095806879477e-121	-2.76179	0.003	0.023	8.18960217080204e-117	down
BIRC5	4.40752028325044e-121	1.6295	0.095	0.046	1.31211878832366e-116	up
CST2	6.00742229851427e-121	-4.21871	0.001	0.017	1.7884096182677e-116	down
STK32C	9.43339800083432e-121	-1.15312	0.01	0.038	2.80832258484838e-116	down
LONRF3	2.05191336362848e-120	-1.1523	0.003	0.024	6.108546083522e-116	down
SPRR3	3.11333294685291e-120	-2.98004	0.072	0.13	9.26839218278111e-116	down
ZBTB7C	3.13304272438167e-120	-1.0846	0.012	0.041	9.32706819048425e-116	down
CIP2A	3.50764253850062e-120	2.47202	0.064	0.024	1.04422518371163e-115	up
COL4A1	5.04526673580363e-120	1.47817	0.153	0.25	1.50197590724874e-115	up
MAP4K1	1.15720996144263e-119	-1.24043	0.006	0.031	3.4450140552147e-115	down
DES	1.76056690688895e-119	-1.651	0.002	0.022	5.24120768180839e-115	down
MCM10	7.51889422548194e-119	3.13961	0.036	0.007	2.23837481092597e-114	up
KIF23	1.03979555238744e-118	2.49268	0.06	0.022	3.0954713594574e-114	up
WHRN	1.04267343778549e-118	-1.15077	0.005	0.027	3.1040388242874e-114	down
PARP9	1.17063423689303e-118	1.67106	0.192	0.136	3.48497812323056e-114	up
BX322562.1	1.52595007896002e-118	-2.66726	0.001	0.018	4.54275338506397e-114	down
GPR34	3.62776279733207e-118	2.33202	0.125	0.073	1.07998498476576e-113	up
FBLN7	1.08977356545894e-117	-1.09807	0.005	0.028	3.24425590437126e-113	down
KIF26A	1.12502500739423e-117	-1.09243	0.008	0.033	3.34919944701262e-113	down
CROCC	1.96567429115155e-117	-1.04491	0.006	0.03	5.85181236475818e-113	down
AL109628.1	2.04584553002071e-117	-1.49392	0.005	0.027	6.09048214287165e-113	down
ISM1	1.92435304408696e-116	-1.03653	0.006	0.029	5.72879901224687e-112	down
XRCC2	2.98150587697098e-116	3.4466	0.032	0.005	8.8759429957426e-112	up
MCM4	4.01748571005288e-116	1.73946	0.137	0.083	1.19600549588274e-111	up
IGFBP7-AS1	8.68346366666021e-116	-1.72101	0.001	0.016	2.58506713356474e-111	down
WDR66	9.01762807277312e-116	2.01995	0.056	0.019	2.68454787726456e-111	up
TF	9.55599627276182e-116	-4.43442	0.001	0.017	2.84482009040119e-111	down
AK1	1.32609884075659e-115	-1.29293	0.007	0.032	3.94779624893237e-111	down
ZNF865	2.42994775593208e-115	-1.13926	0.005	0.027	7.23395446940981e-111	down
PRF1	3.11688026952555e-115	-1.72453	0.009	0.035	9.27895256237758e-111	down
TMEM25	3.92518062165578e-115	-1.27611	0.008	0.033	1.16852627106693e-110	down
ADPRHL1	3.94202771394806e-115	-1.98195	0.004	0.025	1.17354165044234e-110	down
OLR1	4.31136132488277e-115	2.41884	0.081	0.038	1.2834922664176e-110	up
ZNF667	9.09701016736253e-115	-1.2882	0.003	0.022	2.70817992682383e-110	down
COL7A1	1.00480523582933e-114	2.35698	0.068	0.028	2.99130518706392e-110	up
NACAD	1.92768888853561e-114	-4.11721	0.001	0.017	5.7387298211705e-110	down
PCYT2	1.82071063503603e-113	-1.08768	0.011	0.039	5.42025556050227e-109	down
YBX1P10	1.90478103411199e-113	-1.57529	0.003	0.023	5.6705331385514e-109	down
CFAP58	2.72668553045195e-113	5.8524	0.023	0.001	8.11734282415546e-109	up
CXorf40A	4.3739829708122e-113	-1.04224	0.009	0.035	1.30213473041079e-108	down
ZNF444	5.11022079126186e-113	-1.05007	0.008	0.032	1.52131272955865e-108	down
ARHGAP20	6.88467181241468e-113	-1.01484	0.005	0.027	2.04956679855585e-108	down
TMEM191A	8.20857670043244e-113	-1.56076	0.01	0.036	2.44369328371874e-108	down
ZNF599	2.26044084178669e-112	-1.09261	0.011	0.038	6.72933238599897e-108	down
AC092803.2	2.73592583319579e-112	-1.00575	0.007	0.031	8.14485120542385e-108	down
ZNF205	3.676137563433e-112	-1.96478	0.003	0.023	1.094386152634e-107	down
LINC00863	4.53280706485321e-112	-1.35736	0.005	0.026	1.3494166632068e-107	down
GRB7	4.9540407194959e-112	-1.20384	0.012	0.04	1.47481792219393e-107	down
LDB3	8.57312663007222e-112	-2.7087	0.001	0.017	2.5522197977725e-107	down
LINC02345	8.89161120727914e-112	5.18673	0.025	0.002	2.647032656407e-107	up
CD247	9.61688358814941e-112	-1.77012	0.005	0.027	2.86294624419208e-107	down
EPCAM	2.74522180577033e-111	2.11109	0.085	0.041	8.17252531577828e-107	up
AD000864.1	3.21554447462752e-111	-1.13442	0.005	0.026	9.57267590096613e-107	down
PTGIR	9.71029990550477e-111	-1.05393	0.008	0.033	2.89075628186877e-106	down
AL133523.1	1.3336779344153e-110	-2.21845	0.002	0.019	3.97035921075435e-106	down
ADCYAP1	1.86405271168944e-110	3.92889	0.047	0.015	5.54928492269947e-106	up
GPR82	5.93441342164127e-110	3.20609	0.041	0.011	1.76667487562261e-105	up
TPT1P4	6.42353674616631e-110	-1.12767	0.003	0.022	1.91228688933371e-105	down
CD80	1.51987235171811e-109	4.21129	0.028	0.004	4.52465999106482e-105	up
PRSS8	2.45121357752819e-109	-1.23756	0.019	0.051	7.29726282030142e-105	down
KRT7	2.62191306810445e-109	-1.68452	0.015	0.045	7.80543520374693e-105	down
CASC9	3.17561056547e-109	4.50105	0.023	0.001	9.4537926534042e-105	up
LPAR6	3.69040023825007e-109	1.32624	0.364	0.338	1.09863215092705e-104	up
AL139246.5	9.80181025023719e-109	-2.31258	0.002	0.02	2.91799891149561e-104	down
CKMT2	1.46960861221479e-108	-1.88528	0.001	0.018	4.37502483856343e-104	down
YPEL1	3.48890842553431e-108	-1.7905	0.002	0.02	1.03864803828156e-103	down
FOXM1	3.94346506891064e-108	2.90601	0.041	0.011	1.1739695510147e-103	up
HLA-H	4.96487528215135e-108	-1.00876	0.005	0.025	1.47804337149646e-103	down
SNTG2	8.13747963187338e-108	-1.65157	0.001	0.017	2.42252768640871e-103	down
LCK	1.92629997848852e-107	-1.31846	0.009	0.034	5.73459503596032e-103	down
CDC6	2.31589288126454e-107	2.32129	0.052	0.018	6.89441310752453e-103	up
P2RX2	2.50607797731107e-107	-3.05975	0	0.015	7.46059413845506e-103	down
FAM124A	2.51643889447098e-107	-1.29022	0.004	0.023	7.49143858884012e-103	down
TP53AIP1	3.97892748280348e-107	-1.01842	0.052	0.098	1.1845267116306e-102	down
MIR3188	4.81133080145856e-107	-1.2591	0.003	0.021	1.43233317959421e-102	down
HSF4	4.91021544073528e-107	-1.90346	0.003	0.021	1.46177113670689e-102	down
LINC01638	6.05680906796846e-107	-2.2873	0.001	0.016	1.80311205953421e-102	down
CLEC5A	6.88709689585871e-107	3.07398	0.052	0.018	2.05028874589714e-102	up
IFIH1	9.47406452793244e-107	2.03396	0.126	0.076	2.82042900996549e-102	up
LRRC2	2.88964512337354e-106	-2.67063	0	0.015	8.60247353228302e-102	down
MTRNR2L8	3.04221053000867e-106	-2.09994	0.001	0.018	9.0566607478358e-102	down
C5orf66-AS1	4.20202988195943e-106	-1.6709	0.015	0.045	1.25094429585932e-101	down
SUCNR1	4.99329638746974e-106	3.23097	0.039	0.01	1.48650433454974e-101	up
GPRASP1	6.12163660723934e-106	-1.01444	0.003	0.021	1.82241121797515e-101	down
SERP2	8.12401623114724e-106	-1.97289	0.002	0.018	2.41851963201253e-101	down
GMPR	9.25834219806693e-106	-1.31332	0.007	0.03	2.75620847236453e-101	down
MAF	1.07040373976288e-105	1.33091	0.238	0.181	3.18659193327409e-101	up
NTF3	1.78637122803601e-105	-1.99153	0.004	0.023	5.31802714586321e-101	down
LRRC14	2.94951409470825e-105	-1.00988	0.011	0.037	8.78070345994646e-101	down
AC098614.1	4.57839263289937e-105	-1.04239	0.008	0.031	1.36298748681414e-100	down
AC012306.2	5.28661607938026e-105	-1.57943	0.003	0.021	1.5738256068315e-100	down
PNMA2	6.8052049268952e-105	-1.44619	0.002	0.019	2.0259095067367e-100	down
SDCBP2	1.10380902977535e-104	-1.04712	0.02	0.053	3.28603948164121e-100	down
MMP3	1.2479142030124e-104	3.62495	0.043	0.012	3.71504058236792e-100	up
AL033397.1	1.57167186330514e-104	6.84767	0.019	0	4.67886713705941e-100	up
CD70	1.68593172131524e-104	-1.80973	0.005	0.025	5.01901873435548e-100	down
EREG	2.76878600341343e-104	-1.85923	0.033	0.072	8.24267593216179e-100	down
PRKDC	2.77154292814528e-104	1.50951	0.304	0.273	8.2508832970885e-100	up
PEX6	3.18535791031759e-104	-1.1797	0.006	0.028	9.48281049901548e-100	down
LRRC75B	5.27412114793528e-104	-1.67957	0.005	0.025	1.57010586574033e-99	down
IGFL2-AS1	7.27195022747319e-104	3.2418	0.03	0.006	2.16485958271877e-99	up
SERPINB7	7.32570964699103e-104	5.98975	0.02	0.001	2.18086376190923e-99	up
FAM111B	8.66267634230616e-104	2.08403	0.058	0.023	2.57887874710454e-99	up
TMEM130	1.03623146807877e-103	-4.07367	0.001	0.015	3.0848610804705e-99	down
CCR10	1.25288320321808e-103	-2.34384	0.002	0.018	3.72983329598023e-99	down
AC005912.1	1.37083046742418e-103	1.70127	0.393	0.413	4.0809623015218e-99	up
YPEL4	1.5471750960243e-103	-2.13241	0.001	0.016	4.60594026086436e-99	down
PIGZ	2.17280063374781e-103	-1.48486	0.005	0.025	6.46842748666722e-99	down
FGF10	2.50376055725386e-103	-1.59797	0.001	0.017	7.45369517894473e-99	down
PARD6A	2.89612062735931e-103	-2.28834	0.001	0.017	8.62175110764868e-99	down
NCAPG	3.07359695800287e-103	2.20672	0.058	0.022	9.15009814397454e-99	up
SLIRP	3.12805255835535e-103	1.11258	0.459	0.507	9.31221246622388e-99	up
TTLL3	3.5317827338025e-103	-1.32919	0.004	0.024	1.051411719853e-98	down
NEIL1	4.44713121800089e-103	-1.40047	0.005	0.025	1.32391096359886e-98	down
ADAP1	4.6784354950788e-103	-1.47228	0.004	0.024	1.39277024688496e-98	down
RPS18P9	7.5525582462302e-103	-1.27453	0.005	0.025	2.24839658990273e-98	down
FBXO44	1.50001035878802e-102	-1.13399	0.009	0.034	4.46553083811194e-98	down
LYPD5	1.80875717003536e-102	-1.30945	0.007	0.029	5.38467009519528e-98	down
SIT1	2.36211124562444e-102	-1.99185	0.006	0.027	7.03200517822396e-98	down
AL355001.2	3.65440671920956e-102	-2.07428	0.003	0.021	1.08791688030869e-97	down
AL138724.1	4.66633369141436e-102	-1.53138	0.004	0.024	1.38916753993405e-97	down
GNB1L	4.91622473657278e-102	-1.17369	0.009	0.033	1.46356010407772e-97	down
AC245041.2	7.94001891822288e-102	1.92837	0.068	0.03	2.36374363195495e-97	up
KCNK7	1.20578552223288e-101	-2.33081	0.004	0.023	3.58962349968727e-97	down
AP001024.1	1.40916540804676e-101	-1.19083	0.005	0.026	4.19508541975519e-97	down
CST1	2.05361570194578e-101	7.88257	0.021	0.001	6.11361394469258e-97	up
SDC1	2.43055169443845e-101	1.44831	0.134	0.083	7.23575239434325e-97	up
CCL5	4.01716903704642e-101	-1.36797	0.109	0.173	1.19591122232872e-96	down
S1PR4	5.14757846965674e-101	-2.39244	0.003	0.02	1.53243411041681e-96	down
NLGN4X	5.42752237779367e-101	-1.47458	0.003	0.02	1.61577341186918e-96	down
PPFIA3	5.6779685102717e-101	-1.90339	0.003	0.021	1.69033122550789e-96	down
FBXO2	1.90827975846509e-100	-1.93925	0.006	0.026	5.68094884095057e-96	down
DMTN	2.59318677193657e-100	-1.39319	0.006	0.026	7.71991702005518e-96	down
RGS11	3.29372707171979e-100	-1.89111	0.001	0.015	9.80542549250982e-96	down
CKAP2L	3.44959207304162e-100	2.21214	0.058	0.023	1.02694356014449e-95	up
DYRK1B	3.89969601362289e-100	-1.34518	0.005	0.025	1.16093950325554e-95	down
PAK3	8.18328035205653e-100	-1.78329	0.001	0.017	2.43616256080723e-95	down
RSAD2	1.12005093768521e-99	2.72046	0.071	0.033	3.33439164148887e-95	up
IL24	1.17243376894928e-99	5.98258	0.02	0.001	3.49033533016201e-95	up
NXPH3	1.39398120121809e-99	-1.81592	0.001	0.016	4.14988203602624e-95	down
ZFPM1	1.42190102885006e-99	-1.28929	0.004	0.022	4.23299936288663e-95	down
AC007384.1	2.77753748676768e-99	-1.85623	0.001	0.017	8.26872909810737e-95	down
FAT2	4.92233479903086e-99	2.16557	0.051	0.018	1.46537906967149e-94	up
MAPK8IP1	8.04153937742994e-99	-1.65457	0.003	0.019	2.39396627266089e-94	down
AMPH	1.13565739028598e-98	-1.35311	0.006	0.026	3.38085205088136e-94	down
APOC1	2.62977152816184e-98	2.06387	0.105	0.061	7.82882983933781e-94	up
VIPR1	4.95774180831058e-98	-1.08027	0.004	0.022	1.47591973633406e-93	down
DDX58	6.68003371695592e-98	2.13217	0.105	0.06	1.98864603753778e-93	up
MAL2	6.98355291354294e-98	1.21371	0.132	0.081	2.07900370236173e-93	up
TMEM102	6.99518476888296e-98	-2.14601	0.004	0.022	2.08246650569646e-93	down
ZBTB22	8.13477058444796e-98	-1.04358	0.007	0.029	2.42172120299016e-93	down
AC006329.1	4.61888975183216e-97	2.33392	0.045	0.015	1.37504347912043e-92	up
C16orf86	4.84227667961085e-97	-2.36889	0.001	0.016	1.44154576752015e-92	down
HJURP	6.15674364318115e-97	2.85066	0.038	0.01	1.83286258257503e-92	up
APCDD1L	7.08541973436015e-97	-1.52189	0.004	0.022	2.10932945491902e-92	down
KIF18A	7.45598307864457e-97	2.49443	0.045	0.015	2.21964616251249e-92	up
ROR1-AS1	1.63258267221937e-96	-3.14358	0	0.013	4.86019861519708e-92	down
FAM50B	1.66007120922098e-96	-1.19971	0.008	0.03	4.94203198985086e-92	down
HAS3	1.78298903937943e-96	3.5475	0.028	0.005	5.30795837023256e-92	up
KIF17	2.64948512073999e-96	-1.24438	0.003	0.02	7.88751720444295e-92	down
ABHD8	2.69500134333998e-96	-1.16246	0.006	0.026	8.02301899912313e-92	down
AC004812.2	4.30065874462077e-96	-1.51126	0.004	0.022	1.2803061082736e-91	down
LINC00968	5.31758071642773e-96	-1.11136	0.002	0.017	1.58304377928053e-91	down
C1QTNF4	5.47355545086534e-96	-2.67287	0.001	0.015	1.62947745772261e-91	down
LZTS3	7.56278606234804e-96	-1.5071	0.002	0.018	2.25144141076101e-91	down
CNIH4	1.52398552648327e-95	1.23689	0.357	0.347	4.5369049123407e-91	up
IGDCC4	1.92155923058249e-95	-1.007	0.005	0.024	5.72048182944407e-91	down
AC105942.1	2.15110779991297e-95	-1.92137	0.001	0.016	6.40384792034091e-91	down
MIR497HG	2.4315868365144e-95	-1.2317	0.002	0.018	7.23883401230336e-91	down
U2SURP	3.87310036321222e-95	1.27448	0.377	0.375	1.15302197812828e-90	up
CDCA2	4.20168215603573e-95	2.67685	0.04	0.012	1.25084077785184e-90	up
AL161421.1	8.63194583254334e-95	-2.20692	0.002	0.017	2.56973027434815e-90	down
ZAP70	1.23494905171409e-94	-3.32414	0.002	0.016	3.67644332695284e-90	down
NAP1L3	1.32387751501839e-94	-1.25514	0.003	0.02	3.94118336220976e-90	down
GLDN	1.33406848872009e-94	-2.10445	0.002	0.017	3.97152189091972e-90	down
KIF11	1.3801937102525e-94	1.78445	0.079	0.039	4.10883667542171e-90	up
AC147067.1	1.41170113735269e-94	-1.46191	0.004	0.021	4.20263428589896e-90	down
AL162377.1	2.02676715825924e-94	-1.73856	0.003	0.02	6.03368583013776e-90	down
THEMIS	4.21304661287335e-94	-1.38674	0.003	0.02	1.25422397665239e-89	down
AURKA	6.46965244126475e-94	1.93637	0.064	0.028	1.92601553176452e-89	up
MELK	7.77492876001021e-94	2.24992	0.051	0.019	2.31459629185504e-89	up
LRFN3	9.21340037891216e-94	-1.79902	0.003	0.02	2.74282929280215e-89	down
KIF20A	1.03215187246408e-93	2.75518	0.039	0.012	3.07271612432555e-89	up
TUBB2B	1.08858880450915e-93	-2.04803	0.002	0.017	3.24072887102373e-89	down
AC245297.1	1.16309550841694e-93	-1.04019	0.004	0.022	3.46253532855723e-89	down
ADAMTS18	1.2119923657064e-93	-3.6068	0	0.013	3.60810127270794e-89	down
SFXN1	1.89041620963756e-93	1.57712	0.13	0.083	5.62776905609101e-89	up
AC139530.1	2.81702931404224e-93	-1.82227	0.004	0.021	8.38629626790374e-89	down
PGAM2	4.00854799709822e-93	-4.20612	0	0.012	1.19334473873614e-88	down
KIF20B	4.29766427662918e-93	1.71774	0.122	0.075	1.27941465515251e-88	up
CXCL9	8.13118791678053e-93	2.11844	0.032	0.007	2.42065464282556e-88	up
EHF	1.32435735830321e-92	1.11517	0.159	0.106	3.94261185566865e-88	up
FAM19A5	1.92496324823576e-92	-1.67952	0.004	0.021	5.73061558999786e-88	down
C21orf2	2.69028831596178e-92	-3.09477	0.001	0.014	8.00898831661821e-88	down
SMPD2	4.81788840905243e-92	-1.00539	0.009	0.032	1.43428537937491e-87	down
BBOX1	4.95227606639566e-92	-1.60174	0.007	0.028	1.47429258496599e-87	down
AMTN	6.33303454233094e-92	4.07958	0.019	0.001	1.88534438325192e-87	up
KANSL1-AS1	6.55579744492797e-92	-1.03817	0.007	0.028	1.95166089935506e-87	down
LINC01985	7.6757244289414e-92	-1.55997	0.001	0.015	2.28506316249586e-87	down
UBE2C	1.26356537734818e-91	1.05557	0.092	0.049	3.76163412836553e-87	up
CCL3L1	2.67610039686687e-91	2.03267	0.209	0.164	7.96675088147267e-87	up
GRIP2	3.19826541243952e-91	-1.0637	0.004	0.021	9.52123613283244e-87	down
ABCA13	6.17005692773574e-91	5.61267	0.018	0.001	1.83682594738693e-86	up
MTATP6P3	1.30867848169968e-90	3.15186	0.032	0.008	3.89593584001993e-86	up
KNTC1	1.80669927056884e-90	2.2188	0.057	0.024	5.37854372848343e-86	up
AL359265.2	1.96894401294508e-90	-4.24617	0.001	0.013	5.86154632653751e-86	down
C11orf21	2.21163128987978e-90	-1.41432	0.002	0.017	6.58402634997211e-86	down
TFPI2	2.76424708663518e-90	-1.50076	0.005	0.023	8.22916357691294e-86	down
C10orf99	4.8707866714979e-90	1.74145	0.059	0.025	1.45003319210493e-85	up
PRAME	7.37245198172177e-90	10.2726	0.016	0	2.19477895495857e-85	up
MAGEA6	7.37245198598344e-90	10.2927	0.016	0	2.19477895622727e-85	up
ADAMTS10	1.27712162159887e-89	-1.2883	0.002	0.016	3.80199106749983e-85	down
SRL	1.37304635270315e-89	-2.24494	0.001	0.013	4.08755899199726e-85	down
PSCA	1.49716987009513e-89	-4.79506	0.002	0.017	4.45707470327319e-85	down
CRTAC1	1.54569173269595e-89	-1.95344	0.001	0.015	4.60152428823583e-85	down
SIGLEC6	1.93174420861383e-89	-1.35067	0.001	0.015	5.75080250904337e-85	down
SAPCD2	2.49435636261876e-89	3.35284	0.032	0.008	7.42569889151606e-85	up
BRIP1	3.18004629288857e-89	2.54706	0.034	0.009	9.46699781392927e-85	up
ZDHHC15	5.5630355319174e-89	-1.26518	0.002	0.017	1.65611567785181e-84	down
SLITRK4	6.45339466635628e-89	-1.06542	0.002	0.017	1.92117559217427e-84	down
CHRNE	7.02294233465845e-89	-1.02348	0.003	0.018	2.09072993302782e-84	down
E2F7	8.37954162596422e-89	2.80219	0.032	0.008	2.49458954204955e-84	up
REM1	9.29255865470957e-89	-1.1825	0.004	0.021	2.76639471150704e-84	down
ZDHHC11B	1.1823053605794e-88	-1.42636	0.002	0.017	3.51972305844488e-84	down
CLDN15	1.7362414083117e-88	-1.2282	0.005	0.024	5.16879067254394e-84	down
RAB38	1.93105096158302e-88	1.39193	0.119	0.074	5.74873871263264e-84	up
TMEM35A	2.58715100622859e-88	-1.72114	0.002	0.016	7.7019485455425e-84	down
PNMT	4.88074980477378e-88	-1.10305	0.002	0.015	1.45299921688116e-83	down
GALNT17	5.04908754404632e-88	-3.55844	0	0.012	1.50311336186259e-83	down
CDH23	6.60305329470523e-88	-1.29102	0.003	0.019	1.96572896583375e-83	down
ITGA9-AS1	7.89525030715041e-88	-1.15312	0.005	0.023	2.35041601643868e-83	down
GRIA1	8.94851756280944e-88	-1.50779	0.001	0.013	2.66397367844837e-83	down
MRPL13	1.72139294603108e-87	1.15402	0.31	0.282	5.12458680033451e-83	up
ALKAL2	1.80645895827398e-87	-3.71841	0	0.012	5.37782831878163e-83	down
SLC45A1	1.8476059591844e-87	-2.02328	0.001	0.014	5.50032294049196e-83	down
KIF4A	1.85523229181746e-87	2.47092	0.043	0.015	5.52302653274058e-83	up
CEP152	3.46686175257393e-87	2.27302	0.082	0.044	1.03208474374126e-82	up
NECAB3	3.74746455872853e-87	-1.08486	0.008	0.029	1.11562019913348e-82	down
NCAM2	5.51690955582269e-87	-1.26664	0.002	0.016	1.64238397476841e-82	down
KIF15	5.85287421370469e-87	2.64758	0.037	0.011	1.74240065341989e-82	up
DMKN	6.8063206481378e-87	1.43862	0.109	0.065	2.02624165695062e-82	up
GINS1	1.00256231241111e-86	2.43803	0.035	0.01	2.98462800404788e-82	up
ZNF575	1.87025555712478e-86	-1.35023	0.003	0.018	5.56775079356047e-82	down
PRR11	1.96528350551443e-86	1.99172	0.066	0.032	5.85064899591645e-82	up
TTTY14	2.78393232107279e-86	-1.1808	0.013	0.038	8.28776651983371e-82	down
SPAG4	2.99750879774331e-86	-1.86266	0.005	0.023	8.92358369088182e-82	down
LINC01023	5.95963242273389e-86	-1.45671	0.004	0.021	1.77418257224788e-81	down
RAMP2-AS1	7.14489360173265e-86	-1.44447	0.002	0.016	2.12703482523581e-81	down
PYHIN1	8.61616170144278e-86	-1.18749	0.007	0.027	2.56503133851952e-81	down
PRSS36	9.04237411336661e-86	-1.08066	0.004	0.021	2.69191477354924e-81	down
TMEM121	9.4142446320125e-86	-2.12708	0.002	0.016	2.80262062695012e-81	down
SHOX2	1.76658686586273e-85	-1.39896	0.003	0.018	5.25912909967334e-81	down
SKA3	3.25002875412729e-85	2.06019	0.048	0.019	9.67533560103694e-81	up
PYGM	3.42426628295837e-85	-1.27284	0.001	0.015	1.01940407243671e-80	down
PRKY	3.7781928621856e-85	-1.16122	0.006	0.026	1.12476801507265e-80	down
SMC4	3.9876210428477e-85	1.64018	0.231	0.191	1.18711478445576e-80	up
TPTEP1	4.75194599271214e-85	-1.39925	0.003	0.017	1.4146543220304e-80	down
C1orf159	6.27205720028992e-85	-1.28639	0.006	0.025	1.86719142852631e-80	down
NEB	7.26335860680435e-85	3.48934	0.026	0.005	2.16230185724565e-80	up
CHADL	2.03513357528858e-84	-2.71847	0.001	0.014	6.05859265363409e-80	down
ZNF579	3.48816533759318e-84	-1.15307	0.005	0.023	1.03842682100149e-79	down
HOPX	4.16135051803686e-84	-1.08344	0.082	0.13	1.23883404921957e-79	down
RNF39	4.50205281245425e-84	-2.63907	0.002	0.016	1.34026112226763e-79	down
SGO2	4.53587022211696e-84	1.86173	0.069	0.034	1.35032856512422e-79	up
FAM180B	1.26915767342487e-83	-3.01044	0	0.011	3.77828239378583e-79	down
PRKCQ-AS1	1.9793653453872e-83	-1.64034	0.007	0.026	5.89257063321769e-79	down
CPAMD8	2.07908100752708e-83	-1.28784	0.002	0.016	6.18942415940812e-79	down
CASP5	2.97759699370629e-83	4.94951	0.018	0.001	8.86430625026363e-79	up
IL1A	4.25133907400128e-83	2.28855	0.049	0.02	1.26562364233018e-78	up
AC018926.2	5.99486432287353e-83	-2.78063	0.001	0.013	1.78467110891945e-78	down
MGARP	1.18405229830387e-82	-1.12609	0.001	0.014	3.52492369205061e-78	down
MYH11	1.63682673618193e-82	-1.4993	0.061	0.103	4.8728331936136e-78	down
CYP4B1	2.05860336963882e-82	-1.01948	0.008	0.029	6.12846223141478e-78	down
DHRS11	2.52817876391177e-82	-1.39396	0.006	0.024	7.52638818016534e-78	down
GRHL2	2.79184894382305e-82	2.13591	0.046	0.017	8.31133430576122e-78	up
ARHGAP11A	4.35886789151273e-82	2.13009	0.055	0.024	1.29763497130334e-77	up
PKN3	4.99296481156301e-82	-1.04317	0.005	0.023	1.48640562440231e-77	down
SNAI3	7.13623875353467e-82	-1.77575	0.002	0.015	2.12445827692727e-77	down
SAMD3	8.49829566618951e-82	-1.2164	0.003	0.017	2.52994261982462e-77	down
HIST1H2AJ	1.04426992424008e-81	2.20432	0.044	0.016	3.10879156446273e-77	up
PIP5K1B	2.19151957302645e-81	-1.17463	0.003	0.018	6.52415376889975e-77	down
LRRN2	2.19213918276009e-81	-2.52168	0.001	0.014	6.52599834707678e-77	down
CRISP3	2.25738183750235e-81	-6.85715	0	0.011	6.72022573024451e-77	down
ARRDC1-AS1	3.22425319597903e-81	-1.10899	0.008	0.027	9.59860176442956e-77	down
GTSE1	4.74164456022277e-81	2.38252	0.04	0.014	1.41158758557832e-76	up
HAGHL	5.65533483562311e-81	-1.26814	0.007	0.026	1.683593180565e-76	down
BOLA3-AS1	6.53099496887555e-81	-1.38625	0.004	0.019	1.94427720223425e-76	down
AC011446.2	9.47875694478202e-81	-1.90606	0.001	0.012	2.82182594246161e-76	down
AC012615.1	1.21624043111198e-80	-1.31183	0.004	0.019	3.62074776342035e-76	down
PCLO	1.55233744342848e-80	3.18324	0.026	0.006	4.62130856908659e-76	up
YARS	2.53722962532745e-80	1.58628	0.232	0.196	7.55333259459981e-76	up
RAB9B	3.05089028353149e-80	-1.12596	0.003	0.017	9.08250037407324e-76	down
GALNT13	3.201568427792e-80	-4.24915	0	0.011	9.5310692095368e-76	down
RPRM	3.52438299596524e-80	-2.01404	0.001	0.012	1.04920881789885e-75	down
AC008555.5	3.54344850109023e-80	-1.33543	0.003	0.018	1.05488461877456e-75	down
SGO1	3.89407805840478e-80	2.01088	0.048	0.02	1.1592670379871e-75	up
USHBP1	4.84152114762354e-80	-1.05544	0.002	0.016	1.44132084564753e-75	down
OCIAD2	1.55025153971357e-79	1.21704	0.219	0.174	4.6150988337273e-75	up
NCF1B	1.59789023828796e-79	-1.68977	0.001	0.014	4.75691923938326e-75	down
LINC01094	1.60280850277068e-79	3.03766	0.035	0.011	4.7715609127483e-75	up
WDHD1	8.49952023822836e-79	1.98132	0.06	0.028	2.53030717492058e-74	up
ADAD2	4.40839581791836e-78	-3.47811	0.001	0.013	1.31237943499429e-73	down
GPR3	4.49073948192412e-78	-1.60384	0.002	0.014	1.33689314376881e-73	down
EDA	4.58237378012067e-78	-1.35535	0.004	0.02	1.36417267434192e-73	down
ITIH3	6.39362019469217e-78	-2.91758	0	0.011	1.90338073195986e-73	down
AC020910.4	6.87455532476786e-78	-1.2586	0.003	0.017	2.04655512018339e-73	down
MAGEA10	9.38094501795724e-78	10.3806	0.014	0	2.79270733184587e-73	up
CD300LB	9.75456847128909e-78	-1.38988	0.002	0.016	2.90393503390276e-73	down
MATK	9.99741050516949e-78	-1.93777	0.004	0.02	2.97622910738896e-73	down
FTH1P7	1.04262517817357e-77	-2.74641	0.001	0.012	3.10389515542272e-73	down
FBXW2	1.22981864993882e-77	1.71831	0.219	0.181	3.66117012086788e-73	up
ADAMDEC1	1.6566743107214e-77	3.53044	0.028	0.007	4.93191942301759e-73	up
MTND3P10	1.93336523427206e-77	9.52964	0.014	0	5.75562830242791e-73	up
LINC00668	5.87617573180919e-77	5.77973	0.015	0	1.7493375153596e-72	up
AC027288.3	7.950399931043e-77	-3.67622	0	0.011	2.3668340594715e-72	down
SIGLEC12	9.33187452667793e-77	2.79676	0.034	0.011	2.77809904659202e-72	up
SEMA6C	1.23671990652987e-76	-1.96061	0.001	0.014	3.68171516173941e-72	down
CAPS	1.6056090121042e-76	-1.55459	0.002	0.015	4.7798980290342e-72	down
BRCA1	2.18684564550148e-76	1.96295	0.056	0.025	6.5102394866579e-72	up
LINC01929	2.42894458572743e-76	10.402	0.013	0	7.23096803171056e-72	up
MMP23B	3.09198202204316e-76	-4.81886	0	0.01	9.2048304796225e-72	down
ADGRB2	4.23455821254624e-76	-2.01089	0.001	0.013	1.26062797987501e-71	down
AL118508.1	5.49677001612214e-76	-1.78247	0.002	0.015	1.63638843379956e-71	down
ITGA2	7.68914851894688e-76	1.6897	0.139	0.097	2.28905951409049e-71	up
TACSTD2	1.34091580694734e-75	-1.30977	0.2	0.246	3.99190635728224e-71	down
RN7SL689P	1.41190310665422e-75	-1.69591	0.001	0.013	4.20323554850963e-71	down
FGF19	2.12492682188053e-75	10.9909	0.013	0	6.32590714873834e-71	up
VILL	2.43563656369501e-75	-1.13935	0.003	0.018	7.25089005012003e-71	down
DEGS2	2.55515426102092e-75	-1.58863	0.004	0.018	7.60669423505929e-71	down
CATSPER1	4.95646322336659e-75	-1.11419	0.004	0.019	1.47553910159623e-70	down
ATAD2	6.20207943563351e-75	1.61502	0.123	0.082	1.8463590479881e-70	up
DLK2	1.09456376233895e-74	-1.46137	0.009	0.029	3.25851632048305e-70	down
SYN1	1.70356744982589e-74	-2.26782	0.001	0.012	5.07152029813169e-70	down
LY9	2.72026830768282e-74	-1.26667	0.005	0.022	8.09823875197174e-70	down
TACR1	4.3355806100296e-74	-1.02561	0.001	0.013	1.29070234760581e-69	down
SOCS2-AS1	4.66895415179876e-74	-1.45599	0.003	0.016	1.38994765099049e-69	down
CEP55	5.06102925618663e-74	1.76883	0.06	0.029	1.50666840956676e-69	up
SCML4	5.77839232148951e-74	-1.74832	0.001	0.013	1.72022739410743e-69	down
BLK	6.01251257885129e-74	-4.99482	0	0.01	1.78992499472403e-69	down
GPAT2	6.99720303477733e-74	-1.92841	0.002	0.014	2.08306734345321e-69	down
SPEG	1.03046995146021e-73	-1.21901	0.006	0.022	3.06770904549704e-69	down
SPAG5	1.05210570178438e-73	2.45737	0.038	0.014	3.1321186742121e-69	up
OMG	1.52223874427889e-73	-2.66171	0	0.01	4.53170474171826e-69	down
EPPK1	1.69929752615806e-73	3.12402	0.023	0.005	5.05880873537255e-69	up
FCGR2A	2.23785123401478e-73	2.51277	0.198	0.165	6.66208312366199e-69	up
SIGLEC8	5.64569918255794e-73	-1.41466	0.001	0.013	1.6807246466475e-68	down
SCNN1B	6.22360219326563e-73	-1.7413	0.004	0.02	1.85276637293518e-68	down
DEPDC7	6.57833276600435e-73	1.29068	0.096	0.057	1.95836966443949e-68	up
EMX2OS	6.63746956895233e-73	-2.28862	0.001	0.012	1.97597469067711e-68	down
AL139095.2	8.14895442149461e-73	-1.24319	0.003	0.017	2.42594373127894e-68	down
NAT14	8.34433903635969e-73	-1.14023	0.006	0.023	2.48410973112428e-68	down
TCEAL5	1.05779808964062e-72	-2.14952	0	0.01	3.14906491286014e-68	down
WDR86	1.33537242318747e-72	-4.86072	0	0.01	3.97540370382911e-68	down
DIAPH3	1.71207513708127e-72	1.90285	0.055	0.026	5.09684768309095e-68	up
POLR3G	3.54021839522712e-72	1.8883	0.039	0.014	1.05392301625911e-67	up
LINC00926	4.02719702160976e-72	-3.7301	0.001	0.012	1.19889655333323e-67	down
HIST1H2BH	4.1747754744005e-72	1.65308	0.042	0.017	1.24283065872903e-67	up
LINC01980	4.19680268936212e-72	9.73971	0.013	0	1.2493881606231e-67	up
TNFRSF13C	5.0308124296605e-72	-3.77918	0.001	0.011	1.49767286030993e-67	down
RHCG	6.39983431174743e-72	-1.3181	0.048	0.083	1.90523067460721e-67	down
HBA1	6.44041317227551e-72	-3.31838	0.005	0.021	1.91731100138642e-67	down
RGS20	9.23471315345926e-72	2.96289	0.022	0.004	2.74917410578482e-67	up
LINC02577	1.05751292768124e-71	5.0708	0.015	0.001	3.14821598570706e-67	up
STIL	1.47718275472501e-71	2.73508	0.026	0.007	4.39757306081636e-67	up
MT-TW	1.48043796751601e-71	1.28318	0.363	0.362	4.40726382929515e-67	up
AC011632.1	1.92059850595133e-71	6.8343	0.013	0	5.7176217522171e-67	up
BLM	2.05328236845719e-71	2.21143	0.044	0.018	6.11262161089705e-67	up
CHEK1	3.56068235991248e-71	1.80027	0.049	0.022	1.06001513854595e-66	up
LEMD1	3.70208249429411e-71	5.65573	0.014	0	1.10210995855136e-66	up
SLC1A3	4.09381293528983e-71	1.71047	0.109	0.07	1.21872811083578e-66	up
LONRF2	4.56305140212945e-71	-1.47467	0.001	0.012	1.35842040241394e-66	down
CCNE2	6.99441752354305e-71	2.07421	0.047	0.021	2.08223809675877e-66	up
S100B	7.7160334454376e-71	2.15201	0.033	0.011	2.29706315670677e-66	up
RGN	8.49104266449753e-71	-1.50184	0.001	0.012	2.52778340122091e-66	down
FAM162B	1.31873850413411e-70	-1.37004	0.005	0.02	3.92588452680723e-66	down
LURAP1	1.41105074420004e-70	-1.85731	0.002	0.014	4.20069806548352e-66	down
IFT140	2.20547215745751e-70	-1.13739	0.003	0.017	6.56569061275102e-66	down
AL662860.1	4.87035057757891e-70	-1.49899	0.001	0.012	1.44990336694524e-65	down
ZNF48	5.41828516642528e-70	-1.01466	0.005	0.021	1.61302349404481e-65	down
APOM	6.4248603971974e-70	-1.08383	0.009	0.028	1.91268094024567e-65	down
HOXD-AS2	1.10609765539663e-69	-2.40348	0.002	0.013	3.29285272011577e-65	down
AC007906.2	1.53066386153229e-69	-1.84913	0.004	0.017	4.55678631578163e-65	down
AC073508.3	1.54427369900276e-69	-1.06081	0.006	0.023	4.59730280193123e-65	down
LYPD2	1.54532710783929e-69	-5.11083	0.002	0.013	4.60043880003755e-65	down
AC023794.5	1.91252965194955e-69	-1.30612	0.003	0.017	5.69360077385381e-65	down
AL450326.1	1.9979687900914e-69	-1.21438	0.004	0.019	5.94795308810209e-65	down
AF274858.1	2.28599938077846e-69	-1.4889	0.004	0.019	6.80542015657747e-65	down
BUB1B	2.32879385581415e-69	1.51989	0.066	0.034	6.93281930875873e-65	up
CXCL6	2.73153370570607e-69	3.50316	0.024	0.006	8.13177584188698e-65	up
FANCD2	5.21034622464062e-69	2.0457	0.043	0.018	1.55112007107551e-64	up
C20orf204	5.40879080920604e-69	-3.83069	0.001	0.01	1.61019702390064e-64	down
CDKN3	1.03646339598071e-68	1.29001	0.107	0.068	3.08555152983459e-64	up
NCAPH	1.37905638300578e-68	2.08552	0.037	0.014	4.1054508522082e-64	up
CHST9	1.65682361801825e-68	-3.37746	0.001	0.011	4.93236391084033e-64	down
AC124016.1	2.70568292287724e-68	-1.34341	0.005	0.02	8.05481806140555e-64	down
ARNTL2	2.83352038955514e-68	1.95982	0.071	0.039	8.43539019970565e-64	up
WASH2P	3.64639501321063e-68	-1.68585	0.002	0.013	1.0855317954328e-63	down
HMGN2	5.13398482423077e-68	1.38275	0.334	0.34	1.5283872821735e-63	up
SMC2	5.29064724819847e-68	1.3889	0.146	0.105	1.57502568578868e-63	up
SLC2A11	5.44949190031312e-68	-1.13278	0.005	0.02	1.62231373872322e-63	down
TSPAN8	5.58378237802834e-68	-1.78921	0.001	0.011	1.66229201393904e-63	down
IGLV2-23	6.77589868729993e-68	-1.26195	0.002	0.014	2.01718503920919e-63	down
IGF2BP3	6.8846300383157e-68	3.34124	0.021	0.004	2.04955436240658e-63	up
CD6	7.32868795574819e-68	-1.46313	0.003	0.016	2.18175040442624e-63	down
DTL	1.18351048247169e-67	2.36583	0.032	0.011	3.52331070631823e-63	up
AC106739.2	1.18690422381053e-67	-1.93905	0.001	0.012	3.53341387428394e-63	down
KRT75	1.41342759534801e-67	6.5359	0.013	0	4.20777395135101e-63	up
GNGT1	1.48261106056243e-67	9.59881	0.012	0	4.41373312729436e-63	up
KLRC1	1.59202029480076e-67	-1.2855	0.003	0.017	4.73944441762186e-63	down
KLHDC9	1.64744529383297e-67	-1.81164	0.002	0.013	4.90444463974074e-63	down
BAALC	2.40360200933586e-67	-1.45069	0.003	0.017	7.15552318179286e-63	down
AC008608.2	2.84271499188006e-67	-1.76144	0.002	0.015	8.46276253082694e-63	down
PAOX	3.62223735019151e-67	-1.43484	0.004	0.018	1.07834005915201e-62	down
NEURL2	3.74428261744492e-67	-2.75441	0.001	0.012	1.11467293521335e-62	down
RAB40C	1.24699871905454e-66	-1.15267	0.005	0.019	3.71231518662535e-62	down
TICRR	1.9611200354793e-66	3.15894	0.023	0.005	5.83825434562187e-62	up
BNC1	1.97517050461626e-66	2.12761	0.042	0.018	5.88008259224259e-62	up
KYNU	1.99263212253925e-66	1.52488	0.112	0.074	5.93206582879935e-62	up
GPS2	2.28178120149305e-66	-1.33132	0.003	0.016	6.7928626368448e-62	down
CA9	2.30317315186078e-66	5.47928	0.013	0.001	6.85654647308955e-62	up
SRSF12	2.52605727869113e-66	-1.89969	0.001	0.012	7.5200725186635e-62	down
TTLL11	3.32358912092029e-66	-1.3274	0.003	0.015	9.8943248129797e-62	down
IL1RAP	4.06087409360594e-66	1.65899	0.096	0.061	1.20892221766649e-61	up
FGFBP3	5.08761859102734e-66	-1.47751	0.002	0.014	1.51458405454884e-61	down
ANXA8L1	9.84751087009586e-66	1.66578	0.055	0.027	2.93160398602754e-61	up
PLA2G5	1.55578403822155e-65	-1.81901	0.001	0.011	4.63156908178554e-61	down
VAMP1	1.62521490509131e-65	-1.36802	0.003	0.016	4.83826477245682e-61	down
AL357054.4	1.62597834633407e-65	-1.92342	0.002	0.014	4.84053753703653e-61	down
AC125807.2	2.26755090019238e-65	-1.08164	0.003	0.016	6.75049902987271e-61	down
FAM3D	2.46740727908971e-65	-2.96271	0.001	0.011	7.34547146985008e-61	down
DEPDC1	2.59168626090721e-65	1.98108	0.043	0.019	7.71544999872076e-61	up
ERCC6L	3.1956944970289e-65	3.59351	0.018	0.003	9.51358251765503e-61	up
CD164L2	3.24487552791097e-65	-2.04691	0.003	0.017	9.65999444659097e-61	down
PBK	3.50158369476996e-65	1.41299	0.065	0.035	1.04242146593302e-60	up
DTX3L	5.03633529342453e-65	1.64609	0.171	0.134	1.49931701685248e-60	up
TIMD4	8.93171896828377e-65	-1.66862	0.001	0.011	2.65897273685808e-60	down
AC106897.1	1.26243233629583e-64	-1.81424	0.003	0.015	3.75826106515269e-60	down
AC004540.1	1.44279819776074e-64	-1.67798	0.001	0.012	4.29521023473373e-60	down
MNDA	1.57195453949909e-64	1.88528	0.146	0.11	4.67970866408878e-60	up
PIGR	2.0711869571166e-64	-4.19242	0.001	0.01	6.16592357133613e-60	down
GALNT3	2.43607636266358e-64	1.47247	0.079	0.046	7.25219933164946e-60	up
SPNS3	2.96897957530493e-64	-2.66268	0.001	0.011	8.83865219568279e-60	down
LIFR-AS1	3.80001875643812e-64	-1.13651	0.001	0.012	1.13126558379163e-59	down
FGF18	3.97136364366926e-64	-2.20681	0.001	0.012	1.18227495672034e-59	down
AC087477.2	4.37661055365422e-64	-1.89049	0.001	0.01	1.30291696182286e-59	down
PCDHB15	5.55756182926502e-64	-1.06189	0.002	0.013	1.6544861565722e-59	down
SMIM1	5.75127051826262e-64	-1.42134	0.005	0.019	1.71215323328678e-59	down
ANKRD20A17P	1.06829037188386e-63	-1.10455	0.001	0.011	3.18030043709825e-59	down
VMAC	1.20055885197753e-63	-1.51567	0.003	0.015	3.57406370233709e-59	down
RTN4RL2	1.29163601464346e-63	-1.3799	0.002	0.014	3.84520041559358e-59	down
AL590094.1	1.34229896785198e-63	-1.10579	0.006	0.021	3.99602402729535e-59	down
ANKRD20A11P	1.62666622796407e-63	-1.20216	0.004	0.018	4.84258536064903e-59	down
SOST	1.66104117216368e-63	5.56402	0.012	0	4.94491956953128e-59	up
TNNC2	1.76141802517493e-63	-2.62681	0.001	0.01	5.24374146094576e-59	down
UBXN10-AS1	1.77869086414448e-63	-2.49685	0.001	0.01	5.29516270255813e-59	down
AP000547.3	2.31198175606005e-63	-1.40705	0.004	0.017	6.88276968779076e-59	down
SLC27A6	4.51849168195085e-63	-2.15258	0.001	0.011	1.34515497371677e-58	down
GNLY	4.92668109997398e-63	-1.00242	0.02	0.044	1.46667296346225e-58	down
ZNF385B	5.53870291862773e-63	-1.37326	0.001	0.011	1.64887185887548e-58	down
RXRG	7.72922053709925e-63	-1.96089	0.001	0.01	2.30098895389445e-58	down
CSAG1	9.08638855175484e-63	6.05599	0.011	0	2.70501787185742e-58	up
MRC1	9.41391098891564e-63	1.47884	0.214	0.178	2.80252130140018e-58	up
GTF2IRD2P1	9.53295031267172e-63	3.87134	0.015	0.002	2.83795930808237e-58	up
ZNF653	9.67054669829763e-63	-1.7668	0.002	0.012	2.87892175208321e-58	down
TGM1	2.07219675253402e-62	1.69931	0.047	0.022	6.16892973229379e-58	up
DTHD1	2.89106678522519e-62	-1.49152	0.002	0.012	8.60670581961539e-58	down
PPP6R1	3.29640220853896e-62	-1.06891	0.005	0.019	9.81338937482047e-58	down
WSCD1	3.6478141989906e-62	-1.01877	0.001	0.011	1.0859542870395e-57	down
FPR3	6.74868328252745e-62	1.95465	0.128	0.093	2.00908301320842e-57	up
CCL20	6.8339174048169e-62	1.14164	0.103	0.068	2.03445721141399e-57	up
SCN2B	8.65348882867367e-62	-1.13203	0.001	0.011	2.57614362429615e-57	down
AC133552.5	1.00849597204363e-61	-1.48366	0.004	0.017	3.00229250877388e-57	down
FCMR	1.54327991698904e-61	-1.40514	0.011	0.03	4.59434431287639e-57	down
PRSS27	1.56191556472622e-61	-3.61505	0.003	0.015	4.64982263618996e-57	down
AC004540.2	1.70474200967749e-61	-1.82205	0.001	0.01	5.0750169628099e-57	down
KLF3-AS1	2.1770873384038e-61	-1.13163	0.001	0.012	6.4811890064281e-57	down
POPDC2	2.47565459859685e-61	-1.1775	0.004	0.017	7.37002374002281e-57	down
MAN1B1-AS1	3.14349050750968e-61	-1.43187	0.004	0.017	9.35817124085633e-57	down
QPCTL	3.8178102984124e-61	-1.24526	0.002	0.014	1.13656212583737e-56	down
ANXA3	4.51641446451994e-61	1.17677	0.106	0.069	1.34453658608759e-56	up
BANK1	4.95246028245787e-61	-1.45777	0.01	0.027	1.47434742608771e-56	down
OXT	5.09060472760798e-61	-3.05944	0.001	0.011	1.5154730274089e-56	down
SLC17A7	7.98758776787318e-61	-1.9617	0.001	0.01	2.37790487849584e-56	down
MAD2L1	8.25042746311044e-61	1.20669	0.091	0.057	2.45615225576798e-56	up
KCNJ15	8.65524959070631e-61	2.09239	0.049	0.023	2.57666780315327e-56	up
FERMT1	9.73702609215309e-61	1.41056	0.089	0.056	2.89871266763398e-56	up
IGLV1-40	1.26225653640602e-60	-2.03612	0.001	0.01	3.75773770888071e-56	down
NDC80	1.63943013883766e-60	1.74221	0.068	0.038	4.8805835233197e-56	up
LINC00392	1.66731402496444e-60	9.65953	0.011	0	4.96359385231914e-56	up
B3GNT5	1.89789442406969e-60	1.74989	0.166	0.132	5.65003170045547e-56	up
KRT222	1.95709052682858e-60	-1.71018	0.001	0.01	5.82625849836867e-56	down
CYP11A1	4.12182271266029e-60	-1.97236	0.002	0.012	1.22706662155897e-55	down
LINC01089	4.71772345754302e-60	-1.21499	0.004	0.018	1.40446627331056e-55	down
AL117332.1	5.30424120515759e-60	-1.79534	0.002	0.013	1.57907260677542e-55	down
LY6H	5.56382313255924e-60	-2.33242	0.001	0.01	1.65635014656289e-55	down
AC090114.2	6.94913889627173e-60	-1.04773	0.004	0.018	2.0687586494201e-55	down
TFF3	7.06211689808709e-60	-2.49946	0.002	0.013	2.10239220056053e-55	down
AP000919.2	7.77912609872967e-60	5.29544	0.012	0	2.31584583959182e-55	up
AC020928.1	1.45032774401223e-59	-1.03261	0.003	0.014	4.31762569392441e-55	down
PPP1R32	3.01561594517374e-59	-1.41439	0.001	0.011	8.97748866878222e-55	down
TLDC2	3.45458030407723e-59	-1.738	0.001	0.011	1.02842855652379e-54	down
RHPN1	3.49361289511604e-59	-1.38669	0.003	0.014	1.04004855887605e-54	down
NCAPG2	4.20165850056748e-59	1.66216	0.07	0.04	1.25083373561894e-54	up
SPC25	4.61007248322815e-59	1.68948	0.047	0.022	1.37241857825702e-54	up
ZNF628	5.43612071736406e-59	-1.00429	0.003	0.015	1.61833313755928e-54	down
CORO2B	9.42423007025458e-59	-1.2968	0.001	0.011	2.80559329191479e-54	down
NLRP2	1.06743717886148e-58	3.24711	0.017	0.003	3.17776048147063e-54	up
FDCSP	1.78892635132415e-58	-3.04371	0.005	0.018	5.32563374789198e-54	down
CYBB	2.46213736969529e-58	1.28271	0.179	0.142	7.32978294958288e-54	up
ADAMTS8	2.55110737781266e-58	-1.52503	0.001	0.01	7.59464666374828e-54	down
TDO2	2.88607774265267e-58	3.3435	0.031	0.011	8.59185343987699e-54	up
CCDC102A	3.09489987440024e-58	-1.26215	0.005	0.018	9.21351692608951e-54	down
RGS17	3.65422939648139e-58	-1.15972	0.004	0.016	1.08786409133251e-53	down
CCL19	5.16176042417737e-58	-3.09754	0.003	0.014	1.5366560782776e-53	down
KRT78	5.28722462442745e-58	-4.35425	0.001	0.01	1.57400677069205e-53	down
H1FX-AS1	5.89530908214994e-58	-1.89592	0.001	0.011	1.75503351375604e-53	down
ASTN2	5.9855400810767e-58	-1.57749	0.001	0.011	1.78189528213653e-53	down
DUSP8	7.84530833358246e-58	-1.20366	0.003	0.014	2.3355482909075e-53	down
ANKRD22	7.87635807611302e-58	1.7186	0.078	0.047	2.34479179925884e-53	up
HYMAI	1.02403012617029e-57	-1.4351	0.002	0.011	3.04853768560895e-53	down
BNC2-AS1	1.10807706735276e-57	-1.80971	0.001	0.01	3.29874542950915e-53	down
ADAM10	1.26125927862628e-57	1.45615	0.249	0.227	3.75476887247045e-53	up
CELSR1	1.40265502331626e-57	2.15608	0.038	0.016	4.1757040044125e-53	up
TRG-AS1	1.40444543755684e-57	-1.1494	0.006	0.021	4.18103406760671e-53	down
CENPJ	1.60416445109109e-57	1.81183	0.069	0.04	4.77559757089816e-53	up
HIST1H2BC	1.60727919996921e-57	1.47043	0.073	0.043	4.78487017830834e-53	up
LINC01119	1.79629435060993e-57	-1.34413	0.001	0.011	5.34756828176575e-53	down
HELLS	2.01748560871688e-57	1.40117	0.088	0.055	6.00605465715015e-53	up
ITGA6	2.05691120499558e-57	1.35039	0.249	0.217	6.12342465727185e-53	up
ADRA2A	2.35003798222838e-57	-2.43675	0.001	0.01	6.99606307309387e-53	down
DLGAP3	2.44610893615547e-57	-1.88816	0.001	0.011	7.28206630293484e-53	down
PTPRF	2.57320465524666e-57	1.38786	0.108	0.074	7.66043025866931e-53	up
NEIL3	2.66848047569778e-57	2.84561	0.022	0.006	7.94406637615228e-53	up
APOBEC3H	3.25490807548464e-57	-1.49647	0.003	0.015	9.68986134071777e-53	down
GINS2	4.73255961920815e-57	1.4608	0.062	0.034	1.40888299863826e-52	up
CTU1	4.98966063768419e-57	-1.16516	0.003	0.014	1.48542197183858e-52	down
MYO10	5.27235464769676e-57	1.71273	0.093	0.061	1.56957997861932e-52	up
PRSS3	6.00595180050482e-57	1.07183	0.03	0.011	1.78797185101029e-52	up
HAS2-AS1	6.58364533769763e-57	-1.34403	0.002	0.012	1.95995121703258e-52	down
FCER2	7.60000076184384e-57	-1.86415	0.001	0.01	2.26252022680091e-52	down
FAM84A	9.16812986576953e-57	2.03004	0.039	0.017	2.72935226103959e-52	up
AL138899.2	9.76507633308126e-57	-1.67279	0.001	0.01	2.90706322435829e-52	down
[truncated: 714 more rows]

## Sheet: MPR_T_B_vs_MPR_T_A
Table S3 Differentially expressed genes due to treatment (MPR_T_B_vs_MPR_T_A)
Gene	p_val	avg_log2FC	pct.1	pct.2	p_val_adj	change
MAGEA11	1.18065687939027e-150	11.2002	0.028	0	3.51481552994483e-146	up
CD27	1.31271993224743e-79	-1.32228	0.013	0.039	3.90796723830059e-75	down
OAS2	1.34682769113916e-70	1.2637	0.103	0.062	4.00950603652129e-66	up
CD209	1.04602349068756e-13	1.10651	0.014	0.008	3.11401193177688e-09	up
KRT13	0	-3.69774	0.184	0.678	0	down
SPRR3	0	-3.64156	0.138	0.575	0	down
KRT17	0	3.59815	0.546	0.156	0	up
KRT14	0	2.21574	0.698	0.308	0	up
SLC2A1	0	2.70702	0.521	0.192	0	up
RHCG	0	-3.70408	0.054	0.382	0	down
TFRC	0	2.63857	0.417	0.109	0	up
MAL	0	-3.83502	0.041	0.328	0	down
TP63	0	1.67645	0.453	0.17	0	up
SPARCL1	0	-2.05692	0.11	0.387	0	down
SPINK5	0	-3.35827	0.072	0.349	0	down
PRNP	0	1.44274	0.55	0.277	0	up
LAMB3	0	2.53592	0.402	0.132	0	up
HSPD1	0	1.78034	0.731	0.461	0	up
ATP1B3	0	1.44594	0.69	0.439	0	up
SPP1	0	6.55784	0.269	0.019	0	up
GPX2	0	2.07377	0.376	0.126	0	up
COL17A1	0	1.68608	0.393	0.147	0	up
CCT5	0	1.50204	0.56	0.318	0	up
NDRG1	0	2.39228	0.479	0.241	0	up
HIF1A	0	1.51724	0.494	0.257	0	up
HSP90AA1	0	2.25756	0.93	0.694	0	up
ITGA6	0	1.63053	0.468	0.232	0	up
HSPA5	0	1.46502	0.7	0.464	0	up
HSP90B1	0	1.47271	0.817	0.583	0	up
EMP1	0	-2.87701	0.396	0.625	0	down
CLCA4	0	-5.13294	0.028	0.256	0	down
CNFN	0	-4.07634	0.102	0.329	0	down
IL1RN	0	-2.4694	0.15	0.377	0	down
CRNN	0	-3.74649	0.026	0.253	0	down
CD24	0	-2.74252	0.112	0.333	0	down
HMGN2	0	1.48772	0.437	0.218	0	up
KRT4	0	-2.67556	0.192	0.411	0	down
CACYBP	0	1.43228	0.491	0.274	0	up
IFI27	0	1.20792	0.726	0.51	0	up
CALR	0	1.27895	0.582	0.367	0	up
YBX1	0	1.07352	0.658	0.444	0	up
SCEL	0	-3.49491	0.04	0.251	0	down
HSPE1	0	1.34393	0.747	0.536	0	up
ADIRF	0	-1.6643	0.304	0.514	0	down
IFI16	0	1.15859	0.645	0.436	0	up
IGHA1	0	-2.03343	0.068	0.273	0	down
ENO1	0	1.2933	0.793	0.589	0	up
CD44	0	1.13854	0.53	0.326	0	up
PDIA6	0	1.22637	0.635	0.431	0	up
CRISP3	0	-5.03061	0.013	0.217	0	down
HSPH1	0	2.17945	0.426	0.222	0	up
DST	0	1.11064	0.583	0.379	0	up
SUPT16H	0	1.42914	0.406	0.203	0	up
MGP	0	-1.31373	0.084	0.286	0	down
IFI6	0	2.75567	0.341	0.141	0	up
SERPINH1	0	2.62173	0.315	0.115	0	up
PDIA4	0	1.54154	0.381	0.181	0	up
A2M	0	-1.51487	0.169	0.368	0	down
CRCT1	0	-2.71593	0.043	0.241	0	down
LGALS7B	0	1.84792	0.329	0.132	0	up
FKBP5	0	-1.12775	0.225	0.42	0	down
DEK	0	1.04835	0.552	0.358	0	up
TM4SF1	0	-1.35251	0.265	0.459	0	down
PRKDC	0	1.26524	0.436	0.242	0	up
KTN1	0	1.0721	0.679	0.486	0	up
S100A7	0	1.72555	0.344	0.151	0	up
DSP	0	1.34145	0.637	0.446	0	up
EPCAM	0	2.10113	0.258	0.067	0	up
KRT15	0	-1.87525	0.416	0.607	0	down
PAPOLA	0	1.05696	0.579	0.388	0	up
UBE2V2	0	1.18842	0.446	0.256	0	up
BST2	0	1.74897	0.376	0.187	0	up
PSMD2	0	1.6462	0.344	0.155	0	up
CLCA2	0	1.42133	0.423	0.236	0	up
ACKR1	0	-2.59772	0.03	0.217	0	down
TXNIP	0	-1.23329	0.373	0.559	0	down
C12orf75	0	2.28788	0.27	0.085	0	up
KRT16	0	1.52589	0.381	0.197	0	up
IL18	0	-2.10367	0.188	0.371	0	down
FXR1	0	1.18994	0.414	0.231	0	up
SSR1	0	1.07099	0.446	0.266	0	up
CA2	0	2.2334	0.315	0.136	0	up
ANXA1	0	-2.08464	0.7	0.878	0	down
CCT6A	0	1.156	0.47	0.292	0	up
SOX4	0	1.0267	0.404	0.227	0	up
TMPRSS11B	0	-4.41929	0.018	0.195	0	down
NOP58	0	1.07335	0.47	0.293	0	up
MYO1B	0	1.90446	0.277	0.101	0	up
RPN1	0	1.31604	0.396	0.22	0	up
RPL41P5	0	-1.19715	0.152	0.328	0	down
CNN3	0	-1.38985	0.107	0.283	0	down
PSMA3	0	1.05319	0.493	0.319	0	up
TGFBI	0	3.12961	0.275	0.102	0	up
CTSB	0	1.39274	0.689	0.516	0	up
TMEM45A	0	3.59535	0.223	0.053	0	up
MUC21	0	-3.01563	0.02	0.19	0	down
PTPN1	0	1.17634	0.365	0.195	0	up
LAPTM4B	0	1.27411	0.324	0.155	0	up
SPRR2A	0	-2.32838	0.094	0.263	0	down
NAA50	0	1.12818	0.362	0.193	0	up
SLC16A1	0	2.17604	0.232	0.064	0	up
HSP90AB1	0	1.24126	0.914	0.747	0	up
TGM3	0	-3.43487	0.018	0.185	0	down
FYTTD1	0	1.24386	0.342	0.176	0	up
HLA-DRB5	0	-3.02302	0.032	0.198	0	down
LY6K	0	2.10807	0.234	0.069	0	up
ASS1	0	1.49436	0.278	0.114	0	up
SCD	0	2.62135	0.221	0.057	0	up
PFN2	0	2.33822	0.238	0.074	0	up
HLA-DRB6	0	-1.75606	0.055	0.218	0	down
CSE1L	0	1.4631	0.29	0.127	0	up
STIP1	0	1.46677	0.315	0.156	0	up
PSMD14	0	1.26589	0.344	0.185	0	up
MGLL	0	-1.77499	0.059	0.217	0	down
A2ML1	0	-2.98629	0.046	0.204	0	down
CALU	0	1.21909	0.329	0.172	0	up
CKB	0	2.39546	0.23	0.073	0	up
HMGB3	0	1.42874	0.271	0.115	0	up
PPL	0	-2.6112	0.096	0.252	0	down
SPINK7	0	-3.58153	0.025	0.18	0	down
CYSRT1	0	-3.67042	0.03	0.185	0	down
CDKN2A	0	2.26912	0.215	0.061	0	up
GPX3	0	-1.64345	0.062	0.216	0	down
SFPQ	0	1.00438	0.434	0.282	0	up
GJA1	0	1.19648	0.343	0.191	0	up
PGK1	0	1.06	0.574	0.422	0	up
RAB11A	0	-1.06014	0.319	0.471	0	down
CLPTM1L	0	1.33155	0.309	0.158	0	up
IL33	0	-3.0067	0.026	0.177	0	down
GJB2	0	1.61059	0.305	0.154	0	up
DHX36	0	1.24942	0.308	0.157	0	up
AC128657.1	0	14.585	0.151	0	0	up
KRT6B	0	1.31577	0.27	0.12	0	up
ISG15	0	1.54278	0.325	0.175	0	up
KRT78	0	-2.93821	0.02	0.169	0	down
CEACAM6	0	-2.97935	0.022	0.17	0	down
RBP1	0	1.93415	0.23	0.082	0	up
MTDH	0	1.0083	0.466	0.318	0	up
PRSS27	0	-3.52051	0.021	0.169	0	down
P4HA1	0	1.93338	0.225	0.078	0	up
DIS3	0	2.02196	0.247	0.1	0	up
PRPF6	0	1.2223	0.309	0.163	0	up
AHNAK2	0	1.60357	0.251	0.106	0	up
BNIP3L	0	1.26629	0.354	0.209	0	up
CTGF	0	-1.95643	0.053	0.197	0	down
GNG11	0	-1.39623	0.08	0.224	0	down
FERMT1	0	1.72504	0.222	0.079	0	up
RIOK1	0	1.51553	0.245	0.102	0	up
PTPRZ1	0	1.25281	0.235	0.092	0	up
ARL4A	0	-1.08463	0.165	0.308	0	down
MED10	0	1.04283	0.309	0.166	0	up
LAMA3	0	1.22002	0.27	0.128	0	up
ITM2A	0	-1.62234	0.057	0.199	0	down
FKBP3	0	1.08613	0.343	0.201	0	up
RNF168	0	1.29108	0.283	0.142	0	up
HOPX	0	-2.3253	0.17	0.311	0	down
MYDGF	0	1.02152	0.38	0.24	0	up
CLSTN1	0	1.47063	0.26	0.12	0	up
BNIP3	0	1.87381	0.246	0.106	0	up
LAMC2	0	3.72013	0.167	0.028	0	up
TMPRSS11E	0	-2.81002	0.046	0.185	0	down
PSMD11	0	1.13699	0.328	0.189	0	up
GIMAP7	0	-2.27322	0.05	0.189	0	down
ITGB4	0	1.56638	0.24	0.101	0	up
IL6ST	0	-1.2652	0.158	0.297	0	down
PAK2	0	1.08724	0.351	0.212	0	up
CMSS1	0	1.49655	0.235	0.096	0	up
TMEM40	0	-2.40795	0.055	0.193	0	down
CCDC91	0	2.30185	0.216	0.078	0	up
DDX27	0	1.15386	0.273	0.135	0	up
MLF1	0	1.39461	0.201	0.063	0	up
MRPL3	0	1.07674	0.328	0.191	0	up
ACTL6A	0	1.45713	0.241	0.104	0	up
PSMC2	0	1.09868	0.337	0.2	0	up
DYNC1H1	0	1.02614	0.401	0.264	0	up
TARS	0	1.1905	0.297	0.16	0	up
KDM5B	0	1.59292	0.238	0.102	0	up
HLTF	0	1.78212	0.213	0.078	0	up
TUBA4A	0	1.14008	0.322	0.187	0	up
SEMA3C	0	2.05583	0.174	0.039	0	up
PHF20L1	0	1.21235	0.292	0.157	0	up
MRPL47	0	1.20703	0.271	0.137	0	up
SH3BGRL2	0	-3.35015	0.017	0.151	0	down
AQP1	0	-2.25696	0.036	0.17	0	down
UCHL1	0	5.23276	0.142	0.008	0	up
RSRC1	0	1.0513	0.283	0.149	0	up
SYNE2	0	1.1117	0.476	0.342	0	up
PTHLH	0	1.57555	0.196	0.063	0	up
NOP56	0	1.11155	0.331	0.198	0	up
PARP14	0	1.60783	0.259	0.126	0	up
MZT1	0	2.29266	0.219	0.086	0	up
SLC39A6	0	1.4917	0.212	0.08	0	up
CYR61	0	-2.70407	0.071	0.203	0	down
FMO2	0	-3.80858	0.012	0.144	0	down
NTS	0	5.44248	0.141	0.009	0	up
VEGFA	0	1.49598	0.256	0.125	0	up
SPRR2E	0	-3.3841	0.029	0.16	0	down
BID	0	1.26518	0.243	0.113	0	up
SESN3	0	1.16997	0.237	0.107	0	up
OPA1	0	1.39929	0.232	0.102	0	up
DAPL1	0	-1.43665	0.221	0.351	0	down
ENAH	0	1.57888	0.225	0.096	0	up
IL1RAP	0	1.67928	0.184	0.055	0	up
TMPRSS11D	0	-2.2419	0.055	0.183	0	down
SLC7A5	0	1.31141	0.21	0.084	0	up
CCNG2	0	-1.93683	0.068	0.194	0	down
MTND1P23	0	5.41912	0.146	0.021	0	up
TSPAN7	0	-2.37582	0.041	0.165	0	down
SPRR1A	0	-1.91269	0.102	0.225	0	down
TFPI	0	-1.52135	0.064	0.187	0	down
PHLDB2	0	2.04273	0.18	0.057	0	up
CLDN4	0	-1.93116	0.076	0.198	0	down
MCM4	0	1.40017	0.219	0.097	0	up
IL1R2	0	-1.82329	0.065	0.186	0	down
CLIC3	0	-2.53456	0.042	0.163	0	down
MT-TS2	0	1.75533	0.189	0.068	0	up
SNHG7	0	-1.37681	0.088	0.209	0	down
GJB6	0	2.16321	0.192	0.072	0	up
PLPP2	0	1.53834	0.185	0.065	0	up
LYPD2	0	-2.5476	0.024	0.144	0	down
PECAM1	0	-1.44648	0.097	0.217	0	down
CAVIN2	0	-1.86208	0.072	0.191	0	down
KLK13	0	-2.89394	0.057	0.176	0	down
FKBP4	0	1.69237	0.219	0.101	0	up
LNX1	0	-3.04845	0.026	0.144	0	down
SASH1	0	-1.66094	0.062	0.18	0	down
NOSTRIN	0	-2.51115	0.025	0.143	0	down
IGHG3	0	-2.30419	0.09	0.208	0	down
C1QTNF12	0	4.38029	0.125	0.008	0	up
PYGL	0	1.84389	0.195	0.079	0	up
LRIF1	0	1.41107	0.193	0.077	0	up
PSCA	0	-2.26238	0.02	0.135	0	down
PLAC8	0	-2.52502	0.053	0.167	0	down
PDK4	0	-1.2944	0.038	0.152	0	down
NCCRP1	0	-3.59498	0.019	0.132	0	down
LRRC58	0	1.57167	0.177	0.064	0	up
RCC1	0	1.63507	0.166	0.054	0	up
CSTA	0	-1.80306	0.597	0.709	0	down
NDRG2	0	-1.57937	0.063	0.175	0	down
CDH3	0	1.87937	0.167	0.056	0	up
KYNU	0	1.67686	0.186	0.075	0	up
HLA-DQA2	0	-2.5326	0.034	0.145	0	down
TPX2	0	2.34015	0.165	0.055	0	up
PIGX	0	2.103	0.162	0.052	0	up
KIZ	0	2.42275	0.152	0.042	0	up
SPDYC	0	2.33392	0.132	0.023	0	up
FAM3D	0	-4.61217	0.009	0.117	0	down
KLK5	0	2.2573	0.134	0.027	0	up
HSPB8	0	-1.99074	0.046	0.153	0	down
PSMA7	0	1.16109	0.886	0.779	0	up
IL36A	0	-4.54954	0.01	0.116	0	down
DUSP5	0	-1.90564	0.055	0.161	0	down
CXCL17	0	-1.89916	0.064	0.17	0	down
HBA2	0	1.63718	0.12	0.014	0	up
MMRN1	0	-4.36163	0.008	0.113	0	down
MYO10	0	1.94978	0.157	0.053	0	up
WDR66	0	2.66277	0.123	0.019	0	up
EMCN	0	-2.14029	0.024	0.126	0	down
SLC7A8	0	2.11609	0.147	0.045	0	up
NNMT	0	-1.73021	0.047	0.149	0	down
CEACAM5	0	-3.21025	0.017	0.118	0	down
CD34	0	-1.85258	0.031	0.131	0	down
TNFRSF18	0	2.54078	0.123	0.023	0	up
SCGB3A1	0	-4.2223	0.017	0.116	0	down
SBSN	0	-2.56657	0.029	0.128	0	down
JAM2	0	-2.26455	0.02	0.117	0	down
AIM2	0	2.9882	0.118	0.021	0	up
SLURP1	0	-4.11835	0.012	0.108	0	down
LMO7	0	-2.78132	0.038	0.134	0	down
LMCD1	0	-2.43904	0.02	0.115	0	down
TENM2	0	2.42485	0.116	0.021	0	up
ECSCR	0	-1.97151	0.027	0.122	0	down
MMP12	0	3.83205	0.116	0.021	0	up
SLC6A15	0	2.49662	0.113	0.019	0	up
LIFR	0	-2.99826	0.021	0.115	0	down
TMPRSS11BNL	0	-3.27453	0.014	0.107	0	down
ADGRL4	0	-1.40212	0.03	0.122	0	down
PLVAP	0	-1.21772	0.034	0.125	0	down
SULT2B1	0	-2.43688	0.028	0.118	0	down
CA9	0	6.30655	0.09	0.002	0	up
SLCO2A1	0	-2.36169	0.018	0.106	0	down
PRSS3	0	-2.76381	0.026	0.113	0	down
HBA1	0	1.91946	0.096	0.009	0	up
RAMP3	0	-2.2722	0.021	0.106	0	down
PIGR	0	-4.5696	0.003	0.088	0	down
BPIFB2	0	-8.00003	0.001	0.085	0	down
H19	0	3.06624	0.099	0.015	0	up
AC019349.1	0	-4.14296	0.002	0.085	0	down
HOXB7	0	2.98626	0.097	0.014	0	up
CYYR1	0	-1.87728	0.024	0.107	0	down
BPIFB1	0	-6.19558	0.002	0.084	0	down
TTC9	0	-2.90451	0.014	0.096	0	down
ZG16B	0	-5.30249	0.015	0.097	0	down
MMP1	0	7.52075	0.083	0.002	0	up
TCN1	0	-4.16527	0.013	0.091	0	down
CAPN14	0	-5.87217	0.002	0.08	0	down
NPW	0	3.34035	0.087	0.01	0	up
CXorf36	0	-2.05545	0.018	0.093	0	down
TFF3	0	-7.26044	0.004	0.078	0	down
AL365357.1	0	10.5845	0.073	0	0	up
ZNF385D	0	-2.44532	0.013	0.085	0	down
SPNS2	0	-2.9141	0.01	0.082	0	down
AZGP1	0	-5.50308	0.004	0.076	0	down
SORBS2	0	-2.42555	0.013	0.084	0	down
MYCT1	0	-2.29669	0.015	0.086	0	down
ZBTB16	0	-2.01762	0.01	0.079	0	down
NXPH4	0	4.1577	0.071	0.004	0	up
MAGEA4	0	4.90761	0.069	0.003	0	up
C2orf54	0	-3.42022	0.006	0.07	0	down
CASC9	0	5.0535	0.066	0.002	0	up
MUC5B	0	-6.37014	0.002	0.062	0	down
CLDN10	0	-4.82385	0.004	0.063	0	down
S1PR1	1.74840579416974e-307	-2.13859	0.018	0.094	5.20500404924332e-303	down
MX1	1.91905300496638e-305	2.10938	0.228	0.114	5.7130207957849e-301	up
TBL1XR1	3.50356696303586e-304	1.37543	0.232	0.111	1.04301188489578e-299	up
LDB2	1.16895475301401e-303	-1.98468	0.019	0.094	3.4799782997227e-299	down
NCBP2	3.87460469984281e-303	1.08033	0.284	0.153	1.1534698191432e-298	up
CLTC	3.04759665609644e-301	1.03549	0.337	0.203	9.07269524519909e-297	up
DENR	3.37388161164564e-301	1.02282	0.32	0.186	1.00440455578691e-296	up
DEPP1	3.16520146961604e-298	-2.10542	0.028	0.11	9.42280477504695e-294	down
EGFR	4.24350385236877e-298	1.13154	0.234	0.111	1.26329109685018e-293	up
EDN1	5.28528626404582e-298	-2.25138	0.033	0.117	1.57342972080644e-293	down
ODC1	7.76504669299586e-298	1.79966	0.177	0.071	2.31165440050487e-293	up
GSDMC	3.19222548784339e-296	2.11593	0.137	0.044	9.50325527730978e-292	up
ATP13A3	1.25173959274817e-295	1.85267	0.14	0.045	3.72642876761131e-291	up
ACTN1	5.03807518111422e-294	1.12124	0.309	0.179	1.4998349814177e-289	up
CLDN5	7.61677124584191e-294	-2.06811	0.028	0.109	2.26751279988714e-289	down
SLC6A8	9.9795955984385e-294	1.82401	0.128	0.037	2.97092560965514e-289	up
C7	1.0078564160248e-293	-2.11754	0.011	0.077	3.00038855050583e-289	down
SLC44A1	4.28724008126499e-293	1.16705	0.247	0.125	1.27631137219259e-288	up
PPME1	4.89550655043076e-292	1.6193	0.17	0.066	1.45739230006324e-287	up
NDUFA4L2	1.04636758088014e-291	1.54909	0.268	0.142	3.11503628828019e-287	up
MNAT1	1.23869227179435e-291	1.31036	0.215	0.099	3.68758689313178e-287	up
FADS2	1.47554531723119e-291	2.34319	0.103	0.023	4.39269840939727e-287	up
IGHA2	1.45215586638698e-290	-1.56469	0.023	0.101	4.32306801423403e-286	down
TGS1	1.50209934436939e-289	1.38396	0.209	0.096	4.47174974818767e-285	up
PDP1	4.38681888722219e-289	1.50251	0.163	0.061	1.30595598272604e-284	up
IARS	5.34839705962348e-289	1.25003	0.225	0.108	1.59221780464991e-284	up
IGKV1-5	6.25358161505237e-289	-2.48394	0.003	0.057	1.86169124680109e-284	down
GNPNAT1	2.50905833359459e-288	1.66886	0.15	0.053	7.4694666591111e-284	up
ATP2C1	3.0703767662503e-288	1.44488	0.204	0.092	9.14051163312713e-284	up
ACIN1	1.08231946688241e-286	1.13884	0.312	0.186	3.22206505290893e-282	up
RAMP2	2.37158156574813e-286	-1.52892	0.045	0.135	7.06019832123218e-282	down
CCDC58	4.67673113121594e-286	1.31697	0.165	0.062	1.39226285776299e-281	up
ATAD2	5.29088243214503e-286	1.90134	0.183	0.078	1.57509570004958e-281	up
CENPP	3.14961351937652e-285	2.21122	0.113	0.03	9.37639944718391e-281	up
TGFBR3	1.4496537269382e-283	-2.07495	0.025	0.1	4.31561914509502e-279	down
SMAGP	1.76835451522176e-283	-1.89771	0.039	0.125	5.26439139181517e-279	down
LGALS1	2.7171273560681e-283	1.20683	0.452	0.318	8.08888813901472e-279	up
PSMD1	5.52221563495863e-283	1.11905	0.281	0.157	1.64396359452718e-278	up
LINC01133	7.27995296515502e-283	1.4025	0.182	0.075	2.16724199772665e-278	up
WDR72	8.98424388872203e-283	1.94649	0.097	0.02	2.67460940567255e-278	up
STAT1	2.49314442484391e-281	1.34127	0.313	0.192	7.42209095276031e-277	up
FUT3	3.50972390906879e-281	-3.05876	0.009	0.068	1.04484480772978e-276	down
NRDC	3.67781483019291e-280	1.04855	0.31	0.184	1.09488547494843e-275	up
ADGRF1	5.20348154588146e-280	-3.02754	0.015	0.082	1.54907645620891e-275	down
RBPMS	1.89290022829005e-278	-1.50768	0.04	0.127	5.63516397961948e-274	down
ESAM	4.45045849902285e-277	-1.18328	0.039	0.126	1.3249014951591e-272	down
PIBF1	1.06857727338494e-276	1.79237	0.2	0.094	3.18115454286696e-272	up
EIF4G1	1.47298892594014e-276	1.13498	0.326	0.203	4.38508803252379e-272	up
LINC01980	8.72367654914237e-275	4.30958	0.059	0.003	2.59703850867968e-270	up
FAM107A	9.21852469738703e-275	-1.93311	0.012	0.074	2.74435480241212e-270	down
FZD6	1.09817827753776e-272	1.08565	0.217	0.103	3.26927673222992e-268	up
HCG22	2.09011982363354e-272	-3.54476	0.006	0.06	6.22228671495706e-268	down
COL14A1	1.22477037943934e-271	-2.05231	0.029	0.107	3.64614141959091e-267	down
EPS8L1	2.32589952704431e-271	-2.20682	0.023	0.094	6.9242028920109e-267	down
NUDC	7.87117813094511e-271	1.0505	0.336	0.212	2.34324972958236e-266	up
CEACAM1	1.41571441696857e-270	-2.28609	0.017	0.084	4.21458181931544e-266	down
PAX9	1.42459334024151e-270	-1.89093	0.059	0.151	4.24101437389899e-266	down
FSCN1	2.90382357659418e-270	1.34886	0.229	0.116	8.64468278752087e-266	up
IGFBP7	7.84254735115279e-270	-1.46932	0.19	0.325	2.33472634643818e-265	down
TMX1	2.36596853787636e-269	1.03887	0.288	0.164	7.04348833725791e-265	up
GBP4	2.42469239244638e-269	-1.04908	0.048	0.14	7.21830925231288e-265	down
CXCL5	6.380246600459e-269	7.26015	0.059	0.003	1.89939941295664e-264	up
SPRR2D	7.44745176253547e-269	-1.95574	0.071	0.169	2.21710638970681e-264	down
FAT1	1.49925478679345e-268	1.38823	0.17	0.069	4.4632815002841e-264	up
STN1	2.08164846527945e-268	-1.76032	0.057	0.149	6.19706748113693e-264	down
SMC2	2.28426076402985e-268	1.35846	0.216	0.105	6.80024429451685e-264	up
TOP2A	2.39734548665967e-268	1.69685	0.191	0.085	7.13689751378583e-264	up
MAFB	1.11124597240156e-267	1.08592	0.29	0.166	3.30817925983944e-263	up
PSMC1	5.05267776987673e-267	1.2259	0.239	0.125	1.5041821720923e-262	up
MANSC1	6.03558628582985e-267	-2.02192	0.025	0.097	1.79679403729155e-262	down
ICA1	3.25417221931102e-266	-2.11388	0.014	0.077	9.68767069688892e-262	down
ABLIM1	7.35091860138048e-266	-1.21443	0.205	0.331	2.18836846763097e-261	down
KRT1	8.24068260453041e-266	3.97193	0.08	0.014	2.4532512113687e-261	up
METTL7A	2.16016372669244e-265	-1.03267	0.069	0.17	6.4308074143634e-261	down
CLEC14A	3.69999766123608e-265	-1.65686	0.021	0.092	1.10148930374998e-260	down
P4HA2	2.48759461629709e-264	1.57909	0.164	0.066	7.40556917271642e-260	up
MT-TT	3.04991925696439e-264	1.23739	0.158	0.061	9.07960962798299e-260	up
IGFL2-AS1	4.03870638015109e-264	2.64985	0.095	0.022	1.20232288937098e-259	up
BMS1	8.90654156030741e-264	1.44061	0.19	0.087	2.65147742250351e-259	up
MSMB	1.06032114393526e-263	-5.92835	0.017	0.082	3.15657604549526e-259	down
RANBP1	2.16313730411335e-263	1.01854	0.377	0.256	6.43965975434545e-259	up
FOXE1	2.99106387380994e-263	2.55019	0.08	0.014	8.90439715233219e-259	up
ALCAM	3.20335181989883e-263	1.27116	0.195	0.088	9.53637836783882e-259	up
STAU1	4.37765566969519e-263	1.00391	0.315	0.192	1.30322809286826e-258	up
VSIG10L	1.21130075675142e-262	-3.20661	0.009	0.066	3.60604235284897e-258	down
PTN	4.1456759108892e-262	-1.30022	0.07	0.169	1.23416771867172e-257	down
LIMS2	2.10504139814017e-261	-2.49553	0.01	0.067	6.26670824226329e-257	down
KLF9	7.76095476801228e-260	-1.03914	0.089	0.196	2.31043623443726e-255	down
SFTA2	1.63669464422293e-259	-2.77365	0.007	0.062	4.87243995585166e-255	down
PADI1	2.05379828905492e-259	-3.24508	0.01	0.068	6.1141575065165e-255	down
ACTA2	3.90772408521494e-259	-1.43592	0.031	0.109	1.16332946016849e-254	down
SEC63	9.80631644223272e-259	1.00058	0.287	0.167	2.91934040485268e-254	up
FAM13C	1.82887220760082e-258	-1.63427	0.024	0.096	5.44455256202764e-254	down
LAMA5	5.40844278608112e-258	1.78685	0.158	0.064	1.61009341741635e-253	up
CKAP2	2.11161162903411e-257	1.26675	0.237	0.124	6.28626781963454e-253	up
C15orf48	9.26346746841439e-257	-1.27065	0.093	0.198	2.75773426534696e-252	down
CHRAC1	6.6827501471596e-256	1.30259	0.223	0.115	1.98945471880941e-251	up
S100A9	7.98872329431979e-256	-2.17914	0.637	0.703	2.378242924719e-251	down
SELP	2.73397022694314e-255	-2.04378	0.012	0.071	8.13902936560973e-251	down
JAG2	8.18431869392167e-255	1.93687	0.109	0.031	2.43647167518048e-250	up
IGLV1-40	5.74664032146658e-254	-4.22166	0.001	0.044	1.7107748237006e-249	down
HLF	1.84474672809475e-253	-2.10599	0.025	0.095	5.49181100953808e-249	down
HLA-DMB	2.66128967221083e-253	-1.38065	0.091	0.196	7.92265935417165e-249	down
CDKN3	7.79232769749221e-252	2.01002	0.171	0.074	2.31977595554343e-247	up
HSPA4L	9.33246628151548e-252	1.52519	0.156	0.062	2.77827521200716e-247	up
PLAC1	1.66178713376744e-251	7.70728	0.048	0	4.94714029722566e-247	up
ADH7	2.10244626734273e-251	-1.93167	0.079	0.173	6.25898253787932e-247	down
URI1	1.12180041175506e-250	1.38076	0.184	0.084	3.33959982579481e-246	up
ANKRD20A11P	1.37768724124117e-249	-3.12057	0.007	0.059	4.10137491717495e-245	down
TMTC3	4.59610999212466e-249	1.20071	0.194	0.091	1.36826194465551e-244	up
SCNN1B	1.37498270874968e-248	-3.06745	0.007	0.058	4.09332352394779e-244	down
PLOD1	6.43618693395927e-247	2.10045	0.131	0.048	1.91605285023967e-242	up
EIF2AK2	1.26369815394733e-246	1.29284	0.249	0.14	3.76202940430119e-242	up
ENDOU	2.11102169150304e-246	-4.19122	0.002	0.047	6.28451157560454e-242	down
PRSS22	1.57191382639912e-245	-2.36371	0.028	0.098	4.67958746119017e-241	down
LGALS2	2.70089622598495e-245	-2.68582	0.015	0.076	8.04056806475719e-241	down
PLTP	7.08956341261216e-244	1.17863	0.201	0.096	2.11056302793464e-239	up
DNAJA4	1.5168796854883e-243	2.50802	0.1	0.028	4.51575082369865e-239	up
CBX1	7.87435758537361e-242	1.01145	0.285	0.17	2.34419625316572e-237	up
KHDC1L	4.24508751410297e-241	4.01621	0.053	0.003	1.26376255294845e-236	up
ACKR3	9.39862576064282e-241	1.29207	0.151	0.06	2.79797088894337e-236	up
BAZ1A	2.68183977115882e-240	1.23149	0.238	0.13	7.9838369987398e-236	up
NMB	1.23166002248738e-239	2.2907	0.1	0.028	3.66665188694494e-235	up
TGFBR2	2.14677234830148e-239	-1.47225	0.105	0.207	6.39094128089351e-235	down
CEACAM7	3.46796935187436e-239	-2.86126	0.008	0.059	1.032414476053e-234	down
TRIP11	1.57612477365093e-238	1.10698	0.259	0.148	4.6921234511588e-234	up
ALG1L	9.59964293996197e-238	2.96782	0.062	0.007	2.85781370322668e-233	up
SLC1A4	2.92461641419469e-237	2.02916	0.111	0.035	8.70658306505758e-233	up
DNAJB11	1.74602011774583e-236	1.39741	0.194	0.096	5.19790189052934e-232	up
LZIC	4.07489594279394e-236	1.17864	0.21	0.107	1.21309652216976e-231	up
TMEM97	1.51344348706261e-235	1.69418	0.131	0.048	4.50552126098539e-231	up
GLRX5	1.95322067065312e-235	1.60592	0.171	0.078	5.81473793653434e-231	up
HDAC1	3.8753140956872e-235	1.02062	0.279	0.166	1.15368100628608e-230	up
ITPKC	4.941950917179e-234	-1.91759	0.034	0.106	1.47121878804419e-229	down
HLA-DPB1	5.72337544470194e-234	-1.00787	0.199	0.333	1.70384886988777e-229	down
GIMAP4	8.30552297218517e-234	-1.21445	0.052	0.137	2.47255418881953e-229	down
UBE2C	1.09916819087899e-233	2.03327	0.144	0.057	3.27222370424675e-229	up
ABLIM3	1.45697484688072e-233	-2.51752	0.01	0.063	4.33741411916391e-229	down
STK3	1.59030016953244e-233	1.23668	0.174	0.079	4.73432360469807e-229	up
POLR2H	2.27316714423412e-233	1.09522	0.238	0.13	6.76721858838498e-229	up
MMP13	3.28175128449611e-233	6.78079	0.045	0	9.76977357394492e-229	up
CALCRL	6.00417269115233e-233	-1.48237	0.051	0.134	1.78744221015605e-228	down
EFR3A	9.80042569543925e-233	1.28912	0.206	0.105	2.91758672953226e-228	up
SPRY1	1.71070539625667e-232	-1.39888	0.088	0.186	5.09276996465611e-228	down
ADM5	1.95885913515693e-232	-2.87188	0.007	0.057	5.83152364536217e-228	down
CENPF	3.79008195158433e-232	1.61075	0.176	0.081	1.12830739698666e-227	up
ANO1	4.75618128678973e-232	2.37504	0.085	0.02	1.4159151690773e-227	up
TAGLN	6.75459718774117e-232	-1.51403	0.042	0.12	2.01084358279055e-227	down
RPL41P1	1.00701712583148e-231	-1.68669	0.03	0.1	2.99788998360033e-227	down
PTPRF	4.22384721965029e-231	1.10989	0.23	0.123	1.25743931728989e-226	up
EXOC5	5.65037974161198e-231	1.33937	0.181	0.086	1.68211804907789e-226	up
MAGEA3	5.71755189722595e-231	3.94652	0.049	0.002	1.70211519980416e-226	up
TMPRSS2	1.30218585373679e-230	-3.59879	0.006	0.054	3.87660728657442e-226	down
SRP54	9.95646116211086e-230	1.02635	0.255	0.145	2.9640384879604e-225	up
DSG1	1.61285077478763e-229	3.67766	0.073	0.014	4.80145675654276e-225	up
CGNL1	4.13393887320969e-229	-3.14477	0.007	0.055	1.23067360255453e-224	down
AIF1L	1.3665358005549e-228	-1.99619	0.042	0.116	4.06817707825193e-224	down
ESRG	1.44798322156788e-228	6.93534	0.043	0	4.31064605060758e-224	up
KIF21A	2.22800897258739e-228	1.43765	0.136	0.052	6.63278271139266e-224	up
FADS1	3.3042334969873e-228	1.81465	0.118	0.041	9.83670312053119e-224	up
BICD2	7.45630338016843e-227	1.28312	0.18	0.086	2.21974151627614e-222	up
PTPRB	7.32307436600738e-226	-1.67937	0.018	0.078	2.1800792387604e-221	down
SSBP2	1.8772121325847e-225	-1.5437	0.047	0.127	5.58846051870464e-221	down
MYH10	3.34483211938824e-225	2.00146	0.125	0.046	9.95756521941879e-221	up
CRYAB	1.44655827412768e-224	1.7884	0.282	0.171	4.30640398207809e-220	up
THSD4	4.93167204602228e-224	-1.85315	0.061	0.144	1.46815876810083e-219	down
DLGAP5	8.77697357850304e-224	2.18	0.111	0.037	2.61290503432036e-219	up
IFIT3	1.0012407524285e-222	2.51423	0.13	0.051	2.98069371997964e-218	up
EHD3	2.12186860303378e-222	-2.22934	0.014	0.07	6.31680283123156e-218	down
TRIP10	3.40426432250528e-222	-1.56016	0.086	0.179	1.01344948880982e-217	down
DNMT1	1.47734484509418e-221	1.1876	0.24	0.136	4.39805560384539e-217	up
OSMR	7.57560152249752e-221	1.34878	0.144	0.059	2.25525657324751e-216	up
ALG3	1.68517631812531e-220	1.28218	0.193	0.097	5.01676989905905e-216	up
ZNF365	2.74040701145434e-220	-4.05224	0.005	0.049	8.15819167309957e-216	down
LSG1	4.99367127423808e-220	1.33508	0.179	0.086	1.48661593834068e-215	up
KCNMB2-AS1	5.24175062296695e-220	3.10842	0.057	0.006	1.56046916045726e-215	up
FAM25BP	2.02128682808804e-219	-1.32594	0.026	0.091	6.01737088721808e-215	down
CD177	2.12119390581493e-219	3.83786	0.051	0.004	6.31479425761106e-215	up
UBL3	8.58046979811154e-219	-1.30227	0.084	0.177	2.55440585889781e-214	down
DNAJC21	4.69293759299536e-218	1.2309	0.191	0.096	1.39708752143472e-213	up
NPL	1.78880658598108e-217	1.44308	0.134	0.052	5.32527720646568e-213	up
TDG	3.62174455172252e-217	1.13236	0.204	0.105	1.07819335304779e-212	up
AL033530.1	1.25485650709184e-215	3.76028	0.048	0.003	3.7357078216124e-211	up
ETHE1	2.10735803011537e-215	-1.12675	0.111	0.211	6.27360485565347e-211	down
PAIP1	8.84626605680772e-215	1.01117	0.247	0.142	2.63353340511166e-210	up
ICAM2	1.02486968129836e-214	-1.52767	0.034	0.104	3.05103704122521e-210	down
MARK3	1.39359264880015e-214	1.19528	0.207	0.109	4.14872531547803e-210	up
ATP2A2	2.2339739966561e-214	1.00399	0.277	0.17	6.65054058804522e-210	up
FAM92A	3.44892603258429e-214	1.72186	0.112	0.039	1.02674527990034e-209	up
POLE3	3.84268344590761e-214	1.04106	0.23	0.128	1.14396686184669e-209	up
ANKRD22	7.36217857309742e-214	-1.49863	0.036	0.107	2.1917205612111e-209	down
RIF1	8.49308739097344e-214	1.08055	0.209	0.11	2.52839211629279e-209	up
ARHGAP29	2.21417621835476e-213	-1.06603	0.034	0.105	6.59160260204213e-209	down
YEATS2	4.86738826622279e-213	1.78287	0.111	0.038	1.44902148685452e-208	up
KCTD12	9.58212919096452e-213	-1.04628	0.112	0.214	2.85259986015014e-208	down
TCIM	1.09908564361738e-212	-1.43993	0.035	0.105	3.27197796104895e-208	down
SEC14L1	1.92177031748624e-212	-1.05794	0.114	0.215	5.72111023515654e-208	down
COL12A1	3.69782453324963e-212	2.25552	0.113	0.039	1.10084236354841e-207	up
ECT2	4.76966441882838e-212	1.471	0.14	0.058	1.41992909748521e-207	up
UBXN7	8.75946741012405e-212	1.4199	0.136	0.055	2.60769344799393e-207	up
RBP7	4.62215684459767e-211	-1.45538	0.036	0.107	1.37601609263673e-206	down
MEST	5.08782030891414e-210	1.71635	0.094	0.028	1.51464410596374e-205	up
GIMAP1	1.21440289610687e-209	-1.38747	0.017	0.074	3.61527742171016e-205	down
CHD8	4.50525167283823e-209	1.22129	0.193	0.1	1.34121342300394e-204	up
TATDN1	3.22101994756419e-208	1.04564	0.232	0.131	9.58897638389858e-204	up
SLPI	4.65554081410303e-208	-1.74133	0.28	0.389	1.38595450035847e-203	down
S100P	7.04513774179708e-208	-3.21471	0.108	0.193	2.09733750573299e-203	down
PCYT1A	1.31476429987041e-207	1.61285	0.145	0.063	3.91405332071422e-203	up
AL445524.1	3.95371858324798e-207	1.80671	0.146	0.064	1.17702202223292e-202	up
BNC1	4.2956859603662e-207	1.80078	0.1	0.032	1.27882571040102e-202	up
GMPS	4.48836866090511e-207	1.21147	0.196	0.102	1.33618735035145e-202	up
PPP2R5E	1.23521236564113e-206	1.16515	0.24	0.141	3.67722721251363e-202	up
CHI3L1	1.64216149071669e-206	3.64942	0.067	0.013	4.8887147578636e-202	up
NFIB	1.99503104158475e-206	-1.35802	0.113	0.208	5.93920741079781e-202	down
CMAHP	2.29992138757123e-206	-1.89863	0.013	0.066	6.84686597079954e-202	down
ECM1	6.61900116521366e-206	-2.77971	0.176	0.268	1.97047664688411e-201	down
FNDC3B	2.19615464682032e-204	1.318	0.206	0.113	6.53795238358408e-200	up
PMEPA1	3.09046455636248e-204	1.95029	0.119	0.045	9.20031298429112e-200	up
TTK	9.99139763585923e-204	1.33703	0.144	0.062	2.97443907619529e-199	up
DDX60	1.66372211031936e-203	1.93133	0.128	0.052	4.95290072242075e-199	up
ABI3	2.06960211186158e-203	-1.39614	0.029	0.093	6.16120548701192e-199	down
SPDL1	4.29391258763988e-202	1.39491	0.149	0.066	1.27829777734039e-197	up
AHSA1	1.09803878090959e-201	1.09914	0.246	0.147	3.26886145076785e-197	up
CMBL	2.50271435430007e-201	1.50951	0.107	0.036	7.45058063275131e-197	up
PIM1	3.91683939242332e-201	-1.33779	0.057	0.135	1.16604308712442e-196	down
ABCG2	8.99892709701089e-201	-2.62588	0.009	0.055	2.67898059678014e-196	down
GGH	9.65328413961503e-201	1.03557	0.196	0.101	2.87378268836339e-196	up
ANLN	1.35781680132743e-200	1.57037	0.121	0.046	4.04222061755176e-196	up
APOLD1	1.99093985170299e-200	-1.74573	0.043	0.114	5.92702793851979e-196	down
ZNFX1	2.15063747455813e-200	1.60897	0.134	0.056	6.40244776175957e-196	up
TMEM189	3.30490101065668e-200	1.22021	0.176	0.088	9.83869030872493e-196	up
DICER1	6.89693529277752e-200	1.02615	0.228	0.13	2.05321763665987e-195	up
MMP10	1.86239579567987e-199	7.28876	0.04	0.001	5.54435228373898e-195	up
ZNF131	2.97395533168619e-199	1.07859	0.189	0.097	8.8534650224298e-195	up
PNLDC1	5.05007339479857e-199	2.94031	0.05	0.005	1.50340684963153e-194	up
ID3	5.09843662172725e-199	-1.03273	0.143	0.245	1.5178045822882e-194	down
S100A14	1.00320916896993e-198	-1.12863	0.464	0.53	2.98655369602348e-194	down
PPP1R3C	1.44407145454202e-198	-3.38078	0.008	0.053	4.2990007201716e-194	down
MYZAP	2.46870295137911e-197	-3.3046	0.004	0.044	7.3493286862556e-193	down
ANXA9	4.0486253105539e-197	-3.00444	0.008	0.052	1.2052757549519e-192	down
FRY	1.35603433065857e-196	-1.7281	0.014	0.065	4.03691420237055e-192	down
TF	8.98212305553177e-196	-2.84309	0.011	0.059	2.67397803363181e-191	down
EPPK1	1.81264038911869e-195	2.48144	0.061	0.011	5.39623043840633e-191	up
FCHO2	2.47269984469195e-195	-1.01207	0.123	0.222	7.36122743764792e-191	down
STON2	3.15586012611993e-195	1.13599	0.144	0.062	9.39499559545902e-191	up
ELN	7.10479139179205e-195	-2.62931	0.008	0.052	2.11509639733649e-190	down
CEP55	9.10845957750612e-195	1.73876	0.104	0.036	2.71158841622357e-190	up
IGF2BP3	3.85506930692346e-194	2.45622	0.057	0.009	1.14765413267111e-189	up
THSD7A	1.54737426843551e-193	-2.45241	0.006	0.047	4.60653319713251e-189	down
CFI	2.21048952564409e-193	-1.78548	0.014	0.064	6.58062731784246e-189	down
DTX3L	3.84386377860695e-193	1.22234	0.178	0.091	1.14431824689129e-188	up
STC2	3.91952216650059e-193	2.6155	0.067	0.014	1.16684174896723e-188	up
PART1	4.8073424604426e-193	-3.42813	0.009	0.054	1.43114585047376e-188	down
RAC3	5.77248037486133e-193	2.39461	0.063	0.012	1.71846740759622e-188	up
GRPEL2	1.65472628529827e-192	-3.08918	0.053	0.122	4.92612015133294e-188	down
HOXA10-AS	3.01458635447507e-192	3.6001	0.045	0.003	8.97442357727228e-188	up
TM4SF18	3.10300012406507e-192	-1.13723	0.022	0.078	9.23763136934171e-188	down
NAPSB	4.32088755192293e-190	-1.7851	0.019	0.074	1.28632822420746e-185	down
MACF1	5.84320594234591e-190	1.00952	0.299	0.2	1.73952240903638e-185	up
DNASE1L3	1.07137360420168e-189	-1.81243	0.023	0.079	3.18947921970839e-185	down
COMTD1	1.92522033516625e-189	-1.1715	0.071	0.151	5.73138093778993e-185	down
SMC4	3.14674281998449e-189	1.01251	0.31	0.207	9.36785337509381e-185	up
C6orf132	2.280724388688e-188	-1.62735	0.081	0.162	6.78971650512418e-184	down
FAM46A	3.52807745282028e-188	1.80622	0.14	0.064	1.0503086577046e-183	up
PLEK2	7.24851018773317e-188	1.53315	0.129	0.054	2.15788148288816e-183	up
UPK1A	7.451770368704e-188	-5.08596	0.001	0.034	2.21839203876318e-183	down
NPDC1	1.80807955373615e-187	-1.60765	0.044	0.112	5.38265283147252e-183	down
ABI3BP	7.41411886854159e-187	-2.60183	0.006	0.046	2.20718318716483e-182	down
CDCA4	1.21782076137662e-186	1.3344	0.132	0.057	3.62545240661821e-182	up
CXCL12	1.85789267667966e-186	-1.18747	0.02	0.075	5.53094649847536e-182	down
KLK12	2.0302992943761e-186	-2.05113	0.026	0.082	6.04420099935766e-182	down
ADAMTS1	2.12296799978531e-186	-1.75206	0.033	0.095	6.32007573536088e-182	down
ME1	3.45814931339735e-186	1.3189	0.131	0.056	1.02949105059839e-181	up
NEDD9	3.72433733574186e-186	-1.59934	0.075	0.156	1.10873522485035e-181	down
AKAP12	5.80103816454852e-186	-1.97068	0.035	0.098	1.7269690615861e-181	down
ALDH1A3	5.8684194980905e-186	-2.24214	0.028	0.086	1.74702848458154e-181	down
TRMT6	6.98197989674566e-186	1.21307	0.137	0.06	2.07853541526118e-181	up
HYOU1	1.25987878080658e-185	1.51611	0.134	0.059	3.75065913046117e-181	up
POPDC3	2.58596493630635e-185	6.70356	0.035	0	7.69841761538399e-181	up
FBXO45	2.37414480509681e-184	2.0908	0.076	0.02	7.06782908477319e-180	up
TCN2	3.05892501215081e-184	-1.04435	0.03	0.091	9.10641976117297e-180	down
CUX1	8.7830519750108e-184	1.02386	0.224	0.13	2.61471457296072e-179	up
GDPD3	1.14585789499875e-183	-2.72053	0.007	0.048	3.41121895341129e-179	down
FUT6	1.15409579962153e-183	-2.96975	0.005	0.042	3.43574319547329e-179	down
CHD4	1.44624508927078e-183	1.00231	0.259	0.163	4.30547163075911e-179	up
CYTL1	1.59878607261505e-183	-2.27827	0.012	0.058	4.759586138175e-179	down
CTSG	3.37830747946544e-183	3.89025	0.076	0.021	1.00572213663686e-178	up
RPL39P3	8.73863805926256e-182	-1.01645	0.164	0.264	2.60149255024247e-177	down
DNAJC2	1.32443318611913e-181	1.05882	0.195	0.106	3.94283759507664e-177	up
BIRC5	1.33297221074186e-181	1.51664	0.121	0.05	3.96825827137852e-177	up
TAF2	1.52247270445122e-181	1.21162	0.141	0.064	4.53240124115129e-177	up
EXT1	4.11404993158765e-181	1.67004	0.112	0.044	1.22475266463364e-176	up
PLOD2	6.09460240713397e-181	1.63089	0.149	0.072	1.81436313660378e-176	up
FAT2	9.60276388868391e-181	1.60777	0.114	0.046	2.8587428096612e-176	up
SLC39A4	1.42433942820623e-179	1.28011	0.159	0.078	4.24025847776996e-175	up
HYAL2	1.80800631513775e-179	-1.45928	0.045	0.112	5.38243480016508e-175	down
NRG1	1.89178204911103e-179	2.20112	0.071	0.018	5.63183516020355e-175	up
LTBP1	2.08370701375719e-179	1.39301	0.12	0.05	6.20319577995517e-175	up
MAF	4.2358800427666e-179	1.48896	0.192	0.108	1.26102148873162e-174	up
HOXA9	4.8964294982413e-179	2.31145	0.057	0.01	1.45766706162643e-174	up
GAST	5.18516748766738e-179	6.48571	0.035	0.001	1.54362436107858e-174	up
CSTB	1.33540955455926e-178	-2.47308	0.769	0.77	3.97551424392292e-174	down
INHBA	1.64702626649035e-178	2.61473	0.08	0.023	4.90319719534176e-174	up
MTMR9LP	2.22492014095591e-178	-1.98033	0.007	0.048	6.62358725962575e-174	down
RNF125	3.0535850762148e-178	-1.39856	0.02	0.073	9.09052277189147e-174	down
ABCB1	7.63547563810784e-178	-1.80409	0.013	0.059	2.2730810974647e-173	down
MAP3K5	1.18926675736611e-176	1.23593	0.137	0.062	3.54044713667892e-172	up
CH25H	1.68058162998691e-176	-1.90288	0.013	0.059	5.00309151247103e-172	down
C4orf3	2.89379425241419e-176	-1.04109	0.496	0.593	8.61482548943704e-172	down
PBK	3.52583540471558e-176	1.79442	0.102	0.038	1.04964119998383e-171	up
SOCS2	2.40736539088313e-175	-1.48007	0.018	0.069	7.16672676865906e-171	down
MOXD1	2.45530894470569e-175	-2.19654	0.013	0.058	7.30945472838885e-171	down
PCCB	2.60895697495022e-175	1.05092	0.212	0.122	7.76686491442681e-171	up
CTSL	4.97933855982858e-175	2.45203	0.197	0.115	1.48234908926097e-170	up
AC100801.1	7.64953086387017e-175	11.1815	0.033	0	2.27726533817415e-170	up
USP1	1.06736530393951e-174	1.03569	0.219	0.129	3.17754650982793e-170	up
MMRN2	1.44774114098739e-174	-1.60564	0.016	0.063	4.30992537671946e-170	down
MT1F	2.48007025607951e-174	4.11629	0.105	0.041	7.3831691523487e-170	up
BCL11B	9.93438210020639e-174	1.79512	0.088	0.029	2.95746555123144e-169	up
BLNK	1.45332340484359e-173	-1.3904	0.036	0.098	4.32654377621937e-169	down
SNAI2	1.55981752621278e-173	1.07507	0.142	0.066	4.64357677553545e-169	up
SUGCT	1.74734319554751e-173	2.58565	0.061	0.013	5.20184069314494e-169	up
ASPM	2.04473387427711e-172	1.47612	0.113	0.045	6.08717274372296e-168	up
PLEC	7.4476017109839e-172	1.317	0.195	0.112	2.21715102935991e-167	up
AC005392.2	7.64103931583401e-172	-4.72563	0.002	0.033	2.27473740432379e-167	down
SMS	1.58712109627355e-171	1.02096	0.187	0.102	4.72485950360635e-167	up
KRT24	2.86669633432463e-171	-5.15608	0.003	0.035	8.53415498728442e-167	down
FCGBP	3.48094476416482e-171	-2.12584	0.018	0.066	1.03627725629187e-166	down
MXD1	4.86144288977058e-171	-1.72352	0.169	0.258	1.4472515482847e-166	down
PPP2R3A	8.44550999172144e-171	1.36595	0.107	0.042	2.51422832453547e-166	up
C1orf115	3.32127771663706e-170	-1.5743	0.032	0.09	9.88744376242852e-166	down
PRKCI	3.68644275337803e-170	1.04587	0.155	0.076	1.09745400768064e-165	up
AC074033.1	5.40625764647405e-170	-4.41569	0.002	0.033	1.60944290135533e-165	down
RFC4	7.11627708118975e-170	1.31574	0.123	0.053	2.11851568707019e-165	up
AC020656.1	1.11753158464176e-169	-2.35967	0.016	0.063	3.32689152747852e-165	down
AGFG2	1.46919878969733e-169	-2.43888	0.01	0.052	4.37380479692894e-165	down
ANKH	1.65986491979555e-169	1.40207	0.114	0.047	4.94141786623135e-165	up
CDH5	2.47535650498978e-169	-1.18145	0.019	0.07	7.36913631535457e-165	down
NUSAP1	2.80490093884669e-169	1.16333	0.173	0.091	8.35019009494661e-165	up
MT-TW	3.19151602422786e-169	-1.38032	0.239	0.327	9.50114320412633e-165	down
FGD6	8.28230805889095e-169	1.35759	0.127	0.057	2.46564310913184e-164	up
C12orf56	1.12658868080162e-168	2.48206	0.047	0.006	3.35385450274643e-164	up
C10orf128	2.48496096111219e-168	-1.08117	0.022	0.075	7.39772878123099e-164	down
GPT2	4.67846764104505e-168	-1.76578	0.036	0.096	1.39277981673911e-163	down
TOP1MT	7.66881707410469e-168	1.7362	0.102	0.04	2.28300684296097e-163	up
WNT4	1.95974699054101e-167	2.19638	0.072	0.02	5.83416679084059e-163	up
AC022075.1	3.2254403233169e-167	1.47277	0.09	0.031	9.6021358425144e-163	up
MS4A2	3.37328749756955e-167	3.53332	0.063	0.015	1.00422768802646e-162	up
C6orf58	1.41781359397107e-166	-13.8164	0	0.027	4.22083106925189e-162	down
GPC1	3.02668938482883e-166	1.22447	0.144	0.07	9.01045429863544e-162	up
MMP14	3.34294420175095e-166	1.37985	0.2	0.118	9.95194488861257e-162	up
FDCSP	4.72528912442235e-166	-2.92257	0.003	0.036	1.40671857234053e-161	down
MISP	1.11480141852918e-165	3.44572	0.038	0.003	3.31876382296136e-161	up
KPNA1	4.82459387726266e-165	1.12946	0.143	0.069	1.43628159726109e-160	up
C5orf66-AS1	6.00564715279218e-165	-1.38057	0.048	0.113	1.78788115738623e-160	down
S100A8	6.32613094526549e-165	-1.6161	0.705	0.773	1.88328918240554e-160	down
ADAM17	6.44638933133317e-165	1.15988	0.154	0.078	1.91909010393788e-160	up
GIMAP8	1.95431192094888e-164	-1.46825	0.018	0.066	5.81798658866482e-160	down
CLEC1A	3.18002454360308e-164	-2.12743	0.006	0.043	9.46693306630636e-160	down
CRABP2	7.1083855861386e-164	-1.61571	0.182	0.268	2.11616638899346e-159	down
SNAPC1	7.89532273814284e-164	1.1323	0.14	0.067	2.35043757914512e-159	up
SPEN	2.85758439306038e-163	1.12141	0.182	0.101	8.50702873814076e-159	up
STRN3	1.2820096989886e-162	1.47427	0.134	0.064	3.81654287388906e-158	up
LRRC59	1.33151143938812e-162	1.14376	0.182	0.101	3.96390955505845e-158	up
TREM2	2.63887308107755e-162	2.02219	0.07	0.02	7.85592516236787e-158	up
EIF3B	4.18593268052153e-162	1.25899	0.167	0.089	1.24615215899126e-157	up
JAML	4.78787717920425e-162	-1.12491	0.034	0.092	1.42535103624911e-157	down
PSAT1	6.27339738012278e-162	1.09357	0.14	0.067	1.86759040006255e-157	up
RND1	1.954090877074e-161	-2.49578	0.007	0.044	5.8173285410493e-157	down
LTF	4.95872755429406e-161	-1.92417	0.004	0.037	1.47621319291334e-156	down
IGLC3	5.53286933586022e-161	-1.1699	0.056	0.126	1.64713520128559e-156	down
CXCL1	5.90436108555117e-161	1.69762	0.146	0.072	1.75772829516858e-156	up
HLA-DOA	6.00957078905423e-161	-1.2536	0.023	0.074	1.78904922390145e-156	down
NPNT	1.60356905884649e-160	1.36048	0.1	0.039	4.773825088186e-156	up
RCOR1	3.24752694009648e-160	1.24351	0.128	0.059	9.66788770066722e-156	up
FBXO31	6.39165999100659e-160	-1.74692	0.018	0.064	1.90279717932266e-155	down
TSPAN8	2.13555657001755e-159	-5.33679	0.002	0.032	6.35755190894224e-155	down
RCC2	2.6940966405926e-159	1.16553	0.158	0.083	8.02032569904416e-155	up
ZC3HAV1	3.45025616965062e-159	1.18217	0.151	0.077	1.02714126170499e-154	up
ICE1	4.61193339068362e-159	1.14123	0.155	0.08	1.37297257040651e-154	up
MT1G	5.67053485256696e-159	3.51463	0.171	0.095	1.68811822560919e-154	up
BORA	6.59979625432272e-159	2.51504	0.061	0.015	1.96475934491187e-154	up
U62317.2	7.0814805397817e-159	3.03757	0.046	0.007	2.10815675669301e-154	up
MYL9	1.09011539207186e-158	-1.309	0.069	0.143	3.24527352219792e-154	down
AC006329.1	3.06522223438509e-158	1.76877	0.071	0.02	9.1251665917644e-154	up
ARFGEF2	3.99166725870723e-158	1.22378	0.135	0.064	1.18831934291714e-153	up
IQCA1	4.74542851964603e-158	1.86511	0.063	0.016	1.41271407029862e-153	up
AC073365.1	1.90182657442806e-157	5.18232	0.031	0.001	5.66173771207234e-153	up
MFAP4	2.09263933634129e-157	-1.76035	0.033	0.089	6.22978730428803e-153	down
LCN2	2.51041949518059e-157	-1.63359	0.194	0.279	7.47351883715261e-153	down
DLG1	4.03713757981149e-157	1.06456	0.181	0.101	1.20185585750988e-152	up
FAM83B	1.08345643932357e-156	1.33785	0.11	0.046	3.22544981986626e-152	up
MFHAS1	1.90325798003716e-156	1.67954	0.073	0.022	5.66599900657061e-152	up
PRKCSH	2.14788388678585e-156	1.03207	0.253	0.169	6.39425033096148e-152	up
PSME4	1.07125321358145e-155	1.05571	0.138	0.067	3.18912081683197e-151	up
NEB	1.99031857441415e-155	2.99881	0.04	0.004	5.92517839603094e-151	up
CAPNS2	3.52107482673274e-155	-1.24761	0.086	0.161	1.04822397591834e-150	down
PRH2	4.05893665633092e-155	-14.2503	0	0.026	1.20834544258972e-150	down
DCUN1D5	4.26802095494745e-155	1.20315	0.141	0.07	1.27058983828786e-150	up
ENO2	4.27463866228667e-155	2.03857	0.1	0.04	1.27255992976274e-150	up
IGHGP	1.20813885941155e-154	-2.47779	0.022	0.069	3.59662938446818e-150	down
GMNN	1.37314414902133e-154	1.04995	0.175	0.096	4.08785013163651e-150	up
P2RY13	1.67463522827668e-154	-1.38128	0.02	0.068	4.98538907457967e-150	down
RAB38	1.76265252733998e-154	1.07702	0.186	0.106	5.24741657389112e-150	up
OGN	2.22707379878648e-154	-2.60368	0.007	0.042	6.62999869898736e-150	down
SNCG	2.29942230880106e-154	-1.50681	0.041	0.1	6.84538021330076e-150	down
NSUN2	4.0869127468336e-154	1.15079	0.156	0.082	1.21667392473236e-149	up
THBS2	1.25005561123942e-153	1.16168	0.106	0.043	3.72141555465977e-149	up
AGO2	3.41404299954161e-153	1.48311	0.094	0.036	1.01636060096354e-148	up
ATP6V1C1	7.38266571559219e-153	1.12837	0.157	0.083	2.1978195835318e-148	up
LDOC1	8.38310799203188e-153	-1.44659	0.011	0.051	2.49565124922789e-148	down
FMNL2	8.48086134080229e-153	1.34813	0.124	0.058	2.52475242115684e-148	up
EGLN3	6.86395137498717e-152	2.05927	0.09	0.034	2.04339832433368e-147	up
G2E3	1.57677543193657e-151	1.16371	0.13	0.062	4.69406046087518e-147	up
RERGL	1.60743440753963e-151	-2.93566	0.003	0.033	4.78533223124548e-147	down
ATIC	1.64473209586929e-151	1.06683	0.164	0.089	4.89636744940288e-147	up
CCNB1	3.66175694172758e-151	1.53152	0.149	0.076	1.0901050415523e-146	up
CCNE2	6.32715933520023e-151	1.96826	0.072	0.022	1.88359533408911e-146	up
C5orf42	6.60762611683425e-151	1.24423	0.112	0.048	1.96709029498156e-146	up
IFIT1	1.93816326761895e-150	2.22125	0.098	0.04	5.7699120477016e-146	up
NKX3-1	5.20799404626232e-150	-5.12049	0.003	0.033	1.55041982757229e-145	down
EXOC3	5.22617722148875e-150	1.21055	0.143	0.072	1.5558329588372e-145	up
IGHG1	5.34260596919849e-150	-1.57478	0.215	0.299	1.59049379703039e-145	down
CMA1	7.18351836365514e-150	4.01035	0.047	0.008	2.13853341686013e-145	up
AGTRAP	5.24730546014515e-149	1.13302	0.197	0.117	1.56212283548521e-144	up
IGF2BP2	7.24022884695701e-149	1.58474	0.084	0.03	2.1554161277391e-144	up
LRRC8D	7.38953303393844e-149	1.45808	0.09	0.034	2.19986398420347e-144	up
RDH11	7.90488366580221e-149	1.07298	0.19	0.111	2.35328386730932e-144	up
MMP9	1.81960423857763e-148	2.41806	0.078	0.027	5.4169618182456e-144	up
PTGDS	3.16817619101339e-148	-1.97524	0.013	0.054	9.43166052064685e-144	down
RECQL	4.32747395053122e-148	1.32121	0.245	0.161	1.28828899507314e-143	up
ANKRD37	5.99856716997859e-148	-2.01712	0.087	0.16	1.78577344650263e-143	down
SHROOM3	6.43347555618866e-148	-2.74923	0.008	0.044	1.91524567307736e-143	down
CDC20	7.19939877468101e-148	1.43198	0.11	0.047	2.14326101522254e-143	up
ENPP2	8.11946966616583e-148	-1.47693	0.028	0.08	2.41716611961757e-143	down
SCIN	1.11646602850179e-147	-1.7292	0.011	0.05	3.32371936684982e-143	down
IFITM1	2.02535824098592e-147	-1.33157	0.041	0.099	6.02949148341507e-143	down
PDIA2	6.55995356699819e-147	5.25811	0.028	0	1.95289817689536e-142	up
MYRIP	1.43002476250639e-146	-2.52034	0.004	0.035	4.25718371798152e-142	down
HSP90AA2P	2.08324837820394e-145	2.68282	0.05	0.011	6.20183042191313e-141	up
TEK	3.72492925114441e-145	-1.73933	0.011	0.048	1.10891143806569e-140	down
GNGT1	4.68536707147313e-145	3.50931	0.035	0.003	1.39483377717755e-140	up
CHST9	7.52718229402677e-145	-3.4475	0.008	0.043	2.24084216893177e-140	down
FHL1	1.94380721239694e-144	-1.43656	0.035	0.09	5.78671407130568e-140	down
CX3CL1	2.62166171717089e-144	-1.92336	0.013	0.053	7.80468693201773e-140	down
CLSPN	3.78198549456798e-144	2.11194	0.066	0.02	1.12589708173289e-139	up
SAPCD2	5.57951629723497e-144	1.91147	0.055	0.013	1.66102200168685e-139	up
MKI67	5.61629004743208e-144	1.01138	0.151	0.079	1.67196954712053e-139	up
CDCA8	6.68853290630598e-144	1.80456	0.082	0.03	1.99117624620729e-139	up
LEPR	1.67920276926905e-143	-1.60269	0.028	0.078	4.99898664411395e-139	down
CST6	2.01920812827707e-143	-1.67091	0.012	0.05	6.01118259788085e-139	down
FAM208B	3.60935448175856e-143	1.03618	0.142	0.073	1.07450482921952e-138	up
UBE2T	7.16215438278248e-143	1.17439	0.123	0.058	2.13217335975434e-138	up
SENP5	7.27804525865577e-143	1.37008	0.102	0.043	2.16667407350182e-138	up
AC024597.1	1.10645043551425e-142	-4.44759	0.001	0.027	3.29390294652593e-138	down
MRGBP	2.54903723001715e-142	1.70302	0.089	0.035	7.58848383376106e-138	up
TACR1	2.62205010203671e-142	-3.33096	0.002	0.028	7.80584315376329e-138	down
PREX2	3.2632933496275e-142	-1.54077	0.015	0.056	9.71482430184107e-138	down
MET	4.50605150100742e-142	1.06977	0.113	0.051	1.34145153184991e-137	up
HJURP	1.40652793810867e-141	2.33703	0.058	0.015	4.18723367174952e-137	up
SELENBP1	1.58588359650442e-141	-1.63393	0.017	0.06	4.72117546679366e-137	down
TMPRSS11A	1.7234871569244e-141	-1.30056	0.071	0.137	5.13082126616395e-137	down
SLC11A1	3.3470607390407e-141	2.38417	0.055	0.013	9.96419982012417e-137	up
MT-ND6	4.21984947064826e-141	1.12646	0.162	0.091	1.25624918741199e-136	up
ESCO2	4.68329122764036e-141	1.52831	0.084	0.031	1.39421579846853e-136	up
MYH11	7.63545548993717e-141	-2.46117	0.007	0.041	2.2730750993543e-136	down
TP53INP2	9.58158117776131e-141	-2.05452	0.026	0.073	2.85243671661954e-136	down
MTSS1	1.38253231022069e-140	1.18147	0.166	0.093	4.11579868752699e-136	up
EPS8L2	1.42127376500042e-140	-1.21296	0.085	0.156	4.23113199840626e-136	down
EEF1AKMT4	2.96406703262961e-140	1.43486	0.093	0.037	8.82402755613835e-136	up
LPIN1	4.0775858370976e-140	-1.46606	0.051	0.11	1.21389730370396e-135	down
CCL23	9.24866838560149e-140	-1.96722	0.011	0.047	2.75332857839356e-135	down
JCHAIN	4.21716740712834e-139	-2.35758	0.034	0.087	1.25545073710211e-134	down
SPINT1	4.68703653595747e-139	-1.33195	0.098	0.171	1.39533077675454e-134	down
HMMR	6.29186094516907e-139	1.65495	0.09	0.036	1.87308700337683e-134	up
PARP9	1.02866623902827e-138	1.24252	0.174	0.102	3.06233939358717e-134	up
SCN2A	1.04468649459633e-138	7.15756	0.027	0	3.11003169441328e-134	up
MFN2	1.37817748632987e-138	1.00906	0.147	0.078	4.10283437680403e-134	up
DHRS9	2.26149115420928e-138	-1.47783	0.026	0.074	6.73245916608104e-134	down
IL3RA	2.70161239862517e-138	-1.23247	0.021	0.066	8.04270011070713e-134	down
BBOX1	4.86264913631169e-138	-2.59766	0.006	0.038	1.44761064787999e-133	down
MX2	7.2807474551704e-138	1.9393	0.08	0.03	2.16747851740423e-133	up
ERAP2	3.07252701444348e-137	1.21395	0.093	0.037	9.14691292199825e-133	up
AF165147.1	3.55262371822812e-137	3.25511	0.035	0.004	1.05761608091651e-132	up
SELE	1.13356395897473e-136	-1.58284	0.007	0.039	3.37461990586777e-132	down
RBM28	1.16454682409411e-136	1.08818	0.13	0.064	3.46685589532818e-132	up
RUNDC3B	1.686963555857e-136	-2.21539	0.007	0.04	5.02209050578628e-132	down
RPS2P46	8.05621947317273e-136	1.07429	0.206	0.132	2.39833653716352e-131	up
SOX17	9.14572236007185e-136	-2.39086	0.004	0.032	2.72268154659339e-131	down
SLC38A6	9.79921282947138e-136	1.70591	0.076	0.027	2.91722565933363e-131	up
SCGB2A1	1.22281085235589e-135	-4.50979	0.011	0.048	3.64030790746348e-131	down
FAM214A	2.08342494384992e-135	-1.28547	0.055	0.116	6.20235605784122e-131	down
CD1E	2.54110850222801e-135	-2.22296	0.008	0.042	7.56488001113278e-131	down
FBLIM1	2.7021585979582e-135	1.69527	0.083	0.032	8.04432614612157e-131	up
MORC4	3.89080313592757e-135	1.59744	0.082	0.031	1.15829209356564e-130	up
RN7SL2	5.80312186061777e-135	1.76937	0.061	0.017	1.72758937790591e-130	up
KIF1B	8.08453794126766e-135	1.24601	0.118	0.057	2.40676694511538e-130	up
AK4	8.64482218114519e-135	1.14615	0.11	0.05	2.57356356332692e-130	up
EREG	1.46039156904148e-134	1.87316	0.105	0.047	4.34758570103648e-130	up
RANBP9	1.48781340262965e-134	-1.27347	0.135	0.213	4.42922049962847e-130	down
CDC6	1.75305446988385e-134	1.87115	0.061	0.018	5.21884315684423e-130	up
MUC4	3.16391730472728e-134	1.01389	0.119	0.056	9.4189818161731e-130	up
CADM3-AS1	3.97622011770529e-134	-3.3436	0.001	0.025	1.18372072904087e-129	down
AP001783.1	8.13211444478702e-134	4.55333	0.028	0.001	2.42093047021309e-129	up
ANGPTL1	8.64223945469878e-134	-2.98966	0.003	0.03	2.57279468566383e-129	down
PRR4	8.78680353600608e-134	-12.6018	0	0.022	2.61583141266901e-129	down
TCF21	8.92901102705022e-134	-2.52223	0.008	0.04	2.65816658275285e-129	down
LRRC75A	1.81192783453653e-133	-1.81003	0.027	0.073	5.39410916341525e-129	down
ARMC10	4.86354475683366e-133	1.2222	0.133	0.069	1.44787727410938e-128	up
TFF1	1.07111679242645e-132	-8.2783	0	0.023	3.18871469105354e-128	down
FILIP1	1.41887388514676e-132	-1.6991	0.011	0.047	4.22398755608189e-128	down
WDHD1	2.38282564799104e-132	1.4625	0.079	0.029	7.09367195406932e-128	up
PTGS1	5.32592691648566e-132	1.77223	0.102	0.046	1.58552844303778e-127	up
MSH6	7.90606639851574e-132	1.14306	0.14	0.075	2.35363596683814e-127	up
SH3PXD2A	1.36548628031561e-131	1.07172	0.142	0.076	4.06505265649957e-127	up
HOXC10	5.39753187779066e-131	3.42632	0.032	0.003	1.60684524001828e-126	up
PUS7	8.92433396979829e-131	1.08345	0.115	0.054	2.65677422280895e-126	up
MTUS1	1.66160054295465e-130	-1.16692	0.162	0.24	4.94658481637598e-126	down
AP001453.2	1.75531181329092e-130	1.61345	0.097	0.042	5.22556326816706e-126	up
LYPD3	1.78060704489069e-130	-1.12721	0.152	0.229	5.30086717263958e-126	down
PLAU	1.78641671810844e-130	1.35429	0.16	0.091	5.31816256980883e-126	up
NUDT14	3.1806424427594e-130	1.10212	0.141	0.075	9.46877255209474e-126	up
AC244153.1	5.90464759237304e-130	1.20081	0.1	0.044	1.75781358824945e-125	up
AL049555.1	9.1539928652526e-130	1.34559	0.086	0.034	2.7251436759857e-125	up
THAP12	1.43163570786435e-129	1.37845	0.116	0.057	4.26197950231218e-125	up
LINC02487	2.10906141343977e-129	-3.99079	0.002	0.027	6.27867582781019e-125	down
CRLF1	3.01092215751145e-129	2.8621	0.036	0.005	8.96351526291158e-125	up
PDE2A	3.97578292925173e-129	-2.05307	0.005	0.034	1.18359057803824e-124	down
CENPU	4.4337850377818e-129	1.33084	0.123	0.062	1.31993780574764e-124	up
P2RY1	4.98038341718772e-129	1.14604	0.1	0.044	1.48266014329679e-124	up
PTGFRN	5.50610336001518e-129	1.25431	0.107	0.05	1.63916697027652e-124	up
IGHM	7.72037077923101e-129	-3.26965	0.01	0.044	2.29835438097707e-124	down
SLC22A20P	8.13401014465518e-129	2.50791	0.036	0.005	2.42149482006385e-124	up
KCNK1	1.40073399561352e-128	1.08451	0.107	0.049	4.16998510494144e-124	up
DOCK9	2.26389904349116e-128	-1.26269	0.053	0.111	6.73962745247318e-124	down
EPB41L4A	3.3340965096787e-128	-1.26511	0.02	0.063	9.92560530931348e-124	down
CALML5	4.19493358439101e-128	1.1531	0.087	0.035	1.2488317280732e-123	up
IFI44	4.31743109410902e-128	1.55029	0.134	0.072	1.28529923671626e-123	up
TPSD1	9.14124883788065e-128	4.05463	0.037	0.005	2.72134977903707e-123	up
LEXM	1.08131379387036e-127	-3.90223	0.003	0.028	3.21907116435205e-123	down
PLCXD1	1.10892684975131e-127	-2.7534	0.01	0.043	3.30127523170966e-123	down
MEOX1	2.11248937594667e-127	-1.6266	0.008	0.041	6.28888087219324e-123	down
TDRD5	4.20230517841225e-127	4.42707	0.027	0.001	1.25102625161333e-122	up
LPCAT4	4.34700341965419e-127	-1.08066	0.046	0.101	1.29410291803105e-122	down
RHEX	5.79107870939205e-127	3.33393	0.05	0.013	1.72400413178601e-122	up
SLC5A3	7.08123799840296e-127	1.73667	0.073	0.026	2.10808455212456e-122	up
MAP3K2	7.18437030849285e-127	1.01508	0.158	0.09	2.13878704083832e-122	up
DNAH17	8.47937829215389e-127	4.51276	0.027	0.001	2.52431091757421e-122	up
SQLE	9.55915482483829e-127	1.1116	0.194	0.121	2.84576039135436e-122	up
GARS	2.89090565409653e-126	1.09311	0.186	0.115	8.60622613224536e-122	up
KIF2C	3.23743141714561e-126	1.52974	0.082	0.032	9.63783332884247e-122	up
DEPDC1	3.77451705912554e-126	1.74627	0.074	0.027	1.12367372850167e-121	up
AC011632.1	4.62831086985859e-126	3.42576	0.032	0.003	1.3778481459569e-121	up
BRD4	6.66902032178808e-126	1.04351	0.178	0.108	1.98536734979631e-121	up
ATG9B	1.43567482542868e-125	-3.12475	0.004	0.031	4.27400395530118e-121	down
TCP11L2	2.97515616204934e-125	-1.52202	0.034	0.082	8.85703989442088e-121	down
YOD1	3.0762812677975e-125	-2.13123	0.03	0.076	9.15808933423317e-121	down
OTOP3	1.02085134974747e-124	2.60534	0.044	0.009	3.03907446819822e-120	up
RPL39L	1.06876202769329e-124	1.36813	0.078	0.03	3.18170455644294e-120	up
GLS	1.58826496135105e-124	1.06668	0.143	0.079	4.72826478994207e-120	up
MRPL1	1.60659354524969e-124	1.15419	0.189	0.118	4.78282898420833e-120	up
KRI1	1.60941693029244e-124	1.41261	0.108	0.052	4.7912342014806e-120	up
STARD8	1.6110047031986e-124	-1.42082	0.012	0.047	4.79596100142222e-120	down
PARP2	2.29634906185296e-124	1.0684	0.122	0.061	6.83623115713625e-120	up
TOPBP1	4.92662947613465e-124	1.01569	0.147	0.082	1.46665759504528e-119	up
ABCA1	5.25527428146969e-124	1.58545	0.101	0.047	1.56449515359353e-119	up
MT2P1	7.2497364192172e-124	3.54893	0.047	0.011	2.15824653200096e-119	up
BUB1	7.69614365974435e-124	1.68646	0.077	0.029	2.29114196750589e-119	up
CCL14	1.26988323641301e-123	-2.81286	0.002	0.026	3.78044239480154e-119	down
SLC7A11	2.7744338078734e-123	2.69721	0.037	0.006	8.25948944603912e-119	up
IFIH1	2.96704680201717e-123	1.55162	0.121	0.063	8.83289832960512e-119	up
OLFM2	5.20254987023031e-123	2.43125	0.047	0.011	1.54879909636756e-118	up
LRP12	7.4573982096391e-123	2.127	0.05	0.013	2.22006744700956e-118	up
SYNPO2	8.44026794686596e-123	-1.94875	0.012	0.047	2.512667767782e-118	down
RHOJ	3.43167511160307e-122	-1.16731	0.013	0.049	1.02160968072423e-117	down
SLC7A2	4.58945532413183e-122	-2.73213	0.004	0.03	1.36628084999405e-117	down
B4GALT4	1.08462130604959e-121	1.21501	0.092	0.04	3.22891762810963e-117	up
TSPAN6	1.53480296764699e-121	-1.3746	0.125	0.195	4.56910843468509e-117	down
VCAM1	4.82593518826214e-121	-1.05596	0.025	0.069	1.43668090554564e-116	down
P3H4	9.90252708139944e-121	1.26389	0.085	0.035	2.94798231213261e-116	up
NCS1	1.01582472372384e-120	1.4601	0.059	0.019	3.02411020252589e-116	up
GINS1	1.18596121960699e-120	1.75162	0.055	0.016	3.53060655076999e-116	up
TNNT3	1.40322252818848e-120	2.53451	0.036	0.006	4.17739346641712e-116	up
SOD3	1.61116262400463e-120	-1.09054	0.015	0.051	4.79643113166178e-116	down
NDUFAF6	1.62188145408627e-120	1.27217	0.106	0.051	4.82834108881483e-116	up
CGAS	2.4574206047036e-120	1.45352	0.113	0.057	7.31574114020263e-116	up
HPGDS	3.41872508803607e-120	2.75906	0.07	0.026	1.01775445870834e-115	up
EPHB2	5.79863423943649e-120	3.33962	0.031	0.004	1.72625341308024e-115	up
PPP1R14C	7.07459981222183e-120	1.85685	0.074	0.028	2.10610836409844e-115	up
PCSK1N	7.44093808445393e-120	4.89639	0.027	0.002	2.21516726774193e-115	up
DEFB1	1.01233401228236e-119	-1.55988	0.119	0.188	3.0137183545646e-115	down
AL583785.1	2.31624272720739e-119	-2.42304	0.006	0.035	6.8954545988964e-115	down
RGS13	7.004037656124e-119	3.66554	0.038	0.007	2.08510201022812e-114	up
KIF14	7.21260374436528e-119	2.06326	0.052	0.015	2.14719213469755e-114	up
APOL1	8.16170825092687e-119	1.21769	0.174	0.108	2.42974054630093e-114	up
FAIM	1.33281963107913e-118	1.00469	0.134	0.072	3.96780404172257e-114	up
STRBP	1.51766931315448e-118	1.09549	0.137	0.075	4.5181015452609e-114	up
ITIH5	1.8720676066625e-118	-1.37422	0.017	0.054	5.57314526503427e-114	down
GIMAP6	1.87217294272775e-118	-1.1764	0.022	0.063	5.57345885050053e-114	down
PRR15L	2.79038951641904e-118	-4.48952	0.001	0.024	8.30698959037947e-114	down
PTK7	4.37668068161906e-118	1.55997	0.088	0.039	1.30293783891799e-113	up
CFH	4.75670122793675e-118	-1.04481	0.096	0.166	1.41606995555677e-113	down
USP6NL	7.25152710857593e-118	-1.54809	0.044	0.094	2.15877962022305e-113	down
LGMN	7.40166504571181e-118	1.26233	0.186	0.118	2.20347568410841e-113	up
RIMS2	9.06606561179492e-118	2.89924	0.031	0.003	2.69896773263135e-113	up
ARHGAP21	9.69132132782985e-118	1.09473	0.125	0.066	2.88510635929495e-113	up
LYPD6B	1.38166444785253e-117	1.20253	0.054	0.016	4.11321506125698e-113	up
AC004816.1	1.73302173965024e-117	-1.98625	0.022	0.062	5.15920571893876e-113	down
SLC44A5	3.298965439929e-117	3.8669	0.027	0.002	9.82102011466863e-113	up
MUC15	3.88108719415646e-117	-3.33993	0.004	0.03	1.15539965770038e-112	down
TNS3	4.51353468707992e-117	1.63873	0.072	0.028	1.34367927634369e-112	up
PLN	5.65337964010183e-117	-2.95641	0.004	0.03	1.68301111885832e-112	down
HAPLN3	8.44505945039946e-117	-1.36476	0.013	0.047	2.51409419838392e-112	down
CADM1	1.70912196446079e-116	-1.12352	0.026	0.07	5.08805608819978e-112	down
ANKLE2	2.15237976718553e-116	1.05229	0.15	0.087	6.40763456691132e-112	up
SFRP2	2.53365548871939e-116	-2.17037	0.032	0.077	7.54269238991761e-112	down
FAM111B	1.39026589842053e-115	1.7978	0.071	0.027	4.13882157959791e-111	up
MT-TH	1.75776945323076e-115	2.00579	0.045	0.011	5.23287966226797e-111	up
ST3GAL4	3.75656875420546e-115	-1.32071	0.026	0.069	1.11833051812696e-110	down
ZNF185	5.33168051953586e-115	-1.32263	0.074	0.134	1.58724129066583e-110	down
IGFBP3	1.62876665384869e-114	1.45554	0.114	0.058	4.84883832850756e-110	up
MPZL3	1.74039472695788e-114	-1.83826	0.024	0.064	5.1811551021536e-110	down
TMEM45B	1.77587883697536e-114	-1.90508	0.024	0.064	5.28679129767564e-110	down
GGT5	1.97889272023128e-114	-1.35604	0.011	0.043	5.89116362812852e-110	down
KIAA1324	3.31329053642974e-114	-3.62833	0.003	0.027	9.86366592695134e-110	down
CAMK2N1	3.63242412694217e-114	-1.52613	0.024	0.064	1.08137266259068e-109	down
SDC2	6.36001757979202e-114	1.53662	0.096	0.045	1.89337723350408e-109	up
TTYH3	7.9190295280648e-114	2.00124	0.073	0.029	2.35749509050489e-109	up
GLYATL2	9.74815677570186e-114	-3.78206	0.003	0.026	2.90202627212644e-109	down
PLAUR	1.00425339540242e-113	1.4595	0.19	0.122	2.989662358113e-109	up
SGO2	1.16954874518471e-113	1.50536	0.081	0.034	3.48174661441487e-109	up
CYP4F29P	1.68118679347783e-113	-3.8883	0.002	0.024	5.00489308418349e-109	down
HMGCS2	2.02519494667726e-113	-8.02967	0	0.019	6.02900535625821e-109	down
AL162413.1	2.90506515763445e-113	1.64664	0.05	0.014	8.64837897427777e-109	up
PGM5	3.68392185518305e-113	-2.29135	0.003	0.028	1.09670353628799e-108	down
MTHFD1	6.56874382106517e-113	1.09508	0.136	0.076	1.9555150355311e-108	up
TPSAB1	1.01797873621713e-112	3.80704	0.098	0.049	3.03052269771841e-108	up
AC011374.1	1.46607954951159e-112	2.5985	0.046	0.012	4.36451881889601e-108	up
BDH2	1.64639548621043e-112	-1.02712	0.036	0.083	4.90131936244846e-108	down
KCNK10	1.73925004626556e-112	3.17019	0.031	0.004	5.17774738773256e-108	up
BBS2	2.18160509708767e-112	-1.01909	0.059	0.116	6.49463837403e-108	down
NUP155	2.47847526725328e-112	1.14992	0.086	0.037	7.378420870613e-108	up
RUVBL1	3.29631349386669e-112	1.01045	0.146	0.084	9.81312527124114e-108	up
RPS6KA2	5.57488234518463e-112	-1.39601	0.013	0.046	1.65964247416147e-107	down
KPNA2	6.45984280713757e-112	1.09465	0.184	0.116	1.92309520368486e-107	up
TRIP13	7.30420568560514e-112	1.37037	0.062	0.021	2.17446203260465e-107	up
CCDC127	8.88997588743589e-112	1.00596	0.1	0.047	2.64654582168967e-107	up
GPRC5B	9.09422360616841e-112	-1.55034	0.01	0.042	2.70735036755634e-107	down
LRP11	1.10631120557602e-111	1.45466	0.088	0.04	3.2934884589998e-107	up
AURKA	1.64695870755583e-111	1.40383	0.084	0.036	4.9029960723937e-107	up
NAV1	2.01904979879007e-111	1.40517	0.097	0.046	6.01071125099804e-107	up
CIP2A	3.48034060522206e-111	1.37566	0.07	0.027	1.03609739817461e-106	up
BARX2	5.21041554737254e-111	-1.33804	0.032	0.076	1.5511407084528e-106	down
PLPP1	5.636310041071e-111	-1.11036	0.064	0.122	1.67792949922684e-106	down
CEP19	6.79164119074011e-111	2.13264	0.044	0.011	2.02187158248333e-106	up
TRMT5	1.01376436470878e-110	1.00072	0.106	0.052	3.01797651373804e-106	up
PCSK9	1.55126183549182e-110	3.18657	0.031	0.004	4.61810648425916e-106	up
PDGFA	2.14896973376942e-110	1.40926	0.07	0.027	6.39748289743158e-106	up
MTND4P12	2.16630275552759e-110	1.13204	0.073	0.029	6.44908330320563e-106	up
IL1RL1	3.14540454007252e-110	2.95887	0.048	0.014	9.3638693157959e-106	up
CASK	1.28140276748901e-109	1.21193	0.093	0.043	3.81473603881479e-105	up
P3H2	4.97132834084271e-109	1.33749	0.072	0.029	1.47996444706887e-104	up
IVL	7.74293519622994e-109	-1.66255	0.017	0.052	2.30507180791765e-104	down
NELL2	9.51746042557777e-109	2.59029	0.031	0.005	2.8333479686945e-104	up
SLC39A14	9.57476016522357e-109	1.42963	0.07	0.027	2.85040610118706e-104	up
KRT23	1.11213855606971e-108	-2.68972	0.01	0.04	3.31083648141953e-104	down
HMGN2P5	1.46998763696517e-108	1.54545	0.054	0.017	4.37615319524531e-104	up
PRSS8	2.69115629441011e-108	-1.08993	0.068	0.124	8.01157228845889e-104	down
BRMS1L	3.20171825326922e-108	1.23181	0.084	0.037	9.53151523998247e-104	up
AL078639.1	3.59212086471674e-108	-2.6705	0.011	0.042	1.06937438142617e-103	down
KCND3	3.63844183938187e-108	2.84654	0.03	0.004	1.08316413558398e-103	up
BRI3BP	5.44170380757171e-108	1.24891	0.079	0.034	1.6199952235141e-103	up
SIX1	5.97102245094049e-108	3.16763	0.026	0.002	1.77757338364498e-103	up
TMEM191A	1.53248334021956e-107	1.78297	0.063	0.023	4.56220290383363e-103	up
AL109741.1	4.26684923361331e-107	-3.34017	0.001	0.021	1.27024101684668e-102	down
HSPB6	4.29763554615555e-107	-1.5304	0.01	0.041	1.27940610209051e-102	down
AL139327.2	7.36630466293898e-107	4.57526	0.022	0.001	2.19294889815693e-102	up
ADH1B	7.53311603177315e-107	-1.29543	0.01	0.04	2.24260864265887e-102	down
FAM167B	7.9252352048268e-107	-1.3982	0.012	0.043	2.35934252047694e-102	down
CEACAM4	1.42892815603309e-106	-2.32672	0.004	0.028	4.2539191205105e-102	down
RAB25	1.64174495412909e-106	-1.10057	0.122	0.186	4.8874747284423e-102	down
NR5A2	3.18334586386338e-106	-1.62463	0.008	0.036	9.47682063672129e-102	down
C11orf96	3.59886928323166e-106	-1.38825	0.014	0.048	1.07138338561807e-101	down
C16orf74	3.62737799411777e-106	1.2452	0.089	0.041	1.07987042884886e-101	up
PIWIL2	4.21851799979562e-106	4.29854	0.022	0.001	1.25585280853915e-101	up
ATAD5	4.44158873983508e-106	1.43435	0.077	0.033	1.3222609678489e-101	up
AL138963.3	7.1877450863755e-106	-1.37115	0.005	0.03	2.13979171221399e-101	down
BCAS4	7.61627565221518e-106	1.72915	0.046	0.012	2.26736526166446e-101	up
TICAM1	1.52091162165584e-105	-1.3977	0.031	0.073	4.52775389766943e-101	down
RAB11FIP1	2.63723411508784e-105	-1.04962	0.068	0.124	7.85104596061651e-101	down
PLCB4	2.66910368136315e-105	-1.5783	0.018	0.053	7.94592165941809e-101	down
ACLY	3.32274566430897e-105	1.0958	0.126	0.07	9.89181384264779e-101	up
SCRN1	3.58128091819522e-105	1.18215	0.088	0.04	1.06614732934672e-100	up
CDK6	4.23120401540173e-105	1.11294	0.112	0.059	1.2596294353851e-100	up
HOXA10	4.53953537338021e-105	2.14211	0.032	0.005	1.35141968065529e-100	up
CKAP2L	6.24184846164919e-105	1.48626	0.07	0.028	1.85819828703296e-100	up
MYO5A	9.32880935130578e-105	1.21346	0.115	0.061	2.77718654388373e-100	up
HK2	9.66321681391679e-105	1.5285	0.062	0.022	2.87673964550303e-100	up
FAM89A	1.07175513045165e-104	1.41745	0.068	0.027	3.19061502335458e-100	up
CSGALNACT2	1.46644803061529e-104	1.24844	0.118	0.064	4.36561578714172e-100	up
ZBTB11	1.72509399211321e-104	1.03215	0.116	0.062	5.13560481452101e-100	up
MYEOV	1.73656288096945e-104	-1.99895	0.012	0.043	5.16974769664607e-100	down
GBP6	2.80246213401845e-104	-1.39426	0.126	0.188	8.34292977297293e-100	down
BCL7A	3.2660415727755e-104	1.08429	0.072	0.029	9.72300576215267e-100	up
AOC3	1.27375519655728e-103	-1.87561	0.005	0.03	3.79196922015103e-99	down
AC103702.2	1.31347230973231e-103	4.49186	0.022	0.001	3.91020706607309e-99	up
SMIM5	1.82621549343201e-103	-2.28803	0.008	0.036	5.4366435239471e-99	down
UPP1	2.2639523363083e-103	-1.09256	0.162	0.233	6.7397861051898e-99	down
CXCR2	2.57678211671458e-103	-2.4347	0.004	0.026	7.67108036145932e-99	down
IL18BP	5.54920524634737e-103	-1.21088	0.013	0.045	1.65199840183761e-98	down
SLC16A3	5.79481215164288e-103	1.33588	0.115	0.062	1.72511557754408e-98	up
NCAPG2	5.81999540850245e-103	1.14823	0.085	0.038	1.73261263311118e-98	up
GLCE	1.44257789931903e-102	-1.04255	0.05	0.099	4.29455440627275e-98	down
ADCY4	2.36179661784202e-102	-1.63549	0.006	0.031	7.0310685313157e-98	down
HBB	2.69494402111836e-102	-1.69036	0.01	0.04	8.02284835086936e-98	down
HOXD10	2.83305380836008e-102	2.41242	0.032	0.006	8.43400118748797e-98	up
AKR1B15	3.36479977012073e-102	2.99886	0.027	0.003	1.00170089156494e-97	up
TGFBR1	5.81684483225673e-102	1.13215	0.088	0.041	1.73167470656283e-97	up
TNS2	6.00707170022377e-102	-1.40299	0.01	0.039	1.78830524515661e-97	down
EPB41L1	7.27954418615202e-102	1.09669	0.14	0.082	2.16712030421746e-97	up
ZSCAN18	8.2120160971072e-102	-1.28487	0.008	0.035	2.44471719210881e-97	down
C1orf116	8.65754078674361e-102	-1.62296	0.063	0.114	2.57734989221357e-97	down
CADM4	8.95946281141932e-102	1.79595	0.045	0.013	2.66723207895953e-97	up
KDM1A	2.17456719053686e-101	1.00286	0.153	0.093	6.47368652622822e-97	up
SORT1	4.10915267899214e-101	-1.11573	0.045	0.093	1.22329475253596e-96	down
TMEM251	7.58202753804709e-101	1.15982	0.094	0.046	2.25716959807662e-96	up
PPFIA1	7.5827506617946e-101	1.18491	0.115	0.062	2.25738487201625e-96	up
SCN7A	1.00940227739962e-100	-2.20058	0.004	0.027	3.00499057981867e-96	down
UBR4	2.14650852280228e-100	1.35803	0.072	0.03	6.39015587238239e-96	up
MMP3	4.44290235012413e-100	13.9155	0.019	0	1.32265202963195e-95	up
CHPT1	5.17957761586363e-100	-1.0365	0.025	0.064	1.5419602562426e-95	down
MKL2	5.89553337781556e-100	-1.22521	0.073	0.128	1.75510028657569e-95	down
AP002004.1	6.77350170551343e-100	-1.02673	0.014	0.045	2.01647145773135e-95	down
RAB3B	6.9507075197906e-100	10.4624	0.019	0	2.06922562864166e-95	up
HRK	1.60395012125769e-99	2.51469	0.032	0.006	4.77495951098415e-95	up
BOC	2.37070254502712e-99	-1.73605	0.01	0.038	7.05758147654572e-95	down
CCNA1	2.24771288254771e-98	5.4528	0.021	0.001	6.69144125134453e-94	up
TSPAN12	2.49492513643524e-98	-1.65362	0.015	0.046	7.42739213116771e-94	down
KIF4A	3.32055257779255e-98	1.60107	0.054	0.019	9.88528502408842e-94	up
IGF2R	4.15957266554028e-98	1.00817	0.139	0.082	1.23830478253134e-93	up
LINC00437	6.09929672916132e-98	10.3238	0.018	0	1.81576063627132e-93	up
CHEK1	7.10771407574553e-98	1.47707	0.062	0.024	2.11596648034944e-93	up
C15orf62	7.40715150427118e-98	-3.89869	0.003	0.023	2.20510900282153e-93	down
EDN3	9.41232921532926e-98	-3.86787	0.001	0.019	2.80205040740352e-93	down
ITPR3	1.47911494289285e-97	1.43481	0.082	0.038	4.40332518499202e-93	up
SPRR2B	1.61827026285862e-97	-2.62488	0.002	0.022	4.81759057253012e-93	down
ZNF622	1.90946786848311e-97	1.08652	0.133	0.078	5.68448584447423e-93	up
PFKP	2.2597578484444e-97	1.15351	0.16	0.102	6.72729911481897e-93	up
ADGRL2	2.92147448778469e-97	-1.07715	0.034	0.075	8.69722955013502e-93	down
MELK	3.78707994515993e-97	1.26709	0.066	0.027	1.12741369967411e-92	up
SMIM10	6.71057767726655e-97	-1.26884	0.014	0.045	1.99773897452225e-92	down
CDC25B	8.75752369425504e-97	1.35652	0.078	0.035	2.60711480377972e-92	up
CD200	8.81544148426718e-97	-1.32576	0.012	0.041	2.62435692986634e-92	down
KIF16B	1.04071677560398e-96	1.00819	0.102	0.052	3.09821384097306e-92	up
BRD9	1.5665888668926e-96	1.14362	0.106	0.056	4.66373505673926e-92	up
TPBG	1.60687947714855e-96	1.12241	0.104	0.055	4.78368020347123e-92	up
DPT	2.16162621471976e-96	-1.6186	0.016	0.048	6.43516124122072e-92	down
RSAD2	3.02662066002255e-96	2.59078	0.048	0.016	9.01024970488713e-92	up
NETO2	3.27225795879228e-96	1.84668	0.062	0.024	9.74151194332461e-92	up
ARHGEF15	4.04640886843727e-96	-1.90837	0.005	0.028	1.20461592013378e-91	down
FOXP2	4.99226893535876e-96	1.30523	0.062	0.024	1.4861984620563e-91	up
HOOK2	5.5705963695864e-96	1.17523	0.106	0.056	1.65836653922587e-91	up
SRPX	6.06418012502258e-96	-1.55251	0.014	0.044	1.80530642321922e-91	down
EVA1C	9.96085130016545e-96	-1.1133	0.034	0.075	2.96534543205925e-91	down
VSIG2	1.11263618793439e-95	-2.51959	0.007	0.032	3.31231793148069e-91	down
POLR3G	1.13694997833895e-95	1.87442	0.05	0.017	3.38470008551506e-91	up
CYGB	1.17043206714389e-95	-1.39635	0.011	0.039	3.48437626388735e-91	down
SERPINA1	1.73283862587398e-95	-1.05852	0.063	0.115	5.15866058922684e-91	down
KIF23	2.05466609978526e-95	1.3224	0.069	0.029	6.11674097906073e-91	up
SIGLEC10	2.81048497967267e-95	-1.40192	0.014	0.044	8.36681378448554e-91	down
IGF1	3.29682967360762e-95	-1.63725	0.016	0.047	9.81466193832987e-91	down
ZFPM2-AS1	4.74669563850123e-95	3.35035	0.024	0.002	1.41309129158182e-90	up
PSPH	4.86721702676329e-95	1.63911	0.058	0.022	1.44897050886743e-90	up
ID4	8.23843262801428e-95	-1.63814	0.012	0.041	2.45258139335985e-90	down
ZDBF2	8.31018273160889e-95	1.7705	0.044	0.013	2.47394139919997e-90	up
KIF20A	8.65554646282617e-95	1.74363	0.053	0.019	2.57675618198335e-90	up
RAD51AP1	1.147879760037e-94	1.26464	0.073	0.032	3.41723804563016e-90	up
FHAD1	1.47665966356089e-94	2.86242	0.03	0.005	4.39601581842077e-90	up
BOK-AS1	1.52293269649307e-94	5.85687	0.019	0.001	4.53377063745986e-90	up
MFSD2A	1.64954050554799e-94	1.45949	0.08	0.038	4.91068208501637e-90	up
GCLM	2.00382526222115e-94	1.08895	0.094	0.048	5.96538780563238e-90	up
ERG	2.0636716416073e-94	-1.03844	0.022	0.058	6.14355047706493e-90	down
DYNAP	2.65330513651376e-94	-6.27764	0	0.016	7.89888939140145e-90	down
NPC1	3.58823704826265e-94	1.03712	0.097	0.049	1.06821816926779e-89	up
ATOH8	4.65212139582102e-94	-3.04456	0.001	0.019	1.38493653953592e-89	down
PODN	5.31665618790479e-94	-1.39041	0.01	0.037	1.58276854713926e-89	down
MT-TR	6.53652648996919e-94	2.63255	0.035	0.008	1.94592393606383e-89	up
ZNF426	1.05290658261832e-93	-1.34657	0.041	0.084	3.13450289645473e-89	down
FNDC4	1.0806532482466e-93	-2.38242	0.005	0.027	3.21710472003014e-89	down
PLD4	1.41883492621444e-93	-2.04907	0.006	0.029	4.2238715753404e-89	down
BMX	1.42152588628115e-93	-2.00176	0.004	0.025	4.23188256345899e-89	down
TMEM204	1.5218219617199e-93	-1.13039	0.022	0.057	4.53046398004014e-89	down
MT-TL2	1.67766699366619e-93	2.36322	0.03	0.006	4.99441464014423e-89	up
GFOD2	1.71410024671172e-93	-1.40681	0.022	0.058	5.10287643446078e-89	down
ITGA8	1.75674291335455e-93	-1.66605	0.009	0.035	5.22982365305649e-89	down
TFAP2A	2.07256203823407e-93	1.07048	0.128	0.075	6.17001718782282e-89	up
KIF18A	2.15097473308277e-93	1.44332	0.056	0.021	6.40345178038741e-89	up
S100B	2.25521159895225e-93	-1.30667	0.032	0.072	6.71376493008086e-89	down
LPCAT1	2.66439585833826e-93	1.51194	0.065	0.027	7.931906470273e-89	up
PIK3CA	4.07963782032127e-93	1.1513	0.103	0.055	1.21450817910964e-88	up
SLC52A2	4.21010550064977e-93	1.46341	0.093	0.048	1.25334840754344e-88	up
KPRP	4.47384666327531e-93	-5.22483	0.001	0.018	1.33186415165706e-88	down
CNKSR3	9.90055858237617e-93	-1.48354	0.02	0.054	2.94739628997338e-88	down
WFDC2	1.00336339773718e-92	-2.59878	0.029	0.066	2.98701283506359e-88	down
PYCR1	3.36785626842088e-92	1.2125	0.077	0.035	1.0026108111089e-87	up
PAPD7	3.9322729808941e-92	1.48563	0.054	0.02	1.17063766641217e-87	up
ANKRD20A5P	4.13529567858241e-92	-2.84814	0.002	0.021	1.23107752351398e-87	down
ALDH1L2	6.15451870357987e-92	1.24069	0.049	0.016	1.83220021805573e-87	up
SNX10	1.3776084005042e-91	1.26501	0.103	0.056	4.10114020830102e-87	up
CXCL3	1.46753372908988e-91	1.70983	0.139	0.084	4.36884791150058e-87	up
LIPH	1.61374600347833e-91	-3.05575	0.005	0.026	4.80412185235498e-87	down
AUTS2	1.65044744148021e-91	1.26266	0.071	0.031	4.91338203328657e-87	up
AMOTL2	1.67888476183143e-91	-1.44134	0.026	0.063	4.99803993597216e-87	down
MSH2	1.80615067252944e-91	1.05262	0.111	0.061	5.37691055212013e-87	up
DNM1	1.87090249246647e-91	2.33217	0.037	0.009	5.56967672007268e-87	up
PARP12	2.80319276963015e-91	1.76173	0.065	0.028	8.34510487518896e-87	up
FAM91A1	3.66483195426589e-91	1.03452	0.115	0.064	1.09102047278495e-86	up
FLRT3	4.07214558093112e-91	1.23315	0.057	0.021	1.2122777394432e-86	up
SNCA	5.37382973942828e-91	-1.41684	0.041	0.083	1.5997891134278e-86	down
TMC5	7.52925412690772e-91	-3.09574	0.004	0.024	2.24145895358043e-86	down
EZH2	9.06070200338098e-91	1.18591	0.093	0.047	2.69737098640652e-86	up
TLL1	1.0360068996514e-90	-2.34096	0.004	0.024	3.08419254026223e-86	down
COL4A5	1.0609866149528e-90	1.36303	0.059	0.023	3.1585571527145e-86	up
FGF7	1.09365897838907e-90	-1.64832	0.008	0.032	3.25582277866427e-86	down
SLC38A5	1.18963389709132e-90	1.0487	0.082	0.039	3.54154011164086e-86	up
AXDND1	1.23264641620947e-90	3.77448	0.022	0.002	3.66958838105558e-86	up
AREG	1.26298497013114e-90	1.78429	0.202	0.142	3.75990625608041e-86	up
AL359265.2	1.27882957794649e-90	-1.18173	0.003	0.024	3.80707565354669e-86	down
CD1C	2.31361644525045e-90	-1.43962	0.016	0.047	6.8876361575106e-86	down
ZFP64	2.3433692944936e-90	1.46784	0.058	0.023	6.97621038970745e-86	up
DDX60L	4.8485638270539e-90	1.22072	0.081	0.039	1.44341745131395e-85	up
OMD	5.36402405068152e-90	-1.72148	0.007	0.03	1.59686995988789e-85	down
STIL	5.80202221790912e-90	1.9261	0.04	0.011	1.72726201427155e-85	up
CCL26	6.0776588064441e-90	2.4293	0.032	0.007	1.80931902667841e-85	up
TBC1D32	6.22157095653875e-90	1.59101	0.049	0.017	1.85216167376159e-85	up
ADGRV1	6.46451774715136e-90	1.26131	0.047	0.015	1.92448693332696e-85	up
BRCA1	7.34717023460452e-90	1.35289	0.064	0.026	2.18725257884177e-85	up
SIM2	1.01673635241309e-89	-2.37669	0.006	0.029	3.02682412113377e-85	down
SERPINF2	1.07865959682798e-89	-1.72978	0.013	0.042	3.2111696197569e-85	down
UBE4B	1.34897327928999e-89	1.00435	0.1	0.053	4.0158934524463e-85	up
ADAMTS9	1.96060654332607e-89	-1.27497	0.011	0.038	5.8367256794817e-85	down
SLC16A10	2.77460052729369e-89	3.13627	0.024	0.003	8.25998576975331e-85	up
NCAPD2	4.28457220298525e-89	1.14254	0.099	0.052	1.27551714482871e-84	up
RYR1	7.06277667536358e-89	1.56253	0.047	0.016	2.10258861625574e-84	up
BNIPL	7.18614602667737e-89	-1.74897	0.019	0.051	2.13931567214185e-84	down
MT-TF	8.54864932583956e-89	1.02427	0.08	0.038	2.54493290430244e-84	up
NCAPG	1.60862537480569e-88	1.25044	0.073	0.033	4.78887774079654e-84	up
FAM217B	4.84474231660433e-88	1.31783	0.07	0.031	1.44227978765311e-83	up
NXPE2	4.89664002452842e-88	-6.71315	0	0.015	1.45772973530211e-83	down
LINC02303	6.97245393342569e-88	-3.21206	0.002	0.021	2.07569953598083e-83	down
AGPS	7.58521533340843e-88	1.1005	0.115	0.066	2.25811860475569e-83	up
NLN	8.12426406550893e-88	1.16263	0.085	0.042	2.41859341230201e-83	up
PM20D2	8.55731828720514e-88	1.10303	0.074	0.034	2.54751365410097e-83	up
CEP97	1.14972947964677e-87	1.41499	0.061	0.025	3.42274466090842e-83	up
ATP13A5	1.36392629497282e-87	2.34491	0.025	0.004	4.06040858013408e-83	up
ESPL1	1.54886099303404e-87	-2.15186	0.012	0.04	4.61095917626233e-83	down
DCBLD2	2.17395050460958e-87	1.41029	0.061	0.025	6.47185065222273e-83	up
TNFAIP2	2.5659539930531e-87	1.13002	0.135	0.083	7.63884503731907e-83	up
RBP5	4.16911947792427e-87	-1.90893	0.004	0.025	1.24114686857806e-82	down
HOXD11	5.50059621416998e-87	1.93457	0.028	0.005	1.6375274929584e-82	up
CMTM8	6.12341786958744e-87	-1.5074	0.013	0.041	1.82294149977618e-82	down
CYP11A1	6.82763052520608e-87	-4.62628	0.001	0.016	2.03258560735385e-82	down
FBXO5	7.56143215499882e-87	1.40936	0.069	0.031	2.25103835254315e-82	up
LINC02298	1.18516275830517e-86	1.69276	0.033	0.008	3.52822953147448e-82	up
RPS6KA5	2.43072920863097e-86	1.00226	0.089	0.045	7.23628085409439e-82	up
LINC02159	3.50420235542246e-86	4.32804	0.018	0.001	1.04320104120927e-81	up
PIP	4.18199723412156e-86	-5.76042	0.001	0.016	1.24498057659799e-81	down
LNPK	4.33389676100803e-86	1.07198	0.109	0.062	1.29020106575209e-81	up
CLDN11	4.72811123497263e-86	-2.74935	0.002	0.02	1.40755871465135e-81	down
CEP170B	5.45011724511454e-86	1.57719	0.047	0.016	1.6224999038706e-81	up
CNGB1	6.58515641930195e-86	10.0999	0.016	0	1.96040106602619e-81	up
MBOAT7	6.86884367743152e-86	1.36832	0.122	0.073	2.04485476277136e-81	up
CAPN5	7.50464986960822e-86	-2.3491	0.005	0.026	2.23413426618237e-81	down
C2CD4B	8.56194337372262e-86	-2.3785	0.002	0.02	2.54889054235722e-81	down
NMNAT3	8.96811506577208e-86	1.7957	0.039	0.012	2.66980785508035e-81	up
OTULIN	1.19744274913138e-85	1.24061	0.079	0.038	3.56478706416413e-81	up
IL24	1.60811576856828e-85	11.9114	0.016	0	4.78736064302776e-81	up
TTC14	2.2795134176867e-85	1.04138	0.127	0.077	6.7861114444533e-81	up
EXTL3	4.33637651056439e-85	1.75114	0.05	0.018	1.29093928719502e-80	up
CD276	4.42239599927245e-85	1.7433	0.067	0.03	1.31654728898341e-80	up
SLC33A1	1.04657526786319e-84	1.23028	0.068	0.031	3.11565457242872e-80	up
DUSP9	1.30866249130165e-84	3.95633	0.018	0.001	3.89588823660501e-80	up
ZIC2	2.52489066648316e-84	3.169	0.019	0.001	7.51659951412035e-80	up
SMAD9	2.83039784485333e-84	-1.80821	0.007	0.029	8.42609438412836e-80	down
PRR11	3.37334792480958e-84	1.21956	0.073	0.034	1.00424567721581e-79	up
SPRR2F	4.50354870936161e-84	-3.67684	0.003	0.022	1.34070645077695e-79	down
MCM6	4.61744103489679e-84	1.15211	0.086	0.044	1.37461219608877e-79	up
NUF2	5.35585046439041e-84	1.26866	0.078	0.038	1.59443668324903e-79	up
AP000812.3	6.67899123539053e-84	3.48153	0.021	0.002	1.98833569077576e-79	up
TM4SF19	8.09038696026253e-84	4.55528	0.02	0.002	2.40850819807016e-79	up
MACC1	9.03892768802014e-84	-1.59253	0.024	0.058	2.69088877272359e-79	down
CPLX1	9.19908031153799e-84	-1.81632	0.004	0.024	2.73856620874486e-79	down
SHANK3	1.23796185031388e-83	-1.3119	0.009	0.033	3.68541242838441e-79	down
CEP290	1.27438579224585e-83	1.06795	0.096	0.051	3.7938465035159e-79	up
NR1D1	1.56494468078488e-83	-1.0549	0.026	0.061	4.65884031469658e-79	down
KIFC1	1.87471157385694e-83	1.37816	0.058	0.024	5.58101635537211e-79	up
KLK14	2.18016609774446e-83	9.72708	0.016	0	6.49035447298525e-79	up
KRT80	2.55299287123822e-83	-2.01634	0.016	0.045	7.60025977767617e-79	down
GGT6	3.56619743870926e-83	-1.95048	0.011	0.037	1.06165697750375e-78	down
GALNT15	5.09770407470101e-83	-1.66068	0.005	0.026	1.51758650303849e-78	down
CYP2E1	7.68863861789287e-83	-3.23848	0.002	0.018	2.28890771654671e-78	down
WNT10A	8.62892988134177e-83	1.5228	0.052	0.02	2.56883242567545e-78	up
TPSB2	9.924394427619e-83	3.69786	0.156	0.109	2.95449222110218e-78	up
ZNF677	1.11413458834734e-82	-1.37248	0.011	0.036	3.31677866951003e-78	down
BICDL2	2.19173294851317e-82	-1.56826	0.012	0.038	6.52478898772372e-78	down
AC083973.1	2.48107515924673e-82	2.05288	0.033	0.008	7.38616074907751e-78	up
LMLN	5.4694249492807e-82	1.99946	0.037	0.011	1.62824780740086e-77	up
CRKL	5.6670257836735e-82	1.08978	0.097	0.053	1.6870735757996e-77	up
AL121761.2	7.21056530840944e-82	-2.28021	0.011	0.036	2.14658529231349e-77	down
MCM10	7.92987933661104e-82	1.82787	0.038	0.011	2.36072507850911e-77	up
CYP2W1	1.36357679146293e-81	3.67687	0.019	0.001	4.05936810818515e-77	up
BPGM	1.46091611080268e-81	1.00649	0.12	0.071	4.34914726185959e-77	up
PLXNA1	1.62166504306605e-81	1.55906	0.049	0.018	4.82769683320764e-77	up
FAXDC2	1.63892179679118e-81	-1.51539	0.008	0.032	4.87907018904733e-77	down
IGSF11	2.2159719162579e-81	5.17709	0.016	0	6.59694839469976e-77	up
PROM1	2.46619088649098e-81	-3.03294	0.002	0.02	7.34185026908364e-77	down
ELF3	2.97667897719804e-81	-1.07843	0.156	0.214	8.86157331511857e-77	down
USP37	5.7494730547101e-81	1.14814	0.078	0.038	1.7116181283872e-76	up
CSPP1	6.98274810881925e-81	1.12365	0.087	0.045	2.07876411199549e-76	up
PNCK	1.07110935849431e-80	6.85883	0.016	0	3.18869256023755e-76	up
NRDE2	2.41725292675242e-80	1.16587	0.084	0.043	7.19616196294194e-76	up
GALNT6	2.83531568597851e-80	1.42177	0.053	0.021	8.44073479715802e-76	up
SPAG5	5.56179164623553e-80	1.44643	0.051	0.02	1.65574537308432e-75	up
MSR1	6.08651451547208e-80	1.87462	0.072	0.035	1.81195537125604e-75	up
NPM1P39	1.37283312920274e-79	1.61083	0.038	0.012	4.08692422563657e-75	up
CYP2U1	1.46560569962122e-79	-1.38173	0.011	0.037	4.36310816777236e-75	down
SREBF1	1.6340701914557e-79	1.19337	0.102	0.058	4.86462695996362e-75	up
AL355312.3	1.8163190006237e-79	-2.01761	0.005	0.024	5.40718166485675e-75	down
TFAP2B	1.85248644013307e-79	-3.89073	0.001	0.015	5.51485213227615e-75	down
PIEZO2	1.92764091200174e-79	-1.9935	0.004	0.023	5.73858699502918e-75	down
SFRP4	1.93719490772507e-79	-5.24052	0.001	0.015	5.76702924029753e-75	down
LINC01807	2.19800223782034e-79	2.95213	0.019	0.002	6.54345266199115e-75	up
MTRR	2.50907826385892e-79	1.07111	0.063	0.028	7.46952599150802e-75	up
SLC27A6	3.23176796874874e-79	-4.20671	0.001	0.015	9.62097324296498e-75	down
CRYM	3.83817831561973e-79	-2.51066	0.005	0.024	1.14262568455999e-74	down
VKORC1L1	7.36874925515026e-79	1.02193	0.093	0.05	2.19367665325823e-74	up
PPP1R1C	8.09512281023642e-79	2.3397	0.024	0.004	2.40991806060738e-74	up
GON7	1.02135174496911e-78	1.04896	0.1	0.056	3.04056414477304e-74	up
XPO5	1.66100185004089e-78	1.2972	0.062	0.027	4.94480250757173e-74	up
EFNB1	2.39069258586983e-78	1.03348	0.098	0.055	7.1170918281345e-74	up
NPR3	2.62878519912879e-78	-1.67365	0.018	0.047	7.82589353780641e-74	down
DLX5	2.88742546537747e-78	2.82396	0.021	0.002	8.59586561042873e-74	up
CENPE	3.14591631018861e-78	1.0132	0.087	0.045	9.36539285543149e-74	up
HERC2P3	4.0161546899044e-78	-2.17558	0.003	0.02	1.19560925118454e-73	down
RCAN2	4.04034085923575e-78	-1.47063	0.012	0.037	1.20280947379448e-73	down
NEK6	4.46266673318121e-78	1.46271	0.072	0.035	1.32853588646805e-73	up
GRB7	4.54018015899268e-78	-1.15466	0.028	0.063	1.35161163333212e-73	down
FEZF1-AS1	7.98077693290183e-78	5.9489	0.015	0	2.37587729292487e-73	up
TTPAL	8.48356159123255e-78	1.66187	0.048	0.018	2.52555628570993e-73	up
AATF	1.09833862189825e-77	1.07167	0.117	0.071	3.2697540773911e-73	up
GPC6	1.20245860971044e-77	-1.78492	0.007	0.029	3.57971928110799e-73	down
GNG4	1.34757295684667e-77	1.09643	0.048	0.018	4.01172469253253e-73	up
GTF2IRD2P1	2.08145796336936e-77	2.42568	0.021	0.003	6.19650035695058e-73	up
TMC1	2.94734957987146e-77	-3.39165	0.002	0.017	8.77425969927735e-73	down
ULBP2	4.34093005217329e-77	1.70425	0.053	0.022	1.29229487653199e-72	up
CEP112	5.57883517974945e-77	-1.04479	0.02	0.051	1.66081923301141e-72	down
BTBD6	6.12778408561516e-77	1.08153	0.079	0.04	1.82424132228763e-72	up
RIC3	8.07281001348431e-77	-2.37104	0.004	0.022	2.40327554101428e-72	down
MAGI1	1.19308646334016e-76	-1.15218	0.02	0.051	3.55181840136366e-72	down
RHOXF1-AS1	1.2101492165251e-76	2.2692	0.025	0.005	3.60261421759522e-72	up
PCDH1	1.34425356752593e-76	-1.4832	0.014	0.041	4.0018428705247e-72	down
DDX58	1.402200724437e-76	1.24758	0.094	0.052	4.17435155664895e-72	up
AC022079.1	1.42702626290362e-76	6.26493	0.015	0	4.24825718466408e-72	up
LINC01315	1.67199633950646e-76	-1.41595	0.01	0.034	4.97753310271072e-72	down
CALB1	1.94331566139293e-76	5.95792	0.015	0	5.78525072396675e-72	up
GNAI1	2.68402100829603e-76	1.08311	0.132	0.084	7.99033054169728e-72	up
TJP3	3.40189709395399e-76	-2.3901	0.003	0.021	1.0127447648701e-71	down
E2F7	3.49378617026169e-76	1.81744	0.033	0.009	1.0401001428869e-71	up
GCHFR	4.97036378232256e-76	-1.1844	0.104	0.155	1.47967729799743e-71	down
RAB3C	5.34280937180616e-76	-1.99971	0.003	0.021	1.59055434998669e-71	down
WISP3	8.43473587841196e-76	2.37941	0.023	0.004	2.51102087100324e-71	up
SBF2-AS1	9.67336884078323e-76	1.05488	0.059	0.025	2.87976190390117e-71	up
DMBT1	1.22208639175329e-75	-2.36255	0.002	0.018	3.63815118824956e-71	down
MRPS28	1.2461449986905e-75	1.01351	0.095	0.052	3.70977366110163e-71	up
SOS2	2.67418276534294e-75	1.07102	0.084	0.044	7.96104209242592e-71	up
LINC00491	2.86576527878225e-75	3.39697	0.017	0.001	8.53138323493476e-71	up
FCER1G	4.78569630630766e-75	1.0211	0.203	0.148	1.42470179038779e-70	up
C5AR1	4.94664074595228e-75	1.32143	0.085	0.045	1.47261495006999e-70	up
TOMM5	7.30534651353011e-75	-1.4526	0.014	0.04	2.17480165707791e-70	down
AL049870.3	9.05031790066417e-75	6.11263	0.014	0	2.69427963902772e-70	up
EVPL	9.27455233036127e-75	-1.15551	0.037	0.075	2.76103422874855e-70	down
SHROOM4	9.43319507823363e-75	-1.55174	0.007	0.028	2.80826217479015e-70	down
LRRC8E	1.34127798570594e-74	2.15389	0.03	0.007	3.9929845634466e-70	up
B3GNT8	2.4654078753342e-74	-1.40406	0.017	0.045	7.33951924486991e-70	down
TLR3	2.80105854933289e-74	-1.24606	0.018	0.046	8.338751301364e-70	down
SPC25	4.49446516028714e-74	1.33303	0.063	0.029	1.33800227821748e-69	up
KCTD6	4.66263730062198e-74	-1.34152	0.012	0.037	1.38806712439516e-69	down
C2orf40	5.44577217176487e-74	-2.37565	0.002	0.017	1.6212063755344e-69	down
CLEC5A	5.87603747249769e-74	1.98627	0.044	0.016	1.74929635556256e-69	up
MTBP	6.90498939894488e-74	1.89091	0.033	0.009	2.05561534406589e-69	up
GNG7	6.97340446669604e-74	-1.21102	0.01	0.032	2.07598250973541e-69	down
NOTCH4	8.39616347583438e-74	-1.05723	0.01	0.033	2.49953786675589e-69	down
PCNT	8.92481117114895e-74	1.31264	0.079	0.041	2.65691628565104e-69	up
RAMP1	1.02119007383983e-73	1.06481	0.063	0.029	3.04008284982117e-69	up
DHFR	1.48166326758037e-73	1.07899	0.071	0.035	4.41091154758675e-69	up
ZNF252P	1.56055157474966e-73	1.40476	0.056	0.024	4.64576203802974e-69	up
FEN1	1.73372213028405e-73	1.24424	0.066	0.031	5.16129078185563e-69	up
CPXM2	1.89625766017114e-73	-1.0718	0.015	0.042	5.64515905432949e-69	down
BBOX1-AS1	2.85561289569698e-73	1.4164	0.045	0.017	8.5011595904899e-69	up
KCNMB1	3.59361874293627e-73	-1.46759	0.01	0.033	1.06982029977213e-68	down
ITGA3	4.60437151862601e-73	1.32986	0.073	0.036	1.37072140109496e-68	up
COL7A1	5.20122284841907e-73	1.42167	0.079	0.041	1.54840404197436e-68	up
IGHV3-53	5.94054652304621e-73	-4.41726	0	0.013	1.76850069991086e-68	down
RAPGEF3	6.13788201455467e-73	-1.3241	0.009	0.031	1.82724747573293e-68	down
SEMA4B	6.91564048249804e-73	1.02554	0.111	0.067	2.05878617163967e-68	up
SGPP2	7.40431422011415e-73	1.13269	0.074	0.037	2.20426434332798e-68	up
RUFY4	7.50018560842305e-73	-4.53844	0.001	0.014	2.23280525562754e-68	down
LINC01503	7.65911472318589e-73	1.30368	0.061	0.028	2.28011845309244e-68	up
HAS3	8.83251222353193e-73	1.29398	0.049	0.02	2.62943888894545e-68	up
CDCA2	8.84298963020697e-73	1.23859	0.047	0.018	2.63255801291262e-68	up
BCAT1	1.08705019155086e-72	1.33277	0.054	0.023	3.23614842024691e-68	up
GDPD2	1.22142459984587e-72	3.14908	0.018	0.002	3.63618103374116e-68	up
HRASLS	1.75233785417537e-72	1.9484	0.034	0.01	5.21670979188007e-68	up
C1orf167	1.78748172799472e-72	2.9743	0.023	0.004	5.32133310424028e-68	up
KDM1B	1.86282875596146e-72	1.11686	0.061	0.028	5.54564120649728e-68	up
NBPF1	1.92322418904722e-72	1.37527	0.058	0.026	5.72543841079356e-68	up
CCDC138	1.98116724453747e-72	1.0253	0.057	0.025	5.89793488698805e-68	up
PLA2G7	2.13539285129338e-72	2.2627	0.051	0.021	6.35706451830038e-68	up
POLQ	3.72196638709038e-72	1.62784	0.036	0.012	1.10802939343681e-67	up
RASD1	3.73557765160368e-72	-1.09802	0.062	0.106	1.11208146688242e-67	down
XAF1	3.81177532085453e-72	1.19627	0.164	0.117	1.13476551301839e-67	up
FZD4	3.87836623507962e-72	-1.3088	0.008	0.03	1.1545896281832e-67	down
SKA3	4.41815130506749e-72	1.24676	0.054	0.023	1.31528364351859e-67	up
MT-TG	6.9456385370345e-72	1.60263	0.03	0.008	2.06771659247517e-67	up
SCCPDH	1.02283695782981e-71	1.11543	0.108	0.065	3.04498562345933e-67	up
UXS1	1.15254153028636e-71	1.02647	0.108	0.064	3.4311161356625e-67	up
IGLV3-25	1.25517423690204e-71	-2.73139	0.001	0.015	3.73665370325737e-67	down
FOLR3	1.30625541019374e-71	2.05828	0.018	0.002	3.88872235614676e-67	up
ELOVL6	2.01970142546396e-71	-1.26938	0.014	0.039	6.0126511436062e-67	down
MME	2.10745499228457e-71	1.78988	0.043	0.016	6.27389351203115e-67	up
GINS4	2.45321039348307e-71	1.63353	0.042	0.015	7.30320734139911e-67	up
SAMSN1	2.86211900540919e-71	1.25609	0.134	0.088	8.52052827910316e-67	up
AL441992.1	3.33364996411567e-71	1.11802	0.062	0.029	9.92427594317235e-67	up
SCNN1G	3.53234173988557e-71	-5.12083	0.001	0.013	1.05157813596394e-66	down
CCL8	4.47855926605197e-71	3.18539	0.022	0.004	1.33326709350367e-66	up
AC010275.1	5.95625368135873e-71	5.38722	0.014	0	1.77317672094049e-66	up
CEP83	9.06902061183815e-71	1.16687	0.076	0.039	2.69984743614422e-66	up
SLCO1A2	9.35306571426735e-71	3.79897	0.015	0.001	2.78440766313739e-66	up
DCAF4	1.26337009529382e-70	1.83622	0.044	0.017	3.7610527736897e-66	up
EBF3	1.79256189584321e-70	-1.93275	0.003	0.02	5.33645676392522e-66	down
SYT1	2.57903068206653e-70	2.63059	0.021	0.003	7.67777434051205e-66	up
TTL	2.60668986753462e-70	1.15619	0.077	0.041	7.76011573565055e-66	up
ABCA8	2.75707632196132e-70	-2.32171	0.003	0.02	8.20781621047886e-66	down
SMIM13	4.87829162212689e-70	1.40832	0.051	0.022	1.45226741590718e-65	up
SAMD1	6.82598810821063e-70	1.22087	0.071	0.036	2.0320966598143e-65	up
HLCS	1.02105883045954e-69	-2.06465	0.025	0.055	3.03969213827806e-65	down
TMSB4XP4	1.10530043636154e-69	1.01895	0.127	0.081	3.29047939904831e-65	up
AL353693.1	1.28989441838026e-69	5.92371	0.014	0	3.84001568351804e-65	up
SUSD4	1.84026961130233e-69	-1.21308	0.02	0.048	5.47848263284703e-65	down
AC024592.2	1.86283082038459e-69	-4.34068	0.001	0.013	5.54564735228493e-65	down
CCL7	1.88744503725836e-69	10.9989	0.013	0	5.61892387591813e-65	up
AFAP1-AS1	2.0890781252701e-69	2.86262	0.016	0.001	6.21918557892908e-65	up
KRT9	3.2106273020798e-69	3.51751	0.016	0.001	9.55803747829158e-65	up
ACTG2	3.83146586415099e-69	-2.20495	0.006	0.025	1.14062738775775e-64	down
PLEKHA7	3.93146026185693e-69	-1.32273	0.012	0.036	1.17039571995481e-64	down
HRCT1	4.44323491809719e-69	-2.03028	0.002	0.017	1.32275103511753e-64	down
AL356867.1	5.52653198053628e-69	-5.21978	0	0.012	1.64524857060565e-64	down
NAPEPLD	6.89705760810252e-69	1.44836	0.042	0.016	2.05325404993212e-64	up
PDK1	7.88751048229548e-69	1.23717	0.064	0.031	2.34811187057936e-64	up
C5orf46	8.13097836065008e-69	-4.17653	0.002	0.015	2.42059225796553e-64	down
NPR1	8.83776419635085e-69	-1.51115	0.004	0.021	2.63100240125365e-64	down
KANK3	1.17015333935932e-68	-1.59634	0.004	0.022	3.48354649127269e-64	down
CYP26B1	1.39641377638005e-68	3.81804	0.018	0.002	4.15712381228339e-64	up
CEP104	2.26043085907568e-68	1.1959	0.085	0.047	6.72930266746829e-64	up
AKT1	4.39681668399166e-68	1.02973	0.099	0.058	1.30893232682432e-63	up
ASB9	4.47812239698088e-68	-1.89928	0.004	0.02	1.33313703758121e-63	down
B3GNT3	5.9187756375226e-68	-2.25123	0.01	0.032	1.76201950729048e-63	down
OLFML2A	8.97200653314301e-68	1.04922	0.076	0.04	2.67096634491667e-63	up
RNF217	9.5309584422706e-68	1.15651	0.062	0.029	2.83736632826396e-63	up
NDNF	1.30770587281995e-67	-2.2794	0.002	0.016	3.893040383385e-63	down
CYP27A1	1.36988066952123e-67	-1.43208	0.009	0.029	4.07813475316471e-63	down
CYP4B1	1.40301728592697e-67	-1.72928	0.013	0.036	4.17678246020459e-63	down
PARPBP	1.45066314028731e-67	1.00937	0.061	0.029	4.31862416863532e-63	up
MALL	1.50843212788406e-67	-2.29136	0.007	0.026	4.49060244471085e-63	down
KRTDAP	2.64837019361986e-67	2.95392	0.046	0.019	7.88419806640633e-63	up
FKTN	3.28507972163352e-67	1.17415	0.051	0.022	9.779682331303e-63	up
EMC1	3.28835335997826e-67	1.0533	0.078	0.042	9.78942795265528e-63	up
AL359636.1	3.33783597435034e-67	3.61153	0.017	0.002	9.93673769564096e-63	up
STEAP1B	4.01042846208926e-67	3.61153	0.016	0.001	1.19390455316397e-62	up
GPR153	4.27995824066078e-67	1.98428	0.032	0.01	1.27414356824471e-62	up
CENPA	5.95838967871644e-67	1.2833	0.047	0.019	1.77381260735388e-62	up
KLF12	7.6882718416581e-67	2.01823	0.033	0.011	2.28879852726161e-62	up
KATNBL1	7.74730517159785e-67	-1.04188	0.139	0.192	2.30637274958468e-62	down
LMOD1	8.47208889042493e-67	-1.67201	0.008	0.028	2.5221408626795e-62	down
KIAA1211L	1.06996877375801e-66	-1.70197	0.007	0.025	3.18529703947761e-62	down
AC024940.2	1.08688571861342e-66	4.37635	0.014	0.001	3.23565878431215e-62	up
IPPK	1.47637784492944e-66	1.26855	0.063	0.031	4.39517684435493e-62	up
CHST2	1.6820296529826e-66	1.64568	0.04	0.015	5.0074022769292e-62	up
PAG1	2.22404788450597e-66	1.83692	0.062	0.031	6.62099055217427e-62	up
CYP4F3	2.53386962640804e-66	-2.46321	0.006	0.024	7.54332987781673e-62	down
C18orf25	3.26780811164926e-66	-1.33389	0.044	0.08	9.72826474837984e-62	down
PLCD1	3.49702499708902e-66	-1.11111	0.015	0.04	1.0410643416334e-61	down
RBMS3	3.89322625827019e-66	-1.22694	0.011	0.033	1.15901345708704e-61	down
EMP3	5.66176564238532e-66	1.13052	0.229	0.18	1.68550763173811e-61	up
CADPS2	8.64836732658106e-66	-1.0439	0.015	0.039	2.57461895312318e-61	down
DCBLD1	9.13582958037345e-66	1.75979	0.05	0.022	2.71973646607718e-61	up
HOXA7	1.29766439355813e-65	1.42115	0.044	0.018	3.86314689962254e-61	up
CEP78	1.66105775309505e-65	1.1163	0.072	0.037	4.94496893096395e-61	up
HIST1H1A	1.66644166917909e-65	1.29745	0.052	0.023	4.96099684914614e-61	up
CYP2J2	3.60661881133103e-65	-2.27638	0.007	0.025	1.07369042013325e-60	down
SLC18A2	3.83346491897335e-65	2.57195	0.036	0.012	1.14122250637837e-60	up
PEG10	3.92509573100624e-65	-2.95089	0.003	0.019	1.16850099912056e-60	down
AC006262.4	4.1647806001336e-65	-3.47957	0.001	0.014	1.23985518465977e-60	down
PLAC4	4.52286050340189e-65	3.12505	0.02	0.003	1.34645557186274e-60	up
PNMA1	8.5320138236948e-65	1.56759	0.047	0.02	2.53998051531394e-60	up
G2E3-AS1	8.79218771787031e-65	3.14395	0.017	0.002	2.61743428360999e-60	up
SYT14	1.01230570934313e-64	4.39576	0.013	0.001	3.01363409671449e-60	up
RNF223	1.04223419094072e-64	-1.83842	0.005	0.022	3.10273118643052e-60	down
CPA3	1.25838194104046e-64	2.73403	0.108	0.07	3.74620303847744e-60	up
MIR100HG	1.31948469508194e-64	-1.04198	0.008	0.029	3.92810593725893e-60	down
XG	1.46777553938254e-64	-1.35523	0.024	0.052	4.36956778074182e-60	down
NCOA6	1.73924415046457e-64	1.04136	0.076	0.041	5.17772983593302e-60	up
GPR146	2.09935286246644e-64	-1.29973	0.008	0.027	6.24977347156259e-60	down
MCM8	2.17302163230361e-64	1.12994	0.056	0.026	6.46908539936785e-60	up
DEGS2	2.45410793349081e-64	-1.25588	0.008	0.028	7.30587931800214e-60	down
NEK2	2.55709508045963e-64	1.42196	0.046	0.019	7.61247205452831e-60	up
KCNJ15	2.71996255290238e-64	1.06115	0.061	0.03	8.09732851999038e-60	up
COL27A1	3.34407103174931e-64	1.50798	0.047	0.02	9.9552994615177e-60	up
DEPTOR	3.78268700322402e-64	-1.0979	0.025	0.054	1.12610592085979e-59	down
RHOU	4.17918588213633e-64	-1.04067	0.013	0.035	1.24414363711199e-59	down
STEAP4	5.95441657004828e-64	-1.75394	0.015	0.038	1.77262981290337e-59	down
RAB3IP	1.04124981831517e-63	1.08742	0.06	0.029	3.09980070912427e-59	up
PKNOX1	1.1810503271261e-63	1.08519	0.072	0.038	3.5159868238544e-59	up
CYP24A1	1.28316090591674e-63	1.31413	0.037	0.013	3.81997001691413e-59	up
VIT	1.64842551014769e-63	-2.25502	0.005	0.022	4.90736274370966e-59	down
ADTRP	2.04535785742197e-63	2.15426	0.026	0.007	6.08903034154521e-59	up
PHACTR3	2.78795640261814e-63	6.26489	0.012	0	8.2997462105942e-59	up
PLAT	3.23540320430407e-63	1.00469	0.112	0.07	9.63179533921323e-59	up
CCDC178	3.36042503392322e-63	-3.11947	0.001	0.013	1.00039853259894e-58	down
PAX6	5.01772411580578e-63	4.55075	0.013	0	1.49377646927538e-58	up
FAM171A1	5.43494776276398e-63	-1.29592	0.009	0.029	1.61798394897484e-58	down
IQCG	6.05584725044204e-63	1.35309	0.06	0.029	1.8028257264566e-58	up
LGALS4	1.00872056181281e-62	3.29493	0.015	0.001	3.00296111251674e-58	up
JARID2	1.08038654665031e-62	1.00969	0.096	0.058	3.21631074937799e-58	up
ALDH3B2	1.13144696818907e-62	-1.09581	0.02	0.046	3.36831762429885e-58	down
NPM2	1.18060106279214e-62	4.84367	0.014	0.001	3.5146493639322e-58	up
LCN6	1.98569874939693e-62	-2.10591	0.002	0.016	5.91142517695467e-58	down
PURPL	2.66815282519846e-62	9.45678	0.012	0	7.94309096061582e-58	up
SERPINB10	3.66538430238221e-62	1.10224	0.025	0.006	1.09118490681918e-57	up
TNNT2	3.95046107843118e-62	3.15877	0.018	0.003	1.17605226304896e-57	up
FANCM	5.33423490808038e-62	1.14513	0.047	0.02	1.58800173213553e-57	up
FNDC10	6.78834591136056e-62	2.35244	0.026	0.007	2.02089057781204e-57	up
TNFAIP3	6.93635885327681e-62	1.3903	0.262	0.218	2.06495403062051e-57	up
FAM110D	8.14195662854499e-62	-1.18123	0.004	0.02	2.42386048831784e-57	down
AL662860.1	9.07701583144603e-62	4.21858	0.017	0.002	2.70222761302148e-57	up
RGS20	1.36361386760662e-61	1.69303	0.026	0.007	4.0594784838649e-57	up
BMP2K	1.47447157007547e-61	1.25582	0.092	0.055	4.38950186411467e-57	up
GULP1	1.52144678280607e-61	-1.07507	0.034	0.066	4.52934707241366e-57	down
C4orf48	1.78164787149899e-61	1.30131	0.131	0.089	5.3039657134525e-57	up
SYT15	2.57223543377096e-61	-2.75731	0.001	0.013	7.65754488633615e-57	down
DLG2	2.5910991401087e-61	-2.53646	0.002	0.016	7.71370214010361e-57	down
LINC01615	3.70462450684367e-61	3.35247	0.019	0.003	1.10286671568736e-56	up
GPD1L	4.15031525966409e-61	-1.03971	0.018	0.043	1.235548852802e-56	down
NCF2	5.23590176267255e-61	1.35233	0.089	0.053	1.55872795474762e-56	up
MTHFD1L	5.98083093459289e-61	1.50066	0.044	0.018	1.7804933692283e-56	up
LINC01326	5.99968059123378e-61	9.59653	0.011	0	1.78610491201029e-56	up
RTKN	6.09446282982649e-61	1.31212	0.057	0.028	1.81432158443935e-56	up
NEIL3	6.58752859231124e-61	1.95712	0.029	0.009	1.96110726193106e-56	up
NPB	8.35140766582102e-61	2.38757	0.019	0.003	2.48621406211492e-56	up
AL390334.1	1.13365044190507e-60	4.10929	0.013	0	3.37487736555139e-56	up
POP1	1.37340180068897e-60	1.29974	0.052	0.024	4.08861716065107e-56	up
MYBL2	1.40644753432823e-60	1.63369	0.035	0.012	4.18699430969514e-56	up
AC009414.2	1.71707847815884e-60	-1.5322	0.006	0.023	5.11174262947887e-56	down
AC019155.3	2.27741281007251e-60	9.6879	0.011	0	6.77985793558587e-56	up
GYS2	3.68915257704954e-60	-5.34504	0	0.01	1.09826072218765e-55	down
LINC00511	4.84064683189417e-60	1.12934	0.048	0.022	1.44106056185489e-55	up
SIRPA	4.84492301236838e-60	1.21487	0.101	0.063	1.44233358078207e-55	up
FAM20A	5.5847406096353e-60	2.27654	0.031	0.01	1.66257727948843e-55	up
GPR65	6.01318480546634e-60	1.92898	0.074	0.042	1.79012511658733e-55	up
XRCC2	6.92673468226916e-60	1.67454	0.026	0.007	2.06208891491153e-55	up
CHRDL1	7.56637055992842e-60	-1.81906	0.003	0.017	2.25250851569069e-55	down
FAM46B	9.02279408288145e-60	-1.12509	0.037	0.068	2.68608579847381e-55	down
PLA2G4E	1.04416920787156e-59	3.67173	0.015	0.001	3.10849173183363e-55	up
EBI3	1.05466747931479e-59	-1.47609	0.006	0.022	3.13974508592014e-55	down
TBX18	1.35616305172625e-59	2.38442	0.021	0.004	4.03729740498906e-55	up
RUNX1T1	1.56885842230912e-59	-1.09414	0.007	0.025	4.67049152321425e-55	down
ELFN1-AS1	1.79920991648838e-59	2.49232	0.017	0.002	5.35624792138592e-55	up
WNT2B	1.86897880744172e-59	1.25783	0.039	0.015	5.563949909754e-55	up
RAI2	1.94776221501793e-59	-1.51542	0.004	0.018	5.79848811410838e-55	down
ANKRD35	2.04972125185358e-59	-1.46603	0.005	0.022	6.10202016676809e-55	down
FANCD2	3.18186709348556e-59	1.1533	0.049	0.022	9.47241833730652e-55	up
KNTC1	3.496417374568e-59	1.01882	0.061	0.031	1.04088345240889e-54	up
ME3	4.20693241522341e-59	-1.53728	0.005	0.02	1.25240378001201e-54	down
LINC01214	5.21848844287563e-59	-2.91257	0.002	0.014	1.55354400944408e-54	down
CEP85	5.46595789534749e-59	1.13237	0.055	0.026	1.62721566544495e-54	up
PATL1	5.47175029982055e-59	1.01988	0.085	0.049	1.62894006425658e-54	up
GPIHBP1	8.58603298920015e-59	-2.72594	0.001	0.011	2.55606202088489e-54	down
CD248	1.30737005647142e-58	1.31793	0.05	0.023	3.89204065811542e-54	up
SCGB1D2	1.37320227985846e-58	-10.8406	0	0.01	4.08802318713865e-54	down
KCNAB1	1.75371967675602e-58	-2.48124	0.002	0.014	5.22082347770266e-54	down
FGF12	1.90139799434679e-58	2.57007	0.018	0.003	5.6604618291704e-54	up
YTHDF1	1.9771227470218e-58	1.04514	0.068	0.036	5.8858944178839e-54	up
CNTNAP2	2.55443266906709e-58	2.19463	0.024	0.006	7.60454605581272e-54	up
EMBP1	3.0890758964862e-58	4.53431	0.013	0.001	9.19617894383941e-54	up
MEOX2	3.32063065972835e-58	-1.59198	0.003	0.018	9.8855174740113e-54	down
KIF15	3.74183785700822e-58	1.14366	0.043	0.018	1.11394513003135e-53	up
GDA	4.2126809045358e-58	3.1444	0.013	0.001	1.25411510528031e-53	up
NOC2L	4.50858898793225e-58	1.02973	0.094	0.058	1.34220694170743e-53	up
DDC	4.5638418184307e-58	3.16181	0.014	0.001	1.35865570934682e-53	up
PIMREG	5.60590142428468e-58	1.93192	0.027	0.008	1.66887685400955e-53	up
DEFB126	8.89813975099863e-58	2.99984	0.014	0.001	2.64897620387229e-53	up
DHCR7	9.56011714458994e-58	1.45515	0.057	0.028	2.84604687394443e-53	up
TNNT1	1.90451574998134e-57	1.71946	0.039	0.016	5.66974338769446e-53	up
CREB3L1	2.02968457180283e-57	-1.63784	0.007	0.023	6.04237097025702e-53	down
LRRC20	2.27537009334384e-57	-2.33362	0.005	0.021	6.7737767678846e-53	down
FBLN2	2.72705233821682e-57	-1.02139	0.042	0.075	8.11843481087149e-53	down
DEPDC1B	2.84964339739856e-57	1.54869	0.034	0.013	8.48338839405552e-53	up
ITGBL1	2.90893708380342e-57	-1.77709	0.004	0.019	8.65990569848277e-53	down
KIAA2013	3.2120564810043e-57	1.21249	0.076	0.044	9.56229214394979e-53	up
AL390198.1	3.31423112704362e-57	1.25778	0.034	0.012	9.86646606520885e-53	up
C12orf4	4.20988042569649e-57	1.01129	0.07	0.038	1.25328140272985e-52	up
CADM3	4.7127075658697e-57	-1.73474	0.002	0.015	1.40297304235941e-52	down
AP000866.2	5.62687766299237e-57	-2.17953	0.003	0.016	1.67512148027283e-52	down
HAP1	6.06696299814481e-57	3.41122	0.013	0.001	1.80613488454771e-52	up
UNC5B	9.98956828698557e-57	1.19141	0.059	0.03	2.97389447903561e-52	up
ZNF366	1.23341226380478e-56	-1.34966	0.005	0.02	3.67186830934682e-52	down
LINC02028	1.42799828415475e-56	-3.54603	0.003	0.015	4.25115089192868e-52	down
ELOVL7	1.85148210615934e-56	-1.37446	0.019	0.043	5.51186223003635e-52	down
VAV2	1.93093558719723e-56	1.79201	0.032	0.011	5.74839524308617e-52	up
NPPC	2.14059234204201e-56	-2.13652	0.006	0.022	6.37254340225906e-52	down
CLPB	2.56758625557762e-56	1.32543	0.058	0.029	7.64370428285458e-52	up
PLEKHG4B	2.81042871446393e-56	3.37353	0.014	0.002	8.36664628295912e-52	up
PROCR	3.20706223022875e-56	1.25003	0.079	0.046	9.54742425939098e-52	up
FKBP15	3.59626854848375e-56	1.06168	0.106	0.068	1.07060914688361e-51	up
CTNNBL1	3.88070118214956e-56	1.06527	0.138	0.097	1.15528474192592e-51	up
ZIC1	4.0019533047182e-56	4.07523	0.012	0.001	1.19138149881461e-51	up
ZNF639	5.55590087470949e-56	1.00643	0.089	0.054	1.65399169040102e-51	up
AC133134.1	6.81176941946621e-56	1.43644	0.035	0.013	2.02786375617509e-51	up
AMTN	7.03007028653535e-56	3.54584	0.016	0.002	2.09285192430157e-51	up
HMSD	7.17093552809785e-56	1.73697	0.02	0.005	2.13478750671473e-51	up
HAUS8	8.16748684311729e-56	1.36371	0.041	0.017	2.43146083319602e-51	up
IPCEF1	1.33199495674016e-55	-1.32282	0.005	0.02	3.96534898621547e-51	down
SNED1	1.38397076994737e-55	-1.88455	0.003	0.016	4.12008098213332e-51	down
MCF2L	2.1267690998487e-55	-1.20533	0.011	0.03	6.33139161024959e-51	down
CARD9	2.24151407414602e-55	-1.47817	0.006	0.022	6.6729873987327e-51	down
SLC44A4	2.33842797282678e-55	-2.2993	0.007	0.023	6.96150007510532e-51	down
RHBDD2	2.55150296109708e-55	1.00326	0.135	0.094	7.59582431518601e-51	up
IL7R	2.79538437771876e-55	1.94851	0.086	0.053	8.32185929246876e-51	up
MROH2A	3.27217640884948e-55	1.39517	0.022	0.005	9.7412691691449e-51	up
LY6E-DT	3.81511142022485e-55	2.0643	0.024	0.006	1.13575866980094e-50	up
EMSY	4.64286388198678e-55	1.07245	0.063	0.034	1.38218057766746e-50	up
ATP9A	5.27167201672825e-55	1.08794	0.052	0.025	1.56937675938e-50	up
RETREG1	6.02472496774879e-55	1.3273	0.04	0.017	1.79356062289882e-50	up
AL163952.1	9.55634577092819e-55	5.03708	0.011	0	2.84492413600532e-50	up
IL12RB2	9.58612839318749e-55	2.76871	0.015	0.002	2.85379042265192e-50	up
EXO1	1.06525733939474e-54	1.64482	0.027	0.008	3.17127109937814e-50	up
EHHADH	1.21401438504758e-54	1.2059	0.055	0.027	3.61412082428665e-50	up
ZNF532	1.26818662545181e-54	1.14828	0.058	0.03	3.77539158397003e-50	up
PXYLP1	1.58454105970809e-54	1.6113	0.029	0.009	4.71717873475098e-50	up
LMBRD2	1.90689494192762e-54	1.0399	0.051	0.024	5.67682624211851e-50	up
CDK14	1.95025224141862e-54	1.45741	0.039	0.016	5.80590092270323e-50	up
GTF2E1	2.18712444566609e-54	1.21508	0.045	0.02	6.51106947474796e-50	up
PTPRS	3.00485058632083e-54	1.65344	0.025	0.007	8.9454401954771e-50	up
CFAP47	3.41934457983454e-54	9.47599	0.01	0	1.01793888141674e-49	up
CCDC77	3.49515235976024e-54	1.2764	0.05	0.024	1.04050685750062e-49	up
IGHV3-66	4.62562391739553e-54	-3.86575	0	0.01	1.37704824020865e-49	down
APLN	6.2749082902012e-54	7.31102	0.012	0.001	1.8680401979929e-49	up
CCR1	6.82592054486413e-54	1.92789	0.044	0.02	2.03207654620605e-49	up
AQP9	7.08210429655326e-54	1.74362	0.02	0.005	2.10834244908391e-49	up
GNA14	7.44147291700992e-54	-1.72946	0.002	0.015	2.21532648739385e-49	down
GAL	7.83399260076339e-54	4.66055	0.012	0.001	2.33217959724726e-49	up
CDCA3	1.0484522255901e-53	1.08814	0.051	0.025	3.12124227558174e-49	up
DSG1-AS1	1.30635123838443e-53	-1.29953	0.01	0.028	3.88900763667044e-49	down
LINC01985	1.61282077966209e-53	-3.35767	0.001	0.011	4.80136746105405e-49	down
GHR	1.64129609295205e-53	1.00657	0.04	0.017	4.88613846871824e-49	up
VEGFC	1.77924648468726e-53	-1.13881	0.006	0.022	5.29681678491399e-49	down
MTRNR2L3	2.23821256312984e-53	2.83888	0.014	0.002	6.66315880043752e-49	up
VASN	2.53453282826963e-53	-1.41078	0.008	0.025	7.54530422975869e-49	down
SULT1C4	2.69002277462403e-53	-3.38812	0.001	0.011	8.00819780005573e-49	down
AL354836.1	2.82510831378305e-53	2.69928	0.018	0.004	8.41034745013213e-49	up
TGFB2	3.59639440782169e-53	1.29584	0.029	0.01	1.07064661520852e-48	up
ASPG	3.66569638304083e-53	-1.43641	0.022	0.046	1.09127781323125e-48	down
RRAS2	3.77993536741381e-53	1.03346	0.058	0.03	1.12528675887909e-48	up
NGEF	4.23190521052029e-53	2.1447	0.025	0.007	1.25983818117189e-48	up
GAS2L3	5.0141994150738e-53	1.52694	0.038	0.016	1.49272716586747e-48	up
PPP1R1B	5.22341368508595e-53	-4.43887	0.001	0.011	1.55501025405009e-48	down
ISPD	5.83037303835175e-53	2.35071	0.02	0.005	1.73570205351732e-48	up
MTND4P24	6.64836105902502e-53	1.20858	0.025	0.008	1.97921708727175e-48	up
HIST1H4J	7.91240005537139e-53	1.32515	0.052	0.026	2.35552149648406e-48	up
OAS3	7.92725191259956e-53	1.27651	0.085	0.052	2.35994289438089e-48	up
FOXK1	8.86606785770673e-53	1.02311	0.056	0.028	2.63942840123929e-48	up
CA8	8.98434497176659e-53	-2.6588	0.001	0.012	2.67463949809492e-48	down
CYP3A5	9.70379225844905e-53	-1.34637	0.021	0.045	2.88881895534028e-48	down
ASB2	1.24114962136096e-52	1.63543	0.03	0.01	3.69490242279158e-48	up
ANK2	1.36961065707089e-52	-1.85589	0.003	0.017	4.07733092610003e-48	down
REG1A	1.39498019467009e-52	1.4528	0.021	0.005	4.15285603953284e-48	up
ABAT	1.44156809423843e-52	-1.40225	0.009	0.027	4.29154821654781e-48	down
GTSE1	1.77368175060536e-52	1.22202	0.04	0.017	5.28025057155216e-48	up
LINC02381	1.78954375830515e-52	-1.13873	0.007	0.023	5.32747176847443e-48	down
AC106739.1	1.92128508734922e-52	2.95084	0.023	0.006	5.71966570503862e-48	up
KRT16P1	2.10527442522386e-52	-1.46992	0.007	0.022	6.26740196389144e-48	down
FOXD3-AS1	2.34577127143182e-52	3.12785	0.013	0.001	6.98336107505252e-48	up
WDR53	2.77226711811943e-52	1.38236	0.038	0.016	8.25303921064153e-48	up
TRIM54	2.90462788648552e-52	8.69855	0.01	0	8.64707721806739e-48	up
NDC80	3.37635571137025e-52	1.08359	0.061	0.032	1.00514109527492e-47	up
CNN1	4.5356976431954e-52	-1.97312	0.01	0.027	1.35027718837927e-47	down
SBSPON	5.42621579499509e-52	2.05058	0.024	0.007	1.61538444217004e-47	up
ACOT7	6.03904321425137e-52	1.23104	0.11	0.074	1.79782316488263e-47	up
CD1A	6.89614389570289e-52	-1.13204	0.011	0.029	2.05298203775075e-47	down
MTCO1P23	7.06099672132027e-52	9.84984	0.01	0	2.10205872393705e-47	up
HERC5	7.18576659294339e-52	1.62938	0.047	0.023	2.13920271471925e-47	up
ITGA10	8.10087726572663e-52	-2.76067	0.002	0.013	2.41163116200682e-47	down
AC245060.4	9.18193581041599e-52	-1.02291	0.074	0.112	2.73346229076084e-47	down
DDAH1	9.73076222539271e-52	-1.60617	0.006	0.021	2.89684791449941e-47	down
AL157895.1	1.10654383763752e-51	3.26294	0.02	0.005	3.29418100464689e-47	up
SAMD5	1.17090214403314e-51	-1.27115	0.005	0.019	3.48577568278666e-47	down
SNX24	1.34209691775182e-51	-1.04128	0.043	0.074	3.99542252414717e-47	down
SERPINB12	1.49012894993193e-51	-5.26433	0.001	0.01	4.43611388394736e-47	down
TREM1	2.71242166725284e-51	1.57704	0.038	0.016	8.07487930341172e-47	up
LINC00665	2.7549184652908e-51	1.31813	0.058	0.031	8.20139227117071e-47	up
STARD4	3.46515848369017e-51	1.23133	0.066	0.037	1.03157768059456e-46	up
SERPINB7	5.92875788618377e-51	2.08292	0.021	0.005	1.76499122271691e-46	up
AADACP1	7.36196979761716e-51	2.64516	0.015	0.002	2.19165840875063e-46	up
CRTAC1	7.78053899284155e-51	-2.44066	0.001	0.011	2.31626645816893e-46	down
PDGFRL	8.46321509353971e-51	-2.06002	0.003	0.016	2.51949913334677e-46	down
MIA	9.20020787234858e-51	-3.22789	0.001	0.012	2.73890188359817e-46	down
C1DP1	9.937391885683e-51	1.02004	0.031	0.011	2.95836156436783e-46	up
GPR158	1.04308757288191e-50	3.05754	0.013	0.002	3.10527170446943e-46	up
DVL3	1.25382022295123e-50	1.11262	0.071	0.041	3.73262280372582e-46	up
ADCY3	1.25673471682494e-50	1.05981	0.048	0.023	3.74129925198785e-46	up
BOP1	1.33164703586724e-50	1.34733	0.062	0.034	3.96431322577678e-46	up
SIGLEC17P	1.49092863731065e-50	3.04574	0.02	0.005	4.4384945532738e-46	up
REXO4	2.59504166295409e-50	1.10782	0.077	0.046	7.72543903061433e-46	up
FLG-AS1	2.88377526167808e-50	-3.26993	0.002	0.013	8.58499895401564e-46	down
DNM3	2.88856241639314e-50	-1.02211	0.012	0.031	8.59925031360239e-46	down
CHRNA5	3.52650247815277e-50	2.61656	0.017	0.003	1.04983978774608e-45	up
IL34	3.74127732267303e-50	-1.93577	0.003	0.015	1.11377825895976e-45	down
LINC02542	4.49219399304741e-50	1.77932	0.019	0.004	1.33732615173022e-45	up
CCNA2	4.61613704989961e-50	1.08321	0.066	0.037	1.37422399975511e-45	up
DLX2	4.9939261762256e-50	3.40817	0.012	0.001	1.48669182266236e-45	up
AC011446.2	5.8851130854358e-50	-2.03207	0.001	0.01	1.75199816553424e-45	down
ADA	7.06877761865373e-50	1.19303	0.095	0.062	2.10437509707321e-45	up
HSP90AB3P	8.33526457268038e-50	1.44612	0.04	0.018	2.48140826328695e-45	up
RSPO3	9.62100484560022e-50	-1.05552	0.004	0.017	2.86417314253519e-45	down
EIF5A2	1.08991944130955e-49	1.46206	0.031	0.012	3.24469017677853e-45	up
CLCA3P	1.34993402535685e-49	-2.53201	0.003	0.015	4.01875359348734e-45	down
RNF222	1.48685624393948e-49	-3.38114	0.001	0.011	4.42637103820783e-45	down
FBLN1	2.79841505925405e-49	-1.9313	0.076	0.113	8.33088163139931e-45	down
OR7E28P	2.80086301335159e-49	-2.13578	0.003	0.016	8.33816919074769e-45	down
RAD54B	2.91921290051803e-49	1.50385	0.025	0.008	8.69049680484218e-45	up
SPIB	3.04898881899043e-49	-2.10498	0.003	0.015	9.07683971413452e-45	down
MMEL1	3.47075480760752e-49	-1.77409	0.004	0.017	1.03324370622476e-44	down
AC093895.1	3.47172657379248e-49	3.56583	0.012	0.001	1.03353300101802e-44	up
CPXM1	3.6795679085043e-49	-1.41929	0.007	0.022	1.09540736636173e-44	down
TUBGCP5	3.94731048689984e-49	1.03191	0.06	0.032	1.17511433195008e-44	up
GALNS	4.0792143718086e-49	1.22626	0.047	0.023	1.21438211848742e-44	up
CD1D	5.03968026483142e-49	-1.2592	0.004	0.018	1.50031281484032e-44	down
IQANK1	5.78597581738304e-49	1.36685	0.041	0.018	1.72248500083493e-44	up
STK31	6.32900621492534e-49	2.07143	0.017	0.004	1.88414515018327e-44	up
CHD7	9.55834646097188e-49	1.00562	0.069	0.04	2.84551974143133e-44	up
FAM173B	1.01770952033019e-48	1.22726	0.044	0.021	3.02972124202298e-44	up
NMRAL2P	1.17825223715955e-48	2.58545	0.015	0.003	3.50765691002399e-44	up
SMIM25	1.624762939703e-48	1.35776	0.044	0.021	4.83691927149584e-44	up
POFUT1	1.64429795240589e-48	1.07951	0.048	0.023	4.89507500431233e-44	up
SS18L1	1.82367803429937e-48	1.13718	0.041	0.019	5.42908950810922e-44	up
MAP4K1	1.99606612262493e-48	1.94133	0.042	0.02	5.9422888470544e-44	up
SNX30	2.16680823921172e-48	1.34963	0.035	0.014	6.45058812813329e-44	up
PPP1R9A	2.19506075241163e-48	-3.16098	0.001	0.011	6.53469585992943e-44	down
FUT2	2.30241136923385e-48	-1.16739	0.035	0.062	6.85427864620919e-44	down
MAP4K4	2.57014466800956e-48	1.05979	0.108	0.073	7.65132067666446e-44	up
SLC30A1	2.57350787757798e-48	1.37357	0.079	0.048	7.66133295154964e-44	up
BAALC	2.84456488404536e-48	1.59739	0.03	0.012	8.46826965980303e-44	up
EPN3	3.01148872678043e-48	-1.3073	0.009	0.026	8.96520193962534e-44	down
CDH8	4.32655433765894e-48	1.77386	0.023	0.007	1.28801522632107e-43	up
WIPI1	4.66948141171442e-48	1.06404	0.06	0.033	1.39010461626738e-43	up
HOXC13-AS	6.35807599002878e-48	3.42298	0.011	0.001	1.89279922223157e-43	up
LSM14B	9.55668871333677e-48	1.05949	0.057	0.03	2.84502622996036e-43	up
CSPG4	1.103491627295e-47	2.24266	0.019	0.005	3.28509457445723e-43	up
HOMER3	1.37551258081681e-47	1.68753	0.047	0.024	4.09490095309164e-43	up
HSPA12B	1.75308312554283e-47	-1.64156	0.003	0.015	5.21892846474099e-43	down
SHOX2	1.84746465846487e-47	6.1179	0.01	0	5.49990228824993e-43	up
AC007906.2	2.2211308397811e-47	-1.87303	0.012	0.031	6.61230651002835e-43	down
CD36	2.27211184759821e-47	1.19667	0.059	0.032	6.76407697029987e-43	up
COL4A6	2.33583668809764e-47	1.68059	0.02	0.005	6.95378582046668e-43	up
PLCXD3	2.39401338300342e-47	-3.05226	0.001	0.01	7.12697784120118e-43	down
RBBP5	3.24743197135359e-47	1.04163	0.062	0.034	9.66760497871964e-43	up
ARID3A	3.78031346629038e-47	1.16828	0.041	0.019	1.12539931891465e-42	up
NEIL1	4.38788731501185e-47	-1.31135	0.006	0.021	1.30627405367903e-42	down
MSANTD3	5.59514620663134e-47	1.38242	0.058	0.032	1.66567502571415e-42	up
MAP3K21	5.97136146230209e-47	1.32204	0.026	0.009	1.77767430732733e-42	up
CREM	7.07578932169417e-47	1.15572	0.136	0.099	2.10646248106835e-42	up
FEZ1	8.26320367253784e-47	1.18848	0.042	0.02	2.45995573331452e-42	up
SOX9	1.15790454038441e-46	-1.25578	0.028	0.052	3.44708181672439e-42	down
PXDN	1.22050545200112e-46	1.21258	0.074	0.044	3.63344473060733e-42	up
ADAMTS9-AS2	1.32905769512991e-46	-2.3809	0.001	0.01	3.95660475840173e-42	down
IFI44L	1.51266106001866e-46	1.28678	0.086	0.055	4.50319197567555e-42	up
FOXM1	1.53684189718962e-46	1.19435	0.036	0.016	4.57517832793349e-42	up
FAM221A	1.6179233148167e-46	-1.27678	0.016	0.036	4.81655770820932e-42	down
L2HGDH	1.62004436861479e-46	1.1793	0.04	0.018	4.82287208536622e-42	up
SYTL2	1.62275717679973e-46	1.62763	0.051	0.026	4.8309481153328e-42	up
TCF3	1.62528615850303e-46	1.10258	0.059	0.033	4.83847689386351e-42	up
MUC22	1.66468374142503e-46	-3.10421	0.002	0.012	4.95576349822232e-42	down
IL23A	1.76127734969147e-46	-1.94881	0.007	0.022	5.24332267003152e-42	down
DNAJB2	2.03814988862001e-46	1.15184	0.084	0.053	6.06757221842176e-42	up
INCENP	2.04878657172453e-46	1.31894	0.045	0.022	6.09923762402394e-42	up
ROR1	2.061639202631e-46	-1.90946	0.004	0.017	6.1374999062325e-42	down
C21orf58	2.06573706807654e-46	1.87383	0.029	0.011	6.14969925166387e-42	up
LRCH3	2.32203197140563e-46	1.05472	0.064	0.037	6.91268917887455e-42	up
KCTD21-AS1	2.70256465744057e-46	2.16814	0.015	0.003	8.04553498520058e-42	up
SLC15A3	2.76103615355819e-46	1.241	0.07	0.042	8.21960462914272e-42	up
ANXA3	3.04291729484609e-46	-1.09081	0.048	0.078	9.0587647867568e-42	down
SUSD3	3.65152134589403e-46	-1.03352	0.016	0.035	1.08705790467265e-41	down
SLC34A2	4.24883433102541e-46	-2.18729	0.002	0.012	1.26487798034626e-41	down
NIPA1	4.34984248048872e-46	1.39563	0.033	0.014	1.29494810644149e-41	up
TRMT61A	4.68120813688027e-46	1.0619	0.043	0.021	1.39359566234926e-41	up
LAMA1	5.49184359150236e-46	2.68319	0.016	0.004	1.63492183719025e-41	up
FAM69B	5.51506143794151e-46	-1.62349	0.002	0.013	1.64183379007519e-41	down
MAGEA6	6.10075597922445e-46	2.89278	0.01	0.001	1.81619505501512e-41	up
AL589986.2	6.70375647517246e-46	-1.91456	0.005	0.018	1.99570830265884e-41	down
EPB41L4B	7.92488481038967e-46	1.26296	0.017	0.004	2.359238208053e-41	up
RNF24	8.7785961175857e-46	1.07958	0.056	0.031	2.61338806420526e-41	up
SLC35E1	9.25395982186814e-46	1.00021	0.078	0.048	2.75490383897015e-41	up
AP001528.2	1.02588683247086e-45	-1.95941	0.001	0.011	3.05406510026574e-41	down
ASGR2	1.12973981689206e-45	-1.70255	0.003	0.014	3.36323543488766e-41	down
LINC01269	1.21712524073698e-45	-3.82247	0.001	0.01	3.62338184167399e-41	down
AP003068.2	1.26313933917179e-45	1.31488	0.028	0.011	3.76036581271442e-41	up
ABCA13	1.59395696046339e-45	1.28092	0.027	0.01	4.74520987129952e-41	up
GDAP1	1.64651795630892e-45	1.2973	0.04	0.019	4.90168395593165e-41	up
STEAP3	1.89065883267135e-45	1.08018	0.043	0.021	5.62849134486262e-41	up
ACVR1C	2.25458447075685e-45	2.03698	0.016	0.003	6.71189796944313e-41	up
CACYBPP2	2.46539608202868e-45	1.79935	0.035	0.015	7.33948413619938e-41	up
HEPHL1	2.69390485104483e-45	2.60269	0.019	0.005	8.01975474156046e-41	up
KIF17	3.43838744368848e-45	-1.5193	0.003	0.015	1.02360794198606e-40	down
KCNQ5	4.13503327705822e-45	1.03353	0.022	0.007	1.23099940658023e-40	up
ATP8A1	4.17816478693011e-45	-1.09899	0.006	0.02	1.24383965706909e-40	down
ADAMTSL1	5.45466050524853e-45	-2.36119	0.002	0.013	1.62385243241249e-40	down
RHOQ	6.08312791190689e-45	1.05762	0.07	0.042	1.81094717937468e-40	up
WFDC5	6.82382871873856e-45	1.65699	0.028	0.01	2.03145380956847e-40	up
TPO	8.2630389573168e-45	-1.89153	0.004	0.015	2.45990669759321e-40	down
LUCAT1	8.73740757753349e-45	2.9759	0.013	0.002	2.60112623583172e-40	up
CACNB4	9.40759486494423e-45	-2.74894	0.002	0.011	2.8006409912939e-40	down
TSPAN2	9.47544142875586e-45	-1.20224	0.009	0.024	2.82083891334062e-40	down
SNTG2	1.021004391322e-44	-2.95115	0.001	0.01	3.03953007296558e-40	down
SLC5A1	1.28425023595151e-44	-2.94607	0.002	0.012	3.82321295242765e-40	down
FOXF2	1.29415697821043e-44	2.14329	0.027	0.01	3.85270532413245e-40	up
SCD5	1.39215041240849e-44	1.04756	0.039	0.018	4.14443177774007e-40	up
WDR89	1.92716036542551e-44	1.099	0.044	0.022	5.73715640787174e-40	up
C21orf33	2.02711382863327e-44	1.81983	0.016	0.004	6.03471786784126e-40	up
MGAT5	2.10539394611962e-44	1.0891	0.05	0.026	6.26775777759811e-40	up
USP18	2.11279894088781e-44	2.26238	0.015	0.003	6.28980244702301e-40	up
PRKAB2	2.15651511678049e-44	1.20195	0.038	0.017	6.41994550265552e-40	up
KCTD15	2.18316535179452e-44	1.1889	0.05	0.027	6.49928325229227e-40	up
LINC01748	3.83026437258711e-44	2.11432	0.013	0.002	1.14026970371918e-39	up
ENPEP	3.84911499442292e-44	2.42133	0.017	0.004	1.1458815338397e-39	up
AVPR2	4.16399556604297e-44	-1.77947	0.001	0.01	1.23962148001099e-39	down
COL6A6	4.42113601287326e-44	-2.62985	0.002	0.011	1.31617219103237e-39	down
TCFL5	6.46535183386614e-44	1.51937	0.025	0.009	1.92473524094195e-39	up
LINC00640	6.9635680760744e-44	1.06928	0.039	0.019	2.07305421624735e-39	up
CXorf57	9.04490480999177e-44	1.62476	0.018	0.005	2.69266816193455e-39	up
PODXL2	9.06281800187733e-44	2.17828	0.024	0.008	2.69800091915888e-39	up
CLEC3B	1.0843076293038e-43	-1.17563	0.004	0.016	3.22798381243742e-39	down
NKD2	1.1127095791428e-43	1.63092	0.021	0.007	3.31253641710813e-39	up
ST6GALNAC1	1.21018386881223e-43	-1.3563	0.032	0.057	3.60271737745401e-39	down
LDHD	1.54546595933951e-43	-1.50855	0.005	0.018	4.60085216095372e-39	down
PIK3AP1	1.96680047126106e-43	1.55747	0.047	0.025	5.85516500294416e-39	up
LOXL2	2.89725762333424e-43	1.9926	0.042	0.021	8.62513594466602e-39	up
TTTY14	3.01047918314872e-43	-1.46572	0.002	0.011	8.96219652823373e-39	down
CASQ2	3.22681739412739e-43	-2.86922	0.001	0.01	9.60623538231724e-39	down
SLC6A9	3.31712576228437e-43	1.77441	0.031	0.013	9.87508339432057e-39	up
ELP1	5.36622903803453e-43	1.00389	0.067	0.04	1.59752638462288e-38	up
C9orf84	6.15865815129757e-43	3.95768	0.01	0.001	1.83343253164129e-38	up
DDX11	6.40512891744584e-43	1.31385	0.034	0.015	1.90680687872363e-38	up
SLC6A11	6.57567037952829e-43	2.38002	0.018	0.005	1.95757707198557e-38	up
AL928654.4	6.73110916718408e-43	2.35488	0.013	0.002	2.0038511990707e-38	up
POLE2	7.84787963317893e-43	1.35858	0.03	0.013	2.33631376679737e-38	up
SENCR	8.27121290880511e-43	-1.00748	0.006	0.019	2.46234008295128e-38	down
DMXL2	9.53484937068632e-43	1.26585	0.05	0.027	2.83852465765332e-38	up
DDIAS	1.10570674304546e-42	1.18452	0.032	0.013	3.29168897404635e-38	up
GPR180	1.20247591996177e-42	1.0071	0.046	0.024	3.57977081372618e-38	up
SSC5D	1.22314347626301e-42	-1.42395	0.004	0.015	3.64129812883498e-38	down
CAGE1	1.37330587168352e-42	1.55972	0.024	0.008	4.08833158000185e-38	up
IGLV1-44	1.80920426212344e-42	-2.11101	0.001	0.01	5.38600108834149e-38	down
FANCE	1.85435052371268e-42	1.27101	0.038	0.018	5.52040150909265e-38	up
VWA5A	2.20009764804204e-42	2.14282	0.093	0.063	6.54969069822115e-38	up
HELZ2	3.28177800247424e-42	1.49397	0.035	0.016	9.7698531133658e-38	up
TPRG1-AS1	3.60356337731371e-42	1.40256	0.024	0.008	1.07278081742629e-37	up
SLAMF9	3.73184000912588e-42	2.86849	0.012	0.002	1.11096877071678e-37	up
TMEM184A	4.14551683973966e-42	-1.41202	0.009	0.025	1.2341203631905e-37	down
CMYA5	4.25672166443394e-42	1.62602	0.021	0.007	1.26722603950199e-37	up
EXPH5	5.01356867716077e-42	-1.19147	0.097	0.131	1.49253939519076e-37	down
TTYH1	5.33031973674224e-42	-2.05394	0.003	0.014	1.58683618562816e-37	down
LEMD1	6.03860345208504e-42	1.68089	0.021	0.007	1.79769224768572e-37	up
TTC22	6.16973539614999e-42	-1.03639	0.025	0.048	1.83673022743385e-37	down
LINC00504	6.33726793163633e-42	4.47386	0.01	0.001	1.88660466324814e-37	up
DDX31	6.34106330551445e-42	1.05197	0.045	0.023	1.88773454605165e-37	up
GPR1	8.28206974568073e-42	2.16893	0.02	0.006	2.46557216328915e-37	up
TBC1D31	8.6347178126413e-42	1.18295	0.042	0.021	2.57055549282331e-37	up
KRT32	9.41661472751204e-42	-3.05733	0.002	0.011	2.80332620438033e-37	down
S100A1	9.86149678899285e-42	-3.4564	0.002	0.012	2.93576759408317e-37	down
AL683887.1	1.062144834106e-41	1.31259	0.02	0.006	3.16200517113356e-37	up
S1PR5	1.30800699040885e-41	1.12248	0.044	0.023	3.89393681044714e-37	up
PTH2R	1.40510457839392e-41	2.29285	0.012	0.002	4.18299632987871e-37	up
HR	2.40458606400778e-41	1.14167	0.04	0.02	7.15845271255116e-37	up
AL731557.1	2.53751498556873e-41	4.30416	0.011	0.002	7.55418211203812e-37	up
TRAF3	2.54914945661648e-41	1.09648	0.055	0.031	7.58881793234727e-37	up
RNFT2	2.77702400654161e-41	1.50015	0.016	0.004	8.26720046747437e-37	up
ULBP1	3.02794834301386e-41	1.6674	0.021	0.007	9.01420221715227e-37	up
BRIP1	3.22606244817386e-41	1.19224	0.031	0.013	9.60398790821358e-37	up
ZIC5	3.78574765865054e-41	2.19978	0.011	0.001	1.12701707798027e-36	up
C1QTNF2	3.83336040696528e-41	-1.07617	0.004	0.015	1.14119139315356e-36	down
SKA1	4.29848827792483e-41	1.3118	0.032	0.014	1.27965996033822e-36	up
AC124067.2	4.55432655028127e-41	3.50071	0.01	0.001	1.35582301401874e-36	up
RNF180	4.75055808128109e-41	-1.86197	0.003	0.014	1.41424114079738e-36	down
ST6GALNAC3	5.93041657508555e-41	-1.32823	0.003	0.015	1.76548501440297e-36	down
FAM180A	6.55390952998214e-41	-2.01322	0.002	0.012	1.95109886707568e-36	down
WFDC21P	7.26269660968687e-41	-1.80077	0.08	0.115	2.16210478070378e-36	down
ESPN	9.75602431324417e-41	1.6298	0.027	0.011	2.90436843805279e-36	up
IGF2-2	1.15863518240339e-40	-1.1618	0.006	0.018	3.44925693801489e-36	down
SPESP1	1.36318522599296e-40	1.83342	0.018	0.005	4.05820241778105e-36	up
SIX4	1.65407642083812e-40	1.33236	0.018	0.005	4.92418550483507e-36	up
PPP1R3D	1.70767438379597e-40	1.15264	0.038	0.018	5.08374664056059e-36	up
MRGPRF	1.77305516796e-40	-1.16799	0.006	0.018	5.27838523501692e-36	down
DMRT2	1.92637936659889e-40	2.84754	0.01	0.001	5.73483137436489e-36	up
SEMA3D	2.10662009011594e-40	1.56097	0.016	0.004	6.27140800827515e-36	up
GUCY1A2	2.54675314359783e-40	3.08289	0.012	0.002	7.58168410849075e-36	up
GNA12	2.76327468373339e-40	1.25073	0.043	0.022	8.22626873347431e-36	up
RNF39	2.83869959820118e-40	-1.69026	0.013	0.029	8.45080870384492e-36	down
GPR176	3.41800370968371e-40	2.40111	0.016	0.004	1.01753970437284e-35	up
AGR3	3.41950055649595e-40	-2.79989	0.014	0.031	1.01798531566884e-35	down
SLC35D1	3.49886430803293e-40	1.21976	0.038	0.018	1.0416119045014e-35	up
HMGA2	3.77182559815153e-40	1.80927	0.022	0.008	1.12287248056971e-35	up
AL355001.2	3.92344501622367e-40	-1.26712	0.006	0.019	1.16800958132979e-35	down
CDCA5	3.99236861444698e-40	1.28012	0.034	0.015	1.18852813652087e-35	up
ACCS	4.59940704227441e-40	-1.21592	0.006	0.019	1.36924347648509e-35	down
ADGRD1	4.64423931512508e-40	-1.75444	0.002	0.011	1.38259004411274e-35	down
AC108136.1	5.73731090231048e-40	1.77282	0.02	0.007	1.70799745561783e-35	up
FAM124B	6.16179458317673e-40	-1.79018	0.003	0.013	1.83436624741171e-35	down
B3GNT4	6.34248757083008e-40	3.77437	0.01	0.001	1.88815854983611e-35	up
CROCCP2	6.62729010205297e-40	1.03049	0.042	0.022	1.97294426338117e-35	up
PRKCA	9.66307768104767e-40	1.31095	0.033	0.015	2.87669822564789e-35	up
NR3C2	1.00469176449828e-39	-1.82217	0.003	0.014	2.99096738291137e-35	down
MT1H	1.02098330413743e-39	2.56765	0.031	0.013	3.03946729641714e-35	up
OTX1	1.11666734860403e-39	2.11217	0.013	0.002	3.32431869679419e-35	up
PTGES	1.37476954318833e-39	1.1165	0.049	0.027	4.09268893007165e-35	up
LARGE2	1.68489885053773e-39	1.06894	0.04	0.02	5.01594387805081e-35	up
HS6ST2	1.71257806656554e-39	1.16559	0.026	0.01	5.0983449041656e-35	up
HAGLROS	1.79866692213558e-39	1.93129	0.019	0.006	5.35463142719763e-35	up
SLFN13	2.18928653163576e-39	-1.16402	0.01	0.025	6.51750600467966e-35	down
AP4S1	2.84050723490956e-39	1.24922	0.043	0.022	8.45619003832577e-35	up
DUXAP8	4.0034493630824e-39	2.51706	0.015	0.003	1.19182687538963e-34	up
THEM6	4.14809928997032e-39	1.07126	0.054	0.031	1.23488915862416e-34	up
CCNE1	4.66220615218823e-39	1.87128	0.018	0.006	1.38793877150644e-34	up
ARHGAP20	5.3045091278855e-39	-1.64568	0.003	0.013	1.57915236737151e-34	down
ADGRG5	5.48923494577313e-39	-1.66716	0.002	0.012	1.63414524335666e-34	down
LINC00519	7.54261917820512e-39	1.9648	0.022	0.008	2.24543772935167e-34	up
LINC01088	9.67063219291338e-39	-2.25514	0.002	0.011	2.87894720383031e-34	down
PWP2	1.33635130205398e-38	2.4908	0.016	0.004	3.9783178262147e-34	up
SYTL4	2.13273128887697e-38	-1.22817	0.007	0.02	6.34914104698674e-34	down
LTB4R	2.99658794443715e-38	1.20388	0.066	0.041	8.92084231058941e-34	up
GPRC5A	3.01929839626213e-38	-1.59397	0.086	0.116	8.98845132567236e-34	down
PTPDC1	3.24429413883922e-38	1.74664	0.023	0.009	9.65826365132435e-34	up
STRIP2	3.26787765278552e-38	2.93782	0.011	0.002	9.72847177234249e-34	up
KLHDC7B	6.65569476114627e-38	2.72292	0.014	0.003	1.98140033039324e-33	up
PTGIS	7.12361205907395e-38	-1.17162	0.002	0.012	2.12069930998632e-33	down
KLHL3	8.20055459434167e-38	-1.45208	0.005	0.017	2.44130510273552e-33	down
LINC02432	1.25283815529367e-37	3.50476	0.011	0.002	3.72969918830924e-33	up
GREM2	1.37580691338508e-37	-1.68156	0.002	0.01	4.09577718114738e-33	down
CPSF1	1.56752837696512e-37	1.15686	0.057	0.034	4.66653197822518e-33	up
LINC02345	1.56987359059655e-37	2.83118	0.011	0.002	4.67351367920593e-33	up
ERCC6L	1.59095924852904e-37	1.49049	0.021	0.008	4.73628568287095e-33	up
TEKT4P2	1.63323450008809e-37	-2.14854	0.003	0.013	4.86213910676223e-33	down
CARM1	1.64153462433813e-37	1.00159	0.068	0.042	4.88684857665462e-33	up
FRMD3	1.8489003106087e-37	-1.04869	0.005	0.016	5.50417622468211e-33	down
CRISPLD2	2.000023873999e-37	-1.03091	0.024	0.044	5.95407107289502e-33	down
THEM4	2.04870123345979e-37	1.04524	0.058	0.035	6.09898357200979e-33	up
OSTM1	2.44113229333488e-37	1.08927	0.073	0.047	7.26725083725793e-33	up
CMPK2	3.23964538480904e-37	1.95966	0.021	0.008	9.64442431057651e-33	up
FFAR4	3.73226276642216e-37	-1.65331	0.003	0.012	1.11109462556388e-32	down
HSPD1P1	5.04472991554182e-37	2.27966	0.012	0.002	1.5018160958568e-32	up
LRRC17	5.38815806070529e-37	-1.16832	0.008	0.021	1.60405465467196e-32	down
CCDC88C	5.47862966032338e-37	1.03269	0.061	0.037	1.63098804987827e-32	up
INTS7	5.50010318201147e-37	1.05722	0.041	0.022	1.63738071728481e-32	up
FGF1	6.4113195246722e-37	-1.37619	0.006	0.018	1.90864982249491e-32	down
ICAM4	1.0920539283267e-36	1.50926	0.027	0.011	3.25104454462859e-32	up
FANCB	1.36082405805122e-36	1.0184	0.029	0.013	4.05117322081848e-32	up
CDC42EP5	1.58226350484065e-36	-1.04562	0.009	0.023	4.7103984539106e-32	down
LINC00960	1.67248710928365e-36	-1.06215	0.005	0.016	4.97899412433743e-32	down
KHDRBS3	1.84922433929662e-36	1.78191	0.021	0.008	5.50514085808604e-32	up
WDR24	1.87730524047949e-36	1.48801	0.026	0.011	5.58873770090744e-32	up
FBXO2	2.33986963940299e-36	1.20748	0.038	0.019	6.96579191650271e-32	up
MARK1	2.79760439888852e-36	1.24945	0.032	0.015	8.32846829549111e-32	up
CD68	3.48866169416338e-36	1.34854	0.086	0.059	1.03857458635244e-31	up
DOT1L	4.02086603371044e-36	1.37079	0.037	0.018	1.1970118182356e-31	up
IFIT2	4.45865265128858e-36	1.46967	0.066	0.042	1.32734089428861e-31	up
AC099789.1	4.73403088949785e-36	1.02663	0.053	0.031	1.40932099580351e-31	up
LRP8	4.78284462183977e-36	1.59358	0.022	0.009	1.4238528439217e-31	up
SMOX	6.93180445037616e-36	1.44342	0.032	0.015	2.06359818487698e-31	up
MICAL3	7.16302242352392e-36	1.01784	0.036	0.018	2.13243177548307e-31	up
FAM3B	7.59497845208793e-36	-1.33741	0.04	0.064	2.26102508518658e-31	down
SPTSSB	7.66703897882035e-36	-2.13883	0.006	0.017	2.28247750399482e-31	down
ADAM33	8.24489965148765e-36	-1.15046	0.003	0.013	2.45450662624787e-31	down
IQGAP3	8.49535936060813e-36	1.36212	0.022	0.008	2.52906848165304e-31	up
CCDC60	1.01752518186905e-35	-1.38393	0.004	0.015	3.02917246642415e-31	down
RASGRF2	1.0842631958019e-35	-1.19549	0.004	0.014	3.22785153390226e-31	down
PDE1A	1.22500569565558e-35	-1.07888	0.005	0.017	3.64684195596665e-31	down
MMP11	1.3373231200837e-35	3.30045	0.017	0.005	3.98121092848916e-31	up
ADAMTS12	1.35908065496691e-35	3.48061	0.016	0.005	4.04598310983648e-31	up
AC021504.1	1.53025348165979e-35	1.69104	0.012	0.002	4.5555646149012e-31	up
AC093278.2	1.62637788231023e-35	-1.23822	0.004	0.014	4.84172695563756e-31	down
SAMD11	1.86039466445446e-35	-1.75328	0.002	0.01	5.53839491608092e-31	down
MFSD12	2.29681816513974e-35	1.35196	0.057	0.034	6.837627677621e-31	up
NLRP2	3.04656229933699e-35	-1.75189	0.002	0.01	9.06961596512622e-31	down
KATNAL2	3.32355946847708e-35	1.28016	0.022	0.008	9.89423653765627e-31	up
CENPO	3.35521978593031e-35	1.47404	0.024	0.01	9.98848930271454e-31	up
CHAF1A	3.45223224116007e-35	1.12277	0.046	0.025	1.02772953819335e-30	up
CEMIP	4.7258919969731e-35	2.04298	0.015	0.004	1.40689804749889e-30	up
FIBIN	4.7791212511303e-35	-1.21586	0.006	0.018	1.42274439646149e-30	down
FAM155A	5.1075391025715e-35	-1.28163	0.004	0.014	1.52051439083554e-30	down
ANKEF1	5.12741754521828e-35	1.18553	0.036	0.018	1.52643220321148e-30	up
PKIA	5.52024854670069e-35	-1.05196	0.019	0.036	1.64337799235279e-30	down
IL11RA	6.47449007844009e-35	-1.07161	0.005	0.015	1.92745569635162e-30	down
CD300E	7.60558416359475e-35	2.01299	0.017	0.005	2.26418240550216e-30	up
PSMC3IP	7.77229710440072e-35	1.01458	0.031	0.014	2.3138128479801e-30	up
ARFGEF3	7.90524971544559e-35	-1.83529	0.007	0.019	2.35339284028815e-30	down
AC010980.1	8.15866092707553e-35	1.47572	0.013	0.003	2.42883335799038e-30	up
TLE2	8.31635790812493e-35	-1.75172	0.003	0.013	2.47577974924879e-30	down
PAPPA	8.77656383584667e-35	1.10466	0.034	0.017	2.61278305393155e-30	up
F5	9.20453950421843e-35	-1.7264	0.003	0.012	2.74019141040583e-30	down
IGKV3-20	1.19270623127182e-34	-1.0659	0.003	0.012	3.55068645049622e-30	down
MELTF	1.27076215940503e-34	1.80512	0.021	0.008	3.78305894854876e-30	up
CALB2	1.39279356554191e-34	2.35615	0.035	0.018	4.14634644461826e-30	up
ZNF623	1.42302726353245e-34	1.04313	0.037	0.019	4.23635216353611e-30	up
BEND6	2.21507504667638e-34	1.99007	0.018	0.006	6.59427841395557e-30	up
TBX1	3.53095373746557e-34	2.10387	0.014	0.004	1.0511649276435e-29	up
TNFAIP6	3.88888473140516e-34	1.53024	0.046	0.026	1.15772098453931e-29	up
QSOX2	4.40403016367679e-34	1.6717	0.022	0.008	1.31107977972658e-29	up
FSTL4	4.93402957672437e-34	1.55336	0.014	0.004	1.46886060499084e-29	up
UBASH3B	4.98380979433927e-34	1.61846	0.022	0.008	1.4836801757748e-29	up
MTFR2	5.24497301128946e-34	1.09028	0.024	0.01	1.56142846546087e-29	up
OR7E14P	6.90990370930321e-34	-1.50589	0.004	0.014	2.05707833425956e-29	down
HSPE1P2	7.14152986249662e-34	2.14208	0.014	0.004	2.12603344006524e-29	up
CX3CR1	7.17815039906799e-34	-1.07974	0.004	0.015	2.13693537380254e-29	down
ALMS1	8.11558125252419e-34	1.22305	0.033	0.017	2.41600853887645e-29	up
LINC01588	1.04697825847699e-33	1.13902	0.037	0.019	3.11685427548599e-29	up
E2F6	1.05963473022008e-33	1.15666	0.041	0.023	3.15453259186518e-29	up
GALNT12	1.12751569084298e-33	-1.39906	0.01	0.023	3.35661421163956e-29	down
BGN	1.39620006546192e-33	1.13253	0.086	0.06	4.15648759488014e-29	up
AGAP1	1.53991112720671e-33	1.18096	0.032	0.015	4.58431542569438e-29	up
GABRP	1.71127568296602e-33	-1.23142	0.047	0.071	5.09446770818985e-29	down
DHX37	1.93991915787293e-33	1.16002	0.036	0.018	5.7751393329877e-29	up
FBXL7	2.11866136850452e-33	-1.08676	0.005	0.016	6.30725489403795e-29	down
EME1	2.13862382730655e-33	2.07648	0.015	0.005	6.36668313389159e-29	up
RBM38	2.75563303010206e-33	1.18434	0.038	0.02	8.20351953061384e-29	up
LY6G6C	3.36792268271105e-33	-1.84462	0.025	0.044	1.00263058264308e-28	down
CD1B	3.56899876806069e-33	-1.19539	0.004	0.014	1.06249093325167e-28	down
SLC22A23	3.63413522570952e-33	1.03941	0.04	0.021	1.08188205669372e-28	up
VMAC	3.87795815323066e-33	-1.22666	0.01	0.023	1.15446814221677e-28	down
AC026412.1	4.0142949936963e-33	1.18696	0.036	0.019	1.19505561962339e-28	up
B4GALNT3	4.11070398643323e-33	1.84196	0.017	0.006	1.22375657676117e-28	up
HLA-V	4.26185696805746e-33	2.25539	0.013	0.003	1.26875481939071e-28	up
AC004057.1	5.72578225796767e-33	-1.01414	0.028	0.048	1.70456537819697e-28	down
IQCD	5.73694068820529e-33	-2.18917	0.004	0.015	1.70788724287872e-28	down
SLC47A2	6.45897058003105e-33	1.49103	0.014	0.004	1.92283554167524e-28	up
STYK1	8.14293623515635e-33	-1.59265	0.006	0.017	2.42415211720605e-28	down
AL078590.2	1.5756649758031e-32	2.44498	0.016	0.005	4.69075463296582e-28	up
ATP6V0A2	1.78730187340823e-32	1.35531	0.046	0.027	5.32079767713629e-28	up
AC129507.1	2.07026476500799e-32	-1.1491	0.004	0.013	6.16317820542879e-28	down
AP003354.2	3.27598116909908e-32	2.64601	0.011	0.002	9.75259594040796e-28	up
ADAM8	3.49826581637828e-32	1.45974	0.046	0.027	1.04143373353582e-27	up
TPRG1	3.94704578529509e-32	-1.24261	0.084	0.111	1.17503553028235e-27	down
FITM2	4.11361381274965e-32	1.30058	0.023	0.009	1.22462283205557e-27	up
SNAI3	4.67676777407994e-32	-1.1214	0.002	0.01	1.3922737663436e-27	down
SYNPO2L	6.2316143023876e-32	-1.65137	0.007	0.018	1.85515157782079e-27	down
LINC00839	6.36440415061167e-32	1.34532	0.02	0.008	1.89468311563709e-27	up
TDO2	6.41579712092952e-32	2.64426	0.018	0.006	1.90998280290072e-27	up
AC012358.3	6.44425553808219e-32	1.06619	0.019	0.007	1.91845487368707e-27	up
NOVA1	6.82055671738353e-32	-1.19679	0.002	0.01	2.03047973476508e-27	down
ZFY	7.41968345900118e-32	2.99763	0.022	0.009	2.20883976574465e-27	up
N4BP3	8.2718849868553e-32	-1.61157	0.003	0.013	2.46254016058682e-27	down
SPRED1	8.30606427723016e-32	1.12999	0.073	0.049	2.47271533533142e-27	up
TRIB3	9.33312052799584e-32	1.56513	0.025	0.011	2.77846998118436e-27	up
DMKN	9.76600571418942e-32	1.1518	0.146	0.113	2.90733990111419e-27	up
STMN3	9.92708497621556e-32	1.14892	0.041	0.023	2.95529319741937e-27	up
EGFL6	1.06090637173836e-31	1.35028	0.055	0.034	3.15831826866509e-27	up
B4GALT2	1.06966683577272e-31	1.05493	0.042	0.023	3.1843981700954e-27	up
DDX43	1.07688606175033e-31	2.20313	0.018	0.006	3.20588980583073e-27	up
ANKRD52	1.12353660637096e-31	1.41959	0.024	0.01	3.34476847716634e-27	up
PCOLCE2	1.32210863551061e-31	1.85713	0.015	0.004	3.93591740791509e-27	up
ZNF423	1.47982227446098e-31	-1.08306	0.003	0.011	4.40543091107033e-27	down
RIBC2	1.50531124947599e-31	1.49899	0.016	0.005	4.48131158969003e-27	up
METRN	1.64388001843129e-31	1.39247	0.031	0.015	4.89383081486996e-27	up
KIAA1958	2.02108306702496e-31	1.27309	0.018	0.007	6.01676429053332e-27	up
TBX2-AS1	2.14202894121409e-31	-1.18888	0.003	0.011	6.37682015799434e-27	down
AC156455.1	2.57308422650159e-31	2.38716	0.01	0.002	7.66007174229522e-27	up
AUNIP	2.6701843121035e-31	1.62743	0.015	0.005	7.94913869713212e-27	up
TMPRSS11F	2.94687069543141e-31	-1.51577	0.018	0.035	8.7728340602993e-27	down
[truncated: 486 more rows]

## Sheet: IPR_T_B_vs_IPR_T_A
Table S3 Differentially expressed genes due to treatment (IPR_T_B_vs_IPR_T_A)
Gene	p_val	avg_log2FC	pct.1	pct.2	p_val_adj	change
OAS2	0	2.58377	0.169	0.05	0	up
MAGEA11	9.58009e-286	7.85846	0.072	0	2.85199e-281	up
KLRB1	1.05539e-221	-4.48551	0.005	0.056	3.14189e-217	down
CXCL10	4.59045e-214	4.22902	0.08	0.012	1.36658e-209	up
CD209	1.2529e-75	-1.09896	0.027	0.065	3.72988e-71	down
CD79A	7.68438e-69	-1.60304	0.016	0.045	2.28764e-64	down
CD27	5.24996e-55	-1.22495	0.011	0.033	1.56291e-50	down
CXCL11	1.36661e-25	3.21226	0.014	0.004	4.06838e-21	up
KRT5	0	4.66931	0.669	0.051	0	up
S100A2	0	4.73862	0.669	0.069	0	up
KRT14	0	5.24512	0.617	0.041	0	up
S100A8	0	3.81916	0.729	0.155	0	up
S100A4	0	-2.82508	0.285	0.826	0	down
KRT6A	0	6.11216	0.562	0.027	0	up
IFITM2	0	-2.16965	0.298	0.828	0	down
MGP	0	-3.66285	0.158	0.687	0	down
VIM	0	-1.5695	0.43	0.939	0	down
JUNB	0	-2.3465	0.374	0.879	0	down
FXYD3	0	4.72203	0.52	0.036	0	up
ZFP36	0	-1.89205	0.39	0.869	0	down
PERP	0	3.93315	0.608	0.131	0	up
EMP3	0	-2.5327	0.186	0.66	0	down
DCN	0	-2.94135	0.201	0.665	0	down
DSP	0	5.0594	0.495	0.04	0	up
CFD	0	-6.72985	0.041	0.495	0	down
RPL9P9	0	-1.52494	0.316	0.765	0	down
JUND	0	-2.30356	0.169	0.616	0	down
GSN	0	-3.8802	0.218	0.657	0	down
SFN	0	5.1732	0.468	0.029	0	up
AKR1B10	0	8.6382	0.444	0.005	0	up
CIRBP	0	-2.01212	0.192	0.624	0	down
S100A14	0	5.17261	0.452	0.026	0	up
TPSB2	0	-6.65732	0.019	0.445	0	down
CLCA2	0	5.9895	0.437	0.017	0	up
MIR205HG	0	3.8636	0.447	0.038	0	up
CST3	0	-3.35701	0.45	0.858	0	down
PNRC1	0	-1.23224	0.293	0.7	0	down
MYADM	0	-2.68948	0.104	0.506	0	down
DSG3	0	6.57703	0.416	0.015	0	up
KRT15	0	2.51846	0.473	0.074	0	up
GADD45B	0	-1.89128	0.299	0.697	0	down
SELENOP	0	-3.06312	0.132	0.529	0	down
FXYD5	0	-2.07765	0.171	0.557	0	down
TIMP3	0	-2.85456	0.117	0.499	0	down
SRGN	0	-1.49803	0.31	0.692	0	down
MT-TE	0	3.22923	0.748	0.368	0	up
NR4A1	0	-2.31015	0.142	0.519	0	down
CXCL14	0	2.6826	0.49	0.116	0	up
DSC3	0	6.31209	0.388	0.015	0	up
SPARCL1	0	-2.31518	0.2	0.571	0	down
GPX2	0	6.68079	0.381	0.013	0	up
EEF1D	0	-1.45896	0.374	0.74	0	down
IER2	0	-1.58338	0.282	0.646	0	down
HES1	0	2.58419	0.626	0.262	0	up
CSTA	0	3.85137	0.502	0.138	0	up
CD63	0	-1.71697	0.5	0.862	0	down
TIMP1	0	-1.12627	0.336	0.698	0	down
TUBA1A	0	-1.91007	0.156	0.515	0	down
AKR1C2	0	5.40746	0.407	0.049	0	up
IFI27	0	1.63117	0.72	0.363	0	up
RPL41P5	0	-1.87291	0.135	0.491	0	down
SERPING1	0	-2.40695	0.18	0.534	0	down
CD99	0	-1.59843	0.406	0.76	0	down
CYBA	0	-1.90696	0.182	0.533	0	down
SRSF5	0	-1.28989	0.38	0.73	0	down
FOSB	0	-2.07259	0.252	0.602	0	down
PLAC9	0	-5.68369	0.016	0.366	0	down
FCGRT	0	-1.7477	0.147	0.496	0	down
ID2	0	-2.17176	0.24	0.588	0	down
SH3BGRL	0	-1.22025	0.208	0.553	0	down
HLA-E	0	-1.38053	0.459	0.804	0	down
SELENOM	0	-2.71698	0.107	0.449	0	down
NOP53	0	-1.90806	0.13	0.472	0	down
GPX3	0	-3.45112	0.08	0.422	0	down
NQO1	0	3.65056	0.424	0.084	0	up
ALDH3A1	0	4.55094	0.362	0.026	0	up
LMNA	0	-2.32791	0.305	0.64	0	down
KLF6	0	-1.07797	0.318	0.652	0	down
ZFP36L2	0	-1.40688	0.245	0.579	0	down
HLA-DRB1	0	-1.78995	0.259	0.592	0	down
BTG2	0	-1.76469	0.163	0.49	0	down
HLA-C	0	-1.0408	0.482	0.808	0	down
RPL13P12	0	-1.83607	0.119	0.445	0	down
CALML3	0	4.57336	0.345	0.022	0	up
ADH7	0	7.12658	0.329	0.008	0	up
TXNIP	0	-1.36902	0.31	0.631	0	down
GPX4	0	-1.54615	0.357	0.675	0	down
S100A9	0	1.67383	0.53	0.215	0	up
TP63	0	5.54343	0.332	0.017	0	up
GNAI2	0	-1.01539	0.24	0.553	0	down
SQSTM1	0	-1.59766	0.315	0.627	0	down
AKR1C1	0	4.2983	0.408	0.097	0	up
AKR1C3	0	4.434	0.415	0.108	0	up
RGS2	0	-1.80633	0.187	0.493	0	down
SELENOW	0	-2.03323	0.305	0.611	0	down
CDKN1A	0	-1.68562	0.188	0.493	0	down
LGALS3	0	-1.35617	0.425	0.73	0	down
SPP1	0	1.00701	0.459	0.156	0	up
MFAP4	0	-4.03868	0.054	0.357	0	down
KLF5	0	4.09404	0.337	0.035	0	up
CCNI	0	-1.00483	0.377	0.679	0	down
TSC22D3	0	-2.05328	0.134	0.436	0	down
PTGR1	0	3.3337	0.387	0.086	0	up
MT2A	0	-2.72703	0.51	0.81	0	down
SNHG6	0	-1.49491	0.247	0.547	0	down
HLA-DPB1	0	-1.54131	0.216	0.512	0	down
ITM2A	0	-3.05251	0.044	0.339	0	down
ARHGDIB	0	-1.13334	0.245	0.538	0	down
ITGA6	0	2.8097	0.399	0.11	0	up
HLA-DPA1	0	-1.461	0.235	0.524	0	down
SOCS3	0	-1.54388	0.123	0.412	0	down
NFKBIA	0	-1.30704	0.5	0.787	0	down
GBP6	0	7.13217	0.293	0.006	0	up
TXNDC17	0	2.01849	0.532	0.247	0	up
VSNL1	0	5.15249	0.301	0.017	0	up
CD55	0	-2.40823	0.088	0.371	0	down
RPSA	0	-1.06846	0.509	0.791	0	down
FABP5	0	2.10209	0.592	0.31	0	up
TAGLN2	0	-1.37464	0.538	0.82	0	down
MZT2B	0	-1.87934	0.142	0.422	0	down
PPP1R15A	0	-1.00719	0.298	0.578	0	down
SLC2A3	0	-1.80375	0.101	0.38	0	down
AKAP12	0	-3.88025	0.033	0.312	0	down
CD52	0	-2.97472	0.112	0.391	0	down
HLA-DRA	0	-1.22061	0.362	0.641	0	down
GCLM	0	3.6084	0.359	0.081	0	up
KLF9	0	-2.32019	0.063	0.339	0	down
C3	0	-4.35819	0.04	0.316	0	down
HCST	0	-2.70113	0.085	0.361	0	down
SLC25A6	0	-1.01249	0.425	0.699	0	down
SERPINB5	0	5.02779	0.29	0.017	0	up
GYPC	0	-2.6932	0.045	0.317	0	down
CXCL12	0	-3.22143	0.028	0.3	0	down
SOD3	0	-5.17249	0.011	0.283	0	down
VAMP2	0	-2.32015	0.075	0.347	0	down
PMP22	0	-1.61541	0.159	0.43	0	down
KRT17	0	3.14372	0.314	0.043	0	up
KRT13	0	6.16385	0.305	0.034	0	up
ZYX	0	-1.31108	0.134	0.404	0	down
TACSTD2	0	3.88198	0.311	0.041	0	up
TLN1	0	-1.03397	0.209	0.478	0	down
LRRFIP1	0	-1.23007	0.277	0.544	0	down
DSC2	0	4.00633	0.326	0.059	0	up
FHL1	0	-3.64572	0.041	0.307	0	down
EGR1	0	-1.11993	0.359	0.625	0	down
TACC1	0	-1.49029	0.138	0.404	0	down
SPRR1B	0	7.29602	0.278	0.012	0	up
GNG11	0	-1.81582	0.112	0.377	0	down
AKAP13	0	-1.21932	0.172	0.433	0	down
IGFBP7	0	-1.11025	0.303	0.564	0	down
TIMP2	0	-1.05666	0.184	0.444	0	down
PKP1	0	5.3251	0.275	0.015	0	up
LTBP4	0	-3.87129	0.045	0.304	0	down
ATP5F1D	0	-1.49588	0.177	0.436	0	down
TPSAB1	0	-6.98101	0.008	0.267	0	down
IGFBP6	0	-3.26788	0.102	0.36	0	down
MT-TP	0	2.04081	0.468	0.21	0	up
TSPAN4	0	-2.33527	0.058	0.316	0	down
FBLN2	0	-4.31654	0.024	0.282	0	down
CCDC80	0	-3.88895	0.077	0.334	0	down
TGFBR2	0	-1.49478	0.119	0.376	0	down
CEBPD	0	-1.77285	0.195	0.452	0	down
GPX1	0	-1.41452	0.344	0.6	0	down
RNASE1	0	-2.32621	0.13	0.385	0	down
RPL14	0	-1.51929	0.694	0.949	0	down
CD34	0	-2.71641	0.034	0.288	0	down
MFAP5	0	-5.5786	0.023	0.277	0	down
MT-TV	0	3.51173	0.328	0.075	0	up
CBR1	0	2.1324	0.452	0.2	0	up
NNMT	0	-2.73577	0.077	0.328	0	down
FOS	0	-1.21817	0.601	0.852	0	down
GUK1	0	-1.05094	0.255	0.505	0	down
EIF1B	0	-1.53521	0.157	0.407	0	down
NTS	0	6.80658	0.254	0.006	0	up
RPS23	0	-1.71185	0.712	0.96	0	down
DDAH2	0	-2.19886	0.06	0.308	0	down
RPL21P28	0	-1.48794	0.12	0.368	0	down
JUN	0	-1.24995	0.608	0.855	0	down
RPS9	0	-1.27425	0.656	0.902	0	down
HSD17B11	0	-1.52286	0.116	0.362	0	down
JUP	0	3.12585	0.307	0.062	0	up
REX1BD	0	-2.14956	0.075	0.319	0	down
CCL2	0	-1.94834	0.18	0.424	0	down
BHLHE40	0	-1.12015	0.197	0.441	0	down
CSRNP1	0	-2.08579	0.057	0.301	0	down
CD69	0	-2.81546	0.105	0.348	0	down
METTL7A	0	-2.212	0.052	0.294	0	down
S100A16	0	1.83506	0.436	0.194	0	up
CAVIN1	0	-1.59904	0.213	0.454	0	down
SCAND1	0	-1.82712	0.102	0.342	0	down
MYL9	0	-3.25546	0.09	0.33	0	down
OGN	0	-7.09241	0.004	0.244	0	down
SDC1	0	5.17132	0.256	0.016	0	up
FBLN1	0	-3.10622	0.1	0.339	0	down
RNF130	0	-1.06829	0.145	0.384	0	down
TAGLN	0	-4.30738	0.057	0.296	0	down
RPS28	0	-1.65283	0.719	0.958	0	down
RPS15A	0	-1.14408	0.646	0.884	0	down
PRKDC	0	2.08964	0.428	0.191	0	up
PLTP	0	-2.4148	0.101	0.337	0	down
EIF3F	0	-1.31141	0.147	0.382	0	down
COL14A1	0	-2.97919	0.038	0.273	0	down
RPS12	0	-1.58563	0.711	0.946	0	down
LY6D	0	6.99881	0.243	0.008	0	up
UBC	0	-1.3952	0.716	0.95	0	down
FIS1	0	-1.38968	0.187	0.421	0	down
COL6A2	0	-1.89832	0.093	0.326	0	down
EPCAM	0	5.3697	0.246	0.013	0	up
SERPINF1	0	-2.3805	0.066	0.299	0	down
UBXN1	0	-1.46523	0.118	0.351	0	down
UQCR10	0	1.38356	0.663	0.431	0	up
GNB2	0	-1.36159	0.129	0.361	0	down
SFRP2	0	-3.60414	0.031	0.262	0	down
CRTAP	0	-1.15613	0.154	0.385	0	down
RPL3	0	-1.24047	0.698	0.928	0	down
TYROBP	0	-1.07333	0.232	0.462	0	down
CYBRD1	0	-2.12781	0.089	0.319	0	down
ICAM1	0	-1.29127	0.152	0.382	0	down
DPT	0	-5.92709	0.009	0.239	0	down
SH3KBP1	0	-1.25971	0.127	0.357	0	down
ZEB2	0	-1.04382	0.132	0.362	0	down
AL365357.1	0	-2.4857	0.028	0.257	0	down
EFEMP1	0	-3.21424	0.056	0.284	0	down
GMFG	0	-1.38054	0.118	0.346	0	down
SH3BP5	0	-1.90371	0.066	0.294	0	down
PSME2	0	1.46981	0.538	0.311	0	up
AL138785.1	0	-3.19466	0.024	0.251	0	down
SH3BGRL3	0	-1.20413	0.598	0.825	0	down
CLU	0	-1.9999	0.309	0.535	0	down
APOD	0	-4.01211	0.037	0.263	0	down
TRIR	0	-1.28698	0.135	0.36	0	down
RPL18	0	-1.22911	0.706	0.93	0	down
UBA52	0	-1.21943	0.695	0.919	0	down
NDUFB3	0	1.61959	0.513	0.289	0	up
GSTM3	0	2.75235	0.399	0.175	0	up
EPB41L2	0	-1.74415	0.095	0.319	0	down
PLD3	0	-1.13737	0.142	0.366	0	down
CD37	0	-2.73461	0.046	0.269	0	down
BIRC3	0	-2.42085	0.091	0.314	0	down
PRELP	0	-6.04046	0.004	0.227	0	down
ARHGDIA	0	-1.04643	0.166	0.388	0	down
TPM1	0	-2.19519	0.135	0.357	0	down
H3F3A	0	-1.8616	0.058	0.278	0	down
FOXP1	0	-1.13759	0.153	0.373	0	down
KRT6B	0	7.43763	0.224	0.004	0	up
NENF	0	-1.716	0.129	0.349	0	down
DAB2	0	-1.38056	0.129	0.349	0	down
RNH1	0	-1.08855	0.182	0.401	0	down
RHOC	0	-1.25977	0.181	0.4	0	down
GABARAPL2	0	-1.14996	0.214	0.433	0	down
PI16	0	-16.5819	0	0.219	0	down
KLF2	0	-1.8503	0.065	0.284	0	down
TCF25	0	-1.01035	0.23	0.448	0	down
VPS28	0	-1.43087	0.126	0.343	0	down
CELF2	0	-1.75459	0.067	0.284	0	down
SMAP2	0	-2.08433	0.081	0.298	0	down
ARPC4	0	-1.23866	0.127	0.343	0	down
CD302	0	-1.59319	0.075	0.291	0	down
RPL28	0	-1.16579	0.698	0.913	0	down
RALY	0	-1.4489	0.12	0.335	0	down
ISLR	0	-2.85022	0.043	0.258	0	down
GSTK1	0	-1.19489	0.188	0.403	0	down
TMEM219	0	-1.25744	0.157	0.372	0	down
SMC4	0	2.37894	0.346	0.131	0	up
RPL13	0	-2.08562	0.772	0.987	0	down
FKBP5	0	-1.82727	0.171	0.385	0	down
RBPJ	0	-1.07294	0.187	0.4	0	down
CES1	0	5.91641	0.222	0.009	0	up
TMSB4X	0	-1.27143	0.779	0.992	0	down
CMTM3	0	-1.10118	0.129	0.341	0	down
SOX4	0	1.71108	0.439	0.227	0	up
CRIP2	0	-2.42975	0.095	0.306	0	down
HLA-DMA	0	-1.37201	0.147	0.358	0	down
COX7A1	0	-1.92192	0.068	0.278	0	down
NSA2	0	-1.09167	0.205	0.415	0	down
MGST3	0	-1.25043	0.298	0.507	0	down
PLA2G2A	0	-17.276	0	0.209	0	down
STAT1	0	1.83322	0.408	0.199	0	up
CREM	0	-1.89454	0.122	0.33	0	down
TFPI	0	-1.0487	0.105	0.312	0	down
MFGE8	0	-2.57645	0.053	0.26	0	down
C6orf48	0	-1.07279	0.194	0.401	0	down
VSIR	0	-1.29115	0.101	0.308	0	down
KRT16	0	7.2359	0.213	0.006	0	up
ARGLU1	0	-1.03086	0.181	0.387	0	down
MAN1A1	0	-1.3592	0.099	0.305	0	down
LRP1	0	-1.32283	0.163	0.369	0	down
HLA-DQB1	0	-1.5731	0.143	0.349	0	down
EMD	0	-1.91612	0.077	0.283	0	down
RPL24	0	-1.09229	0.733	0.939	0	down
SLC2A1	0	3.37835	0.255	0.05	0	up
SERTAD1	0	-2.55307	0.051	0.256	0	down
RPS25	0	-1.25024	0.733	0.937	0	down
RPL13AP5	0	-1.52795	0.074	0.278	0	down
RGCC	0	-1.57647	0.088	0.292	0	down
CYR61	0	-2.47055	0.1	0.304	0	down
SPINT2	0	1.80443	0.346	0.142	0	up
CDK5RAP2	0	2.6669	0.299	0.096	0	up
LHFPL6	0	-2.13051	0.051	0.253	0	down
DDX3Y	0	-1.0561	0.099	0.301	0	down
LSP1	0	-1.4861	0.074	0.275	0	down
RGS10	0	-1.49509	0.115	0.316	0	down
ATP5MF	0	1.38838	0.665	0.466	0	up
MYO1B	0	2.45011	0.284	0.085	0	up
MX1	0	2.42429	0.314	0.116	0	up
SPRY1	0	-2.13885	0.093	0.291	0	down
RHOG	0	-1.31291	0.1	0.298	0	down
RPL9	0	-1.49524	0.773	0.971	0	down
RNASET2	0	-1.16237	0.125	0.322	0	down
BTG1	0	-1.16357	0.436	0.633	0	down
MIDN	0	-1.46242	0.123	0.32	0	down
FILIP1L	0	-1.25137	0.073	0.27	0	down
RPL8	0	-1.02675	0.742	0.939	0	down
HMOX1	0	-3.31619	0.072	0.268	0	down
MAMDC2	0	-5.39205	0.006	0.202	0	down
CCDC85B	0	-2.32013	0.051	0.247	0	down
C7	0	-4.99575	0.014	0.21	0	down
RTL8C	0	-1.3745	0.126	0.321	0	down
ABI3BP	0	-2.91766	0.024	0.219	0	down
COLEC12	0	-3.94671	0.015	0.21	0	down
LTC4S	0	-5.32658	0.006	0.201	0	down
MEF2C	0	-1.30638	0.094	0.289	0	down
CBX3	0	1.72358	0.71	0.515	0	up
SAMD9	0	2.08219	0.317	0.123	0	up
GLUL	0	-1.00194	0.406	0.6	0	down
FERMT2	0	-2.0833	0.05	0.243	0	down
CPQ	0	-1.81698	0.063	0.256	0	down
RAC2	0	-2.1942	0.069	0.261	0	down
ZNF331	0	-2.05084	0.064	0.256	0	down
UBE2V2	0	1.65574	0.384	0.192	0	up
ADGRE5	0	-2.21882	0.049	0.24	0	down
ENO1	0	1.38807	0.746	0.555	0	up
RPL38	0	-1.17158	0.765	0.956	0	down
ARID5B	0	-1.28949	0.209	0.399	0	down
HSPB6	0	-5.23259	0.007	0.197	0	down
CHRDL1	0	-15.0404	0	0.19	0	down
C12orf57	0	-1.14277	0.25	0.44	0	down
ADIRF	0	-2.37387	0.257	0.447	0	down
SCD	0	3.66736	0.219	0.03	0	up
HSPD1	0	1.37736	0.622	0.433	0	up
VAMP5	0	-1.25233	0.131	0.32	0	down
NME1	0	1.709	0.336	0.148	0	up
UAP1	0	-3.11576	0.07	0.258	0	down
FGL2	0	-1.12583	0.157	0.344	0	down
TNFRSF12A	0	-2.87422	0.067	0.253	0	down
ALDH3A2	0	2.18774	0.292	0.106	0	up
NME3	0	-2.08185	0.055	0.241	0	down
VAT1	0	-1.57231	0.081	0.267	0	down
NR4A2	0	-1.08508	0.134	0.32	0	down
IRF1	0	-1.27445	0.143	0.328	0	down
MMP2	0	-1.34572	0.115	0.3	0	down
SYNE1	0	-1.88754	0.053	0.238	0	down
C9orf16	0	-1.51224	0.119	0.304	0	down
HMGB3	0	3.22174	0.231	0.047	0	up
RAMP2	0	-2.62134	0.041	0.225	0	down
PCOLCE2	0	-7.90173	0.003	0.187	0	down
TUBB6	0	-1.42503	0.11	0.294	0	down
EMP1	0	-1.97789	0.383	0.567	0	down
CYB5R3	0	-1.00348	0.15	0.333	0	down
MGLL	0	-1.79058	0.086	0.268	0	down
TRIM29	0	4.22866	0.2	0.018	0	up
MAP3K8	0	-1.61841	0.066	0.248	0	down
SDC2	0	-1.31105	0.087	0.268	0	down
FLNA	0	-1.04934	0.208	0.389	0	down
AL590867.2	0	-1.31203	0.086	0.267	0	down
SLIRP	0	1.29311	0.521	0.34	0	up
TGFB1	0	-1.9673	0.053	0.233	0	down
CCT6A	0	1.52974	0.469	0.289	0	up
CD83	0	-1.24806	0.13	0.309	0	down
SOX2	0	4.03215	0.195	0.016	0	up
TOP2A	0	4.35514	0.194	0.016	0	up
RARRES3	0	-2.01665	0.077	0.255	0	down
TKT	0	1.51387	0.459	0.281	0	up
CD151	0	-1.02024	0.185	0.363	0	down
CA12	0	3.88685	0.198	0.021	0	up
SERPINB6	0	-1.0869	0.125	0.302	0	down
SCARA5	0	-7.69734	0.001	0.178	0	down
LYPD3	0	4.5669	0.194	0.018	0	up
FGFR1	0	-1.46115	0.048	0.224	0	down
RRAS	0	-2.19411	0.045	0.221	0	down
ASPH	0	1.57407	0.482	0.306	0	up
IFI6	0	1.94445	0.468	0.293	0	up
ACTA2	0	-2.93441	0.052	0.227	0	down
NR3C1	0	-1.07951	0.157	0.332	0	down
PGD	0	1.89994	0.331	0.156	0	up
RABAC1	0	-1.00727	0.138	0.313	0	down
PIM1	0	-2.17035	0.062	0.236	0	down
ISG15	0	2.35526	0.369	0.195	0	up
AC109326.1	0	-2.35468	0.048	0.222	0	down
SIVA1	0	-1.3512	0.154	0.327	0	down
CPM	0	-2.3452	0.065	0.238	0	down
U2SURP	0	1.26719	0.473	0.3	0	up
HCFC1R1	0	-1.68015	0.094	0.266	0	down
METRNL	0	-2.10334	0.054	0.226	0	down
LAMB3	0	4.28699	0.197	0.025	0	up
EIF2AK2	0	1.51533	0.354	0.182	0	up
CDKN1B	0	-1.17968	0.125	0.297	0	down
CTGF	0	-2.14683	0.07	0.242	0	down
PTPRZ1	0	3.54066	0.193	0.022	0	up
NDUFAF3	0	-1.25812	0.142	0.313	0	down
YPEL3	0	-1.81935	0.048	0.219	0	down
TGFBR3	0	-3.06826	0.02	0.19	0	down
YARS	0	1.95996	0.289	0.119	0	up
SAMSN1	0	-1.33211	0.123	0.293	0	down
IGF1	0	-1.98705	0.034	0.203	0	down
F13A1	0	-4.4124	0.019	0.188	0	down
GABARAPL1	0	-1.28366	0.094	0.263	0	down
PIK3R1	0	-1.23798	0.121	0.29	0	down
BOLA3	0	1.60213	0.306	0.137	0	up
SNHG7	0	-2.24033	0.047	0.216	0	down
IL33	0	-2.34433	0.034	0.202	0	down
PIM3	0	-1.20741	0.098	0.266	0	down
PSMD14	0	1.5	0.338	0.171	0	up
OMD	0	-5.97199	0.004	0.171	0	down
NUSAP1	0	4.08521	0.189	0.022	0	up
CTSK	0	-1.06489	0.094	0.261	0	down
CPA3	0	-4.34824	0.019	0.186	0	down
FBN1	0	-1.87935	0.1	0.267	0	down
PODN	0	-3.09128	0.023	0.19	0	down
PLA2G16	0	-2.45044	0.029	0.196	0	down
H2AFJ	0	-1.14773	0.166	0.333	0	down
KRT18	0	2.8298	0.207	0.04	0	up
FGFBP1	0	4.12374	0.179	0.012	0	up
C11orf96	0	-3.14588	0.04	0.207	0	down
FNBP1	0	-1.14248	0.111	0.277	0	down
HLA-DMB	0	-1.29377	0.105	0.271	0	down
IL32	0	-2.39467	0.058	0.224	0	down
PDLIM3	0	-2.15565	0.037	0.203	0	down
TMX4	0	-1.42467	0.085	0.25	0	down
ANXA6	0	-1.14074	0.083	0.248	0	down
MAT2A	0	-1.47424	0.106	0.27	0	down
RAB10	0	1.4459	0.409	0.245	0	up
CYSTM1	0	-1.2951	0.126	0.29	0	down
RPS15	0	-1.05963	0.782	0.946	0	down
ABCC5	0	2.78773	0.218	0.055	0	up
DHCR24	0	3.88981	0.185	0.022	0	up
BCL3	0	-1.65913	0.066	0.228	0	down
ALDH1A1	0	-1.86585	0.062	0.224	0	down
GGTA1P	0	-3.55744	0.019	0.181	0	down
IQGAP2	0	-1.38428	0.083	0.245	0	down
HSPE1	0	1.2513	0.636	0.475	0	up
JPT1	0	1.40415	0.336	0.175	0	up
RPL12	0	-1.04143	0.776	0.937	0	down
CPE	0	-2.8231	0.027	0.188	0	down
SLC7A11	0	5.27463	0.168	0.007	0	up
EBF1	0	-2.65323	0.022	0.183	0	down
MRPL13	0	1.45037	0.318	0.157	0	up
RPS11	0	-1.02534	0.795	0.956	0	down
SNX9	0	-1.06115	0.1	0.26	0	down
PART1	0	6.28014	0.164	0.004	0	up
HCLS1	0	-1.17403	0.097	0.257	0	down
PAF1	0	-1.39823	0.113	0.272	0	down
NDUFA12	0	1.22609	0.464	0.305	0	up
SLIT3	0	-3.31803	0.017	0.176	0	down
IDH1	0	1.93556	0.275	0.117	0	up
TMEM14A	0	1.71021	0.299	0.141	0	up
VEGFA	0	-1.32301	0.155	0.313	0	down
PTPRF	0	3.48743	0.183	0.026	0	up
FOLR2	0	-3.37249	0.034	0.191	0	down
PARP14	0	1.61021	0.35	0.193	0	up
MT-TL1	0	1.76917	0.35	0.193	0	up
MT-TI	0	3.9686	0.175	0.019	0	up
EPB41L4A-AS1	0	-2.33194	0.042	0.198	0	down
RPS3A	0	-1.15627	0.801	0.957	0	down
RPL10	0	-1.31328	0.809	0.965	0	down
PKM	0	1.07619	0.643	0.488	0	up
RPLP2	0	-1.79813	0.831	0.986	0	down
MEDAG	0	-4.07893	0.014	0.169	0	down
KDM6B	0	-1.8501	0.047	0.201	0	down
PDGFRL	0	-5.87205	0.005	0.159	0	down
RARRES2	0	-1.12068	0.071	0.224	0	down
C19orf33	0	3.85472	0.171	0.018	0	up
PLEKHO1	0	-1.31945	0.067	0.22	0	down
MCM4	0	3.17748	0.191	0.038	0	up
FAM213A	0	1.47295	0.309	0.156	0	up
LAMA2	0	-1.69193	0.058	0.211	0	down
AP1S2	0	-1.0317	0.085	0.238	0	down
NTRK2	0	1.95395	0.228	0.076	0	up
HSBP1	0	1.1491	0.541	0.389	0	up
DDX1	0	1.29916	0.36	0.208	0	up
EGFR	0	1.8412	0.248	0.096	0	up
CXXC5	0	-2.39827	0.031	0.183	0	down
SNORD3A	0	-1.95283	0.059	0.211	0	down
GGCT	0	1.85842	0.263	0.112	0	up
IDS	0	-1.02998	0.117	0.268	0	down
PFN2	0	2.13901	0.223	0.072	0	up
CILP	0	-5.84968	0.005	0.156	0	down
TIMM8B	0	1.24107	0.366	0.215	0	up
PTTG1	0	1.92797	0.227	0.077	0	up
EHF	0	5.35134	0.16	0.01	0	up
MTCO2P12	0	2.94767	0.189	0.039	0	up
ATP1B1	0	1.62134	0.266	0.117	0	up
ABCA6	0	-2.77468	0.018	0.167	0	down
AREG	0	-3.3099	0.066	0.215	0	down
XPO1	0	1.45293	0.339	0.191	0	up
RRM1	0	2.18617	0.219	0.071	0	up
C1QA	0	-1.46285	0.127	0.275	0	down
H1FX	0	-1.31379	0.107	0.255	0	down
CNRIP1	0	-1.30724	0.057	0.205	0	down
PTGIS	0	-4.59607	0.006	0.154	0	down
MPZL2	0	2.34224	0.216	0.068	0	up
GADD45A	0	-1.42892	0.108	0.255	0	down
CAVIN3	0	-2.11947	0.044	0.191	0	down
CTSF	0	-2.7014	0.024	0.171	0	down
CD163	0	-1.43944	0.105	0.252	0	down
GPSM3	0	-1.51632	0.057	0.204	0	down
CCT5	0	1.21108	0.426	0.279	0	up
CENPF	0	3.2663	0.17	0.024	0	up
FXYD6	0	-2.84246	0.018	0.164	0	down
RPL30	0	-1.40992	0.83	0.976	0	down
MRC1	0	-1.95059	0.085	0.231	0	down
HPGDS	0	-4.64968	0.009	0.155	0	down
MMP24OS	0	-1.84504	0.043	0.188	0	down
PARP9	0	1.84498	0.257	0.112	0	up
RPL13A	0	-1.45739	0.827	0.972	0	down
CXCR4	0	-1.4338	0.094	0.239	0	down
DAPL1	0	2.77187	0.174	0.029	0	up
MCRIP1	0	-1.64801	0.042	0.187	0	down
STAB1	0	-2.00794	0.086	0.23	0	down
FAM107B	0	-2.07135	0.047	0.191	0	down
NR4A3	0	-1.67096	0.045	0.189	0	down
COX7B	0	1.13012	0.63	0.486	0	up
FBLN5	0	-2.5058	0.026	0.17	0	down
ABCA8	0	-2.21454	0.026	0.17	0	down
TXNRD1	0	1.64261	0.336	0.192	0	up
FKBP8	0	-1.46416	0.063	0.207	0	down
MAL2	0	6.13908	0.148	0.004	0	up
RILPL2	0	-1.31352	0.067	0.211	0	down
TPPP3	0	-3.29964	0.037	0.181	0	down
SUCLG1	0	1.10893	0.537	0.394	0	up
RHOBTB3	0	-1.70877	0.051	0.194	0	down
MKI67	0	3.17037	0.161	0.019	0	up
ELN	0	-4.10969	0.009	0.151	0	down
FOXO3	0	-1.48757	0.065	0.207	0	down
SPI1	0	-1.53157	0.06	0.201	0	down
ALKBH7	0	-1.31164	0.091	0.232	0	down
PLPP3	0	-1.34515	0.074	0.215	0	down
MXRA8	0	-2.62716	0.024	0.165	0	down
ACKR1	0	-3.74304	0.025	0.166	0	down
SERPINB3	0	6.29657	0.146	0.005	0	up
PSMA4	0	1.07095	0.504	0.364	0	up
PEPD	0	-1.22877	0.079	0.219	0	down
SMC2	0	2.27156	0.203	0.063	0	up
S100A11	0	1.33071	0.892	0.752	0	up
MGMT	0	-1.60706	0.065	0.205	0	down
EMB	0	-2.33268	0.038	0.178	0	down
TNFSF12	0	-1.96142	0.032	0.172	0	down
ECM2	0	-2.62847	0.02	0.159	0	down
GLIPR2	0	-1.25303	0.06	0.199	0	down
LYVE1	0	-4.91304	0.016	0.155	0	down
CXCL1	0	2.75562	0.19	0.051	0	up
TSPYL2	0	-2.54388	0.025	0.164	0	down
KRTCAP3	0	4.56889	0.148	0.009	0	up
RPL19	0	-1.09036	0.828	0.966	0	down
EVA1B	0	-2.51454	0.022	0.16	0	down
PDK4	0	-2.39634	0.034	0.171	0	down
MRPL43	0	-1.38025	0.086	0.223	0	down
NPDC1	0	-2.63196	0.024	0.161	0	down
RPS13	0	-1.03858	0.816	0.953	0	down
DPYSL3	0	-1.52745	0.076	0.213	0	down
WBP2	0	-1.05104	0.082	0.219	0	down
RPL27A	0	-1.46602	0.844	0.981	0	down
MIR22HG	0	-2.18093	0.033	0.17	0	down
ARID5A	0	-1.82431	0.038	0.175	0	down
GAS7	0	-2.13782	0.03	0.166	0	down
CST7	0	-3.66491	0.019	0.155	0	down
IL2RG	0	-1.56548	0.059	0.195	0	down
RPS3	0	-1.0384	0.82	0.956	0	down
PCLAF	0	3.74797	0.154	0.018	0	up
S100A10	0	-1.18835	0.693	0.829	0	down
RPL9P7	0	-2.32018	0.024	0.16	0	down
RASSF2	0	-1.5698	0.041	0.177	0	down
LAD1	0	4.76775	0.147	0.011	0	up
DLC1	0	-1.71483	0.039	0.175	0	down
CLDN4	0	4.29484	0.143	0.007	0	up
TNS1	0	-1.68416	0.048	0.183	0	down
CTSG	0	-7.29936	0.003	0.138	0	down
ITGA2	0	3.29079	0.171	0.036	0	up
FABP4	0	-4.78773	0.013	0.148	0	down
CCNH	0	-1.55913	0.06	0.194	0	down
CDH1	0	5.06925	0.143	0.009	0	up
CDKN3	0	3.31691	0.158	0.025	0	up
VSIG4	0	-1.58091	0.063	0.196	0	down
LAMB2	0	-1.32191	0.067	0.2	0	down
PROS1	0	-1.36892	0.059	0.192	0	down
CD84	0	-1.40738	0.062	0.194	0	down
TMTC3	0	2.08777	0.197	0.065	0	up
EGFL7	0	-2.62628	0.029	0.161	0	down
H2AFZ	0	1.35126	0.555	0.424	0	up
DSG2	0	3.85568	0.148	0.017	0	up
AQP3	0	3.47872	0.169	0.038	0	up
EIF1	0	-1.14901	0.841	0.972	0	down
TPM2	0	-2.89942	0.07	0.201	0	down
PDIA6	0	1.00848	0.566	0.435	0	up
TPT1	0	-1.42683	0.862	0.992	0	down
JAM2	0	-2.40704	0.022	0.152	0	down
CCDC107	0	-2.05574	0.036	0.166	0	down
LTBP3	0	-2.10054	0.039	0.169	0	down
CD248	0	-2.79799	0.026	0.156	0	down
RPL37A	0	-1.28881	0.851	0.981	0	down
ACKR3	0	-2.60189	0.107	0.236	0	down
GJB2	0	4.66962	0.145	0.016	0	up
GATA2	0	-4.6866	0.009	0.138	0	down
CENPW	0	2.63868	0.17	0.041	0	up
MT-TS2	0	2.71712	0.176	0.047	0	up
TNC	0	2.61096	0.17	0.042	0	up
ABHD17A	0	-2.12862	0.03	0.158	0	down
CNPY3	0	-1.20644	0.067	0.195	0	down
IFIT1	0	2.48465	0.196	0.068	0	up
AP001324.1	0	-1.1357	0.068	0.196	0	down
WNT5A	0	3.52788	0.157	0.03	0	up
ITIH5	0	-1.78844	0.031	0.158	0	down
PGLS	0	-1.24188	0.07	0.197	0	down
SIGIRR	0	-2.14886	0.036	0.163	0	down
FCGR2B	0	-1.8559	0.044	0.17	0	down
CRYAB	0	-2.67195	0.054	0.18	0	down
RAB32	0	-1.44446	0.054	0.18	0	down
NTAN1	0	-1.25533	0.065	0.191	0	down
FAAP20	0	-1.50078	0.057	0.183	0	down
HPGD	0	-3.60031	0.034	0.16	0	down
PXDC1	0	-2.27382	0.031	0.157	0	down
C1QTNF3	0	-6.79664	0.002	0.127	0	down
MPP1	0	-1.38329	0.065	0.19	0	down
CRISPLD2	0	-1.89814	0.042	0.166	0	down
RPS16	0	-1.06026	0.848	0.972	0	down
SOX15	0	1.61607	0.179	0.055	0	up
PER1	0	-1.95335	0.029	0.153	0	down
TWF2	0	-1.24164	0.061	0.185	0	down
CCL5	0	-3.38769	0.064	0.188	0	down
CRYL1	0	-2.46338	0.024	0.147	0	down
AQP1	0	-1.92186	0.038	0.161	0	down
APBB1IP	0	-1.3732	0.044	0.166	0	down
CORO1B	0	-1.51842	0.048	0.17	0	down
PID1	0	-2.37279	0.02	0.142	0	down
BEX4	0	-1.19938	0.056	0.177	0	down
SSPN	0	-2.21373	0.035	0.156	0	down
RPL23	0	-1.1553	0.847	0.968	0	down
NXT1	0	-1.73418	0.055	0.176	0	down
GAS6	0	-1.48378	0.061	0.182	0	down
HIST1H4C	0	1.54818	0.609	0.488	0	up
BATF	0	-3.36158	0.02	0.14	0	down
CTSO	0	-1.30397	0.045	0.165	0	down
ATP2B1-AS1	0	-1.76313	0.044	0.164	0	down
WISP2	0	-13.9883	0	0.12	0	down
PCOLCE	0	-1.52351	0.052	0.172	0	down
SFRP4	0	-7.79708	0.001	0.121	0	down
RPS27A	0	-1.08968	0.851	0.971	0	down
CYP4F3	0	5.7196	0.122	0.002	0	up
FGF7	0	-1.2047	0.05	0.169	0	down
TCEAL3	0	-1.53718	0.048	0.167	0	down
ARHGAP10	0	-1.6046	0.051	0.169	0	down
RBPMS	0	-1.56141	0.044	0.162	0	down
ADAMTS1	0	-1.57593	0.06	0.178	0	down
CLIC2	0	-1.14464	0.051	0.168	0	down
RARA	0	-2.112	0.025	0.142	0	down
FTH1	0	-1.65744	0.878	0.995	0	down
FMNL1	0	-1.68867	0.034	0.151	0	down
DEPP1	0	-3.28773	0.021	0.137	0	down
ARHGAP30	0	-1.44504	0.046	0.162	0	down
RPL37	0	-1.21258	0.866	0.982	0	down
KRT6C	0	8.50512	0.118	0.002	0	up
CSF1	0	-2.52301	0.032	0.148	0	down
LY6K	0	3.75544	0.127	0.012	0	up
MMP1	0	9.32947	0.116	0.001	0	up
TRIP10	0	-1.62933	0.042	0.157	0	down
LIMD2	0	-2.05922	0.03	0.145	0	down
ODF3B	0	-1.81881	0.036	0.151	0	down
H3F3AP4	0	-1.13002	0.049	0.163	0	down
HAS1	0	-7.58886	0.001	0.115	0	down
ECT2	0	3.29267	0.136	0.023	0	up
KLC1	0	-1.57876	0.049	0.162	0	down
RAB38	0	2.06554	0.145	0.032	0	up
ARHGEF6	0	-1.73685	0.034	0.147	0	down
EGR3	0	-2.01351	0.038	0.151	0	down
AC092069.1	0	3.45843	0.136	0.024	0	up
MAP2K3	0	-1.52275	0.047	0.159	0	down
PBK	0	6.59511	0.115	0.003	0	up
LRRN4CL	0	-4.28094	0.005	0.117	0	down
SAMD12	0	4.0382	0.122	0.01	0	up
ESRP1	0	5.5674	0.118	0.006	0	up
COL17A1	0	3.37351	0.136	0.025	0	up
ANLN	0	4.71326	0.119	0.008	0	up
PTPN18	0	-1.42879	0.041	0.152	0	down
ICAM2	0	-2.13355	0.038	0.149	0	down
RPL11	0	-1.16501	0.86	0.971	0	down
MS4A2	0	-5.69149	0.004	0.114	0	down
SYTL3	0	-3.22316	0.015	0.125	0	down
ITGBL1	0	-3.65623	0.009	0.119	0	down
ANG	0	-3.43682	0.012	0.122	0	down
ATP8B2	0	-1.63165	0.038	0.148	0	down
TPX2	0	3.77988	0.121	0.012	0	up
FILIP1	0	-1.95825	0.032	0.141	0	down
CCDC69	0	-1.43053	0.034	0.143	0	down
RCSD1	0	-1.75051	0.029	0.137	0	down
MAP1LC3A	0	-2.57216	0.017	0.125	0	down
ITGAM	0	-2.18058	0.02	0.128	0	down
NEGR1	0	-3.8173	0.007	0.115	0	down
ADH1B	0	-1.54837	0.033	0.141	0	down
MBOAT2	0	2.84787	0.133	0.026	0	up
ANO1	0	1.81883	0.128	0.021	0	up
TTN	0	-3.78766	0.013	0.12	0	down
KIT	0	-3.85959	0.014	0.121	0	down
GLT8D2	0	-1.57726	0.032	0.138	0	down
RRM2	0	4.35334	0.115	0.009	0	up
TRBC2	0	-2.84488	0.03	0.136	0	down
ANK2	0	-4.10289	0.007	0.113	0	down
CRNDE	0	3.10204	0.124	0.018	0	up
RPL23A	0	-1.06933	0.85	0.956	0	down
ASPM	0	4.04828	0.116	0.011	0	up
ENO2	0	-2.19424	0.034	0.139	0	down
CYP27A1	0	-3.71064	0.007	0.112	0	down
ABCA9	0	-4.02504	0.006	0.111	0	down
ABCA13	0	12.7188	0.105	0	0	up
HSPB8	0	-2.20788	0.035	0.139	0	down
FCER1A	0	-3.24057	0.008	0.112	0	down
TESC	0	-3.86865	0.007	0.111	0	down
SRPX	0	-2.46919	0.021	0.125	0	down
ZBTB16	0	-6.2416	0.001	0.105	0	down
MMP12	0	6.70423	0.109	0.005	0	up
SOCS2	0	-2.24106	0.025	0.128	0	down
SELENOI	0	2.7785	0.126	0.023	0	up
CXADR	0	4.54234	0.112	0.009	0	up
AL033397.1	0	12.5936	0.103	0	0	up
CORO1A	0	-1.6592	0.033	0.135	0	down
TTK	0	4.63235	0.11	0.008	0	up
PNPLA2	0	-1.87731	0.025	0.127	0	down
SLC12A8	0	4.52575	0.11	0.008	0	up
TMSB4XP8	0	-1.72592	0.021	0.123	0	down
PITX1	0	3.15513	0.124	0.023	0	up
CLEC10A	0	-2.37274	0.015	0.116	0	down
FOSL1	0	-2.59758	0.035	0.136	0	down
IL1RL1	0	-4.2978	0.005	0.106	0	down
MYH11	0	-5.47998	0.008	0.108	0	down
CALHM2	0	-1.81631	0.026	0.126	0	down
CYP4F11	0	7.50098	0.101	0.001	0	up
C10orf128	0	-1.76224	0.026	0.126	0	down
TRIM16L	0	4.71471	0.106	0.006	0	up
S100A6	0	-1.33973	0.844	0.944	0	down
GPRC5A	0	-2.86871	0.025	0.124	0	down
S100A7	0	6.00356	0.108	0.009	0	up
RPL21	0	-1.29742	0.875	0.974	0	down
TMPRSS11E	0	8.53943	0.099	0.001	0	up
LEPR	0	-2.35522	0.022	0.12	0	down
GSTM5	0	-4.61793	0.005	0.103	0	down
CERS3	0	5.51643	0.103	0.005	0	up
ARHGAP4	0	-2.1272	0.02	0.117	0	down
SCN7A	0	-3.80921	0.011	0.108	0	down
IRF6	0	4.17552	0.107	0.011	0	up
GFPT2	0	-3.9357	0.008	0.104	0	down
FAM83B	0	5.91455	0.1	0.004	0	up
CDK1	0	3.57637	0.111	0.015	0	up
PKP3	0	4.48983	0.104	0.009	0	up
HLA-DOA	0	-1.68315	0.026	0.121	0	down
ANGPTL1	0	-5.62025	0.002	0.096	0	down
TGFB1I1	0	-1.93362	0.025	0.119	0	down
PKN1	0	-2.02769	0.021	0.114	0	down
KLK10	0	4.7311	0.101	0.009	0	up
MYOC	0	-14.4103	0	0.092	0	down
SORBS2	0	-3.6942	0.015	0.107	0	down
SNCG	0	-3.11726	0.015	0.107	0	down
OLFML1	0	-2.17235	0.017	0.109	0	down
C10orf99	0	8.07201	0.092	0.001	0	up
ABHD14A	0	-2.48291	0.021	0.112	0	down
LIMS2	0	-3.28145	0.007	0.097	0	down
CMA1	0	-10.164	0	0.09	0	down
SAA1	0	4.64454	0.097	0.007	0	up
RRAD	0	-4.03733	0.014	0.103	0	down
GTSF1	0	3.83973	0.096	0.008	0	up
BIN1	0	-2.44878	0.014	0.101	0	down
MT1M	0	-3.69441	0.012	0.099	0	down
TXN	0	1.72502	0.801	0.715	0	up
SVEP1	0	-2.73614	0.017	0.103	0	down
WDR72	0	7.91322	0.087	0.001	0	up
MT1A	0	-5.82733	0.004	0.09	0	down
ELF3	0	5.04107	0.089	0.004	0	up
2025-09-01	0	-2.70048	0.015	0.099	0	down
CNN1	0	-4.66712	0.005	0.089	0	down
HBB	0	-6.58987	0.002	0.085	0	down
DEFB1	0	4.47448	0.087	0.004	0	up
LMOD1	0	-4.90972	0.005	0.087	0	down
CLEC3B	0	-4.41773	0.003	0.084	0	down
FAM107A	0	-4.74979	0.003	0.083	0	down
RPL24P2	0	-2.52708	0.012	0.092	0	down
RPS29	0	-1.32568	0.906	0.986	0	down
HDC	0	-5.37082	0.003	0.081	0	down
DCLK1	0	-3.70471	0.005	0.082	0	down
C1QTNF7	0	-4.68737	0.002	0.079	0	down
C1QTNF2	0	-4.83324	0.002	0.078	0	down
F10	0	-4.96375	0.002	0.074	0	down
ADAMTSL3	0	-2.93899	0.007	0.079	0	down
PLN	0	-6.37791	0.002	0.074	0	down
GSTP1	0	2.111	0.778	0.708	0	up
RERGL	0	-8.07462	0.001	0.07	0	down
CALB2	0	-4.96292	0.006	0.075	0	down
TPSD1	0	-5.48661	0.001	0.069	0	down
EFHD1	0	-3.81262	0.004	0.07	0	down
CADM3	0	-5.65762	0.001	0.066	0	down
PRDX1	0	1.1331	0.747	0.685	0	up
MT-ATP8	0	1.78152	0.908	0.847	0	up
IL13	0	-14.1169	0	0.059	0	down
PSMA7	0	1.18034	0.867	0.808	0	up
MT-ND4L	0	1.33291	0.955	0.934	0	up
MT-RNR1	0	1.26582	1	0.998	0	up
MT-ND5	0	1.43553	0.991	0.99	0	up
MT-ATP6	0	1.00909	0.996	0.997	0	up
MT-CO2	0	1.52944	0.996	0.996	0	up
MT-CO3	0	1.13544	0.998	0.998	0	up
MT-RNR2	0	1.11827	1	1	0	up
AL049555.1	5.7955e-307	5.93572	0.083	0.003	1.72532e-302	up
CAVIN2	9.97706e-307	-2.28014	0.059	0.172	2.97017e-302	down
RNF145	1.03607e-306	-1.02831	0.156	0.318	3.08437e-302	down
JOSD1	1.24512e-306	-1.26328	0.087	0.221	3.70671e-302	down
HSPA1A	1.38654e-306	-1.30985	0.487	0.657	4.12772e-302	down
ROBO3	3.23764e-306	-3.37144	0.005	0.073	9.63845e-302	down
RPA3	4.71002e-306	1.53171	0.27	0.13	1.40217e-301	up
CCNB1	5.05945e-306	3.64984	0.111	0.017	1.5062e-301	up
LAMC2	1.17527e-305	4.34185	0.109	0.016	3.49878e-301	up
IFIT3	1.29403e-305	2.6407	0.208	0.082	3.85234e-301	up
CYP1B1	2.54523e-305	-1.68125	0.022	0.111	7.57714e-301	down
LILRB5	2.9149e-305	-2.3658	0.033	0.13	8.67767e-301	down
CNIH4	7.09155e-305	1.338	0.342	0.197	2.11115e-300	up
NEDD9	1.71956e-304	-1.43992	0.045	0.154	5.11913e-300	down
PKIG	3.59442e-304	-1.17625	0.056	0.174	1.07006e-299	down
KRT8	5.57326e-304	2.40246	0.145	0.036	1.65916e-299	up
PAXX	9.38477e-303	-1.57205	0.051	0.163	2.79384e-298	down
MT1E	1.36817e-302	-1.88137	0.155	0.307	4.07305e-298	down
MAF1	1.55919e-302	-1.29126	0.058	0.176	4.64172e-298	down
TCF21	5.95132e-302	-1.93228	0.022	0.111	1.77171e-297	down
AOC3	8.87068e-302	-2.527	0.01	0.085	2.6408e-297	down
EEF1A1P5	1.31604e-301	-2.06606	0.015	0.096	3.91786e-297	down
BIRC5	1.77905e-301	3.67566	0.101	0.012	5.29624e-297	up
MAP1A	9.53309e-301	-2.64243	0.015	0.094	2.838e-296	down
NRGN	3.59669e-300	-3.14898	0.006	0.074	1.07073e-295	down
ACTG2	1.04229e-297	-3.67066	0.009	0.081	3.10291e-293	down
RAB11B	9.30399e-297	-1.08514	0.086	0.218	2.7698e-292	down
ZFHX3	3.0379e-296	-1.26701	0.086	0.216	9.04384e-292	down
DKC1	4.56975e-296	1.71937	0.229	0.098	1.36041e-291	up
RASSF1	4.94306e-295	-1.77952	0.031	0.126	1.47155e-290	down
SNRPN	9.10173e-295	-1.55212	0.033	0.131	2.70959e-290	down
SVIP	5.19013e-294	-1.50595	0.056	0.168	1.5451e-289	down
CKB	6.96224e-294	-2.20245	0.044	0.147	2.07266e-289	down
TMEM160	1.94735e-293	-1.46887	0.071	0.193	5.79726e-289	down
DLGAP5	2.38713e-293	4.28118	0.091	0.008	7.10649e-289	up
HYI	3.66907e-292	-2.05644	0.023	0.11	1.09228e-287	down
ITSN1	2.7518e-291	-1.43749	0.072	0.193	8.19212e-287	down
CLDN7	7.06058e-291	3.34465	0.117	0.022	2.10193e-286	up
FOSL2	2.81139e-290	-1.06615	0.118	0.262	8.3695e-286	down
ESYT2	8.3491e-290	-1.08117	0.108	0.247	2.48553e-285	down
PHF20	4.71907e-289	-1.25767	0.12	0.261	1.40487e-284	down
HLA-DQB2	5.25646e-289	-2.09132	0.006	0.072	1.56485e-284	down
NDUFB5	1.42444e-288	1.27462	0.353	0.215	4.24056e-284	up
RIN3	1.78384e-288	-1.73905	0.024	0.112	5.3105e-284	down
DOCK2	5.30236e-288	-1.15619	0.053	0.165	1.57851e-283	down
GRASP	5.90056e-288	-2.03814	0.015	0.092	1.7566e-283	down
MITF	8.11257e-288	-1.69291	0.034	0.13	2.41511e-283	down
GFRA1	1.00537e-287	-3.2565	0.005	0.069	2.99298e-283	down
GALNT15	3.14104e-287	-3.20231	0.005	0.07	9.35086e-283	down
AEBP1	6.64957e-286	-1.23647	0.068	0.187	1.97958e-281	down
KIF11	2.57262e-285	3.44309	0.102	0.015	7.6587e-281	up
CALR	4.31416e-285	1.05748	0.515	0.408	1.28433e-280	up
TNFRSF14	3.12206e-284	-1.06763	0.051	0.162	9.29438e-280	down
NAA20	3.43061e-282	1.26371	0.352	0.217	1.02129e-277	up
NFKBID	3.6058e-282	-2.12923	0.017	0.097	1.07345e-277	down
KNL1	4.59945e-282	3.82084	0.093	0.01	1.36926e-277	up
DBF4	4.76082e-282	1.76932	0.185	0.066	1.4173e-277	up
TRAC	4.84539e-282	-1.9443	0.03	0.121	1.44247e-277	down
TMPRSS11D	6.5949e-282	5.72565	0.082	0.005	1.9633e-277	up
SERPINB4	1.11776e-281	6.34195	0.076	0.002	3.32758e-277	up
PDE4A	1.67947e-281	-1.91016	0.025	0.112	4.99978e-277	down
MT2P1	3.5418e-281	-3.4835	0.006	0.07	1.05439e-276	down
CYTIP	5.53842e-281	-1.39074	0.035	0.132	1.64879e-276	down
ECHS1	5.88733e-281	1.23939	0.377	0.243	1.75266e-276	up
ARRB2	5.9877e-281	-1.00022	0.08	0.207	1.78254e-276	down
YWHAG	9.04532e-281	1.07726	0.445	0.322	2.69279e-276	up
TMPRSS11BNL	1.25194e-280	7.60865	0.072	0.001	3.72703e-276	up
OAS3	2.01143e-280	2.50471	0.152	0.045	5.98804e-276	up
CTTN	7.10951e-280	1.67984	0.264	0.132	2.1165e-275	up
VWA5A	3.40443e-279	-2.06158	0.056	0.162	1.0135e-274	down
USP53	7.12229e-279	-1.64091	0.074	0.191	2.12031e-274	down
MEF2D	1.43739e-278	-1.34034	0.045	0.148	4.27911e-274	down
ADAMTSL4	1.62739e-278	-2.03354	0.022	0.105	4.84475e-274	down
SLC2A6	2.07867e-278	-2.61482	0.019	0.099	6.1882e-274	down
ZBTB20	2.08229e-278	-1.15328	0.058	0.171	6.19898e-274	down
MAFF	2.10318e-278	-1.148	0.062	0.176	6.26116e-274	down
SEC61G	3.60123e-278	1.0318	0.512	0.414	1.07208e-273	up
MRPL51	9.62252e-277	1.03689	0.428	0.296	2.86463e-272	up
CLDN5	1.48299e-276	-2.99445	0.019	0.098	4.41485e-272	down
MAGI2-AS3	5.48638e-276	-1.73341	0.021	0.104	1.6333e-271	down
LGALS7	1.14654e-275	4.80224	0.09	0.01	3.41326e-271	up
FANCI	1.41738e-275	3.06578	0.106	0.018	4.21955e-271	up
TMPRSS4	1.89001e-275	4.77767	0.079	0.005	5.62655e-271	up
TCIRG1	2.66897e-275	-1.87856	0.018	0.098	7.94553e-271	down
SELENBP1	5.32554e-275	-2.23519	0.014	0.087	1.58541e-270	down
CD4	9.84579e-275	-1.03683	0.066	0.182	2.93109e-270	down
NCF4	3.08616e-274	-1.23345	0.047	0.151	9.1875e-270	down
ATP5MC1	1.0814e-273	1.13498	0.405	0.278	3.21932e-269	up
HLA-DQA2	1.59888e-273	-1.87112	0.042	0.139	4.75987e-269	down
FAM13C	1.88416e-273	-1.6746	0.025	0.11	5.60914e-269	down
LRPPRC	4.34343e-273	1.59504	0.245	0.118	1.29304e-268	up
NLRP1	5.14738e-273	-1.44974	0.032	0.124	1.53237e-268	down
CSE1L	1.82423e-272	1.82389	0.201	0.081	5.43072e-268	up
NFKB2	3.26603e-272	-1.51141	0.035	0.13	9.72296e-268	down
CFH	8.02839e-272	-1.23956	0.131	0.273	2.39005e-267	down
REL	2.59956e-271	-1.3368	0.138	0.278	7.73889e-267	down
PBXIP1	3.4595e-271	-1.38092	0.046	0.148	1.02989e-266	down
SCRN2	3.73048e-271	-1.91021	0.029	0.117	1.11056e-266	down
PARVB	9.76916e-271	-1.20077	0.048	0.151	2.90828e-266	down
PHF1	1.11412e-270	-1.79878	0.027	0.113	3.31672e-266	down
PHYH	1.42889e-270	-1.5096	0.047	0.149	4.2538e-266	down
C1R	1.73137e-270	-1.95856	0.21	0.335	5.15428e-266	down
GGH	2.44905e-270	2.34495	0.141	0.039	7.29081e-266	up
PCNA	2.51669e-270	1.69962	0.228	0.103	7.49217e-266	up
ESCO2	3.33844e-270	4.24537	0.085	0.008	9.93852e-266	up
ZNF117	3.46182e-270	2.80598	0.126	0.03	1.03058e-265	up
KANK2	6.17609e-270	-1.32714	0.045	0.146	1.83862e-265	down
HLA-DQA1	1.02861e-269	-1.02316	0.14	0.285	3.06216e-265	down
PGM5	1.12406e-269	-3.51079	0.003	0.061	3.34632e-265	down
NOVA1	1.89085e-269	-4.29606	0.003	0.059	5.62906e-265	down
RHCG	2.15966e-269	5.16871	0.081	0.006	6.42931e-265	up
SKAP1	2.41584e-269	-3.74878	0.005	0.065	7.19195e-265	down
ADAM33	7.83552e-269	-3.56809	0.004	0.062	2.33264e-264	down
TCEA2	1.79896e-268	-2.04749	0.021	0.102	5.3555e-264	down
XAF1	3.62268e-268	1.66316	0.291	0.161	1.07847e-263	up
DGKD	5.47544e-268	-2.06832	0.022	0.103	1.63004e-263	down
EHD1	1.28929e-267	-1.64001	0.042	0.139	3.83821e-263	down
UMPS	1.88263e-267	1.97526	0.168	0.058	5.6046e-263	up
AL591846.1	2.69146e-267	-2.33853	0.008	0.073	8.01248e-263	down
NBL1	1.2823e-266	-1.17715	0.081	0.2	3.81741e-262	down
FYN	2.29303e-266	-1.23436	0.047	0.148	6.82634e-262	down
GPR87	9.09874e-266	4.4056	0.083	0.008	2.7087e-261	up
TFAP2A	9.73711e-266	3.89689	0.089	0.01	2.89874e-261	up
CDC42EP3	4.32205e-265	-1.42818	0.056	0.162	1.28668e-260	down
UBE2C	7.46759e-265	3.56103	0.09	0.011	2.2231e-260	up
SQLE	1.55499e-264	1.92754	0.162	0.054	4.6292e-260	up
CMTM7	3.70341e-264	-1.48438	0.037	0.13	1.10251e-259	down
CENPN	4.93619e-264	2.99135	0.104	0.018	1.4695e-259	up
C2orf40	2.58302e-263	-7.3889	0.001	0.052	7.68964e-259	down
PAICS	4.50794e-263	1.75323	0.219	0.098	1.34201e-258	up
SPRR3	4.95258e-263	4.71555	0.11	0.023	1.47438e-258	up
CSRP1	1.46532e-262	-1.51128	0.11	0.238	4.36227e-258	down
RNF19A	3.48745e-262	-1.098	0.122	0.258	1.03821e-257	down
VASN	4.45351e-262	-2.25724	0.018	0.094	1.32581e-257	down
NUDT16	2.42801e-261	-1.27526	0.052	0.155	7.22817e-257	down
HECW1	1.17401e-260	6.26275	0.069	0.002	3.49504e-256	up
LRMDA	1.33595e-260	-1.7947	0.019	0.096	3.97711e-256	down
PRRG4	1.85794e-260	2.71631	0.117	0.026	5.53108e-256	up
ZNF385D	2.00353e-260	-1.98005	0.016	0.089	5.96452e-256	down
SYTL2	2.22398e-260	-2.12567	0.022	0.101	6.6208e-256	down
BORCS7	2.43998e-260	-1.19438	0.067	0.179	7.26383e-256	down
CD48	2.76412e-260	-1.1232	0.072	0.187	8.22878e-256	down
UBE2S	4.50048e-260	-1.76543	0.035	0.126	1.33979e-255	down
ZSCAN31	8.92885e-260	2.90104	0.1	0.016	2.65812e-255	up
EVL	9.04306e-259	-1.40839	0.045	0.144	2.69212e-254	down
CLDN8	1.07753e-258	11.7788	0.064	0	3.2078e-254	up
RNF125	1.23869e-258	-2.07717	0.016	0.088	3.68758e-254	down
NPR1	3.91632e-258	-3.20043	0.005	0.064	1.16589e-253	down
ERF	5.5314e-258	-1.67319	0.033	0.121	1.6467e-253	down
EHBP1L1	8.80106e-258	-1.45589	0.036	0.127	2.62008e-253	down
PATJ	2.4615e-256	2.05626	0.133	0.036	7.32788e-252	up
BCL7C	3.38573e-256	-1.35671	0.054	0.157	1.00793e-251	down
CKAP2	4.38046e-256	2.05258	0.182	0.071	1.30406e-251	up
IGF2BP3	1.98569e-255	3.7264	0.085	0.009	5.91139e-251	up
PIK3IP1	4.36854e-255	-1.66891	0.033	0.121	1.30052e-250	down
ARHGAP15	7.85781e-255	-1.48216	0.039	0.131	2.33927e-250	down
FERMT1	8.30225e-255	3.5116	0.091	0.012	2.47158e-250	up
OCIAD2	2.43574e-254	1.41003	0.217	0.094	7.25119e-250	up
THRA	3.42544e-254	-2.07709	0.021	0.098	1.01975e-249	down
ARHGAP25	8.63296e-254	-2.00604	0.052	0.15	2.57003e-249	down
ARL8A	9.62088e-254	-1.15524	0.05	0.151	2.86414e-249	down
APOE	1.60866e-253	-2.59602	0.058	0.159	4.78898e-249	down
RASSF9	4.98104e-253	2.87918	0.108	0.022	1.48286e-248	up
KLK11	1.08598e-252	5.39901	0.07	0.003	3.23296e-248	up
IARS	4.86852e-252	1.75217	0.199	0.084	1.44936e-247	up
RGS13	5.13373e-252	-4.56755	0.002	0.055	1.52831e-247	down
KIF13B	6.02078e-252	-1.3786	0.04	0.133	1.79239e-247	down
SPRR2A	6.21516e-252	4.77028	0.076	0.006	1.85025e-247	up
2025-09-06	6.35848e-252	-1.08516	0.046	0.143	1.89292e-247	down
GALNT3	1.22685e-251	1.98788	0.119	0.027	3.65234e-247	up
PSMA2	3.91396e-251	1.27825	0.331	0.206	1.16519e-246	up
MIR100HG	3.94216e-251	-1.78966	0.02	0.096	1.17358e-246	down
UCHL3	1.72259e-250	1.98142	0.17	0.063	5.12815e-246	up
ST6GAL1	5.65386e-250	-1.14629	0.037	0.128	1.68316e-245	down
HDAC1	1.22432e-249	1.52788	0.233	0.112	3.6448e-245	up
TMPRSS11A	1.92948e-249	5.85631	0.07	0.003	5.74405e-245	up
RHOV	2.12699e-249	6.67419	0.066	0.002	6.33205e-245	up
GRHL2	5.49177e-249	5.19017	0.072	0.004	1.6349e-244	up
GMNN	9.52627e-249	2.02819	0.147	0.047	2.83597e-244	up
PLK3	1.66671e-248	-1.18248	0.045	0.142	4.96179e-244	down
C16orf45	2.00876e-248	-1.41303	0.028	0.112	5.98008e-244	down
FOPNL	6.02901e-248	1.51628	0.233	0.112	1.79484e-243	up
TMEM98	8.71927e-248	-1.55087	0.028	0.111	2.59573e-243	down
TP53I13	1.14637e-247	-1.9742	0.02	0.094	3.41276e-243	down
RNASEH2C	9.38832e-247	-1.22951	0.067	0.174	2.7949e-242	down
CSAG1	1.63442e-246	6.45001	0.063	0.001	4.86567e-242	up
PTPN13	2.33619e-246	1.69342	0.19	0.077	6.95483e-242	up
NR1H2	1.3908e-245	-1.14211	0.056	0.158	4.14041e-241	down
TNS2	1.51434e-245	-1.61545	0.019	0.092	4.50819e-241	down
PALM	1.6224e-245	-3.08337	0.007	0.065	4.82988e-241	down
SPRR1A	1.82545e-245	6.96727	0.066	0.002	5.43436e-241	up
HIST1H1B	1.96496e-245	3.39996	0.097	0.017	5.84968e-241	up
FAM129A	3.38269e-245	-1.19819	0.063	0.168	1.00703e-240	down
RAB18	9.71938e-245	1.30765	0.32	0.197	2.89346e-240	up
NIT2	2.49814e-244	1.47209	0.22	0.102	7.43697e-240	up
S100A13	3.84593e-244	-1.56818	0.193	0.319	1.14493e-239	down
VEGFD	3.88186e-244	-4.08116	0.003	0.054	1.15563e-239	down
NECTIN1	4.21983e-244	2.73619	0.11	0.025	1.25624e-239	up
ARHGAP45	5.04805e-244	-1.60268	0.021	0.096	1.50281e-239	down
TNFRSF9	6.25286e-244	-2.74354	0.014	0.08	1.86148e-239	down
NAA50	1.14416e-243	1.37777	0.283	0.16	3.40618e-239	up
RNU4ATAC	2.0025e-243	-2.79414	0.008	0.069	5.96144e-239	down
RELL1	2.33398e-243	-1.63418	0.024	0.101	6.94825e-239	down
ATR	3.55215e-243	2.04085	0.154	0.053	1.05747e-238	up
ADGRD1	4.16196e-243	-4.19906	0.002	0.052	1.23902e-238	down
TPD52	9.26866e-243	2.01952	0.142	0.044	2.75928e-238	up
COA6	1.1082e-242	1.36195	0.252	0.13	3.29911e-238	up
NEXN	1.22149e-242	-1.74608	0.039	0.127	3.63637e-238	down
LINC00963	1.3192e-242	-1.30299	0.052	0.15	3.92725e-238	down
NFIA	1.4756e-242	-1.09963	0.171	0.308	4.39285e-238	down
CD3E	2.67231e-242	-2.71858	0.013	0.079	7.95547e-238	down
RCAN2	3.57328e-242	-2.77341	0.014	0.081	1.06377e-237	down
NFATC1	5.57067e-242	-2.39202	0.012	0.076	1.65839e-237	down
STXBP6	5.64382e-242	-4.3387	0.002	0.053	1.68016e-237	down
MMP3	7.69378e-242	14.7229	0.06	0	2.29044e-237	up
PLEKHO2	1.91348e-241	-1.23909	0.047	0.143	5.69642e-237	down
HMGCS1	2.99106e-241	1.79663	0.182	0.073	8.90439e-237	up
ARHGEF1	4.11116e-241	-1.5227	0.04	0.129	1.22389e-236	down
GNG2	2.36228e-240	-1.13774	0.044	0.138	7.03252e-236	down
ATP2A2	6.29026e-240	1.31846	0.303	0.179	1.87261e-235	up
FAT2	9.20835e-240	5.04432	0.072	0.005	2.74132e-235	up
SAT2	9.80085e-240	-1.04088	0.079	0.193	2.91771e-235	down
C4orf48	1.90431e-239	-1.13455	0.085	0.2	5.66913e-235	down
RSPO3	2.61725e-239	-3.14383	0.005	0.059	7.79156e-235	down
FHL3	3.23513e-239	-1.44673	0.029	0.111	9.63098e-235	down
RAD51AP1	3.42807e-239	3.33089	0.089	0.014	1.02054e-234	up
SPDL1	5.1295e-239	2.28546	0.128	0.036	1.52705e-234	up
ACP1	5.90341e-239	1.19303	0.332	0.209	1.75744e-234	up
HTRA3	7.97534e-239	-1.95653	0.022	0.098	2.37426e-234	down
DTX3L	1.28117e-238	1.56181	0.223	0.107	3.81404e-234	up
SGO2	1.6868e-238	2.89572	0.102	0.021	5.0216e-234	up
PROCR	2.06933e-238	-2.05448	0.073	0.176	6.16041e-234	down
NCKAP1	2.10604e-238	1.35795	0.266	0.142	6.26969e-234	up
ESAM	2.94359e-238	-1.14036	0.049	0.144	8.76308e-234	down
PSAT1	3.21564e-238	3.56723	0.087	0.013	9.57296e-234	up
SYNE3	4.56307e-238	-2.10591	0.01	0.073	1.35843e-233	down
TGM1	9.45514e-238	5.97297	0.065	0.002	2.8148e-233	up
CA2	1.23334e-237	2.91184	0.113	0.028	3.67166e-233	up
C19orf24	1.78513e-237	-1.34797	0.062	0.165	5.31432e-233	down
C16orf89	4.08151e-237	-11.8703	0	0.045	1.21507e-232	down
SGCE	5.31698e-237	-1.36447	0.071	0.176	1.58287e-232	down
LIFR	5.61494e-237	-2.46967	0.016	0.083	1.67157e-232	down
ZNF580	2.70559e-236	-1.64244	0.025	0.103	8.05453e-232	down
PAMR1	1.45113e-235	-2.277	0.012	0.076	4.32002e-231	down
TRAF1	4.11329e-235	-1.95538	0.024	0.1	1.22453e-230	down
CDH3	4.49651e-235	3.63428	0.083	0.011	1.33861e-230	up
HBA2	6.7253e-235	-5.7194	0.005	0.058	2.00212e-230	down
CASC9	9.84693e-235	8.64029	0.059	0	2.93143e-230	up
RELB	1.15143e-234	-1.92088	0.021	0.094	3.42779e-230	down
CPXM2	1.23943e-234	-1.88063	0.013	0.078	3.68978e-230	down
NUF2	1.318e-234	3.52801	0.081	0.01	3.92368e-230	up
NDRG2	2.07425e-234	-1.40095	0.043	0.134	6.17505e-230	down
GPR65	2.27956e-234	-1.80471	0.051	0.145	6.78625e-230	down
CIP2A	2.43861e-234	2.97891	0.094	0.017	7.25974e-230	up
MT-ND6	1.19007e-233	1.53897	0.245	0.128	3.54283e-229	up
NFATC2	2.26539e-233	-2.38676	0.015	0.081	6.74407e-229	down
KRT19	3.03167e-233	2.24472	0.138	0.043	9.02529e-229	up
PQLC3	3.33223e-233	-1.2362	0.047	0.141	9.92004e-229	down
LSM5	3.55251e-233	1.10123	0.324	0.198	1.05758e-228	up
OAS1	3.67823e-233	1.88589	0.2	0.091	1.09501e-228	up
CRIPT	7.81097e-233	1.46248	0.218	0.102	2.32532e-228	up
TMEM198B	9.48049e-233	-1.81648	0.018	0.087	2.82234e-228	down
JPT2	1.16965e-232	2.1543	0.136	0.043	3.48203e-228	up
FGFR3	2.29716e-232	4.32295	0.076	0.008	6.83864e-228	up
RAB34	2.34972e-232	-1.09807	0.079	0.189	6.99512e-228	down
HRH1	3.01015e-232	-1.88334	0.027	0.104	8.96123e-228	down
NMT1	4.19728e-232	1.3473	0.26	0.14	1.24953e-227	up
CKS1B	9.65975e-232	1.67413	0.202	0.091	2.87571e-227	up
IRS2	2.21802e-231	-1.242	0.04	0.128	6.60306e-227	down
IGF2-2	3.79498e-231	-4.80173	0.002	0.051	1.12976e-226	down
SGCG	4.81237e-231	-7.40451	0	0.045	1.43264e-226	down
ITGB8	5.46387e-231	2.29543	0.112	0.027	1.62659e-226	up
FBP1	7.88039e-231	-1.52489	0.022	0.095	2.34599e-226	down
SELPLG	3.60592e-230	-1.3318	0.027	0.104	1.07348e-225	down
OSR1	1.7831e-229	-4.50413	0.002	0.05	5.30829e-225	down
MOB2	2.37654e-229	-1.89953	0.025	0.1	7.07496e-225	down
RSAD2	4.29315e-229	3.11186	0.108	0.026	1.27807e-224	up
RBP7	7.9111e-229	-2.38277	0.018	0.087	2.35514e-224	down
CAMK1D	1.06301e-228	-1.53242	0.027	0.105	3.16457e-224	down
IFI44L	1.78078e-228	1.8396	0.196	0.087	5.30138e-224	up
SCN1B	2.00691e-228	-3.22625	0.005	0.058	5.97456e-224	down
TPT1P9	3.82527e-228	-1.91532	0.009	0.068	1.13878e-223	down
CDC20	1.33569e-227	3.61715	0.078	0.01	3.97635e-223	up
INSIG1	1.35862e-227	-1.28013	0.093	0.206	4.04462e-223	down
VIT	2.58139e-227	-2.01306	0.011	0.072	7.68481e-223	down
ME1	3.63536e-227	1.79079	0.167	0.065	1.08225e-222	up
GPC6	4.16802e-227	-1.58228	0.027	0.103	1.24082e-222	down
RENBP	6.0695e-227	-2.10687	0.014	0.077	1.80689e-222	down
SPTSSA	6.34857e-227	1.11394	0.393	0.28	1.88997e-222	up
BCAM	7.98958e-227	-1.5425	0.033	0.115	2.3785e-222	down
ETFB	8.15203e-227	1.24016	0.322	0.204	2.42686e-222	up
DOCK11	8.18755e-227	-1.05531	0.054	0.151	2.43743e-222	down
N4BP2L1	6.09182e-226	-1.29764	0.028	0.107	1.81353e-221	down
LINC00392	6.1783e-226	11.4858	0.056	0	1.83928e-221	up
P2RY14	9.70353e-226	-2.75192	0.006	0.061	2.88874e-221	down
IFI44	4.27578e-225	1.64615	0.227	0.114	1.2729e-220	up
PLPP2	4.93351e-225	2.79274	0.093	0.018	1.46871e-220	up
ARNTL2	4.98486e-225	2.8253	0.101	0.022	1.48399e-220	up
STX2	9.71221e-225	-1.42974	0.037	0.121	2.89133e-220	down
WASH6P	2.4637e-224	-3.95625	0.003	0.053	7.33445e-220	down
ABTB1	3.01972e-224	-1.90173	0.018	0.085	8.98972e-220	down
MAD2L1	4.01044e-224	3.11545	0.088	0.015	1.19391e-219	up
RPL14P1	7.37327e-224	-1.11445	0.043	0.132	2.19502e-219	down
AIP	2.19172e-223	-1.09433	0.078	0.185	6.52474e-219	down
MCUB	2.51993e-223	-1.11861	0.078	0.185	7.50184e-219	down
BOC	4.82586e-223	-1.87827	0.017	0.084	1.43666e-218	down
OAF	5.67724e-223	-1.2826	0.046	0.135	1.69011e-218	down
TK1	6.77419e-223	2.27938	0.102	0.023	2.01668e-218	up
FZD6	8.82092e-223	2.34352	0.127	0.039	2.62599e-218	up
ANKRD49	9.03257e-223	1.40171	0.19	0.082	2.689e-218	up
AC245041.2	1.81397e-222	5.55404	0.063	0.003	5.40019e-218	up
TRBC1	3.24228e-222	-2.98094	0.014	0.077	9.65227e-218	down
RECK	5.39925e-222	-1.68304	0.021	0.09	1.60736e-217	down
RAB25	1.20091e-221	3.99006	0.077	0.01	3.57511e-217	up
KCNAB1	1.5875e-221	-4.47835	0.002	0.048	4.72598e-217	down
NTN4	2.05149e-221	-1.72312	0.017	0.083	6.10729e-217	down
BUB1B	2.42686e-221	3.39655	0.079	0.011	7.22475e-217	up
LMCD1	2.46527e-221	-2.00843	0.02	0.09	7.33912e-217	down
EHBP1	2.91385e-221	1.49185	0.206	0.096	8.67453e-217	up
CREB5	3.12176e-221	-1.62973	0.041	0.126	9.29349e-217	down
PI3	1.23489e-220	3.69532	0.077	0.01	3.67626e-216	up
IGFL2-AS1	2.02634e-220	8.70729	0.056	0	6.03241e-216	up
SOCS1	3.6516e-220	-1.99406	0.024	0.097	1.08708e-215	down
TOB2	4.66534e-220	-1.06412	0.07	0.172	1.38887e-215	down
SGCA	1.6923e-219	-5.59001	0.001	0.044	5.03797e-215	down
RHEX	2.31888e-219	-5.49318	0.001	0.045	6.9033e-215	down
CASQ2	4.52945e-219	-6.31134	0	0.043	1.34842e-214	down
PLCB2	4.87348e-219	-1.80002	0.017	0.083	1.45083e-214	down
DIXDC1	1.28783e-218	-1.82899	0.016	0.081	3.83386e-214	down
DENND2C	1.54547e-218	2.79257	0.089	0.016	4.60086e-214	up
ACOT13	7.02921e-218	1.51961	0.198	0.092	2.09259e-213	up
RHOH	1.25269e-217	-2.02586	0.029	0.105	3.72926e-213	down
MSMO1	3.38456e-217	2.04556	0.138	0.047	1.00758e-212	up
PPP1R3B	6.311e-217	-1.61502	0.029	0.104	1.87879e-212	down
FAM111B	1.62936e-216	3.70963	0.073	0.008	4.8506e-212	up
RAMP3	2.64039e-216	-1.9934	0.027	0.1	7.86043e-212	down
SLC18A2	3.76903e-216	-3.80277	0.004	0.052	1.12204e-211	down
ECSCR	8.08139e-216	-1.671	0.035	0.115	2.40583e-211	down
FAT1	1.26281e-215	2.19052	0.15	0.056	3.75938e-211	up
THBS4	1.89163e-215	-2.13822	0.012	0.072	5.63137e-211	down
PDCD10	2.47218e-215	1.01224	0.367	0.251	7.35967e-211	up
ZNF385A	7.68431e-215	-1.16335	0.049	0.139	2.28762e-210	down
PLOD2	1.87443e-214	2.06666	0.156	0.06	5.58018e-210	up
PPP1R14A	1.89594e-214	-2.28348	0.031	0.107	5.64422e-210	down
SLC7A5	7.50213e-214	1.76625	0.153	0.057	2.23338e-209	up
PPA1	1.35902e-213	1.0871	0.36	0.239	4.04581e-209	up
GADD45G	1.90939e-213	-1.65386	0.071	0.169	5.68426e-209	down
RIF1	2.4691e-213	1.32514	0.259	0.144	7.35052e-209	up
CEP55	3.03588e-213	3.36974	0.079	0.012	9.03781e-209	up
TMEM88	3.86116e-213	-2.57124	0.008	0.062	1.14947e-208	down
NRN1	7.60119e-213	-2.28844	0.014	0.075	2.26287e-208	down
TRIM52-AS1	8.06477e-213	-2.29455	0.017	0.08	2.40088e-208	down
LBH	9.12229e-213	-1.62593	0.086	0.19	2.71571e-208	down
PAWR	1.54493e-212	2.09463	0.126	0.039	4.59926e-208	up
2025-03-03	1.98641e-212	-2.83433	0.007	0.059	5.91355e-208	down
PDLIM7	2.95445e-212	-1.07423	0.047	0.136	8.79539e-208	down
IKZF3	6.33033e-212	-2.13546	0.014	0.076	1.88454e-207	down
GIMAP1	1.1538e-211	-1.48525	0.022	0.091	3.43487e-207	down
SMIM3	1.86514e-211	-1.1854	0.048	0.137	5.55252e-207	down
TRAF5	6.79156e-211	-1.76137	0.028	0.101	2.02185e-206	down
EPHB3	8.64888e-211	3.81022	0.073	0.009	2.57477e-206	up
RHOU	2.34723e-210	-1.81032	0.019	0.085	6.98772e-206	down
MARCO	4.30014e-210	-3.44965	0.005	0.054	1.28015e-205	down
CENPE	4.8651e-210	2.55007	0.11	0.03	1.44834e-205	up
PDE1A	4.93648e-210	-2.25944	0.012	0.069	1.46959e-205	down
DBN1	5.6444e-210	-1.69319	0.027	0.1	1.68034e-205	down
HACD4	6.10511e-210	-1.06925	0.041	0.126	1.81749e-205	down
SCEL	1.00874e-209	6.03312	0.058	0.002	3.00303e-205	up
DDIT4	3.41226e-209	-1.15334	0.206	0.344	1.01583e-204	down
PRKCB	4.58324e-209	-1.58642	0.021	0.088	1.36443e-204	down
IL16	1.09412e-208	-1.20939	0.031	0.107	3.2572e-204	down
GCLC	6.29082e-208	1.96528	0.163	0.068	1.87278e-203	up
RFC4	6.90027e-208	2.32708	0.109	0.029	2.05421e-203	up
GEM	1.03751e-207	-1.23975	0.039	0.12	3.08868e-203	down
NUDT4	1.09065e-207	-1.21305	0.067	0.163	3.24685e-203	down
ARHGAP6	1.89496e-207	-2.32284	0.009	0.063	5.64129e-203	down
CD3D	7.30995e-207	-2.26882	0.026	0.096	2.17617e-202	down
CR1	3.0874e-206	-2.25988	0.007	0.058	9.19119e-202	down
LRRC17	5.20348e-206	-2.95473	0.005	0.052	1.54908e-201	down
TMOD1	6.26822e-206	-3.40888	0.006	0.055	1.86605e-201	down
SPINT1-AS1	9.2892e-206	3.64197	0.071	0.009	2.7654e-201	up
GPC3	2.11092e-205	-3.66567	0.003	0.048	6.28421e-201	down
NCAPG	3.29315e-205	3.95569	0.069	0.008	9.80371e-201	up
CCNB2	4.97156e-205	3.41509	0.074	0.01	1.48003e-200	up
EFEMP2	1.53951e-204	-1.36682	0.027	0.1	4.58313e-200	down
DPEP2	1.54222e-204	-2.59472	0.005	0.054	4.59119e-200	down
CALCOCO1	2.02864e-204	-1.3389	0.029	0.102	6.03926e-200	down
COPRS	3.29966e-204	-1.12346	0.072	0.17	9.8231e-200	down
SEMA4B	3.48141e-204	2.57613	0.097	0.023	1.03642e-199	up
MIR4458HG	4.21573e-204	1.19653	0.218	0.108	1.25502e-199	up
CCS	6.75023e-204	-1.22899	0.046	0.13	2.00954e-199	down
MBP	2.15668e-203	-1.19007	0.079	0.179	6.42043e-199	down
ATAD2	2.57649e-203	1.7427	0.15	0.057	7.67021e-199	up
DOK2	4.32477e-203	-1.25414	0.031	0.106	1.28748e-198	down
SFXN1	5.48489e-203	1.82023	0.133	0.045	1.63285e-198	up
IFNG	5.6645e-203	-4.18739	0.008	0.059	1.68632e-198	down
CCDC141	1.21274e-202	-3.74813	0.003	0.048	3.61032e-198	down
CAB39L	1.4958e-202	-1.91263	0.023	0.09	4.45299e-198	down
AL157895.1	6.31054e-202	-5.82919	0.001	0.04	1.87865e-197	down
GALC	6.62485e-202	-1.44574	0.033	0.108	1.97222e-197	down
SYNPO2	1.07852e-201	-1.56587	0.021	0.087	3.21075e-197	down
STRBP	1.60454e-201	1.80453	0.121	0.038	4.77672e-197	up
CTNND1	6.78069e-201	1.46151	0.247	0.14	2.01861e-196	up
ITPKB	7.18485e-201	-1.94754	0.018	0.081	2.13893e-196	down
LINC00958	7.23572e-201	4.18522	0.065	0.006	2.15407e-196	up
CYP2U1	1.50047e-200	-1.92597	0.012	0.069	4.46691e-196	down
GFRA2	7.77e-200	-3.66308	0.002	0.045	2.31313e-195	down
ACAT2	7.82661e-200	1.51012	0.191	0.09	2.32998e-195	up
INAFM1	1.40458e-199	-1.8328	0.021	0.086	4.18144e-195	down
ITGB2-AS1	1.60412e-199	-2.23992	0.007	0.057	4.77546e-195	down
ZNF750	2.04748e-199	6.93222	0.052	0.001	6.09536e-195	up
FAXDC2	4.61166e-199	-2.30567	0.007	0.057	1.37289e-194	down
GSDMC	4.62103e-199	4.93093	0.06	0.004	1.37568e-194	up
SESN1	7.67554e-199	-1.48545	0.028	0.099	2.28501e-194	down
ACTL6A	1.97589e-198	1.68859	0.173	0.077	5.88223e-194	up
SPINK5	2.31372e-198	3.9237	0.077	0.013	6.88794e-194	up
PPP1R12B	4.63265e-198	-2.03732	0.021	0.085	1.37914e-193	down
CLIP4	1.09291e-197	1.67906	0.158	0.065	3.25359e-193	up
MELK	1.20555e-197	4.44918	0.062	0.005	3.58892e-193	up
ADM5	6.49672e-197	-3.39831	0.005	0.05	1.93407e-192	down
MS4A4A	1.18039e-196	-1.04525	0.094	0.199	3.51403e-192	down
CPED1	1.57524e-196	-1.10054	0.03	0.103	4.6895e-192	down
EIF4G3	1.61651e-196	1.05416	0.366	0.256	4.81236e-192	up
BMP7	4.35846e-196	2.68936	0.091	0.021	1.29751e-191	up
MAGEH1	4.77741e-196	-1.17705	0.032	0.106	1.42223e-191	down
ALOX5	8.61489e-196	-1.04359	0.035	0.111	2.56465e-191	down
LYPLA1	1.21208e-195	1.42582	0.244	0.138	3.60835e-191	up
SSBP4	1.26749e-195	-1.37756	0.032	0.105	3.77332e-191	down
PDZK1IP1	2.21409e-195	4.23371	0.062	0.006	6.59135e-191	up
SMIM10	3.84082e-195	-2.16229	0.011	0.066	1.14341e-190	down
AC004687.1	4.45807e-195	-1.64958	0.015	0.073	1.32717e-190	down
EMCN	4.85566e-195	-1.44799	0.033	0.107	1.44553e-190	down
CCL13	5.19935e-195	-2.72835	0.027	0.096	1.54785e-190	down
PIGX	7.29603e-195	2.0531	0.121	0.04	2.17203e-190	up
ANXA8	1.00045e-194	4.37856	0.058	0.004	2.97835e-190	up
EVA1C	1.59711e-194	-1.86353	0.021	0.086	4.7546e-190	down
TNFAIP8L3	2.12406e-194	-3.61721	0.003	0.046	6.32333e-190	down
NMU	6.83558e-194	4.9884	0.056	0.003	2.03495e-189	up
RASGRP2	7.69453e-194	-2.70049	0.008	0.057	2.29066e-189	down
PCED1B-AS1	1.73332e-193	-1.72412	0.035	0.109	5.16008e-189	down
SPC25	2.52884e-193	4.32542	0.061	0.006	7.52837e-189	up
IL6	2.83633e-193	-2.04356	0.043	0.121	8.44375e-189	down
ABHD14B	3.48711e-193	-1.26966	0.039	0.116	1.03811e-188	down
AOX1	3.81841e-193	-2.56073	0.007	0.055	1.13674e-188	down
MAP2	4.90305e-193	2.23983	0.093	0.022	1.45964e-188	up
PNPT1	5.89546e-193	1.53049	0.181	0.084	1.75508e-188	up
DEPDC1	9.38397e-193	4.84655	0.058	0.004	2.79361e-188	up
EIF2A	1.24168e-192	1.20262	0.308	0.201	3.69649e-188	up
TMEM47	1.39214e-192	-1.29663	0.027	0.096	4.1444e-188	down
CMAHP	1.5545e-192	-1.4005	0.018	0.08	4.62776e-188	down
INPP5D	2.46804e-192	-1.13565	0.034	0.109	7.34734e-188	down
SORBS3	2.73732e-192	-1.02739	0.052	0.138	8.149e-188	down
LGMN	3.88171e-192	-1.15065	0.155	0.276	1.15558e-187	down
BDH2	5.13721e-192	-1.09933	0.051	0.135	1.52935e-187	down
CDC42EP2	5.36358e-192	-1.66701	0.016	0.074	1.59674e-187	down
APOLD1	7.79889e-192	-1.72215	0.044	0.123	2.32173e-187	down
SBSN	1.41989e-191	7.01153	0.052	0.002	4.227e-187	up
UNC93B1	1.87968e-191	-1.35767	0.032	0.105	5.5958e-187	down
KIF23	2.57861e-191	3.86787	0.065	0.007	7.67652e-187	up
ANK3	3.58648e-191	1.74455	0.093	0.022	1.06769e-186	up
C7orf50	1.46549e-190	-1.05431	0.081	0.18	4.36275e-186	down
TP53I11	2.14001e-190	-1.14361	0.039	0.117	6.3708e-186	down
TMEM40	2.64902e-190	5.3942	0.055	0.003	7.88614e-186	up
LRRC32	3.27919e-190	-1.50753	0.025	0.091	9.76215e-186	down
TBX2-AS1	5.88413e-190	-5.57923	0.001	0.039	1.75171e-185	down
TRIM16	6.80314e-190	2.26138	0.096	0.024	2.02529e-185	up
CD96	8.48314e-190	-2.77767	0.011	0.064	2.52543e-185	down
ELMO3	9.90986e-190	3.20006	0.072	0.011	2.95017e-185	up
LRRK2	2.14966e-189	-1.01082	0.032	0.105	6.39954e-185	down
HELLS	2.51173e-189	2.25974	0.106	0.031	7.47743e-185	up
HDAC9	2.55478e-189	-1.78097	0.01	0.062	7.60557e-185	down
TMEM116	2.96345e-189	2.25572	0.091	0.021	8.82218e-185	up
AC091729.3	3.11755e-189	2.80507	0.074	0.012	9.28096e-185	up
LY86	3.32761e-189	-1.12973	0.042	0.121	9.90629e-185	down
COPB2	6.65207e-189	1.18299	0.304	0.198	1.98032e-184	up
STK10	2.05358e-188	-1.16756	0.029	0.099	6.11349e-184	down
TENM2	2.1905e-188	3.20864	0.076	0.013	6.52113e-184	up
UBXN11	4.37692e-188	-1.68498	0.021	0.083	1.30301e-183	down
LAMA3	4.87047e-188	2.82907	0.109	0.033	1.44994e-183	up
LAMP3	1.22416e-187	3.49431	0.064	0.007	3.64434e-183	up
GPI	1.40071e-187	1.15798	0.325	0.22	4.1699e-183	up
NKG7	4.26016e-187	-3.88228	0.021	0.083	1.26825e-182	down
LIMCH1	1.28726e-186	-1.28641	0.032	0.103	3.83216e-182	down
NOSTRIN	1.83675e-186	-1.59657	0.027	0.094	5.46799e-182	down
TFAP2C	2.03999e-186	3.4291	0.065	0.008	6.07305e-182	up
ADAMTS4	2.90021e-186	-2.45699	0.023	0.086	8.63393e-182	down
DNAJC4	4.29596e-186	-1.14918	0.04	0.117	1.27891e-181	down
USP36	7.71518e-186	-1.47413	0.048	0.128	2.29681e-181	down
TMEM91	1.08337e-185	-2.21925	0.014	0.069	3.22518e-181	down
KCNMB2-AS1	1.17737e-185	6.62189	0.049	0.001	3.50503e-181	up
IL4R	1.40192e-185	-1.09366	0.071	0.164	4.17352e-181	down
HOXB-AS1	4.58324e-185	-2.53703	0.007	0.055	1.36443e-180	down
LGALS7B	4.74682e-185	4.16624	0.078	0.016	1.41313e-180	up
FAM180A	2.08053e-184	-4.2638	0.001	0.04	6.19373e-180	down
FIGNL1	2.10627e-184	2.75494	0.076	0.014	6.27036e-180	up
UBE2T	2.8777e-184	2.96385	0.076	0.014	8.56691e-180	up
FBXW2	2.91757e-184	1.35228	0.236	0.133	8.6856e-180	up
ERV3-1	4.12592e-184	2.76693	0.08	0.016	1.22829e-179	up
CDO1	8.76529e-184	-4.39283	0.002	0.041	2.60943e-179	down
TMEM220	1.33941e-183	-2.22249	0.01	0.06	3.98741e-179	down
PTN	1.36355e-183	1.14599	0.169	0.073	4.0593e-179	up
RPL12P4	1.38755e-183	-1.66794	0.015	0.072	4.13074e-179	down
SERPINB13	3.75727e-183	3.79479	0.07	0.011	1.11854e-178	up
RORA	6.22838e-183	-1.37468	0.032	0.103	1.85419e-178	down
EXPH5	6.86787e-183	3.79242	0.062	0.007	2.04456e-178	up
MFSD10	1.12894e-182	-1.09363	0.044	0.122	3.36085e-178	down
DDR1	1.17512e-182	2.42829	0.095	0.025	3.49834e-178	up
ADAM23	1.9048e-182	3.15381	0.07	0.011	5.67059e-178	up
TPD52L1	1.96216e-182	1.30041	0.169	0.075	5.84134e-178	up
PDLIM2	2.42927e-182	-1.09854	0.049	0.13	7.23195e-178	down
SLIT2	3.00682e-182	-2.05732	0.019	0.078	8.95132e-178	down
BAD	5.35705e-182	-1.12287	0.067	0.157	1.59479e-177	down
GJB5	5.78367e-182	4.65015	0.056	0.005	1.7218e-177	up
ABCC9	9.162e-182	-1.38489	0.016	0.073	2.72753e-177	down
TNFAIP6	1.42245e-181	-1.18013	0.078	0.172	4.23462e-177	down
GABPB1-IT1	1.65162e-181	-1.71148	0.02	0.081	4.91686e-177	down
PACS2	2.31617e-181	-1.43289	0.026	0.091	6.89523e-177	down
MT-TC	2.37126e-181	3.15743	0.08	0.017	7.05923e-177	up
KPNA1	4.58797e-181	1.46437	0.175	0.081	1.36584e-176	up
HSPA4L	1.21534e-180	2.51895	0.086	0.02	3.61806e-176	up
G6PD	1.22115e-180	1.67249	0.162	0.072	3.63535e-176	up
TPCN1	1.45997e-180	-1.24911	0.029	0.097	4.34633e-176	down
IL1RN	1.48896e-180	1.80436	0.181	0.086	4.43262e-176	up
OLA1	1.6599e-180	1.28007	0.26	0.157	4.94152e-176	up
SERINC2	1.76402e-180	2.83264	0.084	0.019	5.25148e-176	up
HEIH	1.94038e-180	-1.09059	0.034	0.106	5.7765e-176	down
BIN2	3.03569e-180	-1.11051	0.039	0.113	9.03724e-176	down
JAZF1	5.45691e-180	-1.36975	0.028	0.094	1.62452e-175	down
IGSF10	6.72132e-180	-3.31741	0.004	0.046	2.00094e-175	down
WDR66	3.35403e-179	3.42347	0.058	0.006	9.98495e-175	up
ATAD5	3.38323e-179	2.33994	0.091	0.023	1.00719e-174	up
FOXE1	5.07609e-179	5.42989	0.051	0.002	1.51115e-174	up
RAB37	6.48185e-179	-4.37365	0.002	0.039	1.92965e-174	down
GJB6	7.28728e-179	5.42304	0.052	0.003	2.16942e-174	up
FAM133B	9.01279e-179	1.0657	0.265	0.158	2.68311e-174	up
MPHOSPH6	1.41743e-178	1.182	0.248	0.144	4.21968e-174	up
LDLRAD4	1.60611e-178	-1.24852	0.021	0.081	4.78138e-174	down
VTRNA1-1	1.76918e-178	-1.58883	0.027	0.093	5.26685e-174	down
DPP4	1.78862e-178	-1.7934	0.013	0.065	5.32471e-174	down
FDX1	1.89831e-178	-1.08046	0.065	0.153	5.65126e-174	down
ZNF667-AS1	8.22993e-178	-2.09819	0.009	0.056	2.45005e-173	down
SMAD5	8.40919e-178	1.3739	0.211	0.113	2.50342e-173	up
PDE5A	9.20141e-178	-1.32244	0.025	0.09	2.73926e-173	down
MTMR9LP	1.20019e-177	-2.50647	0.006	0.049	3.57297e-173	down
PAX9	1.26499e-177	4.01103	0.061	0.007	3.76586e-173	up
GZMM	1.78154e-177	-4.75728	0.002	0.039	5.30365e-173	down
AMZ2P1	2.08331e-177	-1.32003	0.035	0.106	6.20202e-173	down
GPD2	2.74912e-177	2.00215	0.123	0.044	8.18413e-173	up
PSMD2	2.99656e-177	1.16409	0.274	0.171	8.92075e-173	up
PDIA4	3.21295e-177	1.27027	0.278	0.177	9.56496e-173	up
MS4A1	3.29639e-177	-3.51641	0.006	0.05	9.81337e-173	down
MAPK3	3.48023e-177	-1.12914	0.046	0.124	1.03606e-172	down
GIMAP7	7.71514e-177	-1.09617	0.089	0.185	2.2968e-172	down
CNTN4	8.05399e-177	-2.68076	0.005	0.047	2.39767e-172	down
SLC16A1	2.38863e-176	1.89631	0.153	0.067	7.11094e-172	up
CLCF1	2.58619e-176	-2.65735	0.007	0.053	7.69909e-172	down
GAS1	2.78833e-176	-1.96039	0.016	0.071	8.30085e-172	down
KAT2B	3.02267e-176	-1.27552	0.034	0.103	8.99849e-172	down
FOXO1	3.82302e-176	-1.01265	0.041	0.116	1.13811e-171	down
PTGS2	3.97229e-176	-1.06625	0.137	0.25	1.18255e-171	down
SPSB3	6.04932e-176	-1.18084	0.038	0.111	1.80088e-171	down
ADK	1.41892e-175	1.41267	0.197	0.102	4.22411e-171	up
RNF166	1.63433e-175	-1.52409	0.018	0.075	4.8654e-171	down
BRCA1	2.12535e-175	2.54108	0.081	0.018	6.32716e-171	up
HTATIP2	2.18592e-175	1.46595	0.193	0.099	6.50749e-171	up
HLX	2.34159e-175	-1.79729	0.014	0.067	6.97092e-171	down
TUSC3	2.71002e-175	1.58502	0.146	0.06	8.06772e-171	up
SMTN	3.30053e-175	-1.9931	0.024	0.085	9.82567e-171	down
HAAO	4.88974e-175	-2.29981	0.007	0.052	1.45567e-170	down
AKNA	8.46374e-175	-1.42193	0.027	0.091	2.51966e-170	down
ABL2	9.61097e-175	-1.25605	0.048	0.126	2.86119e-170	down
SSC5D	1.20722e-174	-2.47657	0.006	0.051	3.59391e-170	down
MZT2A	2.25684e-174	-1.05649	0.097	0.195	6.7186e-170	down
CD8B	3.33686e-174	-5.42222	0.001	0.037	9.93382e-170	down
MRPS33	3.70215e-174	1.12603	0.242	0.139	1.10213e-169	up
CENPU	4.50219e-174	2.19236	0.094	0.026	1.3403e-169	up
TNFRSF4	1.01054e-173	-2.07085	0.01	0.059	3.00839e-169	down
ANXA8L1	2.13395e-173	4.47109	0.052	0.004	6.35278e-169	up
HOOK1	2.38015e-173	3.4564	0.06	0.007	7.08571e-169	up
DHRS9	2.52778e-173	-2.07732	0.011	0.061	7.52521e-169	down
KIF4A	2.77603e-173	3.71084	0.058	0.006	8.26426e-169	up
FAM136A	4.59403e-173	1.4401	0.182	0.09	1.36764e-168	up
BNC1	4.89622e-173	4.24122	0.058	0.006	1.45761e-168	up
MRPL54	5.2236e-173	-1.01424	0.11	0.212	1.55506e-168	down
CCDC190	2.33639e-172	4.24845	0.054	0.005	6.95542e-168	up
LINC00674	3.25053e-172	-2.08865	0.01	0.058	9.67681e-168	down
AC245595.1	3.48326e-172	-4.20089	0.001	0.037	1.03697e-167	down
RIPOR1	4.16191e-172	-1.04928	0.04	0.114	1.239e-167	down
CDK11B	5.81729e-172	-1.09017	0.085	0.178	1.73181e-167	down
TBL1XR1	6.36265e-172	1.52488	0.197	0.104	1.89416e-167	up
RNF146	9.71923e-172	-1.01292	0.041	0.115	2.89341e-167	down
SERTAD4-AS1	1.18706e-171	-2.02999	0.015	0.068	3.53388e-167	down
C1QTNF1	2.31759e-171	-1.90423	0.015	0.069	6.89945e-167	down
IQSEC1	3.06803e-171	-1.03879	0.041	0.114	9.13353e-167	down
DUSP22	3.10496e-171	-1.02592	0.058	0.14	9.24348e-167	down
NCF1C	3.47396e-171	-1.63776	0.013	0.064	1.0342e-166	down
PARD3	1.04984e-170	1.97647	0.109	0.036	3.12538e-166	up
GZMH	1.65513e-170	-4.81218	0.003	0.041	4.92733e-166	down
BCL11A	2.10864e-170	2.30337	0.091	0.024	6.27741e-166	up
AC006453.2	2.74553e-170	-1.80609	0.016	0.07	8.17345e-166	down
AC068888.1	3.34325e-170	-2.37517	0.011	0.06	9.95286e-166	down
CFP	4.24374e-170	-1.35772	0.015	0.069	1.26336e-165	down
WDR13	9.89999e-170	-1.00938	0.037	0.108	2.94723e-165	down
FES	1.39268e-169	-1.19737	0.027	0.09	4.14602e-165	down
CD33	1.69535e-169	-1.30061	0.019	0.076	5.04706e-165	down
SEMA3C	2.29738e-169	-1.73041	0.077	0.163	6.83931e-165	down
BBS2	3.31004e-169	-1.09274	0.053	0.133	9.85399e-165	down
CCL11	5.25516e-169	3.10787	0.107	0.035	1.56446e-164	up
R3HDM4	6.7722e-169	-1.00437	0.055	0.135	2.01609e-164	down
KNOP1	9.48443e-169	1.47302	0.173	0.083	2.82352e-164	up
DLG1	1.09049e-168	1.56987	0.163	0.076	3.24638e-164	up
ZC3H6	1.17425e-168	-1.36676	0.031	0.097	3.49574e-164	down
LPAR3	1.1848e-168	5.19094	0.048	0.002	3.52716e-164	up
FTH1P20	1.23441e-168	-1.71374	0.008	0.054	3.67482e-164	down
ZNF524	1.41234e-168	-1.70244	0.015	0.067	4.20454e-164	down
FRY	3.38335e-168	-1.39784	0.017	0.072	1.00722e-163	down
RAI2	3.65951e-168	-2.25562	0.006	0.049	1.08943e-163	down
CD79B	1.48852e-167	-2.61399	0.009	0.055	4.43132e-163	down
TP53AIP1	2.31545e-167	2.6034	0.074	0.015	6.89309e-163	up
INMT	2.56326e-167	-2.6618	0.005	0.046	7.63082e-163	down
B3GNT5	2.629e-167	1.57039	0.154	0.069	7.82653e-163	up
PIR	3.27958e-167	1.65316	0.128	0.049	9.76332e-163	up
S1PR1	6.02814e-167	-1.18931	0.028	0.091	1.79458e-162	down
VPS37B	6.6139e-167	-1.61599	0.026	0.087	1.96896e-162	down
WDR43	1.43337e-166	1.1005	0.281	0.18	4.26715e-162	up
IL20RB	1.58084e-166	4.10318	0.055	0.006	4.70616e-162	up
TLNRD1	3.21302e-166	-1.18781	0.043	0.115	9.56516e-162	down
CAPNS2	3.70709e-166	4.53914	0.051	0.004	1.1036e-161	up
GSR	6.33191e-166	1.55894	0.176	0.088	1.88501e-161	up
KRT4	6.36494e-166	5.87723	0.055	0.006	1.89484e-161	up
CD8A	1.03634e-165	-4.07833	0.003	0.041	3.08518e-161	down
NMI	1.15188e-165	1.26659	0.231	0.134	3.42914e-161	up
NINJ2	1.38417e-165	-1.83104	0.017	0.07	4.12066e-161	down
SPATA13	1.46311e-165	-1.70851	0.025	0.086	4.35567e-161	down
NAB2	1.68506e-165	-1.45151	0.025	0.086	5.01643e-161	down
NMRAL2P	2.44865e-165	4.95177	0.046	0.002	7.28964e-161	up
ATP2C1	3.68565e-165	1.49762	0.185	0.096	1.09722e-160	up
FABP3	3.98361e-165	-2.83365	0.007	0.05	1.18592e-160	down
PLCB4	4.46669e-165	-1.81476	0.012	0.062	1.32973e-160	down
PUM3	4.93402e-165	1.06453	0.252	0.15	1.46886e-160	up
SF3A2	5.74323e-165	-1.17244	0.035	0.103	1.70976e-160	down
RARA-AS1	7.5274e-165	-2.47865	0.007	0.05	2.24091e-160	down
CCND1	1.15249e-164	2.3976	0.203	0.113	3.43097e-160	up
MIR200CHG	2.68774e-164	4.55424	0.054	0.006	8.00141e-160	up
ATG101	4.56926e-164	-1.19883	0.042	0.113	1.36027e-159	down
CMSS1	5.48277e-164	1.11472	0.191	0.097	1.63222e-159	up
MAP3K3	2.53962e-163	-1.11647	0.028	0.091	7.56045e-159	down
CTNNBL1	3.08713e-163	-1.1167	0.094	0.188	9.19038e-159	down
MRGPRF	4.62358e-163	-2.17515	0.01	0.056	1.37644e-158	down
CLEC4E	6.37648e-163	-1.0429	0.029	0.092	1.89828e-158	down
WNT11	7.53788e-163	-3.84378	0.003	0.039	2.24403e-158	down
VGLL3	7.793e-163	-1.78272	0.016	0.068	2.31997e-158	down
IFIH1	8.83508e-163	1.78839	0.174	0.087	2.6302e-158	up
AC100810.1	1.45581e-162	-1.1936	0.037	0.105	4.33393e-158	down
SRPK1	1.76762e-162	1.48564	0.153	0.069	5.2622e-158	up
CD22	2.27322e-162	-2.936	0.005	0.045	6.76738e-158	down
HDGF	3.25051e-162	1.22606	0.254	0.158	9.67677e-158	up
FAM173A	4.28635e-162	-1.57402	0.022	0.08	1.27605e-157	down
IGHG4	4.5327e-162	2.26093	0.335	0.259	1.34938e-157	up
CCDC71L	4.56078e-162	-1.1703	0.038	0.107	1.35775e-157	down
AP000892.3	8.26858e-162	-3.63388	0.003	0.039	2.46155e-157	down
MCM10	1.43218e-161	4.77504	0.049	0.003	4.26359e-157	up
MMP19	1.75247e-161	-1.47538	0.035	0.101	5.21711e-157	down
FRZB	1.95095e-161	-1.80924	0.013	0.062	5.80799e-157	down
RNU6-6P	2.39598e-161	1.60001	0.186	0.097	7.13284e-157	up
ZNF675	2.56823e-161	1.90053	0.106	0.036	7.64561e-157	up
FIBIN	2.82565e-161	-1.45833	0.019	0.074	8.41195e-157	down
IGSF3	2.94379e-161	2.76541	0.069	0.014	8.76367e-157	up
ACCS	3.18946e-161	-2.40937	0.008	0.052	9.49502e-157	down
ABCC1	1.39283e-160	1.46568	0.158	0.073	4.14646e-156	up
SEMA3E	7.25372e-160	-3.45572	0.003	0.039	2.15943e-155	down
CISH	1.0667e-159	-1.83542	0.014	0.063	3.17555e-155	down
SNORD3B-1	1.12549e-159	-2.80294	0.005	0.045	3.35058e-155	down
MRPL3	1.26907e-159	1.22756	0.246	0.152	3.77804e-155	up
PUS7	1.35234e-159	1.98281	0.101	0.033	4.02591e-155	up
KIF21A	2.42385e-159	1.75608	0.093	0.027	7.2158e-155	up
ARRDC2	2.86971e-159	-1.33662	0.02	0.075	8.54312e-155	down
CKAP2L	3.50436e-159	3.67948	0.054	0.006	1.04325e-154	up
CCL23	5.94271e-159	-3.09089	0.006	0.046	1.76914e-154	down
PCCB	7.17839e-159	1.49834	0.155	0.072	2.13701e-154	up
FSCN1	2.47119e-158	1.3688	0.199	0.108	7.35675e-154	up
CDK6	2.50051e-158	1.6826	0.136	0.058	7.44401e-154	up
CH25H	2.80971e-158	-1.98508	0.024	0.081	8.36452e-154	down
TSSC4	3.4757e-158	-1.28347	0.034	0.099	1.03471e-153	down
GCSAML	3.75218e-158	-4.84048	0.001	0.034	1.11702e-153	down
RBPMS2	3.7963e-158	-3.44448	0.003	0.04	1.13016e-153	down
MT-TT	5.20188e-158	1.96609	0.109	0.039	1.5486e-153	up
ACKR4	6.90737e-158	-2.15438	0.008	0.05	2.05632e-153	down
BUB1	7.69891e-158	3.58848	0.056	0.007	2.29197e-153	up
ZNF770	2.03033e-157	1.43826	0.169	0.083	6.0443e-153	up
FBXL15	2.05227e-157	-1.42373	0.025	0.084	6.10961e-153	down
ICAM3	3.59631e-157	-1.34619	0.029	0.09	1.07062e-152	down
PTPRN2	8.55601e-157	-1.76027	0.013	0.061	2.54712e-152	down
UBA6	1.57815e-156	1.56211	0.171	0.086	4.69814e-152	up
PARPBP	1.60086e-156	3.27135	0.057	0.008	4.76575e-152	up
BTK	3.62322e-156	-1.06828	0.033	0.098	1.07863e-151	down
LYL1	3.66469e-156	-1.88569	0.008	0.051	1.09098e-151	down
TMEM204	6.42574e-156	-1.23046	0.023	0.08	1.91294e-151	down
KCNK1	7.79928e-156	2.60831	0.07	0.015	2.32185e-151	up
DES	8.95042e-156	-5.9031	0	0.03	2.66454e-151	down
LGALS2	9.972e-156	-1.26745	0.025	0.084	2.96867e-151	down
IGF2BP2	1.3944e-155	2.12884	0.087	0.025	4.15114e-151	up
PARP8	1.61075e-155	-1.30117	0.037	0.104	4.79521e-151	down
NSMCE3	2.51207e-155	-1.12033	0.039	0.107	7.47844e-151	down
MAGEA1	4.00754e-155	10.9118	0.039	0	1.19304e-150	up
WDR75	5.13638e-155	1.51968	0.155	0.073	1.5291e-150	up
GRHL1	9.077e-155	2.77048	0.064	0.011	2.70222e-150	up
MAPK8IP3	9.3214e-155	-1.80154	0.014	0.063	2.77498e-150	down
HSPB2	1.29607e-154	-3.19055	0.003	0.037	3.85841e-150	down
ZNF593	2.80107e-154	-1.11956	0.075	0.159	8.33878e-150	down
CELSR1	3.90247e-154	3.36318	0.064	0.012	1.16176e-149	up
SHARPIN	4.26003e-154	-1.19195	0.038	0.104	1.26821e-149	down
MSRA	4.77303e-154	-1.34067	0.026	0.085	1.42093e-149	down
CDCA8	1.03722e-153	3.48003	0.056	0.008	3.0878e-149	up
AL683887.1	5.05735e-153	6.37546	0.04	0.001	1.50557e-148	up
FTH1P8	5.26727e-153	-1.38279	0.01	0.055	1.56807e-148	down
SH3TC1	6.30668e-153	-1.49559	0.018	0.069	1.8775e-148	down
NT5C	6.72225e-153	-1.09489	0.067	0.148	2.00121e-148	down
MCM2	1.1027e-152	2.29476	0.081	0.022	3.28273e-148	up
RTN1	1.15964e-152	-1.60202	0.007	0.047	3.45225e-148	down
SPHK1	1.5949e-152	-1.1486	0.035	0.099	4.74802e-148	down
FSTL3	1.67707e-152	-1.9045	0.015	0.064	4.99264e-148	down
CHORDC1	4.02835e-152	1.12023	0.225	0.131	1.19924e-147	up
ITK	5.11246e-152	-3.08371	0.005	0.042	1.52198e-147	down
ATL2	6.93861e-152	1.86655	0.12	0.048	2.06562e-147	up
CXCL6	7.98527e-152	5.9765	0.045	0.003	2.37722e-147	up
KIF20A	1.20159e-151	4.80707	0.047	0.004	3.57712e-147	up
RFX2	1.46903e-151	-2.06498	0.018	0.069	4.37331e-147	down
SHISA3	3.1633e-151	-4.33126	0.001	0.033	9.41715e-147	down
PAG1	4.32101e-151	-1.15529	0.064	0.143	1.28637e-146	down
BCAT1	4.63008e-151	-1.02863	0.034	0.098	1.37837e-146	down
HIVEP2	5.06559e-151	-1.02312	0.053	0.127	1.50803e-146	down
NT5E	5.31322e-151	-1.2224	0.038	0.103	1.58175e-146	down
TESPA1	2.65478e-150	-3.33691	0.003	0.038	7.90329e-146	down
MAP7	4.00764e-150	2.29496	0.083	0.023	1.19307e-145	up
FAM83A	4.1197e-150	6.01083	0.041	0.001	1.22643e-145	up
CDCA2	4.6313e-150	4.46743	0.046	0.004	1.37874e-145	up
KIF20B	6.39613e-150	1.53613	0.134	0.057	1.90413e-145	up
VNN1	6.43324e-150	-1.91199	0.006	0.044	1.91517e-145	down
ARC	7.38695e-150	-3.90906	0.006	0.044	2.19909e-145	down
SEMA3B	9.49655e-150	-3.02853	0.003	0.038	2.82712e-145	down
GINS2	2.09699e-149	2.93623	0.062	0.011	6.24274e-145	up
DIO2	2.30882e-149	3.78053	0.079	0.021	6.87336e-145	up
MIF4GD	2.66313e-149	-1.03759	0.04	0.106	7.92815e-145	down
AL358472.1	3.41934e-149	-1.58702	0.011	0.055	1.01794e-144	down
ZNF880	4.26552e-149	-1.38488	0.016	0.065	1.26984e-144	down
KCNJ5	4.34928e-149	-3.73663	0.002	0.035	1.29478e-144	down
NCAPD2	4.49359e-149	2.03835	0.103	0.036	1.33774e-144	up
CTSW	6.02067e-149	-3.64932	0.004	0.04	1.79235e-144	down
ODC1	8.40801e-149	1.56511	0.214	0.125	2.50306e-144	up
TROAP	1.27514e-148	3.34931	0.053	0.007	3.79608e-144	up
RPL24P4	1.28959e-148	-1.66005	0.012	0.058	3.83911e-144	down
PDZRN4	1.42232e-148	-10.9133	0	0.028	4.23425e-144	down
KIAA1217	2.86643e-148	1.81983	0.13	0.056	8.53336e-144	up
SLC2A12	3.2476e-148	3.52049	0.05	0.005	9.66811e-144	up
FAM110C	3.62761e-148	3.32151	0.057	0.009	1.07994e-143	up
CDCP1	3.73551e-148	1.91064	0.109	0.041	1.11206e-143	up
EBF2	5.39357e-148	-3.54151	0.002	0.034	1.60567e-143	down
TCTEX1D2	7.59967e-148	1.96911	0.094	0.031	2.26242e-143	up
PCLO	2.00856e-147	4.14138	0.046	0.004	5.97948e-143	up
FDFT1	2.61793e-147	1.16557	0.254	0.162	7.79357e-143	up
TK2	4.01998e-147	-1.24952	0.027	0.084	1.19675e-142	down
FLNC	6.73769e-147	-2.75954	0.005	0.042	2.00581e-142	down
CDC6	7.96686e-147	2.92333	0.059	0.01	2.37174e-142	up
ATP1A2	8.53354e-147	-5.21447	0.001	0.03	2.54044e-142	down
GHDC	1.20821e-146	-1.68077	0.016	0.065	3.59685e-142	down
LINC01224	1.39704e-146	10.8424	0.037	0	4.15899e-142	up
SLC19A2	2.42821e-146	-2.10778	0.013	0.059	7.22878e-142	down
MXD4	2.83546e-146	-1.04348	0.039	0.105	8.44115e-142	down
CROT	9.68542e-146	1.75543	0.115	0.046	2.88335e-141	up
AC006329.1	9.84989e-146	5.41885	0.04	0.002	2.93231e-141	up
AP002004.1	1.05226e-145	-2.10705	0.01	0.052	3.13257e-141	down
AVPI1	1.52358e-145	-1.20108	0.028	0.085	4.53569e-141	down
MYO10	1.74094e-145	2.15409	0.098	0.034	5.18277e-141	up
ASPA	2.96837e-145	-3.47349	0.002	0.032	8.83684e-141	down
BATF3	3.63907e-145	-2.11567	0.01	0.052	1.08335e-140	down
ARRB1	3.95155e-145	-1.27931	0.016	0.065	1.17638e-140	down
CD3G	4.25106e-145	-2.0804	0.014	0.061	1.26554e-140	down
JADE1	6.42183e-145	-1.27686	0.032	0.092	1.91178e-140	down
DAAM2	6.75343e-145	-1.49304	0.016	0.064	2.0105e-140	down
BTN2A2	6.8149e-145	-1.24132	0.024	0.078	2.0288e-140	down
DNM1	8.58982e-145	-2.09591	0.01	0.053	2.55719e-140	down
BRCA2	1.82223e-144	2.03594	0.095	0.032	5.42478e-140	up
RPS28P7	2.64976e-144	-1.04512	0.028	0.086	7.88832e-140	down
ARHGAP11A	2.90555e-144	2.96786	0.059	0.011	8.64982e-140	up
RALA	3.85006e-144	1.09621	0.262	0.17	1.14616e-139	up
IL5	3.91437e-144	-14.2731	0	0.027	1.16531e-139	down
FAM83D	7.19393e-144	3.46062	0.049	0.006	2.14163e-139	up
PFDN4	1.10142e-143	1.0933	0.238	0.146	3.27892e-139	up
SLC29A1	1.41923e-143	-1.02493	0.043	0.11	4.22506e-139	down
AGTR1	1.52894e-143	-10.8834	0	0.027	4.55164e-139	down
TDP2	1.62478e-143	1.31914	0.191	0.105	4.83696e-139	up
CTSV	2.09389e-143	3.69549	0.055	0.009	6.23352e-139	up
POLQ	2.60032e-143	4.15829	0.045	0.004	7.74115e-139	up
METTL8	3.89503e-143	1.43023	0.131	0.057	1.15955e-138	up
SPN	4.66946e-143	-1.44329	0.015	0.062	1.3901e-138	down
PQLC1	8.01094e-143	-1.24143	0.031	0.091	2.38486e-138	down
PPP2R2C	1.27507e-142	4.64677	0.041	0.002	3.79588e-138	up
LINC01980	1.35338e-142	9.24299	0.036	0	4.02901e-138	up
GZMK	1.51869e-142	-4.39491	0.002	0.034	4.52115e-138	down
PLCL2	1.83719e-142	-1.58071	0.013	0.059	5.46932e-138	down
ENPP3	2.33176e-142	-11.5925	0	0.027	6.94164e-138	down
PDE2A	2.87509e-142	-2.15656	0.006	0.044	8.55914e-138	down
NECTIN4	3.39167e-142	5.7827	0.041	0.002	1.0097e-137	up
F11R	1.06488e-141	1.44434	0.165	0.085	3.17015e-137	up
DCUN1D1	1.44015e-141	1.37198	0.175	0.093	4.28733e-137	up
PCDH9	1.58132e-141	-2.64578	0.005	0.041	4.7076e-137	down
HS6ST2	1.72511e-141	5.457	0.039	0.002	5.13565e-137	up
MAOB	1.92627e-141	-2.54259	0.009	0.05	5.7345e-137	down
NCAPG2	7.78619e-141	2.16577	0.081	0.024	2.31795e-136	up
FADS2	9.75134e-141	1.4967	0.134	0.059	2.90298e-136	up
AFF3	1.20931e-140	-3.59956	0.002	0.032	3.60011e-136	down
HMMR	1.5153e-140	2.97554	0.057	0.01	4.51104e-136	up
CCNA2	1.73289e-140	3.2351	0.055	0.009	5.15881e-136	up
ESRG	2.48113e-140	6.98813	0.036	0	7.38633e-136	up
DUOXA1	3.12079e-140	4.19273	0.045	0.004	9.29059e-136	up
CLSPN	4.05655e-140	2.65644	0.063	0.013	1.20763e-135	up
ALDH3B2	5.27597e-140	7.58604	0.036	0	1.57066e-135	up
TMEM120A	5.27866e-140	-1.09691	0.062	0.136	1.57146e-135	down
PLAGL1	1.60474e-139	-1.03397	0.029	0.086	4.7773e-135	down
BIRC6	3.2665e-139	1.25289	0.206	0.12	9.72437e-135	up
C1orf115	4.6537e-139	-1.66103	0.014	0.06	1.38541e-134	down
HOXB2	5.0614e-139	-1.21142	0.023	0.076	1.50678e-134	down
CCDC159	5.86203e-139	-1.5414	0.019	0.068	1.74513e-134	down
MT-TF	9.52629e-139	2.37301	0.07	0.017	2.83598e-134	up
SGO1	1.40676e-138	3.28629	0.052	0.008	4.18792e-134	up
SDR39U1	2.22431e-138	-1.14055	0.042	0.107	6.62178e-134	down
CLDN1	3.2401e-138	3.12609	0.054	0.009	9.64579e-134	up
HACD3	3.32331e-138	1.18372	0.222	0.135	9.89349e-134	up
KIF15	4.70986e-138	3.57249	0.05	0.007	1.40213e-133	up
LTB	6.41813e-138	-1.42076	0.018	0.066	1.91068e-133	down
VKORC1L1	6.60329e-138	1.6941	0.112	0.045	1.9658e-133	up
STARD8	8.91373e-138	-1.20212	0.016	0.063	2.65362e-133	down
CDCA7	9.11146e-138	2.88124	0.06	0.012	2.71248e-133	up
CDKN2D	1.09548e-137	-1.65016	0.02	0.07	3.26124e-133	down
ITGAV	1.21359e-137	1.41891	0.22	0.136	3.61286e-133	up
CD7	1.21595e-137	-2.35526	0.012	0.055	3.61988e-133	down
NES	1.22952e-137	-1.18046	0.031	0.088	3.66027e-133	down
SMARCD3	1.80383e-137	-2.00611	0.01	0.05	5.37e-133	down
TNIK	1.90685e-137	-2.36694	0.011	0.053	5.67668e-133	down
NDN	1.99042e-137	-1.11505	0.054	0.123	5.92548e-133	down
MLPH	2.66206e-137	-3.0819	0.005	0.039	7.92495e-133	down
CEP85L	2.52821e-136	-1.35375	0.021	0.072	7.52649e-132	down
DDC	3.79877e-136	8.38485	0.035	0	1.13089e-131	up
ORC6	6.21905e-136	3.01519	0.057	0.011	1.85141e-131	up
LONRF1	6.50712e-136	-1.42273	0.023	0.074	1.93717e-131	down
FAM83H	9.05033e-136	3.36786	0.051	0.007	2.69428e-131	up
RIPOR2	1.53317e-135	-1.51325	0.019	0.067	4.56425e-131	down
CCDC3	1.63283e-135	-1.5553	0.025	0.077	4.86094e-131	down
TTC22	1.70654e-135	4.25546	0.039	0.002	5.08038e-131	up
MRPS10	1.79197e-135	1.07003	0.224	0.137	5.33469e-131	up
LINC01871	2.09182e-135	-2.54767	0.009	0.048	6.22734e-131	down
CSKMT	2.25105e-135	1.39447	0.153	0.076	6.70137e-131	up
KNSTRN	2.36741e-135	2.76005	0.065	0.015	7.04778e-131	up
KLRG1	3.31005e-135	-3.94124	0.002	0.033	9.85402e-131	down
KCTD1	3.92264e-135	2.19721	0.073	0.02	1.16777e-130	up
NCK1-AS1	4.74205e-135	2.06097	0.087	0.028	1.41171e-130	up
SPATA6	7.52685e-135	-1.70112	0.012	0.055	2.24074e-130	down
MGME1	7.65747e-135	1.64888	0.127	0.057	2.27963e-130	up
FAM84A	1.21564e-134	3.65173	0.05	0.007	3.61896e-130	up
RASL11A	1.65172e-134	-2.12329	0.007	0.043	4.91716e-130	down
GABRE	1.98334e-134	3.29298	0.05	0.007	5.9044e-130	up
CCNE2	2.35212e-134	2.80003	0.056	0.01	7.00225e-130	up
SLC44A1	3.15525e-134	1.03253	0.23	0.141	9.39317e-130	up
FAIM2	4.03768e-134	-3.40862	0.002	0.032	1.20202e-129	down
AL731557.1	4.78208e-134	-7.66333	0	0.026	1.42363e-129	down
C1orf228	1.19212e-133	-3.45904	0.002	0.031	3.54894e-129	down
CLCA4	1.62798e-133	6.06844	0.037	0.001	4.8465e-129	up
PSPH	2.32674e-133	2.63855	0.06	0.013	6.9267e-129	up
NUP205	2.52024e-133	1.5992	0.117	0.05	7.50275e-129	up
CFL2	3.14092e-133	-1.12867	0.05	0.117	9.35053e-129	down
INHBA	3.75322e-133	2.38515	0.105	0.041	1.11733e-128	up
LINC02185	9.27516e-133	-4.30595	0.001	0.029	2.76121e-128	down
ZSCAN18	1.5128e-132	-1.60051	0.014	0.057	4.5036e-128	down
RAB3IL1	1.51396e-132	-1.71877	0.013	0.055	4.50707e-128	down
EIF4EBP1	2.00498e-132	1.34355	0.188	0.107	5.96883e-128	up
SORBS1	2.21512e-132	-1.96046	0.01	0.049	6.59441e-128	down
CRLF2	2.69285e-132	-4.55341	0.001	0.028	8.01661e-128	down
MYRIP	3.64808e-132	-4.07213	0.001	0.029	1.08603e-127	down
RPP40	4.13572e-132	2.3605	0.071	0.019	1.23121e-127	up
SDR16C5	4.19366e-132	4.30861	0.042	0.003	1.24845e-127	up
FGD6	7.00286e-132	2.11062	0.102	0.04	2.08475e-127	up
PHYKPL	7.32268e-132	-1.04821	0.028	0.082	2.17996e-127	down
RAMP1	9.0701e-132	-1.41036	0.024	0.075	2.70017e-127	down
FAM219B	1.00198e-131	-1.20795	0.032	0.089	2.9829e-127	down
CXCL17	1.68305e-131	5.70361	0.036	0.001	5.01045e-127	up
ITGA11	1.99628e-131	-1.54417	0.013	0.056	5.94294e-127	down
KIF2C	2.06415e-131	2.80813	0.056	0.011	6.14498e-127	up
PYHIN1	2.75412e-131	-2.72487	0.007	0.043	8.19901e-127	down
CYTH3	4.0768e-131	-1.17032	0.033	0.089	1.21366e-126	down
TRAM2	6.79702e-131	-1.0338	0.041	0.102	2.02347e-126	down
ERRFI1	1.55761e-130	-1.53401	0.097	0.177	4.637e-126	down
XCL2	1.79747e-130	-5.0216	0.002	0.03	5.35107e-126	down
F8	1.97165e-130	-2.21086	0.014	0.056	5.86961e-126	down
TMEM71	1.9811e-130	-1.67578	0.009	0.047	5.89773e-126	down
CORO7	2.31911e-130	-1.36762	0.019	0.066	6.904e-126	down
STARD13	4.51749e-130	-1.13039	0.024	0.075	1.34486e-125	down
MYOCD	4.86037e-130	-5.76493	0	0.026	1.44693e-125	down
TRMT1	6.96923e-130	-1.19116	0.037	0.096	2.07474e-125	down
LONRF3	8.86059e-130	-2.32078	0.005	0.037	2.6378e-125	down
MT-TM	9.55482e-130	2.06003	0.092	0.033	2.84447e-125	up
HSD17B14	1.73836e-129	-1.86929	0.01	0.049	5.1751e-125	down
C16orf54	2.0742e-129	-2.41553	0.006	0.041	6.17488e-125	down
E2F7	2.56161e-129	5.16591	0.037	0.002	7.62591e-125	up
TNS4	5.1393e-129	3.07031	0.057	0.011	1.52997e-124	up
SH3BGRL2	6.00956e-129	-2.05941	0.008	0.045	1.78905e-124	down
SPRR2D	7.33405e-129	3.61247	0.046	0.006	2.18335e-124	up
MMRN1	8.92423e-129	-1.80437	0.01	0.048	2.65674e-124	down
WDHD1	2.0604e-128	2.53272	0.061	0.014	6.1338e-124	up
COL7A1	2.13282e-128	2.43565	0.075	0.022	6.34941e-124	up
CPSF3	4.26316e-128	1.6008	0.131	0.062	1.26914e-123	up
LGI4	4.57001e-128	-3.35596	0.004	0.035	1.36049e-123	down
DDX58	7.23987e-128	1.75491	0.123	0.055	2.15531e-123	up
HIST1H2BK	1.15837e-127	-1.35595	0.025	0.076	3.44846e-123	down
PSTPIP1	1.37401e-127	-1.63284	0.01	0.049	4.09042e-123	down
C15orf48	1.38218e-127	2.61332	0.124	0.057	4.11476e-123	up
GJB3	1.54825e-127	4.69558	0.039	0.003	4.60915e-123	up
TMEM175	1.57895e-127	-1.60922	0.015	0.058	4.70053e-123	down
VAV3	1.59248e-127	1.82877	0.1	0.039	4.74081e-123	up
WDFY4	2.23592e-127	-1.10844	0.028	0.082	6.65634e-123	down
ITPKC	2.92852e-127	-1.57397	0.021	0.069	8.7182e-123	down
HIST1H2AJ	3.82982e-127	3.4882	0.049	0.008	1.14014e-122	up
HYAL2	3.94314e-127	-1.16513	0.049	0.114	1.17387e-122	down
A2ML1	5.19566e-127	5.98903	0.035	0.001	1.54675e-122	up
LIF	7.92218e-127	-2.83271	0.005	0.037	2.35843e-122	down
MAPK13	8.15725e-127	1.8679	0.093	0.034	2.42841e-122	up
FOXC1	1.16295e-126	-1.02703	0.048	0.112	3.4621e-122	down
AL118516.1	1.53274e-126	-1.16614	0.065	0.135	4.56296e-122	down
PTCD3	2.15364e-126	1.26191	0.177	0.099	6.41139e-122	up
KNTC1	2.36602e-126	2.1827	0.073	0.021	7.04365e-122	up
TFCP2L1	3.2929e-126	3.31931	0.052	0.01	9.80295e-122	up
A4GALT	3.55436e-126	-1.21134	0.032	0.086	1.05813e-121	down
RNF213	3.89466e-126	1.0677	0.315	0.231	1.15944e-121	up
GPRC5B	4.04298e-126	-1.30803	0.016	0.061	1.20359e-121	down
SOX17	7.07684e-126	-2.70453	0.007	0.041	2.10677e-121	down
PPM1M	7.08102e-126	-1.06852	0.02	0.067	2.10802e-121	down
LOXL1	7.21362e-126	-1.60533	0.017	0.062	2.14749e-121	down
FCMR	8.62882e-126	-2.43605	0.011	0.049	2.5688e-121	down
AL392172.1	9.41456e-126	-1.82307	0.022	0.07	2.80272e-121	down
APH1B	1.76582e-125	-1.02171	0.033	0.089	5.25686e-121	down
HIST1H1D	1.78336e-125	1.56789	0.142	0.071	5.30906e-121	up
PLCL1	1.80032e-125	-1.8056	0.012	0.052	5.35955e-121	down
CCDC58	1.80598e-125	1.65128	0.103	0.041	5.37639e-121	up
FOXM1	1.92083e-125	4.04726	0.044	0.005	5.71832e-121	up
TWF1	3.16546e-125	1.24964	0.202	0.121	9.42358e-121	up
P2RY1	3.40103e-125	2.56619	0.064	0.016	1.01249e-120	up
CKAP5	3.92493e-125	1.3548	0.174	0.097	1.16845e-120	up
CXorf36	4.20028e-125	-1.28983	0.022	0.07	1.25042e-120	down
MAN1C1	6.20578e-125	-1.45841	0.01	0.049	1.84746e-120	down
PXDN	7.81277e-125	2.57595	0.108	0.046	2.32586e-120	up
LYRM9	7.9696e-125	-2.24152	0.006	0.039	2.37255e-120	down
PRAME	2.05273e-124	7.37986	0.032	0	6.11097e-120	up
SNX21	2.18017e-124	-1.92362	0.01	0.048	6.49036e-120	down
ASRGL1	2.53357e-124	-1.96122	0.016	0.059	7.54244e-120	down
HES2	2.80132e-124	4.66134	0.038	0.003	8.33954e-120	up
BTN3A1	3.27351e-124	-1.05386	0.032	0.088	9.74525e-120	down
ACAP1	3.39107e-124	-1.65922	0.024	0.073	1.00952e-119	down
MRPL19	3.41913e-124	1.39016	0.157	0.084	1.01787e-119	up
RCC1	3.7711e-124	2.30775	0.071	0.02	1.12266e-119	up
RTN2	4.43236e-124	-1.96961	0.009	0.046	1.31951e-119	down
PGPEP1	5.65592e-124	-1.43543	0.015	0.057	1.68377e-119	down
THBS3	6.12985e-124	-1.6416	0.015	0.057	1.82485e-119	down
BST1	6.67237e-124	-1.01411	0.022	0.07	1.98637e-119	down
KIF14	7.26363e-124	3.80291	0.042	0.005	2.16238e-119	up
NIF3L1	9.09896e-124	1.60725	0.101	0.04	2.70876e-119	up
AXDND1	1.59107e-123	4.87063	0.034	0.001	4.73662e-119	up
TOM1L1	1.65834e-123	2.84271	0.055	0.011	4.93689e-119	up
ZNF677	1.83353e-123	-1.62927	0.012	0.051	5.45842e-119	down
STK40	2.12632e-123	-1.01558	0.029	0.081	6.33004e-119	down
MYCT1	4.52944e-123	-1.08863	0.02	0.067	1.34841e-118	down
SNAI2	6.35429e-123	1.57818	0.114	0.05	1.89167e-118	up
BCL2	6.42856e-123	-1.42463	0.018	0.062	1.91378e-118	down
CCDC34	1.07074e-122	1.88404	0.082	0.027	3.18759e-118	up
SPSB1	1.31919e-122	-1.50466	0.037	0.092	3.92723e-118	down
SCRN3	1.54986e-122	2.02258	0.087	0.031	4.61393e-118	up
RUVBL1	1.82553e-122	1.39018	0.126	0.059	5.43459e-118	up
AC134043.2	2.8656e-122	-2.75734	0.004	0.033	8.5309e-118	down
SIGLEC12	3.65384e-122	3.41217	0.05	0.009	1.08775e-117	up
ATG16L2	4.04756e-122	-1.43812	0.017	0.06	1.20496e-117	down
PCSK5	5.65843e-122	-1.42052	0.023	0.07	1.68451e-117	down
PRKAG2-AS1	5.99194e-122	-2.18916	0.006	0.039	1.7838e-117	down
MSH2	1.11441e-121	1.75486	0.106	0.045	3.3176e-117	up
ABHD17C	1.51485e-121	3.6984	0.049	0.008	4.50972e-117	up
SHE	1.77258e-121	-1.63125	0.009	0.045	5.27698e-117	down
POPDC3	2.50733e-121	8.34475	0.031	0	7.46431e-117	up
CAV1	3.07236e-121	-1.32926	0.229	0.317	9.1464e-117	down
SGCD	3.65238e-121	-1.31912	0.013	0.054	1.08731e-116	down
TXLNB	4.34004e-121	-2.70303	0.003	0.031	1.29203e-116	down
LMO3	4.3644e-121	-2.09915	0.005	0.037	1.29928e-116	down
HIBCH	6.85199e-121	1.52921	0.131	0.063	2.03984e-116	up
TOPBP1	8.21651e-121	1.2569	0.161	0.087	2.44606e-116	up
ST14	8.47197e-121	2.11176	0.092	0.035	2.52211e-116	up
AC087239.1	1.00853e-120	-1.49718	0.018	0.063	3.0024e-116	down
HOXD10	1.06193e-120	5.82913	0.032	0.001	3.16138e-116	up
TDO2	1.31095e-120	4.59061	0.041	0.005	3.90269e-116	up
QSER1	1.72205e-120	1.67061	0.12	0.055	5.12654e-116	up
SKA2	2.28182e-120	1.2915	0.154	0.081	6.79298e-116	up
ATP6V1A	3.12275e-120	1.33105	0.192	0.116	9.29643e-116	up
ADAR	3.47894e-120	1.13549	0.249	0.17	1.03568e-115	up
DDX60	6.70775e-120	1.47795	0.135	0.067	1.9969e-115	up
ALDH3B1	6.86466e-120	-1.07273	0.017	0.061	2.04361e-115	down
TYMS	6.91629e-120	2.0479	0.073	0.022	2.05898e-115	up
HR	7.64413e-120	3.33127	0.043	0.006	2.27566e-115	up
VIPR2	9.90914e-120	-5.75244	0	0.024	2.94995e-115	down
KCNMB1	1.68599e-119	-1.78836	0.012	0.051	5.01919e-115	down
SMC6	2.96225e-119	1.14434	0.195	0.117	8.81862e-115	up
ABL1	3.14364e-119	-1.00848	0.036	0.092	9.35862e-115	down
SAPCD2	3.59559e-119	4.17713	0.04	0.004	1.07041e-114	up
CCDC170	4.42959e-119	-1.76241	0.008	0.042	1.31869e-114	down
PDLIM4	6.77439e-119	-1.08725	0.07	0.139	2.01673e-114	down
FBXO31	9.86778e-119	-1.64769	0.015	0.057	2.93764e-114	down
VNN2	1.07405e-118	-1.65993	0.005	0.036	3.19744e-114	down
PTPN7	1.39517e-118	-1.39116	0.021	0.067	4.15342e-114	down
SSRP1	1.72422e-118	1.06151	0.228	0.147	5.13299e-114	up
CDIP1	1.96048e-118	-1.27163	0.023	0.07	5.83635e-114	down
AP001453.2	2.21674e-118	3.45235	0.043	0.006	6.59922e-114	up
C17orf58	2.61346e-118	-1.56128	0.029	0.08	7.78027e-114	down
CMPK2	3.39699e-118	2.51894	0.062	0.016	1.01128e-113	up
NEIL3	3.44386e-118	4.92949	0.035	0.002	1.02524e-113	up
NUDT8	4.01375e-118	1.84449	0.072	0.022	1.19489e-113	up
P4HTM	5.75425e-118	-1.73444	0.01	0.046	1.71304e-113	down
MILR1	6.56789e-118	-1.0671	0.019	0.063	1.95526e-113	down
CEACAM6	7.15209e-118	5.78767	0.032	0.001	2.12918e-113	up
ST3GAL4	9.44973e-118	-1.22761	0.021	0.067	2.81318e-113	down
CLECL1	1.35238e-117	-1.89367	0.008	0.043	4.02605e-113	down
IL1B	1.91611e-117	1.73282	0.24	0.159	5.70427e-113	up
AL133353.1	2.18944e-117	4.19892	0.036	0.003	6.51795e-113	up
SSFA2	3.04814e-117	1.17556	0.227	0.148	9.07431e-113	up
SLC25A4	4.62853e-117	-1.47849	0.05	0.11	1.37791e-112	down
NR1H3	5.27849e-117	-1.068	0.022	0.068	1.57141e-112	down
RBM48	5.39906e-117	1.45918	0.114	0.051	1.6073e-112	up
RMI1	7.56388e-117	2.14558	0.071	0.022	2.25177e-112	up
ZNF704	1.05452e-116	-1.34604	0.019	0.062	3.13932e-112	down
NRXN2	1.38357e-116	-3.22297	0.002	0.029	4.11888e-112	down
RNASEK	1.80858e-116	-1.83306	0.009	0.043	5.38414e-112	down
SOX9	1.90083e-116	3.19651	0.046	0.007	5.65879e-112	up
HOXB4	2.33037e-116	-2.13986	0.007	0.04	6.93752e-112	down
MIR99AHG	2.70508e-116	-1.549	0.023	0.069	8.05301e-112	down
GPC1	2.8206e-116	1.87709	0.09	0.034	8.39692e-112	up
CD2	3.04941e-116	-1.19096	0.034	0.086	9.07809e-112	down
DIAPH3	3.61981e-116	3.34998	0.045	0.007	1.07762e-111	up
C5orf56	4.02421e-116	-1.3781	0.021	0.066	1.19801e-111	down
MAN2C1	4.26356e-116	-1.08379	0.028	0.078	1.26926e-111	down
CTTNBP2	4.98649e-116	-1.93737	0.01	0.047	1.48448e-111	down
KCNQ1	5.3906e-116	-1.70734	0.011	0.048	1.60478e-111	down
DMKN	7.63968e-116	2.28858	0.068	0.02	2.27433e-111	up
KANK3	8.29293e-116	-2.03354	0.007	0.041	2.46881e-111	down
SLC10A3	8.84601e-116	-1.12874	0.035	0.088	2.63346e-111	down
PLEK2	9.36774e-116	2.99731	0.059	0.015	2.78878e-111	up
CAMK2G	9.50131e-116	-1.16744	0.043	0.101	2.82854e-111	down
IQANK1	1.30947e-115	5.21666	0.033	0.001	3.89828e-111	up
AC020911.2	1.37643e-115	-2.69586	0.004	0.032	4.09764e-111	down
FCN1	1.53562e-115	-1.35927	0.033	0.085	4.57154e-111	down
SLC25A33	1.55273e-115	-1.1707	0.023	0.07	4.62247e-111	down
HSPA7	1.95005e-115	-3.10772	0.003	0.03	5.80531e-111	down
INTS13	2.1659e-115	1.78788	0.092	0.036	6.44788e-111	up
KCNN3	2.87159e-115	-2.17938	0.015	0.055	8.54873e-111	down
ARHGAP9	4.61124e-115	-1.05712	0.024	0.071	1.37277e-110	down
PRR7	6.1873e-115	-2.51899	0.007	0.04	1.84196e-110	down
AC011632.1	9.71113e-115	7.96321	0.029	0	2.891e-110	up
MTND3P10	1.04684e-114	1.87428	0.079	0.027	3.11645e-110	up
HRCT1	1.32294e-114	-3.63642	0.002	0.027	3.9384e-110	down
XCL1	1.34165e-114	-4.49953	0.006	0.037	3.9941e-110	down
METAP1	1.51039e-114	1.54621	0.124	0.059	4.49643e-110	up
TNNT3	1.77872e-114	-5.16582	0.001	0.024	5.29524e-110	down
2025-03-02	3.30452e-114	-1.65887	0.009	0.043	9.83756e-110	down
URI1	3.43098e-114	1.13498	0.177	0.103	1.0214e-109	up
IL2RA	6.71797e-114	-1.35964	0.032	0.084	1.99994e-109	down
ZNF358	6.74296e-114	-1.15873	0.02	0.063	2.00738e-109	down
ALG1L	7.44293e-114	4.96187	0.031	0.001	2.21576e-109	up
ASCC3	7.99226e-114	1.08176	0.223	0.143	2.37929e-109	up
HOXA9	1.23564e-113	3.83682	0.035	0.003	3.6785e-109	up
ALCAM	1.28795e-113	1.18712	0.206	0.13	3.83423e-109	up
MATK	1.36342e-113	-2.69003	0.005	0.034	4.05891e-109	down
DEPDC7	1.92989e-113	2.46785	0.065	0.019	5.74529e-109	up
MRPL35	2.3596e-113	1.27242	0.146	0.077	7.02452e-109	up
NAP1L5	3.88959e-113	-1.67842	0.016	0.057	1.15793e-108	down
ASMTL	4.50069e-113	-1.20831	0.028	0.077	1.33985e-108	down
HSPA6	4.57416e-113	-2.43589	0.022	0.066	1.36173e-108	down
CXCL5	4.94073e-113	5.91516	0.039	0.004	1.47086e-108	up
PRELID3B	7.23724e-113	1.1332	0.178	0.103	2.15453e-108	up
PPL	2.29878e-112	1.55965	0.105	0.045	6.84347e-108	up
C1QTNF9	2.33254e-112	-5.90258	0	0.022	6.94396e-108	down
FARSB	2.51861e-112	1.37721	0.144	0.076	7.4979e-108	up
AP1M2	2.60009e-112	4.28762	0.037	0.004	7.74048e-108	up
TNXB	2.78522e-112	-3.87253	0.001	0.023	8.2916e-108	down
NTM	2.84275e-112	-1.60436	0.018	0.06	8.46288e-108	down
ZNF821	3.91831e-112	-2.2083	0.008	0.041	1.16648e-107	down
IGFBP2	4.69249e-112	1.89679	0.112	0.051	1.39695e-107	up
CBX7	6.23388e-112	-1.57996	0.015	0.055	1.85583e-107	down
LINC01806	7.92809e-112	4.58091	0.032	0.002	2.36019e-107	up
UGT1A7	8.31834e-112	7.01226	0.029	0	2.47637e-107	up
PPP3CC	1.02962e-111	-1.30623	0.021	0.065	3.06519e-107	down
SKA1	1.06377e-111	4.07545	0.036	0.003	3.16684e-107	up
HES4	1.87874e-111	-2.19191	0.019	0.061	5.59302e-107	down
TMEM255B	1.89681e-111	-1.42237	0.017	0.057	5.64681e-107	down
GSTM1	2.25003e-111	-2.67393	0.004	0.033	6.69835e-107	down
TARS	5.45968e-111	1.02572	0.237	0.159	1.62535e-106	up
CA5B	5.8146e-111	-1.6287	0.011	0.048	1.73101e-106	down
SUSD5	1.1225e-110	-4.04523	0.001	0.024	3.34168e-106	down
GREM1	1.42975e-110	3.77441	0.054	0.013	4.25637e-106	up
ASF1A	1.46866e-110	1.19501	0.152	0.082	4.37221e-106	up
DUXAP8	1.63715e-110	3.02932	0.043	0.007	4.8738e-106	up
EZH2	2.10516e-110	1.85973	0.085	0.032	6.26707e-106	up
SPINT1	2.1385e-110	2.59312	0.072	0.024	6.3663e-106	up
GZMA	2.57202e-110	-1.73894	0.019	0.06	7.65691e-106	down
HBA1	2.79542e-110	-5.46929	0.005	0.035	8.32196e-106	down
LCN6	2.8417e-110	-4.16039	0.001	0.023	8.45975e-106	down
NRIP2	3.87071e-110	-4.67713	0.001	0.023	1.15231e-105	down
SH3YL1	5.20213e-110	1.57071	0.111	0.051	1.54867e-105	up
GBP1P1	6.17778e-110	2.0402	0.065	0.02	1.83912e-105	up
ADRB2	6.56465e-110	-1.28819	0.024	0.069	1.9543e-105	down
SGMS2	7.06492e-110	-1.18592	0.015	0.054	2.10323e-105	down
ASNSD1	7.83897e-110	1.01153	0.205	0.127	2.33366e-105	up
MARVELD2	9.12748e-110	3.34408	0.04	0.005	2.71725e-105	up
EGFL6	1.25708e-109	3.46614	0.049	0.01	3.74234e-105	up
ITGA8	1.95645e-109	-1.5609	0.015	0.054	5.82434e-105	down
CPSF2	2.10719e-109	1.24399	0.16	0.09	6.27311e-105	up
AC093673.1	2.24332e-109	-1.96391	0.008	0.041	6.67836e-105	down
FHL5	2.25894e-109	-2.75622	0.003	0.028	6.72487e-105	down
KLK13	2.91181e-109	5.52635	0.031	0.002	8.66845e-105	up
MMP9	3.46141e-109	-1.54601	0.042	0.098	1.03046e-104	down
PLCXD2	4.56058e-109	3.38344	0.038	0.005	1.35769e-104	up
FEZ1	7.17353e-109	-1.40524	0.016	0.055	2.13556e-104	down
AD000864.1	8.12333e-109	-2.53564	0.005	0.034	2.41832e-104	down
MRPL15	8.57152e-109	1.18783	0.176	0.104	2.55174e-104	up
LINC01857	9.05796e-109	-4.23605	0.001	0.024	2.69656e-104	down
CHST12	9.53262e-109	-1.11086	0.024	0.069	2.83786e-104	down
IRX3	1.04819e-108	3.83778	0.037	0.004	3.12045e-104	up
SPRR2E	2.70606e-108	5.55839	0.034	0.003	8.05594e-104	up
NFKBIB	4.77004e-108	-1.0938	0.036	0.087	1.42004e-103	down
AP001528.2	4.87746e-108	-3.92176	0.001	0.023	1.45202e-103	down
LNPK	5.82636e-108	1.18536	0.145	0.077	1.73451e-103	up
PTX3	6.04135e-108	-1.8542	0.016	0.055	1.79851e-103	down
HDAC5	1.07138e-107	-1.14877	0.023	0.067	3.1895e-103	down
KRTDAP	1.13474e-107	7.03792	0.031	0.002	3.37812e-103	up
PC	1.19217e-107	2.50198	0.055	0.014	3.54909e-103	up
NR1D1	1.31183e-107	-1.58092	0.022	0.065	3.90531e-103	down
EBNA1BP2	1.66147e-107	1.07561	0.204	0.128	4.94618e-103	up
TRPA1	3.21625e-107	5.41848	0.033	0.003	9.57477e-103	up
LRRC4	3.793e-107	2.55244	0.049	0.01	1.12918e-102	up
EFNA1	3.88402e-107	1.30886	0.124	0.061	1.15627e-102	up
XPR1	4.57766e-107	1.75363	0.096	0.041	1.36277e-102	up
GNGT1	4.71952e-107	5.95055	0.028	0.001	1.405e-102	up
RILP	6.82233e-107	-1.33964	0.014	0.052	2.03101e-102	down
GTF2IRD2P1	1.00471e-106	4.05426	0.031	0.002	2.99103e-102	up
RCC2	1.07193e-106	1.38004	0.143	0.077	3.19112e-102	up
SUSD4	1.12317e-106	4.46448	0.033	0.002	3.34368e-102	up
NFKB1	1.21318e-106	-1.01323	0.114	0.193	3.61162e-102	down
CD247	1.22888e-106	-2.40037	0.006	0.036	3.65837e-102	down
RNU5E-1	1.66013e-106	-1.84328	0.009	0.042	4.9422e-102	down
AC010226.1	1.70334e-106	-4.05795	0.001	0.023	5.07085e-102	down
TAZ	1.75173e-106	-1.3029	0.018	0.058	5.2149e-102	down
F2RL2	2.19694e-106	2.75671	0.046	0.009	6.54029e-102	up
NRROS	3.05088e-106	-1.34986	0.013	0.05	9.08247e-102	down
SPATC1L	3.24196e-106	-1.83569	0.009	0.041	9.65133e-102	down
AL135925.1	4.60736e-106	-2.06752	0.007	0.037	1.37161e-101	down
KLF16	4.62065e-106	-1.49401	0.019	0.06	1.37557e-101	down
SHISA4	6.17184e-106	-1.79164	0.01	0.043	1.83736e-101	down
MICU3	7.4545e-106	-2.37784	0.004	0.032	2.21921e-101	down
NRG1	8.14526e-106	3.26064	0.053	0.013	2.42484e-101	up
KLK7	8.33242e-106	7.09119	0.029	0.001	2.48056e-101	up
RASGRP4	8.85126e-106	-2.15504	0.007	0.038	2.63502e-101	down
BDH1	1.64725e-105	2.84482	0.048	0.01	4.90386e-101	up
BCHE	1.7471e-105	-2.66487	0.004	0.032	5.20113e-101	down
ZWINT	2.16454e-105	2.72352	0.053	0.013	6.44384e-101	up
SLCO4A1	2.17426e-105	-1.90014	0.01	0.044	6.47276e-101	down
FAM110D	2.71381e-105	-1.99631	0.005	0.033	8.07903e-101	down
TBC1D10C	2.83859e-105	-2.22269	0.007	0.037	8.45049e-101	down
CRELD1	3.3277e-105	-1.1868	0.021	0.064	9.90655e-101	down
AC022400.7	3.60617e-105	-1.30181	0.035	0.086	1.07356e-100	down
SULT2B1	5.43561e-105	5.85027	0.029	0.001	1.61818e-100	up
GLRX3	7.25871e-105	1.07221	0.214	0.14	2.16092e-100	up
RETN	8.54249e-105	-2.09214	0.004	0.032	2.5431e-100	down
FOXQ1	1.01119e-104	3.39485	0.043	0.008	3.01031e-100	up
KRIT1	1.32136e-104	1.13588	0.164	0.094	3.93369e-100	up
GAB2	1.45564e-104	-1.20208	0.014	0.052	4.33345e-100	down
NCALD	2.02988e-104	-1.45539	0.014	0.05	6.04296e-100	down
AR	2.13744e-104	-2.34688	0.004	0.032	6.36315e-100	down
MIR222HG	3.72414e-104	-1.05146	0.022	0.064	1.10868e-99	down
MTIF2	3.99389e-104	1.28198	0.147	0.081	1.18898e-99	up
CHMP4C	4.32768e-104	2.99154	0.043	0.008	1.28835e-99	up
HOMER3	5.44448e-104	-1.347	0.019	0.06	1.62082e-99	down
AC025164.1	5.79783e-104	-1.65396	0.02	0.062	1.72601e-99	down
NHSL2	5.88206e-104	-1.11746	0.013	0.05	1.75109e-99	down
RPGRIP1L	6.61179e-104	2.26704	0.057	0.016	1.96833e-99	up
FAM83C	9.19192e-104	5.5487	0.03	0.002	2.73644e-99	up
ZNF581	1.9089e-103	-1.03032	0.022	0.065	5.6828e-99	down
SKA3	3.16183e-103	3.93522	0.038	0.006	9.41276e-99	up
NEB	5.84474e-103	3.31515	0.038	0.005	1.73998e-98	up
[truncated: 2,431 more rows]
