# Supplementary material for: Effect of immune infiltration intensity on the efficacy of neoadjuvant immunotherapy for esophageal cancer
Source: Front Immunol. 2025 Jun 12;16:1543283. doi: 10.3389/fimmu.2025.1543283 (PMC12198219; doi:10.3389/fimmu.2025.1543283)
Supplement: Supplementary file 11 [file Table4.xlsx]

## Sheet: Mural_cells(PCR_T_B_vs_PCR_T_A)
Table S4 Differentially expressed genes in Mural cells due to treatment (PCR_T_B_vs_PCR_T_A)
Gene	p_val	avg_log2FC	pct.1	pct.2	p_val_adj	change
PNRC1	0	-2.27281	0.171	0.891	0	down
SOD3	0	-3.01316	0.16	0.869	0	down
RPL13	0	-2.11855	0.534	0.991	0	down
FTH1	0	-1.47997	0.725	0.998	0	down
RPLP2	2.14869267760072e-296	-1.65134	0.591	0.989	6.39665810121734e-292	down
MT-CO2	4.44805123396866e-282	1.04763	0.999	0.999	1.32418485235247e-277	up
RPL13A	4.04631450987401e-281	-1.49155	0.639	0.99	1.20458782958949e-276	down
TPM2	2.17089640828209e-280	-2.46029	0.445	0.919	6.46275860745579e-276	down
RPL12	1.85925261205039e-278	-1.94959	0.428	0.953	5.53499502607401e-274	down
IGFBP7	1.02485811349801e-273	-1.75936	0.679	0.97	3.05100260388359e-269	down
RPL27A	3.27293094008909e-273	-1.54842	0.632	0.985	9.74351540864523e-269	down
RPS12	4.54115946209775e-271	-1.96853	0.42	0.951	1.3519031718665e-266	down
RPL30	3.04898559510177e-270	-1.50426	0.569	0.983	9.07683011661797e-266	down
RPS27A	8.73660698671018e-268	-1.5097	0.62	0.983	2.60088789994362e-263	down
RPL7A	3.96609273948469e-266	-1.71549	0.434	0.971	1.18070580854459e-261	down
RPS21	5.6059201793034e-260	-1.76602	0.411	0.959	1.66888243737862e-255	down
RPS28	1.5307557666145e-259	-1.68674	0.436	0.962	4.55705991721135e-255	down
RPL19	1.34497436503227e-255	-1.48644	0.556	0.983	4.00398868470107e-251	down
RPL37A	1.41336425978246e-243	-1.27281	0.693	0.988	4.20758540137239e-239	down
PPDPF	6.22390750459849e-239	-1.84602	0.252	0.864	1.85285726411897e-234	down
RPL3	1.94503234720712e-238	-1.48463	0.514	0.971	5.79036129763559e-234	down
RPL37	2.51032120237533e-236	-1.47278	0.596	0.98	7.47322621947136e-232	down
RPS3A	1.1825926412515e-234	-1.3763	0.597	0.979	3.52057829300572e-230	down
RPL9	4.78925816164991e-233	-1.29755	0.614	0.984	1.42576215472318e-228	down
RPL8	1.18461407600971e-230	-1.48868	0.461	0.969	3.5265961042809e-226	down
RPS23	3.66667258006543e-230	-1.47582	0.529	0.975	1.09156842708548e-225	down
RPL35A	1.35077391090764e-229	-1.33682	0.595	0.98	4.02125393277204e-225	down
RPL23	2.39541050771085e-227	-1.34371	0.604	0.976	7.1311370814552e-223	down
TAGLN	9.31734722729335e-224	-1.82765	0.787	0.94	2.77377426956523e-219	down
HSPB1	5.8359331181119e-223	-1.7594	0.443	0.948	1.73735728926191e-218	down
RPL5	3.68431079014893e-220	-1.3586	0.544	0.97	1.09681932222734e-215	down
RPS3	1.09481463148836e-217	-1.38245	0.566	0.976	3.25926315794084e-213	down
RPL38	2.67718733175124e-214	-1.37773	0.507	0.96	7.96998668662345e-210	down
RPL10	1.41472674523195e-213	-1.33101	0.56	0.982	4.21164152055551e-209	down
RPL18	5.39148938805252e-210	-1.38972	0.502	0.963	1.60504639082323e-205	down
RPS2	8.79787822780608e-209	-1.51117	0.493	0.971	2.61912834841787e-204	down
MFGE8	8.88044379373781e-209	-1.83796	0.293	0.838	2.64370811739575e-204	down
PEBP1	1.27740726280164e-208	-1.55892	0.238	0.841	3.80284142136048e-204	down
CRIP2	1.51241601183379e-208	-1.82926	0.307	0.863	4.5024624672292e-204	down
BCAM	3.4232523832565e-205	-2.91169	0.033	0.544	1.01910223449546e-200	down
RPS15A	8.71600549162993e-205	-1.45093	0.355	0.922	2.59475483485823e-200	down
CIRBP	1.13763292860818e-203	-1.56796	0.179	0.758	3.38673322846657e-199	down
CHCHD2	5.92260464453431e-201	-1.53088	0.321	0.894	1.76315940267786e-196	down
HES4	6.27588216256675e-199	-3.61488	0.074	0.571	1.86833011979612e-194	down
ATP5F1D	1.13805970715668e-197	-2.28157	0.143	0.68	3.38800374820544e-193	down
MZT2B	1.27132514054759e-196	-2.58324	0.104	0.616	3.78473494341018e-192	down
RPL24	1.47429427910996e-196	-1.29115	0.539	0.966	4.38897406891035e-192	down
RPL14	1.51308596007011e-192	-1.26408	0.564	0.968	4.50445690312872e-188	down
NENF	2.31783113269545e-189	-2.42459	0.091	0.596	6.90018328203435e-185	down
CD151	4.91434230433407e-189	-1.7033	0.242	0.788	1.46299970400025e-184	down
MYL9	6.68229424066835e-187	-1.50917	0.752	0.978	1.98931899544697e-182	down
RPSA	8.30407130848928e-186	-1.47028	0.29	0.849	2.47212202853726e-181	down
CSRP1	1.7609441598561e-185	-1.67933	0.286	0.826	5.24233076389162e-181	down
RPL11	4.26877881483098e-185	-1.1349	0.635	0.982	1.27081545317518e-180	down
RCAN2	1.35849107371237e-183	-1.29983	0.169	0.767	4.04422792644172e-179	down
VAMP2	4.350784901071e-183	-1.92809	0.096	0.611	1.29522866504884e-178	down
FAU	2.48992985497767e-182	-1.20871	0.545	0.971	7.41252117826853e-178	down
CKB	1.05569136705274e-180	-3.28424	0.034	0.494	3.14279319971602e-176	down
MT-ND4L	4.2610412983571e-180	1.90439	0.984	0.982	1.26851199452091e-175	up
RPS16	9.70959722547407e-180	-1.15019	0.601	0.983	2.89054709402363e-175	down
GPX4	2.68054130457556e-178	-1.66352	0.193	0.733	7.97997146372145e-174	down
RPS9	3.86634615740426e-177	-1.39651	0.409	0.909	1.15101125105925e-172	down
RPLP1	2.57666849241122e-176	-1.04384	0.825	0.994	7.67074210190819e-172	down
FLNA	6.479803208492e-176	-1.60953	0.315	0.83	1.92903741516807e-171	down
LRRC75A-AS1	6.65242552043856e-176	-1.77442	0.162	0.682	1.98042707743456e-171	down
CCNI	1.08605717714499e-173	-1.32912	0.294	0.841	3.23319221636063e-169	down
RPS5	4.38152822579861e-173	-1.29019	0.455	0.947	1.30438095282025e-168	down
RPL28	6.96071734010891e-173	-1.40945	0.357	0.883	2.07220555215042e-168	down
FIS1	8.52127380057249e-170	-1.68503	0.156	0.666	2.53678321043043e-165	down
ITM2B	9.06823084309065e-169	-1.12386	0.474	0.969	2.69961232198809e-164	down
UBC	1.13656075136666e-167	-1.20561	0.412	0.942	3.38354135681856e-163	down
EEF1D	1.5098155764441e-167	-1.37997	0.307	0.845	4.49472097107409e-163	down
CPE	6.23106585761556e-167	-1.18308	0.16	0.714	1.85498830581215e-162	down
TPT1	1.34201007268908e-166	-1.054	0.628	0.985	3.9951639863954e-162	down
TIMP3	2.26958219092019e-165	-1.10769	0.372	0.932	6.75654618236942e-161	down
LMOD1	2.92980879704835e-165	-1.38415	0.272	0.809	8.72204078881295e-161	down
RPS20	3.37907881852486e-165	-1.14545	0.549	0.958	1.00595176427485e-160	down
TOMM20	8.0381228804294e-165	-1.35814	0.172	0.694	2.39294918150383e-160	down
RALY	8.095057098805e-164	-2.28727	0.097	0.558	2.40989849831425e-159	down
PTMS	8.14365305591588e-164	-1.63374	0.174	0.685	2.42436551474616e-159	down
NOP53	2.07988681018039e-163	-1.90577	0.077	0.542	6.19182303390701e-159	down
HSPB6	2.69699083480683e-163	-1.59955	0.167	0.683	8.02894171521994e-159	down
C11orf96	9.54427516137723e-162	-2.25355	0.156	0.651	2.841330715542e-157	down
SELENOM	4.56438105329862e-161	-1.40342	0.419	0.901	1.358816239567e-156	down
TINAGL1	1.2887512159611e-160	-1.71886	0.087	0.565	3.8366123699162e-156	down
EFHD1	3.81659607586054e-160	-1.88211	0.078	0.54	1.13620065178368e-155	down
BTF3	1.0422508501329e-159	-1.15562	0.363	0.897	3.10278078084565e-155	down
RPS11	2.0115363936995e-159	-1.08712	0.528	0.963	5.9883438440434e-155	down
IGFBP5	6.17854522848739e-156	-1.51442	0.282	0.825	1.8393529145207e-151	down
MGLL	3.54393253715786e-155	-1.56965	0.139	0.628	1.05502871631189e-150	down
NET1	7.17044581519196e-154	-1.61034	0.092	0.567	2.13464171918265e-149	down
MYH11	1.63830970639707e-153	-1.47602	0.419	0.835	4.87724799594408e-149	down
TPM1	5.22247642725111e-153	-1.34026	0.511	0.918	1.55473123239266e-148	down
C1QTNF1	1.81313132346194e-152	-1.7364	0.111	0.578	5.39769194994618e-148	down
ISYNA1	1.0423441322369e-151	-2.54703	0.046	0.463	3.10305848166926e-147	down
NRGN	2.04064466924119e-150	-3.27423	0.028	0.423	6.07499918033101e-146	down
CD9	5.36689961281032e-150	-1.07208	0.277	0.843	1.59772601473363e-145	down
ANAPC16	4.46682210860544e-149	-1.15067	0.221	0.738	1.32977294173184e-144	down
SYNM	1.63721089633976e-146	-1.47582	0.08	0.528	4.87397683840347e-142	down
MRFAP1	6.74572932263775e-145	-1.24756	0.164	0.647	2.00820361934926e-140	down
RACK1	1.60262310820325e-144	-1.12135	0.417	0.927	4.77100899312106e-140	down
CHCHD10	3.06326589839387e-144	-1.78961	0.166	0.626	9.11934257951856e-140	down
RBPMS2	1.65591787747074e-142	-1.8403	0.044	0.452	4.92966752123039e-138	down
RPS15	6.51549565544122e-142	-1.00074	0.599	0.968	1.93966305662485e-137	down
UBA52	4.85029288658568e-141	-1.0578	0.431	0.919	1.44393219233656e-136	down
CST3	8.5916004674306e-140	-1.23509	0.454	0.931	2.55771945915409e-135	down
HCFC1R1	1.05295830944691e-139	-1.39242	0.208	0.691	3.13465688722346e-135	down
GNB2	3.01693060408387e-139	-2.32301	0.085	0.498	8.98140240835768e-135	down
SLC25A4	5.58625987148941e-139	-1.79324	0.062	0.476	1.6630295637424e-134	down
CAVIN3	1.26685846348423e-138	-1.64114	0.201	0.657	3.77143764579255e-134	down
RRAS	2.15463737515144e-138	-1.99487	0.143	0.575	6.41435546582583e-134	down
SYNGR2	4.0681036511851e-137	-1.96736	0.062	0.467	1.2110744569578e-132	down
YBX1	8.41497058738042e-136	-1.08766	0.313	0.833	2.50513674386315e-131	down
CDKN1B	1.24801050027077e-135	-1.36216	0.102	0.536	3.71532725930609e-131	down
SIVA1	1.10359818769722e-134	-1.68624	0.123	0.552	3.28541180477463e-130	down
MT-ATP8	2.41492262404832e-133	1.65563	0.887	0.931	7.18922465179184e-129	up
APLP2	1.75959749089057e-132	-1.33376	0.148	0.607	5.23832173038122e-128	down
SLC25A6	4.72139089374116e-131	-1.02395	0.35	0.845	1.40555806906674e-126	down
EMD	1.32357721040248e-130	-1.61149	0.07	0.466	3.94028935536817e-126	down
CSRP2	1.34732109316219e-130	-1.28564	0.26	0.738	4.01097489434384e-126	down
LITAF	2.01697776825995e-130	-1.34407	0.127	0.563	6.00454281610986e-126	down
CEBPD	2.37672605274175e-130	-1.64291	0.116	0.547	7.07551345901219e-126	down
RTL8C	6.27290394384787e-130	-1.08236	0.196	0.664	1.86744350408351e-125	down
FAM129A	1.51901630568292e-129	-1.22185	0.085	0.51	4.52211154201804e-125	down
SQSTM1	4.07393640188196e-129	-1.0873	0.17	0.63	1.21281086684026e-124	down
CRTAP	2.37608812637364e-128	-1.32758	0.171	0.62	7.07361435221434e-124	down
JUNB	2.44920649276969e-128	-1.15632	0.342	0.815	7.29128772897536e-124	down
RBPMS	4.01633502850934e-128	-1.3629	0.174	0.626	1.19566293798723e-123	down
GUK1	3.4697573225288e-127	-1.24868	0.256	0.738	1.03294675491682e-122	down
ITGA8	2.40375277614652e-123	-1.00109	0.074	0.483	7.15597201458818e-119	down
TBX2-AS1	5.19954172937221e-123	-1.82826	0.056	0.429	1.54790357283411e-118	down
SNHG6	5.8207125139739e-123	-1.59904	0.124	0.536	1.73282611541003e-118	down
RAMP1	3.55401215426852e-121	-2.13029	0.04	0.394	1.05802941832574e-116	down
UBXN1	1.67858232559489e-120	-1.72537	0.093	0.48	4.99713958329598e-116	down
KCNAB1	1.81501936005795e-120	-1.22741	0.058	0.442	5.40331263489251e-116	down
SNHG5	2.02768770398262e-120	-1.39914	0.174	0.606	6.03642629475627e-116	down
LDOC1	2.44266079657459e-120	-3.69751	0.014	0.333	7.27180119140254e-116	down
NDUFB7	3.63159061381193e-120	-1.05419	0.256	0.728	1.08112452573181e-115	down
SUSD5	1.16322797487766e-117	-1.61064	0.038	0.388	3.4629296812108e-113	down
TBC1D1	6.40579258951061e-117	-1.43036	0.102	0.496	1.90700445389731e-112	down
ANP32B	1.71505288655931e-116	-1.406	0.141	0.554	5.10571244328706e-112	down
EHD2	1.78253279511034e-116	-1.13658	0.204	0.642	5.30660013104347e-112	down
KANK2	7.02521307648585e-116	-1.03412	0.161	0.596	2.09140593286984e-111	down
EEF1B2	5.90913181784154e-115	-1.00087	0.382	0.845	1.75914854217143e-110	down
PLAC9	3.89087312578735e-114	-1.13284	0.255	0.709	1.15831292954689e-109	down
GPRC5C	1.51943016322637e-112	-2.27004	0.029	0.353	4.52334359592489e-108	down
NME3	1.64722180041193e-112	-2.27152	0.061	0.404	4.90377929982632e-108	down
ARPC1A	2.3190212229115e-112	-1.0513	0.17	0.593	6.90372618060754e-108	down
CLTB	3.13030165738213e-112	-2.11056	0.07	0.418	9.31890803402661e-108	down
C9orf16	9.45384250730723e-112	-1.90947	0.083	0.444	2.81440891442536e-107	down
MFAP4	5.52439541734604e-111	-1.12408	0.11	0.519	1.64461251574392e-106	down
PAXBP1	6.47250772890046e-111	-2.21635	0.037	0.362	1.92686555089367e-106	down
ALDH2	4.01633880103538e-110	-1.78694	0.03	0.348	1.19566406106823e-105	down
FRZB	1.32021120788583e-109	-1.11964	0.128	0.536	3.93026876587611e-105	down
RRAD	1.63185292460175e-109	-2.95572	0.026	0.335	4.85802615653942e-105	down
CCDC107	2.24101068310304e-109	-1.41404	0.087	0.45	6.67148880359776e-105	down
ETS2	2.59681766207388e-108	-1.01717	0.072	0.435	7.73072617999393e-104	down
SELENBP1	4.22182068592174e-108	-1.86476	0.042	0.367	1.2568360181989e-103	down
RPL13P12	6.71573955119758e-107	-1.5558	0.068	0.415	1.99927566439152e-102	down
EIF3F	8.42985543725138e-107	-1.37726	0.12	0.496	2.50956796366974e-102	down
CYB5R3	1.45798579470804e-106	-1.00543	0.233	0.68	4.34042371084583e-102	down
MT-RNR2	5.06588438789209e-106	1.07663	1	1	1.50811378227548e-101	up
ATF4	1.9802228339486e-105	-1.0699	0.153	0.555	5.89512337666499e-101	down
SMTN	7.78962964111472e-105	-1.57659	0.078	0.424	2.31897274415985e-100	down
SCAND1	2.61101363245072e-104	-1.8071	0.097	0.447	7.7729875838058e-100	down
CDKN1A	1.62886534415268e-103	-1.4591	0.153	0.542	4.84913212954252e-99	down
DDT	1.49767548623789e-102	-1.74418	0.113	0.466	4.45857992253019e-98	down
TRIR	3.33867205760495e-102	-1.78186	0.088	0.432	9.93922671548995e-98	down
SMDT1	4.50582498866827e-102	-1.02016	0.131	0.514	1.34138409912655e-97	down
PHLDA2	1.1545763872252e-100	-1.82771	0.168	0.529	3.43717390476943e-96	down
PLP2	6.04082035760129e-100	-1.08169	0.205	0.613	1.7983522204579e-95	down
SMARCD3	4.67784027891512e-99	-2.2015	0.034	0.331	1.39259305103303e-94	down
TOB1	4.94947761768401e-99	-1.26075	0.066	0.399	1.47345948678453e-94	down
PDK4	1.39349863799303e-98	-1.06182	0.099	0.471	4.14844544530527e-94	down
ATP1A2	2.0534245629521e-98	-1.50281	0.034	0.338	6.11304492390839e-94	down
MTATP6P1	1.43113479306935e-97	1.81247	0.957	0.99	4.26048827896744e-93	up
PHB2	1.978158178404e-97	-1.44888	0.113	0.464	5.8889768971087e-93	down
GGTA1P	2.32872324112741e-97	-1.73025	0.03	0.324	6.93260908883629e-93	down
KCNA5	2.62918556435845e-97	-2.04289	0.019	0.299	7.82708542509512e-93	down
NDN	6.84914026300494e-97	-1.82287	0.072	0.392	2.03898905629657e-92	down
MOB2	7.03698069018726e-96	-2.79279	0.022	0.299	2.09490915146875e-91	down
PDLIM7	1.12393930962741e-95	-1.48995	0.108	0.45	3.3459673247608e-91	down
BAG1	1.84181985786678e-95	-1.94459	0.051	0.353	5.48309771686941e-91	down
PRNP	3.6172234948959e-95	-1.36107	0.1	0.453	1.07684743443051e-90	down
DMPK	1.2358633386858e-94	-3.09543	0.014	0.277	3.67916515926763e-90	down
MRPL43	1.28127844859421e-94	-1.76584	0.082	0.406	3.81436594146497e-90	down
PLPP3	1.49753711528481e-94	-1.06541	0.074	0.406	4.45816799220289e-90	down
SGCA	5.79795192959266e-94	-1.9358	0.03	0.314	1.72605028943973e-89	down
CAMK2G	8.5291485845305e-94	-1.3155	0.081	0.409	2.53912753361473e-89	down
FBXO32	2.02650712381883e-93	-1.21497	0.094	0.432	6.03291170760864e-89	down
MAP1LC3A	3.96104232247087e-93	-1.83543	0.061	0.364	1.17920229939958e-88	down
EIF3G	6.26174507495454e-93	-1.31086	0.11	0.45	1.86412150881397e-88	down
STARD7	1.59555617220876e-92	-1.25237	0.095	0.426	4.74997072466548e-88	down
TNFSF12	4.95015428426619e-91	-2.15958	0.037	0.318	1.47366093042605e-86	down
GADD45G	7.92152429730788e-91	-2.66741	0.034	0.311	2.35823778330856e-86	down
HEBP2	9.68406429106054e-91	-1.98144	0.075	0.382	2.88294593944872e-86	down
CAPNS1	1.01614619691529e-90	-1.14873	0.179	0.559	3.02506722821683e-86	down
C1QTNF2	2.67116251981582e-90	-2.22578	0.031	0.303	7.95205082149171e-86	down
HSPB7	4.35603002674802e-90	-1.65474	0.03	0.305	1.29679013896289e-85	down
NPNT	1.25708772584823e-89	-1.15994	0.107	0.447	3.74235015985018e-85	down
ZFYVE21	1.27689530291039e-89	-1.33623	0.061	0.364	3.80131731676422e-85	down
TSPO	4.00723200128562e-89	-1.09334	0.208	0.585	1.19295296678273e-84	down
AKAP1	5.11856510666214e-89	-2.22697	0.023	0.285	1.52379683225332e-84	down
IER2	6.7515302800254e-89	-1.25713	0.175	0.54	2.00993056436356e-84	down
MRPS6	1.02370166408023e-88	-2.41222	0.038	0.313	3.04755985396684e-84	down
TGFB1I1	1.76351622320129e-88	-1.40272	0.158	0.505	5.24998779647023e-84	down
ABR	1.92861786418695e-88	-1.566	0.034	0.307	5.74149538168454e-84	down
ITGA7	3.92654899692194e-88	-1.13497	0.078	0.392	1.16893363638366e-83	down
MGMT	3.9525502502012e-88	-1.89633	0.04	0.317	1.1766742094849e-83	down
NID2	1.38582827665647e-86	3.74784	0.331	0.084	4.12561077960631e-82	up
PPP2R5A	7.04359047065185e-86	-1.30903	0.058	0.352	2.09687688311306e-81	down
STUB1	7.88334266873542e-86	-2.06476	0.05	0.326	2.34687111248254e-81	down
PGRMC2	1.69941864743371e-85	-1.17092	0.082	0.391	5.05916931341015e-81	down
RAB11B	3.07185073428773e-85	-1.34288	0.091	0.401	9.14489963597458e-81	down
NBL1	1.09406229785562e-84	-2.23667	0.058	0.342	3.25702346071619e-80	down
EGFL6	2.16457186069096e-84	4.96063	0.259	0.037	6.44393042927699e-80	up
TUBA1C	2.31577099484164e-84	-1.32078	0.183	0.528	6.89405025164355e-80	down
ADAM12	4.04853516681721e-84	6.69469	0.204	0.009	1.20524891916148e-79	up
RASL11A	4.16746974158541e-84	-1.58323	0.03	0.29	1.24065574206998e-79	down
NRIP2	1.54053462743967e-83	-1.83097	0.024	0.278	4.5861715858879e-79	down
HYI	1.84973707403498e-83	-2.64417	0.024	0.272	5.50666726940213e-79	down
MT2A	2.79985994395121e-83	-1.69781	0.669	0.951	8.33518305314275e-79	down
LIMS2	3.04456140741073e-82	-1.36623	0.046	0.316	9.06365930986175e-78	down
C7orf50	4.14804506907483e-82	-1.54798	0.057	0.332	1.23487301706358e-77	down
THRA	7.27404829649609e-82	-2.70255	0.026	0.273	2.16548417786689e-77	down
SNTA1	7.79197793661836e-82	-3.24061	0.01	0.239	2.31967183173129e-77	down
DUT	1.02787644300336e-81	-1.03454	0.182	0.536	3.05998817082099e-77	down
AP000892.3	1.97847419808838e-81	-1.02322	0.058	0.34	5.88991768770911e-77	down
ECI1	2.23051099641796e-81	-3.37324	0.025	0.266	6.64023123633625e-77	down
HADH	5.37689180969132e-80	-1.60118	0.037	0.293	1.60070069174511e-75	down
H2AFJ	2.07019612867749e-79	-1.14838	0.16	0.497	6.16297387507289e-75	down
FDFT1	3.36332770952729e-79	-1.33156	0.079	0.368	1.00126265912627e-74	down
HSPB8	4.38759325238107e-79	-1.12849	0.058	0.336	1.30618651123384e-74	down
PGM5	9.35126145992365e-79	-1.62845	0.026	0.27	2.78387053661927e-74	down
GJA4	1.31982197577164e-78	-1.77533	0.09	0.376	3.92911002187218e-74	down
OSBPL1A	1.69717456668554e-78	-1.24686	0.062	0.339	5.05248868502284e-74	down
JTB	2.48147271452718e-78	-1.0825	0.149	0.48	7.38734427114743e-74	down
GADD45A	3.746302424816e-78	-1.37487	0.076	0.36	1.11527423186772e-73	down
MYOM1	5.21170246084882e-78	-1.6274	0.022	0.261	1.55152382259469e-73	down
VPS28	6.15715044379524e-78	-1.4525	0.122	0.423	1.83298368711784e-73	down
MAF1	1.160493308683e-77	-2.15079	0.057	0.319	3.4547885799493e-73	down
ALKBH7	1.73118735953425e-77	-1.71875	0.093	0.378	5.15374476933346e-73	down
IGFBP6	2.44291061073444e-77	-1.85831	0.074	0.35	7.27254488815642e-73	down
HSDL2	2.6305846286503e-77	-1.141	0.064	0.338	7.83125043949195e-73	down
MT1A	8.34642406087445e-77	-2.67738	0.064	0.332	2.48473044292232e-72	down
CYC1	2.44021581232845e-76	-1.14026	0.152	0.477	7.2645224733018e-72	down
TMEM51	2.62018053144647e-76	-2.13033	0.016	0.241	7.80027744211613e-72	down
C12orf75	3.24332345951421e-76	-1.93231	0.078	0.348	9.6553739389738e-72	down
RNH1	3.84942549996454e-76	-1.15427	0.137	0.455	1.14597397133944e-71	down
HRC	1.22353809481674e-75	-1.83482	0.013	0.233	3.64247290826944e-71	down
BCL7C	4.08882238857715e-75	-2.5715	0.042	0.284	1.21724242507942e-70	down
SBSPON	1.27733680624907e-74	-2.62996	0.01	0.222	3.80263167220349e-70	down
RARRES2	1.99934412703212e-74	-1.14521	0.07	0.347	5.95204746617463e-70	down
DRAP1	3.67599890124817e-74	-1.23074	0.125	0.428	1.09434487290158e-69	down
ACKR3	4.09398930260164e-74	-1.90367	0.039	0.282	1.21878061538451e-69	down
METTL26	4.34460736628792e-74	-2.01959	0.066	0.323	1.29338961294391e-69	down
REX1BD	1.03970018952058e-73	-1.97835	0.057	0.311	3.09518746420278e-69	down
NSMCE1	1.48977872000788e-73	-1.12837	0.098	0.385	4.43507124946346e-69	down
MIF	1.75325401662432e-73	-1.01287	0.079	0.354	5.2194372074906e-69	down
CTSD	3.08809349510334e-73	-1.04387	0.111	0.412	9.19325433492265e-69	down
RPS19BP1	7.85687602709491e-73	-1.49941	0.105	0.386	2.33899199326615e-68	down
NINJ1	8.15521724178373e-73	-1.48677	0.048	0.298	2.42780817287902e-68	down
FGFR1	9.93102243477861e-73	-1.67304	0.032	0.265	2.95646537883359e-68	down
UBE2D2	1.31936855689926e-72	-1.02479	0.141	0.45	3.9277601938891e-68	down
ETFB	1.75783566048406e-72	-1.21312	0.085	0.361	5.23307676126106e-68	down
PBXIP1	1.78973432149295e-72	-1.04956	0.045	0.296	5.3280390750845e-68	down
CAMLG	2.51829324210008e-72	-1.2427	0.081	0.353	7.49695898173194e-68	down
RTL8A	5.18866205102954e-72	-1.07761	0.112	0.398	1.54466469259149e-67	down
THY1	8.65863721906631e-72	2.98059	0.378	0.151	2.57767630011604e-67	up
NOL3	1.63297284711042e-71	-2.09514	0.022	0.241	4.86136016584771e-67	down
KCNMA1	4.82043762547951e-71	-1.19989	0.032	0.266	1.43504428110525e-66	down
TCF21	8.36828988992613e-71	-1.75301	0.032	0.26	2.49123990023101e-66	down
ARHGEF25	1.0874904899931e-70	-1.81467	0.032	0.259	3.23745918870946e-66	down
TECR	1.12753715597296e-70	-1.1776	0.06	0.315	3.35667811333151e-66	down
TMEM159	1.50267945651979e-70	-1.58814	0.039	0.275	4.47347674205941e-66	down
AKAP12	1.14281854789e-69	-1.15959	0.206	0.527	3.40217081706854e-65	down
NDUFS7	3.40321189963396e-69	-1.11437	0.13	0.423	1.01313618252103e-64	down
RGCC	3.44345156261108e-69	-1.53515	0.031	0.257	1.02511553018932e-64	down
ZBTB16	3.5417208685004e-69	-1.21489	0.022	0.24	1.05437030255257e-64	down
TALDO1	4.25926392285446e-69	-1.28043	0.113	0.396	1.26798286983377e-64	down
SNHG7	9.17038490289266e-69	-2.74622	0.026	0.239	2.73002358559114e-64	down
TNFAIP6	8.59812475958514e-68	3.81261	0.242	0.046	2.5596617409285e-63	up
DDAH2	1.13654602664721e-67	-1.03073	0.081	0.346	3.38349752132875e-63	down
BLVRB	1.49953087633681e-67	-1.51943	0.055	0.294	4.4641034188547e-63	down
CBR1	1.53523745361884e-67	-1.39083	0.152	0.443	4.57040189942328e-63	down
TUFM	3.03964328629471e-67	-1.39582	0.104	0.376	9.04901806329936e-63	down
CTSF	3.73561746432689e-67	-2.08099	0.026	0.238	1.11209331913012e-62	down
TERF2IP	6.17509005205052e-67	-1.12786	0.108	0.387	1.83832430849544e-62	down
ENO2	6.44236085392249e-67	-1.39473	0.057	0.297	1.91789082621273e-62	down
ATPAF1	9.57473319231059e-67	-1.48681	0.036	0.258	2.85039807135086e-62	down
SNHG25	1.4230552359886e-66	-1.63496	0.02	0.226	4.23643543753807e-62	down
COPRS	3.51001874580174e-66	-1.60121	0.062	0.301	1.04493258062518e-61	down
ID1	6.97414146410085e-66	-2.91944	0.035	0.25	2.07620191386282e-61	down
IDH3G	8.08903966266146e-66	-1.38322	0.092	0.351	2.40810710757432e-61	down
NME4	1.20632583802181e-65	-1.37012	0.118	0.386	3.59123201979093e-61	down
CCDC85B	2.68362117621166e-65	-2.27311	0.047	0.27	7.98914024158211e-61	down
TSR3	3.50978746477277e-65	-2.71314	0.027	0.233	1.04486372826285e-60	down
PTP4A3	1.32386059883466e-64	-1.10482	0.111	0.383	3.94113300273079e-60	down
MXI1	2.03730872885454e-64	-1.15394	0.048	0.279	6.06506808579997e-60	down
H1FX	5.92448461885659e-64	-1.4755	0.069	0.31	1.76371907103361e-59	down
AC068888.1	8.0831077881646e-64	-1.57035	0.022	0.224	2.4063411885366e-59	down
LDB3	8.19370137613976e-64	-2.42111	0.014	0.204	2.43926489967681e-59	down
RNASEH2C	8.19374138858877e-64	-1.55305	0.085	0.335	2.43927681138288e-59	down
BAD	3.4356782564655e-63	-1.67235	0.07	0.307	1.02280141694978e-58	down
HACD1	4.03893589219125e-63	-1.79839	0.026	0.228	1.20239121510534e-58	down
C1QBP	6.75213968125674e-63	-1.1022	0.095	0.35	2.01011198311013e-58	down
SNRPN	7.22658286017498e-63	-1.0811	0.045	0.266	2.15135371747409e-58	down
KIF1C	7.32159380729586e-63	-1.14199	0.053	0.283	2.17963847643198e-58	down
NDUFV1	1.900512945645e-62	-1.00941	0.085	0.335	5.65782703918517e-58	down
SF3A1	2.0847084280043e-62	-1.25478	0.057	0.285	6.2061769901688e-58	down
PHLDA3	2.17291644532326e-61	-2.88303	0.018	0.206	6.46877225772736e-57	down
MRGPRF	7.61211687175849e-61	-1.64361	0.06	0.285	2.2661271927225e-56	down
KLC1	1.07365579844638e-60	-1.50357	0.043	0.255	3.19627331197486e-56	down
MT2P1	1.71223614899147e-60	-1.82504	0.015	0.2	5.0973270155476e-56	down
EPB41L4A-AS1	1.89000723324517e-60	-2.13894	0.037	0.241	5.62655153337087e-56	down
CFD	3.61930544176039e-60	-1.81259	0.014	0.196	1.07746723001207e-55	down
PNPLA2	2.15964641500014e-59	-1.9128	0.019	0.205	6.42926737745541e-55	down
DACT3	2.52442333793643e-59	-2.33174	0.016	0.196	7.51520827703676e-55	down
GRHPR	4.30664053126253e-59	-1.02842	0.091	0.336	1.28208688615686e-54	down
GAS6	5.93288269720021e-59	-1.85058	0.03	0.227	1.7662191789565e-54	down
TCEA2	6.15276104802846e-59	-1.55391	0.028	0.222	1.83167696399807e-54	down
MSRB2	6.58044054656528e-59	-1.79694	0.045	0.252	1.95899715071248e-54	down
NDUFAF8	6.94251980133522e-59	-1.45417	0.091	0.328	2.06678814485749e-54	down
TP53I11	7.39861283941775e-59	-1.73433	0.047	0.255	2.20256704229466e-54	down
FKBP8	1.01157370680376e-58	-1.67927	0.051	0.263	3.0114549251548e-54	down
LAMB1	1.10505960699132e-58	3.44883	0.318	0.12	3.28976245001315e-54	up
WBP2	2.19487819067307e-58	-1.09296	0.051	0.265	6.53415237363373e-54	down
MRPL23	2.4751279731492e-58	-2.26564	0.032	0.225	7.36845597606516e-54	down
RALBP1	2.79610118195653e-58	-1.00729	0.122	0.382	8.3239932186846e-54	down
TDO2	2.87884927309138e-58	5.71263	0.151	0.009	8.57033428599305e-54	up
ARID5A	3.73093213081661e-58	-1.61829	0.049	0.262	1.1106984953441e-53	down
GPC6	4.00858473649769e-58	-1.35657	0.051	0.264	1.19335567605536e-53	down
WTIP	5.47980639567551e-58	-1.81061	0.018	0.199	1.6313383639926e-53	down
LTBP4	8.09024356299379e-58	-1.96587	0.032	0.228	2.40846550870325e-53	down
GAMT	1.0358626023503e-57	-1.82907	0.054	0.265	3.08376296719684e-53	down
CARHSP1	1.20821468951163e-57	-1.17193	0.093	0.33	3.59685513067612e-53	down
COMT	2.10420974686724e-57	-1.02921	0.126	0.386	6.26423241642378e-53	down
IFIT3	2.30708530752141e-57	3.78286	0.198	0.033	6.86819296049123e-53	up
SIGMAR1	2.37755886942919e-57	-1.36713	0.066	0.29	7.0779927542907e-53	down
CCDC124	4.73382157644246e-57	-1.21061	0.089	0.324	1.40925868330692e-52	down
ZNF580	5.87486286046789e-57	-2.41902	0.034	0.226	1.74894667356129e-52	down
ACKR1	1.19263366214671e-56	-1.07658	0.017	0.195	3.55047041221076e-52	down
TSEN34	1.25112884271878e-56	-2.1346	0.033	0.222	3.72461056477379e-52	down
CORO1B	2.12880134471922e-56	-1.76073	0.039	0.236	6.33744160322913e-52	down
TPSB2	2.50605237866456e-56	-1.16186	0.072	0.312	7.4605179312844e-52	down
ZSCAN16-AS1	2.94933485077752e-56	-1.32515	0.055	0.266	8.78016985076467e-52	down
RBM42	6.26394622514581e-56	-1.29112	0.084	0.313	1.86477679122591e-51	down
CSDC2	8.29255216738039e-56	-1.79094	0.016	0.191	2.46869278022914e-51	down
HINT2	1.02845776909522e-55	-1.65734	0.085	0.307	3.06171877859648e-51	down
YPEL3	1.5903725231254e-55	-1.97398	0.042	0.238	4.73453900134431e-51	down
NTRK3	1.79193842662449e-55	-1.01243	0.02	0.199	5.33460069606109e-51	down
TUBB6	3.3243687384993e-55	-1.00806	0.135	0.391	9.89664573451243e-51	down
DYNLL2	4.15069988386117e-55	-1.67893	0.039	0.232	1.23566335542547e-50	down
FBL	6.8209526361957e-55	-1.01823	0.101	0.339	2.03059759979546e-50	down
TFPI	7.70791103021458e-55	2.49795	0.44	0.267	2.29464511369488e-50	up
FAAP20	1.07823780985405e-54	-1.80456	0.055	0.258	3.2099139599355e-50	down
SMIM10	1.24551890357559e-54	-1.7094	0.064	0.273	3.70790977594452e-50	down
HSPG2	2.53596388008221e-54	-1.24429	0.038	0.232	7.54956447100472e-50	down
IBSP	4.38730897925579e-54	13.151	0.118	0	1.30610188312445e-49	up
AKR7A2	4.72401311349285e-54	-2.13544	0.029	0.209	1.40633870388682e-49	down
SPEG	8.98896873558909e-54	-2.43972	0.011	0.172	2.67601599258487e-49	down
FOXC1	1.53953758480083e-53	-1.25577	0.032	0.218	4.58320338995207e-49	down
ZNF703	2.52029003694527e-53	-1.46854	0.045	0.24	7.50290343998608e-49	down
SUN2	2.52550093649043e-53	-1.04308	0.051	0.253	7.51841628793202e-49	down
CHN1	2.74191411643116e-53	3.15587	0.26	0.081	8.16267832461557e-49	up
TUSC1	3.601392557161e-53	-2.02828	0.028	0.207	1.07213456426683e-48	down
NTF3	5.73488628270084e-53	-2.32115	0.009	0.166	1.70727564636004e-48	down
CCDC102B	1.53306265697121e-52	2.87313	0.286	0.103	4.56392752980329e-48	up
FAM122A	2.64898782416055e-52	-1.03702	0.045	0.24	7.88603675252595e-48	down
ATP1B3	5.06930201823568e-52	-1.89068	0.168	0.407	1.50913121082876e-47	down
ELN	5.54559101355023e-52	-1.64105	0.026	0.201	1.6509224447339e-47	down
FXYD6	6.45863060858077e-52	-1.76638	0.048	0.24	1.92273433217449e-47	down
EHBP1L1	6.90889178471338e-52	-1.81453	0.022	0.191	2.05677708430917e-47	down
SURF1	9.08367528214684e-52	-1.75837	0.057	0.253	2.70421013149512e-47	down
ODC1	1.07211192551891e-51	-1.71171	0.037	0.219	3.1916772022698e-47	down
CYP4X1	1.19512176785133e-51	-1.25365	0.024	0.194	3.55787750289342e-47	down
ISLR	1.86234599387257e-51	-1.64802	0.053	0.25	5.54420402375863e-47	down
C22orf39	3.10975855968016e-51	-1.52702	0.038	0.221	9.25775123216784e-47	down
CCDC115	3.25140538635842e-51	-1.8155	0.031	0.206	9.67943383518903e-47	down
DDX42	3.66312070116211e-51	-1.0688	0.082	0.298	1.09051103273596e-46	down
COPZ2	3.8672025465285e-51	-1.42122	0.071	0.276	1.15126619810153e-46	down
ITGA1	7.36163597800656e-51	3.00278	0.423	0.271	2.19155903065255e-46	up
MRPL11	1.16846090257094e-50	-1.30457	0.059	0.259	3.47850810695369e-46	down
TMEM160	1.65487571257137e-50	-2.00154	0.052	0.241	4.92656499632498e-46	down
MMP24OS	1.88481034572428e-50	-1.64895	0.054	0.245	5.61108039922119e-46	down
TMEM205	2.31876085879031e-50	-1.16352	0.068	0.272	6.90295107661875e-46	down
DCXR	3.6467966923541e-50	-2.16372	0.041	0.22	1.08565137531382e-45	down
NT5C3B	3.68433955306255e-50	-1.68181	0.041	0.222	1.09682788494672e-45	down
PLA2G16	4.26616875362361e-50	-1.10701	0.028	0.2	1.27003843795375e-45	down
RASGRP2	5.27137822511787e-50	-1.21356	0.045	0.231	1.56928929761759e-45	down
CYTOR	7.19628344207328e-50	2.14446	0.386	0.203	2.14233358070521e-45	up
CEBPZOS	1.09183821588707e-49	-1.01092	0.066	0.269	3.25040236869582e-45	down
CRABP2	3.79066346158088e-49	-3.09176	0.014	0.167	1.12848051251263e-44	down
A4GALT	4.28939470822376e-49	-1.87996	0.021	0.18	1.27695280463821e-44	down
PGAM2	6.86449328618362e-49	-3.48222	0.005	0.144	2.04355965129686e-44	down
PMVK	7.15206412875121e-49	-1.36742	0.043	0.223	2.12916949112923e-44	down
COL5A2	9.10508081227193e-49	3.19127	0.36	0.191	2.71058255781335e-44	up
PPP1R12C	1.02678243753287e-48	-1.24628	0.033	0.206	3.05673131653534e-44	down
SPON2	1.03197578763478e-48	3.60474	0.22	0.06	3.07219191978875e-44	up
CKMT2	1.4600718138301e-48	-1.14414	0.018	0.177	4.3466337897722e-44	down
MRPS26	1.48148274993681e-48	-1.38872	0.056	0.245	4.41037414656188e-44	down
RAB6B	1.5357197659848e-48	-1.92238	0.028	0.193	4.57183774333675e-44	down
SRSF8	2.44112358227598e-48	-1.22341	0.035	0.21	7.2672249044356e-44	down
MIF4GD	2.49677147535763e-48	-1.84729	0.021	0.18	7.43288868213965e-44	down
IGHA1	3.14409062808941e-48	-6.01093	0.026	0.19	9.35995779982219e-44	down
CREG1	3.19848701983379e-48	-1.14808	0.066	0.265	9.52189585804519e-44	down
PQBP1	3.78954966889093e-48	-1.50873	0.051	0.235	1.12814893642883e-43	down
COL6A3	4.61903190481587e-48	2.81319	0.354	0.177	1.37508579806368e-43	up
RNF167	4.91209277354661e-48	-1.00809	0.051	0.237	1.46233001868483e-43	down
ADAMTS12	7.53843763100359e-48	3.98266	0.154	0.021	2.24419288274977e-43	up
RAB34	8.95202355345448e-48	-1.12244	0.097	0.311	2.6650174118634e-43	down
ENTPD3	1.43214833242633e-47	-1.06659	0.032	0.203	4.26350558563317e-43	down
MZT2A	1.83613589489427e-47	-1.54299	0.072	0.267	5.46617655910024e-43	down
DANCR	1.88915946015521e-47	-1.01307	0.036	0.208	5.62402771288206e-43	down
GLRX5	2.30495821685806e-47	-1.15912	0.079	0.28	6.86186061158645e-43	down
MALSU1	3.28195851318013e-47	-1.33833	0.06	0.247	9.77039049373724e-43	down
TRIP6	5.78695666527236e-47	-1.1548	0.071	0.268	1.72277699925158e-42	down
LYPD1	5.86018597084509e-47	5.00822	0.125	0.008	1.74457736352058e-42	up
NUBP2	7.37654077670938e-47	-1.93207	0.032	0.195	2.19599618922638e-42	down
BBS2	8.82273188906621e-47	-1.30313	0.038	0.209	2.62652728337501e-42	down
ITPK1	1.3918057529863e-46	-2.07631	0.016	0.165	4.14340572664022e-42	down
MEOX2	3.24054393511511e-46	-1.2074	0.028	0.19	9.64709929483769e-42	down
INAFM1	7.45747552023461e-46	-1.33184	0.078	0.274	2.22009046237384e-41	down
LTBP3	7.78657108559334e-46	-1.77537	0.018	0.166	2.31806221218114e-41	down
ABTB1	8.062409974221e-46	-2.04196	0.025	0.18	2.40017944932559e-41	down
TIMM17B	9.27088863864799e-46	-1.06389	0.078	0.274	2.75994354772551e-41	down
TMEM120A	1.20536148548749e-45	-1.28843	0.057	0.24	3.58836114229627e-41	down
TRIM47	1.33796472935528e-45	-1.19986	0.03	0.192	3.98312099929067e-41	down
LOXL2	1.3951368633228e-45	2.93483	0.256	0.091	4.15332244211198e-41	up
CAMK1	1.60881966145677e-45	-2.24849	0.023	0.175	4.7894561321568e-41	down
SRL	1.63351416306683e-45	-1.75958	0.011	0.15	4.86297166344997e-41	down
TSPYL2	1.94080593495742e-45	-1.55652	0.025	0.18	5.77777926836825e-41	down
CUEDC2	6.39177714311607e-45	-1.10234	0.061	0.244	1.90283205550565e-40	down
DES	7.28845080532611e-45	-1.81285	0.018	0.164	2.16977180474558e-40	down
CALCOCO1	8.572624517167e-45	-1.02577	0.034	0.197	2.55207031876062e-40	down
NFIX	1.00146661529235e-44	-1.21185	0.034	0.196	2.98136611372532e-40	down
F10	1.11244333914619e-44	-1.69467	0.016	0.161	3.31174382063822e-40	down
MIR22HG	1.64571405161386e-44	-1.19992	0.028	0.184	4.89929073165446e-40	down
NAA10	2.73222533642353e-44	-1.23562	0.074	0.265	8.13383482653285e-40	down
HEBP1	5.50293764645408e-44	-1.36495	0.045	0.214	1.63822453734938e-39	down
HSF1	1.08279054850318e-43	-1.1617	0.041	0.205	3.22346746289397e-39	down
PIP5K1B	1.50715310024491e-43	-1.35513	0.014	0.153	4.48679477942909e-39	down
CDK2AP2	1.5130252298811e-43	-1.23827	0.075	0.261	4.50427610935604e-39	down
DHPS	3.14453856555567e-43	-1.12213	0.054	0.228	9.36129130965923e-39	down
F2R	3.97607805412059e-43	3.47457	0.185	0.044	1.1836784367117e-38	up
RNF150	5.19649302584151e-43	-1.25828	0.019	0.163	1.54699597379302e-38	down
SFRP2	6.97244933377351e-43	-1.24689	0.026	0.177	2.07569816666437e-38	down
ABHD17A	8.35681298959266e-43	-2.27677	0.028	0.178	2.48782322700173e-38	down
UNC45A	1.0406073669553e-42	-1.49944	0.049	0.218	3.09788813142591e-38	down
FLNC	1.08023190304344e-42	-2.83632	0.007	0.134	3.21585037536031e-38	down
TP53TG1	1.67844156230516e-42	-1.77697	0.039	0.196	4.99672053098246e-38	down
FAM120AOS	2.22478211163621e-42	-1.03572	0.038	0.2	6.62317634634101e-38	down
SERGEF	2.32473452178875e-42	-2.67127	0.014	0.147	6.92073467136511e-38	down
SSBP4	2.41208170092262e-42	-1.96165	0.024	0.169	7.18076722364663e-38	down
PINK1	3.02885855085718e-42	-1.57194	0.028	0.176	9.01691190590184e-38	down
GLDN	3.05074997322477e-42	-3.15785	0.004	0.125	9.08208267029015e-38	down
DEXI	3.64602178658296e-42	-2.16026	0.024	0.169	1.08542068586575e-37	down
KDSR	3.90274524189412e-42	-1.25143	0.051	0.219	1.16184725851188e-37	down
BEST1	4.60264457919298e-42	-1.42094	0.015	0.151	1.37020729122575e-37	down
PPM1G	5.41800610682132e-42	-1.053	0.087	0.279	1.61294041800071e-37	down
CABIN1	5.57134925922284e-42	-1.21742	0.034	0.188	1.65859067447064e-37	down
AIP	6.76624002081688e-42	-1.25176	0.063	0.24	2.01430965419719e-37	down
PEPD	1.15372587460172e-41	-1.30024	0.053	0.22	3.43464192868932e-37	down
CXXC5	2.23467773124445e-41	-1.17076	0.04	0.198	6.65263560591472e-37	down
SLC25A1	2.33946878604091e-41	-2.05806	0.041	0.195	6.96459857604378e-37	down
CDIPT	3.09540042566796e-41	-1.51068	0.045	0.205	9.21500706721351e-37	down
TCEA3	3.3920215022705e-41	-1.17301	0.017	0.153	1.00980480122593e-36	down
ZNF428	3.66640724434964e-41	-1.22244	0.062	0.236	1.09148943664289e-36	down
AP001324.1	3.87498182512801e-41	-1.24173	0.024	0.167	1.15358208934061e-36	down
FAM219B	5.80051041106077e-41	-1.59155	0.02	0.157	1.72681194937279e-36	down
DHRS3	6.04874052241329e-41	-1.13831	0.018	0.154	1.80071005352244e-36	down
HRH2	6.57158663657721e-41	-1.2974	0.027	0.174	1.95636134170903e-36	down
AC027644.3	7.08686207920534e-41	-1.08826	0.035	0.189	2.10975884097943e-36	down
NT5C	7.52014483858088e-41	-1.77006	0.049	0.21	2.23874711844553e-36	down
SDR39U1	1.09960441425098e-40	-1.43918	0.02	0.159	3.27352234122518e-36	down
POSTN	1.17387852043278e-40	4.7041	0.284	0.134	3.4946363553284e-36	up
COL5A1	1.19871255954497e-40	2.7062	0.352	0.205	3.56856728976536e-36	up
COX11	1.68075477518948e-40	-1.14167	0.051	0.215	5.00360696573909e-36	down
NCBP2-AS2	1.83945575762645e-40	-1.58085	0.045	0.203	5.47605979045394e-36	down
ZNF593	2.88338530470894e-40	-1.30535	0.041	0.195	8.58383805211853e-36	down
FABP5	7.72027531142834e-40	-1.58884	0.192	0.444	2.29832596021222e-35	down
EBPL	9.76012296671505e-40	-2.1626	0.034	0.179	2.90558860719107e-35	down
TNFAIP8L3	1.29519063823454e-39	-1.2369	0.014	0.142	3.85578253002421e-35	down
TPRG1L	2.80929113011949e-39	-1.74104	0.028	0.169	8.36325969436573e-35	down
HSPB2	4.28620661659778e-39	-1.49175	0.035	0.182	1.27600370976116e-34	down
GABARAPL1	4.41303396407394e-39	-1.51413	0.032	0.174	1.31376021110481e-34	down
ZNF704	1.02594747475065e-38	-1.14933	0.016	0.145	3.05424563233269e-34	down
SAT2	1.03171987737999e-38	-1.20199	0.062	0.228	3.07143007496022e-34	down
RASD1	2.11363484679157e-38	-1.29781	0.072	0.244	6.29229093889851e-34	down
C15orf61	2.31365371034932e-38	-1.45804	0.032	0.173	6.88774709570994e-34	down
SIGIRR	3.15901689845141e-38	-1.85209	0.04	0.186	9.40439330668985e-34	down
DTX3	3.55063865939376e-38	-1.0281	0.036	0.181	1.05702512890152e-33	down
SLC38A11	3.73346555681832e-38	-1.40041	0.022	0.156	1.11145269626481e-33	down
PLEKHA3	3.76041435777598e-38	-1.05022	0.049	0.204	1.11947535430991e-33	down
SEPT1	4.09788337258446e-38	-2.55545	0.009	0.124	1.2199398800184e-33	down
RSBN1L	4.58561169066668e-38	-1.03904	0.065	0.23	1.36513660031147e-33	down
HMG20B	6.43460378849501e-38	-1.30374	0.049	0.203	1.91558154783497e-33	down
MTURN	6.98111491536156e-38	-2.48794	0.011	0.13	2.07827791030314e-33	down
PNMA1	7.54364949680098e-38	-1.36227	0.035	0.179	2.24574445519765e-33	down
PGLS	8.15579524702728e-38	-1.64136	0.043	0.192	2.42798024504002e-33	down
HAGH	8.85323966894407e-38	-1.25752	0.032	0.172	2.63560944944465e-33	down
FAM173A	1.11104347223027e-37	-2.85716	0.014	0.135	3.30757641682952e-33	down
NPDC1	1.29949415653572e-37	-2.35637	0.014	0.134	3.86859410400684e-33	down
FAM168B	1.56871085605187e-37	-1.00814	0.049	0.202	4.67005221846643e-33	down
SERTAD1	1.7524633036578e-37	-1.70768	0.037	0.18	5.21708325498928e-33	down
ANKRD29	1.94984246528874e-37	-1.4249	0.017	0.142	5.80468101916456e-33	down
FBXW5	1.98358521292481e-37	-1.20734	0.05	0.205	5.90513317887716e-33	down
ZBTB7C	3.21908678808353e-37	-1.2751	0.011	0.128	9.58322136812468e-33	down
CDKN2C	3.2936029608238e-37	-1.83581	0.027	0.161	9.80505601437244e-33	down
PDCD2	3.57123110991359e-37	-1.43351	0.045	0.195	1.06315550142127e-32	down
DGCR6L	4.42410156937743e-37	-1.40645	0.051	0.203	1.31705503720366e-32	down
GPR20	6.46728368800439e-37	-1.93658	0.012	0.13	1.92531035391891e-32	down
TESC	7.11835755795062e-37	-1.42891	0.039	0.182	2.1191350450019e-32	down
BOD1	7.75791589146891e-37	-1.15133	0.037	0.18	2.30953156089029e-32	down
MARCH2	8.28863323853214e-37	-1.43075	0.026	0.157	2.46752611511102e-32	down
ARL8A	1.19916765692828e-36	-1.73414	0.03	0.164	3.56992211467549e-32	down
MRPL10	1.24667697235003e-36	-1.14112	0.049	0.2	3.71135734668605e-32	down
PAXX	1.50816356558429e-36	-1.64586	0.028	0.16	4.48980293474444e-32	down
VPS51	2.44678664117379e-36	-1.50732	0.034	0.171	7.28408383077437e-32	down
SPRYD3	2.70503260239034e-36	-1.30879	0.028	0.16	8.05288205731605e-32	down
MRPL4	3.73485067087401e-36	-1.66331	0.044	0.189	1.11186504471919e-31	down
MAL	4.07386893388087e-36	-3.16056	0.007	0.115	1.21279078161633e-31	down
NDRG1	6.00310405777055e-36	-1.20748	0.028	0.16	1.78712407799829e-31	down
SF3A2	7.07915874211836e-36	-1.98694	0.02	0.142	2.10746555752864e-31	down
PHF1	7.09807877576092e-36	-1.43727	0.018	0.141	2.11309805154403e-31	down
PLXDC1	1.04505277861981e-35	2.79329	0.195	0.062	3.11112212195118e-31	up
CLPP	1.73629490878001e-35	-1.20443	0.067	0.225	5.1689499434381e-31	down
METTL23	1.81512072319277e-35	-1.23684	0.035	0.173	5.40361439294489e-31	down
PRSS23	1.97832615250195e-35	2.54127	0.346	0.212	5.88947695599832e-31	up
TMOD1	2.50474882717838e-35	-1.06496	0.015	0.133	7.45663725851003e-31	down
WDR13	2.76468821788618e-35	-1.03823	0.042	0.184	8.23047682464715e-31	down
RELA	4.6694619269147e-35	-1.00819	0.049	0.196	1.39009881564251e-30	down
RBCK1	4.7364397697857e-35	-1.04855	0.045	0.189	1.4100381194652e-30	down
CRYL1	7.04820796655887e-35	-1.92172	0.013	0.126	2.09825151164458e-30	down
ILF3-AS1	7.71877371060761e-35	-1.16346	0.041	0.181	2.29787893364789e-30	down
CAPG	9.14675228007187e-35	-1.71965	0.023	0.147	2.7229881537774e-30	down
SNRNP70	1.05294992363708e-34	-1.55096	0.026	0.153	3.13463192266758e-30	down
KLHDC2	1.12078428992358e-34	-1.14317	0.055	0.204	3.3365748311025e-30	down
PRKCSH	3.37444595694745e-34	-1.1406	0.078	0.242	1.00457256138325e-29	down
PDLIM4	6.12235203847324e-34	-1.96655	0.024	0.146	1.82262420185348e-29	down
PERP	6.76509169934669e-34	-2.06776	0.053	0.196	2.01396779889551e-29	down
ZSCAN18	1.27958214391829e-33	-1.39213	0.014	0.126	3.80931604244476e-29	down
UBE2S	1.28257996750644e-33	-2.07109	0.024	0.144	3.81824056326668e-29	down
BCL7B	1.37169642030107e-33	-1.38307	0.054	0.198	4.0835402432363e-29	down
SOX15	1.5343635653355e-33	-2.09131	0.01	0.115	4.56780033400379e-29	down
ERAP2	1.89446161900498e-33	3.71428	0.12	0.02	5.63981223977783e-29	up
JMJD8	2.2173735007596e-33	-1.10044	0.037	0.169	6.60112091176132e-29	down
C19orf24	3.14358880791948e-33	-1.96089	0.035	0.163	9.35846388117628e-29	down
FADS3	3.66430826660552e-33	-1.2016	0.045	0.183	1.09086457096846e-28	down
VPS4A	5.81744378606127e-33	-1.04801	0.047	0.186	1.73185301511044e-28	down
TIMM9	5.82567019229429e-33	-1.05002	0.06	0.207	1.73430201624601e-28	down
ZNF32	7.00060045610026e-33	-1.32403	0.032	0.158	2.08407875578105e-28	down
SYNPO	7.67992367832792e-33	-1.08544	0.05	0.191	2.28631327903822e-28	down
IMP3	1.06393004163306e-32	-1.19689	0.054	0.196	3.16731973394162e-28	down
TRAPPC6A	1.12795731716069e-32	-2.63398	0.009	0.11	3.35792893318739e-28	down
RNF139	1.39058433168046e-32	-1.13295	0.032	0.159	4.13976955541273e-28	down
NSMCE3	1.66437359585621e-32	-1.47081	0.022	0.138	4.95484019486395e-28	down
CDC42EP4	2.07437220591084e-32	-1.58688	0.026	0.144	6.17540605699658e-28	down
FAM98C	2.1697390374883e-32	-3.83407	0.006	0.102	6.45931311460266e-28	down
UACA	2.42842417288544e-32	3.06345	0.33	0.209	7.22941876267995e-28	up
FAM168A	3.013893401129e-32	-1.01556	0.039	0.17	8.97236065516103e-28	down
UAP1	3.85374815189906e-32	-1.8997	0.032	0.154	1.14726082482035e-27	down
COL1A1	4.35866969047757e-32	3.16987	0.411	0.322	1.29757596685517e-27	up
FAHD2B	4.37314459581644e-32	-1.43023	0.018	0.13	1.30188514617455e-27	down
C3	4.43357837411106e-32	-1.57857	0.011	0.113	1.31987628197286e-27	down
DHRS4L2	5.02423173766286e-32	-1.73474	0.037	0.165	1.49571378830223e-27	down
CCS	5.76784734940847e-32	-1.63792	0.024	0.14	1.7170881559189e-27	down
CACNA1H	1.11275363100729e-31	-1.11331	0.03	0.153	3.31266755950869e-27	down
TPSAB1	1.11393259144501e-31	-1.41851	0.03	0.154	3.31617732473178e-27	down
DMTN	1.39247474787946e-31	-3.53626	0.003	0.093	4.14539732443716e-27	down
PYCR2	1.74105843134727e-31	-1.00547	0.041	0.172	5.18313095012083e-27	down
EPDR1	1.75286555003194e-31	-1.17811	0.014	0.12	5.2182807424451e-27	down
TMEM179B	1.97583563635613e-31	-1.00789	0.093	0.254	5.88206268943221e-27	down
SLC22A3	2.12916750538375e-31	-2.10331	0.006	0.1	6.33853166352743e-27	down
ANGPT2	2.36331036643445e-31	2.37009	0.261	0.126	7.03557496087535e-27	up
CCDC69	2.43742274466102e-31	-1.02924	0.016	0.125	7.25620751085585e-27	down
DUSP23	2.68468169882743e-31	-1.33233	0.057	0.195	7.99229741740925e-27	down
ZNF511	2.98905000827108e-31	-1.36898	0.027	0.143	8.89840187462302e-27	down
MEST	3.23030687268228e-31	4.58957	0.099	0.012	9.61662355997514e-27	up
TUBB2A	3.63523480096018e-31	-1.23927	0.045	0.175	1.08220940024585e-26	down
RNF126	4.79093299671682e-31	-2.59531	0.021	0.13	1.4262607531226e-26	down
EVA1C	7.1561614795824e-31	-2.39146	0.007	0.1	2.13038927247168e-26	down
FLOT2	9.15658146991394e-31	-1.51847	0.022	0.134	2.72591430359338e-26	down
WWP2	9.91811478910522e-31	-1.46094	0.021	0.13	2.95262277271662e-26	down
MEDAG	1.0022083703435e-30	-2.64877	0.016	0.121	2.98357431851261e-26	down
SDC4	1.25747128941998e-30	-1.43758	0.014	0.117	3.74349202860329e-26	down
NIT1	1.81326829412718e-30	-1.86647	0.019	0.126	5.39809971161661e-26	down
IGKC	2.18060265347278e-30	-1.481	0.178	0.396	6.49165409938846e-26	down
PPP1R3C	2.36899740562894e-30	-1.33495	0.011	0.109	7.05250527655734e-26	down
CD34	2.46296432342187e-30	-1.84408	0.021	0.13	7.33224479082692e-26	down
EEF1A1P5	2.64294829427457e-30	-1.45118	0.012	0.111	7.8680570720554e-26	down
MRPL12	3.01708467690009e-30	-1.37809	0.057	0.192	8.98186108313157e-26	down
TRPT1	3.43984234653768e-30	-1.31573	0.039	0.163	1.02404106656427e-25	down
FBXL15	4.23424282706565e-30	-2.05103	0.018	0.122	1.26053408961744e-25	down
SAFB2	4.75816563792621e-30	-1.10863	0.045	0.173	1.41650591041063e-25	down
HDAC5	5.35152808861712e-30	-1.05151	0.028	0.143	1.59314991198132e-25	down
ITIH3	6.01742484020604e-30	-1.89434	0.01	0.106	1.79138737492934e-25	down
BFAR	7.94165858589185e-30	-1.01783	0.069	0.212	2.36423176102e-25	down
SLC25A12	8.11202797388128e-30	-1.29987	0.031	0.148	2.41495072782446e-25	down
NUDT16	1.03013785606467e-29	-1.17157	0.038	0.16	3.06672039750453e-25	down
ASB13	1.07920328410642e-29	-1.27651	0.029	0.144	3.21278817678482e-25	down
MAGEF1	1.12732916285445e-29	-1.32547	0.032	0.149	3.35605891781769e-25	down
SLC22A17	1.63207948611555e-29	-2.24142	0.012	0.109	4.85870063016599e-25	down
PLCB1	1.67090916212516e-29	-1.22491	0.016	0.119	4.97429657564659e-25	down
ILKAP	1.7683915269614e-29	-1.13858	0.024	0.134	5.26450157576408e-25	down
ZNF768	1.79793104716913e-29	-2.27414	0.019	0.123	5.35244072742249e-25	down
KIAA1671	2.07968237770112e-29	-1.25141	0.007	0.098	6.19121443841623e-25	down
KDELR3	2.16000273677302e-29	3.17214	0.112	0.021	6.43032814737328e-25	up
CTXN1	2.80879726694999e-29	-4.02331	0.005	0.091	8.36178946371012e-25	down
AVPI1	3.04744519000669e-29	-2.34877	0.005	0.091	9.07224433064992e-25	down
PXDC1	3.17156214525155e-29	-1.0687	0.024	0.133	9.44174050641387e-25	down
LAMA4	3.78280715312119e-29	2.22659	0.4	0.309	1.12614168948418e-24	up
SPSB3	5.0982866178436e-29	-1.76251	0.022	0.128	1.51775992613204e-24	down
GABPB1-IT1	5.29702018073252e-29	-2.01507	0.017	0.117	1.57692290780407e-24	down
HSPBP1	6.12816061152434e-29	-1.64414	0.023	0.129	1.8243534140508e-24	down
KAT8	8.36467303398818e-29	-1.92488	0.015	0.113	2.49016316221828e-24	down
SLC27A5	8.72963600040971e-29	-1.31325	0.012	0.108	2.59881263732197e-24	down
DGKD	8.75215086471298e-29	-1.27209	0.028	0.139	2.60551531242505e-24	down
TUBA4A	8.85848242592785e-29	-1.6979	0.014	0.111	2.63717021819872e-24	down
CYHR1	9.48358957098441e-29	-1.49586	0.028	0.139	2.82326461528206e-24	down
HOXA5	9.69912759731785e-29	-2.41274	0.011	0.103	2.88743028572152e-24	down
KLC2	1.02337511938208e-28	-2.39011	0.014	0.111	3.04658773040046e-24	down
ECHDC2	1.05673625833414e-28	-1.0478	0.017	0.118	3.14590384106074e-24	down
DVL2	1.20761226731541e-28	-1.91034	0.022	0.125	3.59506171979797e-24	down
HEIH	1.37908530077076e-28	-1.82346	0.017	0.117	4.10553694039454e-24	down
CCNB1IP1	1.64992995262753e-28	-2.04123	0.024	0.13	4.91184146897216e-24	down
DAPK3	1.77939361585194e-28	-1.29321	0.039	0.157	5.29725479439124e-24	down
RPP25L	2.21565932483154e-28	-2.19978	0.013	0.108	6.59601781002349e-24	down
EVA1B	2.66990309276338e-28	-1.5231	0.068	0.202	7.94830150715658e-24	down
SNX21	2.84512850398555e-28	-2.17767	0.009	0.099	8.469947556365e-24	down
TMEM203	2.9486308791776e-28	-1.7199	0.015	0.112	8.77807412731173e-24	down
SNHG3	3.83400482483894e-28	-1.32667	0.034	0.148	1.14138323635455e-23	down
ALKAL2	3.95779992024047e-28	-4.28643	0.001	0.078	1.17823703625559e-23	down
NID1	4.01402718054986e-28	2.4104	0.283	0.156	1.19497589164969e-23	up
SLC41A3	4.1209094754142e-28	-1.30936	0.018	0.117	1.22679475083081e-23	down
RDH14	4.62712133108802e-28	-1.1595	0.034	0.147	1.3774940202649e-23	down
CX3CL1	4.92803942435726e-28	-2.00138	0.008	0.096	1.46707733663116e-23	down
FAM46B	4.93354538214199e-28	-7.98731	0	0.076	1.46871646026367e-23	down
RPS4Y1	4.97589247226918e-28	-1.34453	0.099	0.245	1.48132318899453e-23	down
TMEM54	5.41783956261455e-28	-2.07586	0.014	0.109	1.61289083779035e-23	down
COL3A1	5.51269270524354e-28	3.07098	0.464	0.433	1.641128618351e-23	up
MMP2	5.55208725373648e-28	-1.21975	0.038	0.155	1.65285637543735e-23	down
FAM3A	6.92940716102994e-28	-2.22614	0.016	0.112	2.06288451183861e-23	down
TSSC4	9.64728909124111e-28	-1.56139	0.043	0.16	2.87199796246248e-23	down
FAM174A	1.08074292407782e-27	-1.52164	0.024	0.128	3.21737168497968e-23	down
MSRB1	1.17709432302294e-27	-1.01246	0.041	0.159	3.5042097996393e-23	down
EPSTI1	1.19770857211845e-27	3.17528	0.111	0.022	3.56557841919664e-23	up
SNHG1	1.31430733450138e-27	-1.70173	0.016	0.113	3.91269293481061e-23	down
MOAP1	1.59245669139047e-27	-1.24262	0.015	0.11	4.74074357026943e-23	down
SNHG14	1.81566559808714e-27	-1.18274	0.014	0.108	5.40523648550541e-23	down
MEIS2	2.243274635808e-27	-1.24571	0.031	0.14	6.67822859080041e-23	down
CDKN1C	2.51103410261779e-27	-1.00901	0.024	0.126	7.47534852349317e-23	down
RPL24P2	2.60912432530444e-27	-1.5662	0.008	0.094	7.76736311643133e-23	down
PM20D2	3.08446838872035e-27	-1.22362	0.013	0.106	9.18246239322047e-23	down
SCN4B	3.14468843870871e-27	-1.10249	0.018	0.116	9.36173748203583e-23	down
MICAL1	4.81110298217083e-27	-1.23457	0.026	0.13	1.43226535779225e-22	down
SRF	5.01219918795765e-27	-1.08601	0.028	0.135	1.49213169825499e-22	down
FSTL3	5.02050972447119e-27	-1.78592	0.032	0.139	1.49460574497507e-22	down
ECSIT	5.13408739859233e-27	-1.47589	0.02	0.119	1.52841781856094e-22	down
RHOD	5.52172380088435e-27	-2.58589	0.007	0.091	1.64381717552327e-22	down
DTD1	5.65884946348766e-27	-1.47975	0.035	0.146	1.68463948528028e-22	down
USF2	5.89103642097103e-27	-1.43578	0.028	0.134	1.75376154252308e-22	down
AQP3	6.53051294053766e-27	-4.6788	0.005	0.084	1.94413370239806e-22	down
NAP1L5	6.69449782007967e-27	-1.56544	0.02	0.119	1.99295200103772e-22	down
SHARPIN	7.94650017587097e-27	-1.57639	0.035	0.145	2.36567310235679e-22	down
JAGN1	8.68704225938717e-27	-1.06383	0.047	0.165	2.58613248061956e-22	down
FAM117A	9.02540847783153e-27	-2.65965	0.009	0.093	2.68686410385045e-22	down
TINF2	9.80523484708091e-27	-1.03793	0.041	0.156	2.91901841397599e-22	down
SLC25A23	1.06768549563413e-26	-1.49523	0.009	0.095	3.1784997205028e-22	down
FAM20C	1.14608546895974e-26	-1.47903	0.022	0.121	3.41189644109316e-22	down
SDHAF1	1.22049184234551e-26	-2.87018	0.004	0.082	3.63340421466257e-22	down
HOXB4	1.22337502495035e-26	-1.89139	0.016	0.11	3.64198744927718e-22	down
ABHD14B	1.23526541529441e-26	-1.42645	0.03	0.136	3.67738514133146e-22	down
FBXW4	1.30692002860933e-26	-1.57319	0.01	0.096	3.89070092516997e-22	down
PTPN18	1.51077472860272e-26	-1.46391	0.027	0.13	4.49757636705029e-22	down
DNAJC4	1.59315773699055e-26	-1.48633	0.024	0.125	4.74283058302086e-22	down
MRPS2	1.65088876547987e-26	-1.19616	0.041	0.155	4.91469585483359e-22	down
STK25	1.65822792807547e-26	-1.30574	0.032	0.14	4.93654454188067e-22	down
WDR74	2.09454085692367e-26	-1.37428	0.024	0.123	6.23544813106175e-22	down
CNPPD1	3.94710737460694e-26	-1.02631	0.026	0.128	1.17505386542049e-21	down
SFRP4	4.13424590022478e-26	-1.52635	0.007	0.089	1.23076500449692e-21	down
MRPS34	4.18076183604088e-26	-1.02739	0.073	0.203	1.24461279858937e-21	down
SCRN2	4.44565532969598e-26	-1.71516	0.015	0.105	1.32347159165049e-21	down
COMTD1	5.39348754467342e-26	-1.79901	0.018	0.112	1.60564124204928e-21	down
HAAO	5.44275993490809e-26	-1.16707	0.033	0.14	1.62030963262214e-21	down
HABP4	6.25680154776068e-26	-1.24017	0.024	0.123	1.86264982076835e-21	down
DVL1	6.53223069764262e-26	-1.96924	0.013	0.101	1.94464507868821e-21	down
ADAMTS9-AS2	6.85913165436424e-26	-1.81856	0.005	0.084	2.04196349350424e-21	down
ENC1	7.94033767939624e-26	3.65347	0.086	0.012	2.36383852715626e-21	up
TOLLIP	8.3435173926269e-26	-1.21106	0.029	0.131	2.48386512778503e-21	down
SHISA4	8.84404556332463e-26	-1.84094	0.022	0.119	2.63287236420174e-21	down
MACROD1	1.03679048090778e-25	-3.57572	0.005	0.083	3.08652526166246e-21	down
PARP14	1.05756212128843e-25	2.76035	0.185	0.075	3.14836243507566e-21	up
TRIM4	1.28649538247502e-25	-1.67347	0.02	0.113	3.82989675362813e-21	down
CREM	1.53502975809833e-25	-1.06205	0.086	0.222	4.56978358985873e-21	down
SOX4	1.54773205914864e-25	1.97429	0.326	0.207	4.60759834008549e-21	up
MIR4435-2HG	1.61692963722703e-25	2.65717	0.173	0.067	4.81359953002487e-21	up
ANGPTL4	2.2032883547151e-25	-2.62818	0.018	0.108	6.55918943198685e-21	down
FRK	2.61334795722379e-25	-1.6471	0.012	0.097	7.77993686865524e-21	down
AMPH	3.30307853983569e-25	-1.27979	0.018	0.109	9.83326481309085e-21	down
ROGDI	3.30497435735002e-25	-1.45496	0.014	0.1	9.838908661831e-21	down
OLFML2B	3.43741707979011e-25	2.24748	0.192	0.081	1.02331906465352e-20	up
PSMD3	3.99677476294636e-25	-1.16386	0.05	0.165	1.18983984692913e-20	down
TBC1D17	4.60697026776871e-25	-1.88251	0.016	0.103	1.37149504871474e-20	down
GPS1	4.93543613613626e-25	-1.0545	0.058	0.177	1.46927933772776e-20	down
GTPBP6	5.16026592748655e-25	-1.92294	0.014	0.101	1.53621116661275e-20	down
UBE2J2	5.1818587986605e-25	-1.05658	0.034	0.138	1.54263936436123e-20	down
FBLN2	6.25090251261206e-25	-1.82413	0.015	0.102	1.86089367800461e-20	down
GBP1	6.48165002794574e-25	2.65485	0.242	0.126	1.92958721331945e-20	up
EML2	6.65087791285188e-25	-1.47967	0.024	0.119	1.97996635465601e-20	down
AKT1S1	7.68687842838993e-25	-1.60647	0.019	0.11	2.28838370813168e-20	down
TNIP2	8.32150090782309e-25	-1.5608	0.023	0.117	2.47731082025893e-20	down
SMYD4	1.0993776282774e-24	-1.59033	0.021	0.113	3.27284719938183e-20	down
TRAP1	1.10049017645405e-24	-1.37952	0.025	0.121	3.27615925530371e-20	down
TRAF3IP1	1.3977318516941e-24	-1.55761	0.019	0.109	4.16104772249332e-20	down
PPP1R1A	1.63425272675683e-24	-2.61714	0.003	0.075	4.86517036755508e-20	down
AC018521.5	1.64497796041064e-24	-1.21805	0.018	0.107	4.89709938814248e-20	down
HOTAIRM1	1.6793905006532e-24	-1.77282	0.003	0.075	4.99954552044458e-20	down
HS3ST1	1.75341407052152e-24	-1.44472	0.009	0.087	5.21991368794257e-20	down
ASPN	2.28533757141216e-24	2.74262	0.261	0.148	6.80344995009401e-20	up
CCL4	2.36796864561983e-24	2.80567	0.291	0.191	7.04944265801024e-20	up
NXPH3	2.65500393607306e-24	-2.19884	0.005	0.077	7.90394671768951e-20	down
APOLD1	3.89669412070751e-24	2.049	0.497	0.44	1.16004583973463e-19	up
KRT15	5.06611099140734e-24	-5.45737	0.011	0.089	1.50818124214196e-19	down
IGHG1	5.439651075585e-24	-1.24256	0.071	0.196	1.61938412520165e-19	down
ZNF524	5.47334817126584e-24	-2.60661	0.009	0.085	1.62941575058584e-19	down
R3HDM4	6.84618519175089e-24	-1.20083	0.03	0.127	2.03810933158424e-19	down
SLC22A18	7.03099330984951e-24	-3.80021	0.005	0.076	2.0931267083422e-19	down
C11orf68	8.50920618313843e-24	-1.63995	0.013	0.095	2.53319068072031e-19	down
LINC01088	9.92819364506941e-24	-1.71239	0.004	0.074	2.95562324813716e-19	down
C3orf80	1.05643937784321e-23	6.04754	0.056	0.002	3.14502002783924e-19	up
PSMG4	1.24433016188269e-23	-1.07359	0.043	0.149	3.70437089192477e-19	down
IFI27	1.35093861016683e-23	2.11505	0.415	0.357	4.02174424246666e-19	up
TSTD1	1.3812695569146e-23	-1.18065	0.019	0.107	4.11203947093475e-19	down
KCTD1	1.7264742667047e-23	-1.91457	0.013	0.094	5.1397138919799e-19	down
ASMTL	1.84372417876124e-23	-1.9232	0.016	0.1	5.48876688017222e-19	down
MVB12A	1.87155100898438e-23	-1.15939	0.055	0.167	5.57160735374649e-19	down
TIMP4	1.90137651632084e-23	-1.26844	0.009	0.086	5.66039788908713e-19	down
TUSC2	1.92120954603228e-23	-1.2979	0.034	0.133	5.71944081853811e-19	down
ZNF219	2.02810657389409e-23	-3.4532	0.004	0.073	6.0376732704827e-19	down
BRSK2	2.36519466017741e-23	-8.01534	0	0.063	7.04118450334815e-19	down
HRAS	2.49355583408324e-23	-1.54625	0.027	0.12	7.42331571806582e-19	down
DDRGK1	2.86295416639521e-23	-1.00892	0.034	0.133	8.52301455335854e-19	down
NSMCE4A	2.95193334656973e-23	-1.09665	0.048	0.155	8.78790557273809e-19	down
HIST1H4C	3.27952576151433e-23	1.66833	0.608	0.681	9.76314819202816e-19	up
IMPA2	3.80194743595051e-23	-1.3057	0.024	0.114	1.13183975168247e-18	down
DUSP26	3.97516773892295e-23	-1.68608	0.005	0.076	1.18340743587736e-18	down
SMAD9	4.06412679808856e-23	-2.79115	0.003	0.069	1.20989054779096e-18	down
GNL1	5.19030724096057e-23	-1.50452	0.024	0.113	1.54515446563396e-18	down
KCNK3	5.25122408159805e-23	-3.75264	0.001	0.065	1.56328940909174e-18	down
U2AF2	9.36765809536768e-23	-1.1624	0.03	0.124	2.78875181499096e-18	down
EPHB6	1.07195284012558e-22	-1.69539	0.01	0.085	3.19120360505386e-18	down
AC100803.2	1.18207939910868e-22	-1.55451	0.011	0.086	3.51905037114655e-18	down
NOP16	1.38712869342223e-22	-1.16669	0.064	0.177	4.12948212031797e-18	down
STARD10	1.54040549002318e-22	-2.00986	0.006	0.075	4.585787143799e-18	down
RXRG	1.63102711574553e-22	-2.50571	0.003	0.068	4.85556772357445e-18	down
ADAMTS2	1.86177332891487e-22	3.36757	0.106	0.027	5.54249920017957e-18	up
RILPL2	2.19164541573145e-22	-1.166	0.028	0.12	6.52452840263253e-18	down
MMP12	2.56085544477977e-22	4.84841	0.051	0.001	7.62366665910937e-18	up
S100A16	2.56574644182631e-22	-1.60318	0.036	0.133	7.63822715731693e-18	down
MIB2	2.70828041807121e-22	-1.96134	0.006	0.075	8.06255080459798e-18	down
JPH2	2.98928567351989e-22	-1.35665	0.01	0.084	8.89910345006872e-18	down
PHYHD1	3.31465648034882e-22	-1.41524	0.02	0.104	9.86773234199845e-18	down
RPS6KB2	3.56747917473065e-22	-1.11952	0.026	0.115	1.06203855031731e-17	down
BCAT2	4.09860071064099e-22	-1.52909	0.028	0.117	1.22015343155782e-17	down
EFNA1	4.22994388797491e-22	-2.3677	0.007	0.076	1.25925429545013e-17	down
NUDT16L1	4.38037022785398e-22	-1.82597	0.018	0.099	1.30403621683213e-17	down
PXDN	4.70914732404148e-22	2.37442	0.206	0.101	1.40191315836715e-17	up
HLF	5.20785786736134e-22	-1.28201	0.011	0.085	1.55037928711347e-17	down
LIMCH1	5.42474671874327e-22	-3.40957	0.003	0.068	1.61494709816987e-17	down
FBXO31	5.76884809272716e-22	-1.35309	0.013	0.09	1.71738607720487e-17	down
FAM89B	5.83646252785107e-22	-1.08571	0.027	0.116	1.73751489454126e-17	down
ZNF358	5.83962342940109e-22	-1.3906	0.019	0.101	1.7384558949327e-17	down
FJX1	6.21712113282326e-22	3.72811	0.081	0.014	1.85083696124148e-17	up
ARHGEF10L	6.8235321054617e-22	-1.67126	0.011	0.085	2.03136550779595e-17	down
NOV	7.91418710276326e-22	-2.69666	0.007	0.075	2.35605350049262e-17	down
VWF	7.97087695097233e-22	-1.17573	0.009	0.081	2.37293006830446e-17	down
TRIM52-AS1	8.73276294355242e-22	-1.36652	0.03	0.12	2.59974352829555e-17	down
APOE	9.85632247264257e-22	-3.43818	0.014	0.089	2.93422720010569e-17	down
TMEM259	1.08971727224493e-21	-1.29975	0.03	0.122	3.24408831947315e-17	down
CDKN2AIP	1.25834621003495e-21	-1.61178	0.026	0.113	3.74609666727405e-17	down
OGFOD3	1.36110663180879e-21	-2.01164	0.018	0.097	4.05201444289477e-17	down
ACADS	1.49926776419601e-21	-1.70754	0.007	0.074	4.46332013401152e-17	down
CMBL	1.52864006875364e-21	-1.5985	0.012	0.085	4.55076148467958e-17	down
TRAPPC12	1.59795642541472e-21	-1.87586	0.014	0.089	4.75711627845961e-17	down
SLC9A3R1	1.69505629465609e-21	-1.74879	0.024	0.108	5.04618258919117e-17	down
UBXN6	1.83896222556056e-21	-1.26843	0.028	0.116	5.47459054549378e-17	down
CLIP4	2.21070214700871e-21	-1.59816	0.009	0.08	6.58126029164493e-17	down
ASB2	2.55890925074077e-21	-1.99144	0.005	0.069	7.61787283945526e-17	down
RGMA	2.58578726716116e-21	-1.49186	0.012	0.086	7.69788869433877e-17	down
CD14	2.65031016839523e-21	-1.02999	0.016	0.095	7.8899733713126e-17	down
MRPL49	2.77956106140433e-21	-1.45798	0.039	0.135	8.27475327980069e-17	down
RAMP2	2.87495745290271e-21	-1.30119	0.012	0.085	8.55874833729138e-17	down
RNU4ATAC	3.09449535861979e-21	-1.89926	0.006	0.072	9.2123126826111e-17	down
ACSS2	3.1930794711466e-21	-1.68978	0.02	0.101	9.50579758560344e-17	down
TMEM175	3.20191065985672e-21	-2.05171	0.009	0.077	9.53208803439346e-17	down
DAPL1	3.23135913798329e-21	-3.70199	0.007	0.073	9.61975615377626e-17	down
AL731571.1	3.52241428797734e-21	-2.26247	0.005	0.07	1.04862273353085e-16	down
GMFG	3.79204960889694e-21	2.5993	0.15	0.059	1.12889316856862e-16	up
PTGES2	3.80418354478186e-21	-1.30889	0.028	0.115	1.13250544128156e-16	down
CCDC86	3.99766181730806e-21	-1.07519	0.033	0.123	1.19010392301261e-16	down
AC008124.1	4.00651320866945e-21	-1.31565	0.009	0.079	1.19273898222089e-16	down
CBLN1	4.35298524671959e-21	-2.9275	0.002	0.062	1.29588370794842e-16	down
CXCL9	4.39996959169682e-21	6.04272	0.05	0.002	1.30987094744814e-16	up
SERTAD3	4.41306403658964e-21	-1.27665	0.025	0.109	1.31376916369273e-16	down
SPP1	5.06619215718055e-21	2.75498	0.078	0.014	1.50820540519265e-16	up
HIST3H2A	5.54286831549918e-21	-1.95039	0.01	0.08	1.65011189752411e-16	down
HMGCLL1	5.73986446680059e-21	-2.04037	0.004	0.067	1.70875765176654e-16	down
LYRM9	8.53606569576845e-21	-1.50715	0.006	0.071	2.54118675763027e-16	down
AP001528.2	9.41466688872764e-21	-4.56678	0.003	0.062	2.80274633277422e-16	down
PLEKHJ1	9.56139621077083e-21	-1.02005	0.037	0.129	2.84642765194648e-16	down
WNT5A	1.04179791604337e-20	4.80033	0.058	0.005	3.10143239606112e-16	up
POLR2H	1.08455665661446e-20	-1.13645	0.044	0.14	3.22872516674124e-16	down
TOM1L2	1.17209404093111e-20	-1.624	0.011	0.082	3.48932395985193e-16	down
ABHD14A	1.430696587295e-20	-1.79838	0.016	0.091	4.25918374037723e-16	down
CUEDC1	1.51754086448455e-20	-2.02434	0.011	0.08	4.5177191535705e-16	down
FAM207A	1.57095146043692e-20	-1.34244	0.023	0.104	4.6767224977207e-16	down
ETHE1	1.64602365047307e-20	-1.22137	0.047	0.144	4.90021240745834e-16	down
CABP1	1.6479791879196e-20	-1.08323	0.018	0.096	4.90603404243665e-16	down
RCC1L	1.77873441522121e-20	-2.76508	0.011	0.081	5.29529235411353e-16	down
HMGN5	1.89217214873142e-20	-1.1988	0.024	0.104	5.63299648677344e-16	down
GALNT16	1.90300096215315e-20	-1.05895	0.009	0.076	5.66523386432991e-16	down
SLC48A1	1.96703273892719e-20	-1.47031	0.009	0.075	5.85585646378625e-16	down
TGM2	2.02365690653754e-20	-1.50417	0.018	0.096	6.02442661076227e-16	down
SRPX	2.24646275034223e-20	-1.08183	0.032	0.121	6.6877196077688e-16	down
C20orf27	2.38741552300766e-20	-1.29517	0.044	0.139	7.10733601199379e-16	down
CCL4L2	2.55191545882544e-20	2.59163	0.212	0.117	7.59705232092332e-16	up
FSTL1	2.64059619637764e-20	1.79318	0.369	0.292	7.86105487661623e-16	up
SLC25A33	2.80910671849735e-20	-1.69174	0.009	0.076	8.36271070096662e-16	down
GALNT18	2.85570496307398e-20	-2.29578	0.005	0.066	8.50143367507122e-16	down
MTCO1P23	2.94637612859659e-20	7.7363	0.043	0	8.77136173483204e-16	up
PACS2	3.1773578179519e-20	-1.84683	0.02	0.097	9.45899422404282e-16	down
SYS1	3.36311697356157e-20	-1.20446	0.021	0.1	1.00119992302928e-15	down
SLC27A3	3.694896617488e-20	-1.34213	0.014	0.086	1.09997072302618e-15	down
KRT19	3.8939592706674e-20	-4.61393	0.007	0.071	1.15923167487768e-15	down
TMEM129	3.99439639830273e-20	-1.11838	0.019	0.096	1.18913180777472e-15	down
RAB40B	4.93384762129075e-20	-1.89081	0.011	0.078	1.46880643685826e-15	down
DNAJB2	5.03292210322294e-20	-1.10798	0.016	0.089	1.49830091012947e-15	down
SULF1	5.76589757771448e-20	2.36427	0.283	0.189	1.7165077088856e-15	up
DTNBP1	6.09079396424673e-20	-1.23522	0.02	0.097	1.81322936315625e-15	down
EPHX2	7.0721515915861e-20	-4.93209	0.001	0.057	2.10537952881518e-15	down
CXCL14	7.37127359849807e-20	-4.05457	0.014	0.084	2.19442815027288e-15	down
ALDH1A3	7.54246048612949e-20	-3.25822	0.006	0.068	2.24539048672075e-15	down
HAPLN2	7.804023702753e-20	-7.97435	0	0.053	2.32325785630957e-15	down
TRNP1	7.9969813509791e-20	-1.34193	0.009	0.075	2.38070134818648e-15	down
FAM199X	8.16103325409725e-20	-1.01769	0.02	0.097	2.42953959974475e-15	down
LYSMD2	9.19439490093506e-20	-1.06565	0.038	0.128	2.73717136200837e-15	down
TMEM25	9.70053463007653e-20	-2.59057	0.004	0.063	2.88784915937378e-15	down
GPC1	1.00418503687182e-19	-1.30728	0.041	0.132	2.98945885476742e-15	down
ADGRF5	1.06699663753255e-19	1.63784	0.244	0.135	3.17644898993439e-15	up
LRRC17	1.08194246997112e-19	-1.02586	0.016	0.089	3.22094273310403e-15	down
ACAA1	1.13885441106397e-19	-1.86853	0.028	0.109	3.39036958173745e-15	down
AC100810.1	1.15221494793928e-19	-1.42053	0.022	0.1	3.43014390001524e-15	down
CES2	1.33917131416254e-19	-1.68241	0.022	0.1	3.98671300226187e-15	down
HSD17B8	1.35652207436933e-19	-2.22073	0.003	0.061	4.0383662153975e-15	down
FAHD2CP	1.36248039816558e-19	-1.73695	0.01	0.075	4.05610414533893e-15	down
PI15	1.38015733492286e-19	3.47716	0.108	0.033	4.10872838606536e-15	up
SLC2A4RG	1.54691007929719e-19	-1.51728	0.023	0.101	4.60515130606773e-15	down
TARSL2	1.7694074562103e-19	-1.582	0.014	0.084	5.26752599713805e-15	down
CPNE2	1.92556619604914e-19	-1.2578	0.027	0.108	5.7324105656383e-15	down
SLC39A3	2.29510954553159e-19	-1.94144	0.016	0.087	6.83254111704754e-15	down
DHRS1	2.42233382800537e-19	-1.28141	0.02	0.096	7.211287805972e-15	down
VCAN	2.5368194942612e-19	3.02226	0.175	0.084	7.55211163441559e-15	up
IFI44L	3.04436001174505e-19	3.17836	0.086	0.02	9.063059754965e-15	up
AC098614.1	3.11749348649107e-19	-1.76714	0.009	0.073	9.28077810928392e-15	down
MRNIP	3.35706110440194e-19	-1.49543	0.012	0.08	9.99397090780458e-15	down
CCZ1B	3.38101625266584e-19	-1.43904	0.013	0.081	1.00652853841862e-14	down
PAMR1	3.40918591320494e-19	3.91812	0.061	0.008	1.01491464636111e-14	up
RMND5B	3.46068449100688e-19	-1.41246	0.012	0.078	1.03024577297275e-14	down
CFH	3.54801027284644e-19	1.6894	0.269	0.164	1.05624265822638e-14	up
ANKRD37	4.41760686092531e-19	-1.81909	0.012	0.08	1.31512156249746e-14	down
SENP2	4.56637791230001e-19	-1.21131	0.023	0.1	1.35941070449171e-14	down
NAXD	4.98041701400376e-19	-1.44163	0.019	0.092	1.48267014506892e-14	down
THAP7	5.21828895157529e-19	-1.02641	0.032	0.115	1.55348462088396e-14	down
DHRS4	5.65536077390033e-19	-1.32053	0.02	0.095	1.68360090239013e-14	down
TMEM80	6.89500049669046e-19	-1.09631	0.019	0.092	2.05264164786475e-14	down
CERS4	6.91271104535287e-19	-2.26198	0.006	0.065	2.05791407820155e-14	down
MGST1	7.25034369613167e-19	-1.61094	0.014	0.082	2.1584273183384e-14	down
FBXO17	7.43356699023831e-19	-1.83711	0.013	0.08	2.21297289299394e-14	down
JOSD2	7.57389300690603e-19	-1.09583	0.049	0.143	2.25474794815593e-14	down
AC105942.1	8.27434342234408e-19	-1.94688	0.005	0.063	2.46327203683183e-14	down
BPHL	8.30866370189734e-19	-1.64363	0.013	0.08	2.47348918405484e-14	down
MARC2	8.58056452940807e-19	-1.14133	0.014	0.083	2.55443406040478e-14	down
GPAT2	8.83999238112044e-19	-2.52112	0.013	0.08	2.63166573185956e-14	down
GKAP1	9.19552891850829e-19	-3.0585	0.001	0.054	2.73750895903992e-14	down
RBM24	9.59918455846168e-19	-1.09283	0.011	0.075	2.85767724305404e-14	down
P4HTM	1.02282298296288e-18	-1.77691	0.014	0.081	3.0449440202805e-14	down
BCL2L11	1.09765110580129e-18	-1.95529	0.005	0.061	3.26770734197045e-14	down
TCF7L1	1.2797292603519e-18	-1.2344	0.012	0.078	3.8097540080676e-14	down
RPS2P5	1.32648829243276e-18	-1.92795	0.011	0.075	3.94895564657232e-14	down
IGHG4	1.35438575023657e-18	1.12809	0.102	0.229	4.03200637845428e-14	up
MTHFD2L	1.48801400618132e-18	-1.21732	0.02	0.092	4.42981769640178e-14	down
ATP6V0E2	1.54125431062181e-18	-2.02817	0.006	0.064	4.58831408272111e-14	down
TRPC6	1.553553589056e-18	2.47073	0.164	0.076	4.62492903461971e-14	up
DUSP28	1.55500093075193e-18	-2.02299	0.009	0.07	4.6292377708485e-14	down
SH2B1	1.77901727120126e-18	-1.77023	0.011	0.074	5.29613441636616e-14	down
SNHG12	2.1184509775446e-18	-1.79387	0.012	0.077	6.30662856015028e-14	down
TUBG2	2.15171169009768e-18	-1.43135	0.008	0.068	6.40564570142081e-14	down
CLDN5	2.4471345735856e-18	-2.81609	0.002	0.054	7.28511962556433e-14	down
DEAF1	2.56316024142111e-18	-1.94293	0.011	0.073	7.63052803871066e-14	down
CD248	2.70257634783761e-18	2.4699	0.201	0.109	8.04556978751257e-14	up
IFIT1	2.91951624172045e-18	3.35366	0.112	0.038	8.69139985160177e-14	up
PRDM16	4.06701095499979e-18	-1.6934	0.005	0.061	1.21074916130344e-13	down
PAPPA	4.10379741740999e-18	3.29313	0.074	0.015	1.22170049116295e-13	up
PINX1	4.37502913253536e-18	-1.87255	0.02	0.09	1.30244617275578e-13	down
C1orf35	4.42324208635675e-18	-1.69472	0.026	0.101	1.3167991691084e-13	down
CACNA1A	4.52814483315978e-18	-1.66399	0.004	0.058	1.34802871683167e-13	down
GMDS	5.44321136755724e-18	-2.48617	0.016	0.082	1.62044402412179e-13	down
B4GAT1	5.44717483390982e-18	-1.16357	0.018	0.088	1.62162394805495e-13	down
XAB2	6.25974294917607e-18	-1.2688	0.017	0.085	1.86352547596971e-13	down
BRD9	6.49739426013768e-18	-1.54864	0.028	0.104	1.93427427124299e-13	down
ORMDL3	7.04339199229743e-18	-1.16784	0.024	0.099	2.09681779610694e-13	down
LMCD1	7.55509502019458e-18	-1.38273	0.081	0.184	2.24915178751193e-13	down
EDN3	7.63396885548892e-18	-3.81074	0.001	0.051	2.27263252827905e-13	down
COQ7	7.81214244465882e-18	-1.12099	0.023	0.096	2.32567480577493e-13	down
CCNQ	7.96823294112415e-18	-1.96063	0.013	0.077	2.37214294657266e-13	down
SLC6A8	9.36273523894781e-18	-1.65391	0.007	0.063	2.78728628063476e-13	down
BOLA1	9.65334472230023e-18	-1.24009	0.027	0.102	2.87380072382878e-13	down
GDF11	1.02032138395009e-17	-1.01872	0.027	0.102	3.03749676001942e-13	down
MPPED2	1.04915951738395e-17	-2.13818	0.004	0.057	3.12334788325201e-13	down
SLC25A38	1.06188121363869e-17	-1.27135	0.015	0.081	3.16122037300237e-13	down
IER5L	1.08563231395021e-17	-1.10649	0.024	0.098	3.23192739862978e-13	down
FAM131A	1.09582161154523e-17	-1.59286	0.01	0.07	3.26226093757016e-13	down
TPRA1	1.11330717529176e-17	-1.44752	0.022	0.093	3.31431546084358e-13	down
PAG1	1.18332499489767e-17	2.46114	0.16	0.074	3.52275850981037e-13	up
AC138393.1	1.34739949515653e-17	-2.27076	0.003	0.054	4.01120829708098e-13	down
PRPH	1.4674481630578e-17	-2.19468	0.003	0.054	4.36859318142308e-13	down
GJA5	1.53682342276048e-17	-1.13343	0.011	0.073	4.57512332955794e-13	down
TP53RK	1.5946329326728e-17	-1.11312	0.03	0.107	4.74722224056692e-13	down
COL15A1	1.83530710110117e-17	2.50549	0.166	0.081	5.46370923997818e-13	up
NSUN5	1.96384022113312e-17	-1.33966	0.015	0.08	5.84635233831331e-13	down
CRAT	2.27489810220321e-17	-1.76641	0.02	0.088	6.77237165025896e-13	down
FN1	2.2886928679529e-17	2.749	0.443	0.459	6.8134386678958e-13	up
LRP11	2.67906212877634e-17	-1.07581	0.018	0.085	7.97556795736716e-13	down
AC092069.1	2.92493696095469e-17	3.65503	0.092	0.027	8.70753733276213e-13	up
PHYHIP	3.24159216030155e-17	-2.86819	0.003	0.054	9.65021986121772e-13	down
AL355974.2	3.36346040904213e-17	-1.29077	0.007	0.062	1.00130216377184e-12	down
MARCKS	3.51441909494308e-17	1.70171	0.274	0.181	1.04624256456456e-12	up
AGTPBP1	3.76787855965828e-17	-1.1713	0.017	0.083	1.12169744721027e-12	down
MTHFR	3.76851416275432e-17	-1.56547	0.01	0.069	1.12188666625196e-12	down
DNAJC30	5.26080293717475e-17	-1.18078	0.018	0.085	1.56614103439692e-12	down
MCRIP2	5.71874292428179e-17	-3.20307	0.008	0.063	1.70246976855869e-12	down
SEMA4B	6.13536563211828e-17	-1.59892	0.016	0.08	1.82649834868161e-12	down
NPEPL1	6.50155980086463e-17	-1.55993	0.014	0.077	1.9355143527174e-12	down
TRIM26	6.6170569672595e-17	-1.03042	0.021	0.089	1.96989785915315e-12	down
ATP2A3	6.76192332711738e-17	-3.12804	0.005	0.056	2.01302457448284e-12	down
DENND3	6.85274672491111e-17	-1.06255	0.007	0.062	2.04006270000604e-12	down
ECM1	7.09634562159159e-17	1.93242	0.177	0.089	2.11258209154782e-12	up
NAP1L2	7.10061090472629e-17	-2.86555	0.003	0.051	2.11385186633702e-12	down
GNAL	7.17602138787606e-17	-1.29072	0.007	0.061	2.1363015671707e-12	down
CYP27A1	7.4545809349253e-17	-2.12076	0.005	0.056	2.21922874432726e-12	down
PPP1R16A	8.3281388299365e-17	-2.6518	0.009	0.064	2.4792869296721e-12	down
PACSIN3	9.41830358708111e-17	-1.03212	0.012	0.073	2.80382897787405e-12	down
TRIM29	9.75195963438854e-17	-4.3703	0.003	0.051	2.90315838315747e-12	down
AP002387.2	1.06175461886288e-16	-2.45422	0.003	0.051	3.16084350035479e-12	down
COL12A1	1.14740250371858e-16	1.94892	0.271	0.183	3.41581725357021e-12	up
FAM50B	1.15383506787134e-16	-1.69956	0.007	0.06	3.43496699705296e-12	down
UCK1	1.16623678118797e-16	-1.41101	0.017	0.081	3.47188689759658e-12	down
LCP2	1.24527656946362e-16	3.52129	0.079	0.02	3.7071883472932e-12	up
GATD1	1.37398750171799e-16	-1.17738	0.014	0.076	4.09036079261447e-12	down
SLC8B1	1.59422298157247e-16	-1.29602	0.012	0.071	4.74600181614124e-12	down
STK40	1.77903564489351e-16	-1.01669	0.016	0.08	5.29618911484797e-12	down
SART1	2.06598796547125e-16	-1.61805	0.017	0.081	6.15044617320791e-12	down
CCL8	2.35617223910518e-16	2.24708	0.118	0.044	7.01432475581612e-12	up
COL1A2	2.47390844271907e-16	2.46377	0.477	0.537	7.36482543397467e-12	up
TSC2	2.57875863499795e-16	-2.31289	0.011	0.068	7.67696445638891e-12	down
ACAD9	2.60327075602544e-16	-1.06911	0.021	0.087	7.74993704068775e-12	down
SCAP	2.74036385955696e-16	-1.56263	0.017	0.08	8.15806320990108e-12	down
EXOSC5	2.80245939499794e-16	-1.03842	0.026	0.097	8.34292161890888e-12	down
B9D1	2.81115082350742e-16	-1.53976	0.014	0.075	8.36879600158158e-12	down
TACSTD2	2.99954598971317e-16	-3.11862	0.017	0.078	8.92964841137611e-12	down
FOSL1	3.13809788242432e-16	-1.78275	0.011	0.068	9.34211739597721e-12	down
LRRC4B	3.23237340557672e-16	-1.70389	0.012	0.07	9.6227756284019e-12	down
MTND1P23	3.28384818253863e-16	2.78895	0.12	0.048	9.7760160394175e-12	up
AKAP8	3.43690307354671e-16	-1.06589	0.029	0.101	1.02316604499485e-11	down
ALDOC	3.44865940310527e-16	-1.36895	0.009	0.063	1.02666590430444e-11	down
LINC02515	3.47242540978566e-16	-3.14951	0.007	0.06	1.03374104449319e-11	down
ATF5	3.54903786828967e-16	-1.60266	0.012	0.07	1.05654857338983e-11	down
CXCL10	3.61365114764112e-16	8.13495	0.041	0.003	1.07578394665276e-11	up
TPPP	3.85160811216374e-16	-1.61196	0.007	0.059	1.14662373499115e-11	down
RNU5B-1	4.26666354209188e-16	-2.05445	0.003	0.051	1.27018573648075e-11	down
PLCD1	4.46203768443666e-16	-1.39164	0.009	0.064	1.3283486186568e-11	down
TMUB1	4.51884244684157e-16	-1.64165	0.018	0.08	1.34525939642473e-11	down
RCL1	4.67704465554125e-16	-1.06516	0.011	0.068	1.39235619395463e-11	down
ZNF581	4.81691273931499e-16	-1.80061	0.012	0.069	1.43399492249407e-11	down
COL5A3	4.91190717102999e-16	1.91786	0.175	0.089	1.46227476481563e-11	up
AGT	5.51848933465708e-16	-1.04636	0.014	0.073	1.64285427492741e-11	down
AK5	6.06501765484137e-16	-1.17385	0.01	0.065	1.80555575584628e-11	down
STUM	6.29211815010542e-16	-2.06803	0.003	0.049	1.87316357328638e-11	down
BCAS4	6.60916983376489e-16	-1.82076	0.009	0.062	1.96754985951181e-11	down
ILVBL	6.69068830958932e-16	-1.3412	0.023	0.089	1.99181790976474e-11	down
TESK1	7.57422187973274e-16	-1.33995	0.014	0.074	2.25484585359644e-11	down
E2F4	7.73684653041348e-16	-1.12837	0.029	0.1	2.30325921210409e-11	down
LSMEM2	7.90752706582458e-16	-2.73938	0.001	0.045	2.35407080749598e-11	down
PXMP2	8.1882724249632e-16	-1.1007	0.014	0.074	2.43764870091154e-11	down
TRABD2B	8.23428483931972e-16	-2.42882	0.002	0.047	2.45134659666548e-11	down
IL18	9.09750114162286e-16	-2.30741	0.005	0.053	2.70832608986112e-11	down
HRCT1	1.04933843782977e-15	-1.26213	0.005	0.053	3.12388052941922e-11	down
ASB1	1.05584757198377e-15	-1.6851	0.009	0.063	3.14325822179569e-11	down
KCNK6	1.06608876253964e-15	3.40223	0.059	0.011	3.17374624608051e-11	up
DYSF	1.32046517241926e-15	-2.83747	0.002	0.046	3.93102481829214e-11	down
GFPT2	1.35043661254497e-15	-1.89689	0.005	0.054	4.02024979554636e-11	down
PI16	1.45507846700283e-15	-1.51529	0.003	0.048	4.33176859626743e-11	down
SCARA3	1.48706592051248e-15	-1.68655	0.012	0.068	4.42699524536565e-11	down
AL450332.1	1.51891121428653e-15	-1.55363	0.003	0.049	4.521798684931e-11	down
NUP35	1.5281998627312e-15	-1.56421	0.016	0.076	4.54945099135078e-11	down
PCBP4	1.5825625837695e-15	-1.44121	0.02	0.082	4.7112888118818e-11	down
PRICKLE1	1.62056432111275e-15	-1.05008	0.009	0.062	4.82441998395265e-11	down
LGALS7B	1.71608055492917e-15	-5.1178	0.001	0.044	5.10877181202414e-11	down
SYNGR1	1.7211100365342e-15	-1.09234	0.025	0.091	5.12374457876232e-11	down
RAB20	1.72832970686135e-15	-1.18111	0.017	0.077	5.14523753732624e-11	down
MX2	1.91376629172948e-15	2.84783	0.085	0.025	5.69728225047865e-11	up
VIPR1	1.96346791291135e-15	-7.12911	0	0.041	5.84524397673709e-11	down
CLIP3	2.15659858154824e-15	-1.06517	0.012	0.069	6.4201939772691e-11	down
TMEM8B	2.19026418708668e-15	-1.04808	0.007	0.058	6.52041648495705e-11	down
KIZ	2.26763871814344e-15	-1.15656	0.019	0.081	6.75076046391303e-11	down
PEMT	2.29256146573804e-15	-1.11478	0.036	0.11	6.82495548350214e-11	down
ISG15	2.43825121089055e-15	2.35555	0.296	0.222	7.25867385482117e-11	up
RBP1	2.61090019482764e-15	-1.42581	0.02	0.082	7.77264988000187e-11	down
DGCR2	2.65003024434907e-15	-2.38394	0.011	0.064	7.88914003742719e-11	down
MOXD1	2.73934293469624e-15	-1.62137	0.009	0.061	8.1550239165907e-11	down
ADAMTS8	3.03245974370427e-15	-2.84931	0.004	0.05	9.02763265700762e-11	down
PTPRD	3.26101639243754e-15	-1.1304	0.006	0.055	9.70804580028656e-11	down
BRD3OS	3.48475487473201e-15	-1.34719	0.02	0.081	1.03741152620772e-10	down
AC073896.2	3.72332083053344e-15	-1.39175	0.007	0.057	1.1084326112498e-10	down
NTHL1	3.79015762412129e-15	-1.1652	0.024	0.088	1.12832992470091e-10	down
CDC34	4.07277739643925e-15	-1.92031	0.021	0.083	1.21246583091996e-10	down
RAVER2	4.08704238073436e-15	-1.1666	0.007	0.057	1.21671251674462e-10	down
ZNF384	4.14662185988914e-15	-1.42389	0.015	0.073	1.234449327689e-10	down
RAB3D	4.2931002841021e-15	-1.55014	0.006	0.054	1.27805595457719e-10	down
LRRN4CL	4.54746810278637e-15	-7.20348	0	0.04	1.3537812541995e-10	down
CNGA1	4.54746810278637e-15	-8.08089	0	0.04	1.3537812541995e-10	down
LAGE3	4.77015568642999e-15	-1.29841	0.032	0.1	1.42007534785021e-10	down
THBS2	5.39758067386205e-15	2.16444	0.106	0.04	1.60685976660873e-10	up
PITPNA-AS1	6.02031844100446e-15	-2.90036	0.009	0.059	1.79224879988703e-10	down
SERP2	6.06824694347457e-15	-2.01226	0.006	0.054	1.80651711507238e-10	down
RARA	6.53555799434583e-15	-1.01042	0.016	0.073	1.94563561491675e-10	down
PTH1R	6.76370567637961e-15	-3.18492	0.004	0.049	2.01355517985821e-10	down
PTPRF	7.40852144692469e-15	-1.13521	0.01	0.062	2.20551683474948e-10	down
C19orf25	7.82861613567745e-15	-1.2539	0.022	0.084	2.33057902359118e-10	down
ITGA4	8.27462607763682e-15	2.51819	0.101	0.037	2.46335618331248e-10	up
MARCKSL1	8.28765731198351e-15	2.34564	0.103	0.038	2.46723558177749e-10	up
ZNF688	9.06341684215483e-15	-1.09449	0.016	0.073	2.69817919390949e-10	down
PIGU	9.12364783810393e-15	-1.40076	0.021	0.082	2.71610996140354e-10	down
DEFB1	9.53031307911466e-15	-4.72376	0.002	0.044	2.83717420365244e-10	down
TPX2	1.00884746015347e-14	2.4481	0.085	0.027	3.00333888887687e-10	up
AL353743.1	1.07410940751068e-14	-2.70409	0.004	0.048	3.19762370615928e-10	down
ZNF204P	1.12087248873072e-14	-1.76865	0.005	0.051	3.33683739895136e-10	down
OXLD1	1.26063555390493e-14	-1.25683	0.026	0.089	3.75291204397497e-10	down
PITX1	1.29520683182633e-14	-2.22905	0.013	0.067	3.85583073834699e-10	down
DNAAF2	1.32009772882218e-14	-1.56369	0.022	0.083	3.92993093870362e-10	down
AC004656.1	1.43395317499849e-14	-1.60003	0.006	0.052	4.26887860197051e-10	down
SNHG19	1.49592010102429e-14	-2.10689	0.007	0.055	4.45335414074931e-10	down
PELP1	1.50153879435411e-14	-1.24948	0.017	0.075	4.4700809907922e-10	down
MAPKAPK5	1.61475258323241e-14	-1.26533	0.018	0.076	4.8071184402829e-10	down
HDHD3	1.62933583549601e-14	-2.41326	0.003	0.045	4.85053278227161e-10	down
FNDC4	1.63363522551868e-14	-3.19959	0.003	0.046	4.86333206636911e-10	down
LIPE-AS1	1.63831452090839e-14	-2.59208	0.003	0.046	4.87726232874429e-10	down
ITPKB	1.75900456647247e-14	-1.2149	0.019	0.078	5.23655659438855e-10	down
GBP3	1.79304410280526e-14	2.38128	0.099	0.036	5.33789229405126e-10	up
FN3K	1.81411380660244e-14	-1.01673	0.003	0.046	5.40061680225546e-10	down
BTC	1.81858451038334e-14	-1.24109	0.005	0.049	5.41392608741121e-10	down
SH3GLB2	1.87057007031601e-14	-1.74585	0.014	0.069	5.56868709933077e-10	down
TRADD	1.95484964217919e-14	-1.05461	0.026	0.09	5.81958738476745e-10	down
PXMP4	1.96982468896751e-14	-1.09138	0.013	0.067	5.86416809905629e-10	down
AKT2	2.08158224364562e-14	-1.31184	0.026	0.09	6.19687033933301e-10	down
HDGFL2	2.24855933241663e-14	-1.49582	0.011	0.061	6.69396113260432e-10	down
MFSD14C	2.29705375647635e-14	-2.0835	0.007	0.055	6.83832903303011e-10	down
CARS2	2.2994869541022e-14	-1.22025	0.039	0.11	6.84557266236225e-10	down
HOXA-AS2	2.46877364162553e-14	-1.94905	0.005	0.049	7.34953913111919e-10	down
LTC4S	2.50857791857192e-14	-2.61075	0.003	0.044	7.46803646358862e-10	down
CHMP4C	2.50977879941991e-14	-1.63231	0.003	0.046	7.47161148587307e-10	down
MLYCD	2.5504060028668e-14	-1.20095	0.004	0.047	7.59255867053447e-10	down
FTLP3	2.59476563853286e-14	-1.53479	0.003	0.046	7.72461730591233e-10	down
AC245297.1	2.62704784696551e-14	-1.68217	0.003	0.046	7.82072144041632e-10	down
IL17RC	2.63869118079585e-14	-1.56838	0.009	0.057	7.85538364522924e-10	down
UBALD1	2.72948311141509e-14	-1.54814	0.024	0.085	8.12567122268272e-10	down
MRI1	2.82465739598977e-14	-1.31254	0.014	0.068	8.40900506786154e-10	down
CENPV	2.84215999506098e-14	-2.25632	0.006	0.051	8.46111030529654e-10	down
ITGA9-AS1	2.84432442486141e-14	-1.39194	0.007	0.055	8.46755381281242e-10	down
OAS1	2.91731775851732e-14	2.7826	0.074	0.021	8.68485496710607e-10	up
KLC4	3.13059576632453e-14	-1.76327	0.007	0.053	9.31978359634812e-10	down
UBL4A	3.22249015242423e-14	-1.22386	0.018	0.075	9.59335318376693e-10	down
SURF2	3.22611907688227e-14	-1.0893	0.028	0.092	9.60415649187851e-10	down
INTS1	3.35455174491038e-14	-1.45095	0.011	0.062	9.9865005445982e-10	down
SFRP1	3.50769715342258e-14	-2.18638	0.005	0.048	1.0442414425739e-09	down
MANSC1	3.53060559344152e-14	-1.54086	0.006	0.051	1.05106128516754e-09	down
EIF4ENIF1	3.68041418407481e-14	-1.0152	0.013	0.066	1.09565930259907e-09	down
MTERF2	3.69058235829436e-14	-1.00724	0.009	0.058	1.09868636806423e-09	down
PTX3	3.86491401409503e-14	-3.03935	0.003	0.044	1.15058490199609e-09	down
KLF5	3.87796902576772e-14	-1.90903	0.011	0.062	1.15447137897105e-09	down
PNPLA4	4.05366740929922e-14	-1.03308	0.024	0.086	1.20677678774838e-09	down
ADGRD1	4.19038605866587e-14	-1.43696	0.003	0.045	1.24747792966483e-09	down
C6orf226	4.19583023657381e-14	-1.10407	0.03	0.096	1.24909866142802e-09	down
ADCYAP1	4.38019341501994e-14	5.14545	0.044	0.006	1.30398357965144e-09	up
AGBL5	4.41826576832337e-14	-1.27916	0.007	0.054	1.31531771922987e-09	down
KIF5C	4.42578892895023e-14	-1.06524	0.007	0.054	1.31755736414848e-09	down
AC026369.2	4.69205009710499e-14	3.03073	0.055	0.011	1.39682331390816e-09	up
UNC119	4.7206347204738e-14	-1.66538	0.015	0.069	1.40533295628505e-09	down
HOXA7	4.8144489134424e-14	-5.01207	0.001	0.04	1.4332614415318e-09	down
MFAP3L	5.18615509524731e-14	-1.1677	0.005	0.049	1.54391837185513e-09	down
MSRA	5.29035668364086e-14	-1.08083	0.019	0.076	1.57493918471988e-09	down
POMGNT2	5.62638430035355e-14	-2.21304	0.009	0.056	1.67497460621525e-09	down
KLF15	6.06344015998842e-14	-2.22346	0.003	0.043	1.80508613562855e-09	down
OSER1-AS1	6.1399351137992e-14	-2.27348	0.007	0.052	1.82785868337802e-09	down
NAALADL1	7.085412794575e-14	-1.61176	0.008	0.055	2.10932738894498e-09	down
XAF1	7.35468470520602e-14	1.92388	0.135	0.063	2.18948963673983e-09	up
LAMC1	8.05461834430123e-14	2.19401	0.361	0.329	2.39785988109848e-09	up
PGGHG	8.26993685544853e-14	-2.49952	0.005	0.047	2.46196020186703e-09	down
TIMM29	8.28049605737279e-14	-1.47065	0.014	0.066	2.46510367627988e-09	down
AUH	8.71091561187387e-14	-1.02495	0.014	0.066	2.59323957765485e-09	down
TNFRSF19	9.57105525036686e-14	2.45213	0.087	0.03	2.84930314803422e-09	up
PPP1R35	9.67783275877013e-14	-1.9457	0.014	0.065	2.88109081228587e-09	down
ARFIP2	9.75053453949415e-14	-1.33067	0.024	0.085	2.90273413240741e-09	down
SEC31A	1.01902419863086e-13	1.47764	0.495	0.543	3.03363503932406e-09	up
OAS3	1.09701353211961e-13	3.04029	0.074	0.022	3.26580928512009e-09	up
FOXL1	1.13687659795964e-13	-2.31886	0.007	0.052	3.38448163212586e-09	down
PIP4P1	1.140528250579e-13	-1.56818	0.018	0.074	3.39535260197368e-09	down
SLC2A4	1.24264348880787e-13	-1.10713	0.008	0.054	3.69934966618103e-09	down
ACTC1	1.27956627280108e-13	-2.48281	0.004	0.045	3.80926879412881e-09	down
GNAO1	1.32118327963979e-13	-2.09912	0.003	0.042	3.93316262348765e-09	down
PPP1R37	1.32276314315017e-13	-1.82226	0.01	0.058	3.93786587715804e-09	down
COL4A1	1.35449822851342e-13	2.42991	0.422	0.436	4.03234122628445e-09	up
TMEM35A	1.40880607132607e-13	-2.06797	0.004	0.045	4.19401567433772e-09	down
ATG4B	1.4715125258725e-13	-1.64564	0.021	0.078	4.38069278952244e-09	down
OPA3	1.51706258098585e-13	-1.5555	0.018	0.073	4.51629530359489e-09	down
ACKR4	1.58579045624456e-13	6.55862	0.03	0.001	4.72089818824007e-09	up
CASP9	1.59679539246233e-13	-1.35973	0.008	0.054	4.75365988336036e-09	down
CHCHD6	1.61065558450545e-13	-1.52893	0.011	0.059	4.79492167507273e-09	down
SERPINB5	1.64595910959884e-13	-2.70495	0.01	0.057	4.90002026927576e-09	down
EMC9	1.72664184248427e-13	-1.5641	0.016	0.069	5.14021276507566e-09	down
OLFML3	1.75159602631587e-13	2.09126	0.152	0.078	5.21450137034234e-09	up
TCF15	1.81520973273582e-13	-2.10873	0.001	0.038	5.40387937435454e-09	down
TMEM220	1.91207825412213e-13	-1.72322	0.011	0.06	5.69225696252157e-09	down
PRKCQ	1.94122776549435e-13	-3.43988	0.003	0.042	5.77903505787668e-09	down
LINC01929	2.30168307401739e-13	7.54442	0.028	0	6.85211051134976e-09	up
HSPA4L	2.34700068252176e-13	-1.13523	0.011	0.06	6.98702103186727e-09	down
SCAMP4	2.45817187394019e-13	-2.1016	0.011	0.058	7.31797766871994e-09	down
CBR3	2.55460935021406e-13	-1.3753	0.019	0.074	7.60507203558726e-09	down
FENDRR	2.89953747956556e-13	-2.44458	0.007	0.05	8.63192307666668e-09	down
GPBAR1	2.91834601269831e-13	-2.28019	0.004	0.044	8.68791607980287e-09	down
PRKCQ-AS1	2.98217835368161e-13	-2.41477	0.002	0.04	8.87794495891016e-09	down
AQP7	3.00290107796868e-13	-6.78675	0	0.034	8.93963650911277e-09	down
LINC00982	3.00290107796868e-13	-7.00393	0	0.034	8.93963650911277e-09	down
RPL12P4	3.13885637060481e-13	-1.21965	0.009	0.054	9.34437541529053e-09	down
B3GALNT2	3.51120574467238e-13	-1.11615	0.01	0.057	1.04528595018897e-08	down
H2AFX	3.80892882107236e-13	-1.03339	0.027	0.087	1.13391811003324e-08	down
RILPL1	3.83106700146179e-13	-1.16905	0.013	0.063	1.14050864633518e-08	down
PAXIP1-AS1	4.07221925510645e-13	-1.21065	0.011	0.059	1.21229967224519e-08	down
ZNF7	4.27165821671206e-13	-1.4692	0.011	0.059	1.27167265111518e-08	down
CALML3	4.46057964528884e-13	-3.12087	0.01	0.056	1.32791456040249e-08	down
RRAGD	4.53012741750392e-13	-1.95031	0.002	0.039	1.34861893219092e-08	down
ALDH4A1	4.57243679165279e-13	-1.62342	0.003	0.041	1.36121443287504e-08	down
PTGIS	4.71543541919253e-13	-1.99531	0.003	0.041	1.40378512429362e-08	down
HMGA1	4.98361021991641e-13	-1.75056	0.018	0.071	1.48362076246912e-08	down
ANKRD35	5.01062840562996e-13	-1.88952	0.006	0.048	1.49166407635604e-08	down
NLRP1	5.05176194047017e-13	-1.3589	0.019	0.073	1.50390952967797e-08	down
TNFSF13B	5.15643647028764e-13	3.10546	0.057	0.014	1.53507113720463e-08	up
CD320	6.1621095626733e-13	-1.16508	0.032	0.093	1.83446001680784e-08	down
FTH1P10	6.4980627681551e-13	-1.68035	0.007	0.049	1.93447328607977e-08	down
POLL	6.623213070769e-13	-1.17084	0.007	0.05	1.97173053116793e-08	down
ADAM33	6.91445705810889e-13	-1.75362	0.003	0.042	2.05843386619902e-08	down
STXBP6	7.21269950389911e-13	-2.20373	0.003	0.042	2.14722064231076e-08	down
HBB	7.44307886344047e-13	-3.80467	0.009	0.055	2.21580457764623e-08	down
MKI67	7.59710064312458e-13	3.93232	0.065	0.018	2.26165686145819e-08	up
MYL12A	8.22703789187784e-13	1.24455	0.555	0.714	2.44918918041203e-08	up
KRI1	8.47124227629736e-13	-1.12632	0.021	0.076	2.52188882565372e-08	down
CHMP6	8.56899047629441e-13	-1.30651	0.017	0.069	2.55098846479285e-08	down
WDR77	8.62704285512143e-13	-1.13556	0.023	0.079	2.56827065796965e-08	down
VSNL1	8.93067305657763e-13	-1.4173	0.016	0.067	2.65866136894316e-08	down
TSPAN15	9.21432709271597e-13	1.91206	0.097	0.038	2.74310517550154e-08	up
CAPNS2	9.28888891036654e-13	-3.94156	0.003	0.041	2.76530222861612e-08	down
HYAL1	9.44696586475977e-13	-2.08411	0.005	0.044	2.81236173793898e-08	down
ADRA2B	9.55185135819307e-13	-3.19478	0.001	0.036	2.84358614933408e-08	down
IQGAP2	1.00844309353362e-12	-1.74133	0.028	0.086	3.00213508944957e-08	down
DDX3Y	1.02011366248911e-12	-1.41037	0.048	0.116	3.03687837323007e-08	down
CORO6	1.02435088883814e-12	-2.68589	0.003	0.04	3.04949259607116e-08	down
WFDC2	1.0434731607422e-12	-2.36922	0.003	0.041	3.10641959952953e-08	down
SCUBE3	1.04445140421331e-12	-1.78957	0.003	0.041	3.10933183034303e-08	down
DMAC2	1.05817283583065e-12	-1.10124	0.034	0.097	3.15018053226785e-08	down
CAND2	1.10182406150659e-12	-1.79975	0.003	0.04	3.28013023110513e-08	down
PDCD2L	1.27368509275192e-12	-2.36384	0.005	0.044	3.79176052112246e-08	down
PAPSS2	1.28114400986165e-12	2.18101	0.087	0.032	3.81396571735814e-08	up
BOLA3-AS1	1.30142355325668e-12	-1.96796	0.005	0.044	3.87433791804512e-08	down
RGN	1.30178963808724e-12	-1.11482	0.005	0.045	3.87542775258572e-08	down
NAPRT	1.30353921962163e-12	-1.38444	0.014	0.062	3.8806362568136e-08	down
AK1	1.33175585385187e-12	-1.25439	0.009	0.052	3.96463717691703e-08	down
DDB2	1.40994393735593e-12	-1.25146	0.024	0.081	4.19740310150861e-08	down
PQLC1	1.43616898668755e-12	-1.22489	0.018	0.07	4.27547507336883e-08	down
NFKBIL1	1.48560359113612e-12	-1.16081	0.012	0.058	4.42264189081223e-08	down
POLR3E	1.49278435011403e-12	-1.14395	0.011	0.057	4.44401901028947e-08	down
KCNB1	1.54435315786333e-12	-1.54477	0.005	0.044	4.59753935095915e-08	down
ZNHIT2	1.54940865529517e-12	-1.6427	0.008	0.05	4.61258956681372e-08	down
NPRL2	1.58766090213683e-12	-1.46807	0.022	0.077	4.72646650566135e-08	down
C1orf167	1.64958688909431e-12	-2.11271	0.003	0.041	4.91082016883375e-08	down
OAS2	1.64965221365038e-12	3.01884	0.068	0.02	4.91101464003719e-08	up
BCR	1.71774785130253e-12	-1.18236	0.012	0.058	5.11373535332763e-08	down
RFX2	1.76350200988153e-12	-1.03432	0.012	0.058	5.24994548341732e-08	down
AC136632.1	1.8763092666064e-12	-1.49891	0.006	0.046	5.58577268668726e-08	down
HES6	1.87723029671173e-12	-3.96145	0.004	0.042	5.58851459331083e-08	down
FXYD3	1.90480938446563e-12	-2.44558	0.025	0.08	5.67061753755417e-08	down
ST3GAL3	1.93534643605178e-12	-1.41084	0.005	0.045	5.76152634012615e-08	down
RPIA	1.94823332783682e-12	-1.28725	0.014	0.063	5.79989061697022e-08	down
BIN1	1.98762133381927e-12	-1.09282	0.021	0.074	5.91714871077997e-08	down
CNFN	1.99788484537611e-12	-1.94422	0.005	0.043	5.94770318468467e-08	down
PLK3	2.08513295363318e-12	-1.28982	0.019	0.071	6.20744080296598e-08	down
ELL	2.28689492032743e-12	-1.27998	0.011	0.057	6.80808617781477e-08	down
ACSS1	2.42052748680324e-12	-1.79903	0.008	0.05	7.20591032821323e-08	down
MB	2.42778536772568e-12	-6.78758	0	0.032	7.22751703971936e-08	down
RRP9	2.49636185245055e-12	-1.04781	0.013	0.06	7.4316692347453e-08	down
C1QTNF6	2.5264086654668e-12	3.05847	0.051	0.011	7.52111859709466e-08	up
SPACA9	2.7256103117232e-12	-1.71738	0.015	0.063	8.11414189799998e-08	down
DBP	2.87608538941868e-12	-2.16447	0.005	0.044	8.56210620429941e-08	down
PEAK1	2.92077345622097e-12	1.95173	0.191	0.117	8.69514257916984e-08	up
PPM1M	3.06823984188002e-12	-2.71763	0.005	0.043	9.13415000927681e-08	down
MAPRE3	3.15605271549442e-12	-1.03834	0.016	0.066	9.3955689340269e-08	down
DHRS12	3.26022697830191e-12	-1.08132	0.014	0.062	9.7056957144048e-08	down
AC135983.2	3.31615321712221e-12	-1.19582	0.01	0.054	9.87218812737282e-08	down
FBXL2	3.33469075002969e-12	-2.80266	0.001	0.035	9.92737436283838e-08	down
MOSPD3	3.34692971133052e-12	-1.69724	0.014	0.061	9.96380975063096e-08	down
WASF3	3.64874511154003e-12	-1.98734	0.003	0.038	1.08623141970547e-07	down
CYGB	3.71489409473e-12	1.04015	0.101	0.041	1.10592397200112e-07	up
TAZ	3.91695847012169e-12	-1.34988	0.007	0.048	1.16607853655523e-07	down
LYPD3	3.94537847338971e-12	-2.52912	0.009	0.05	1.17453917152812e-07	down
BYSL	4.37188465303741e-12	-1.08618	0.012	0.058	1.30151006120924e-07	down
ATP2B1-AS1	4.52129208045145e-12	-2.03949	0.014	0.06	1.3459886523504e-07	down
CTNNBIP1	4.57408590940985e-12	-1.55913	0.018	0.067	1.36170537523131e-07	down
ECSCR	4.60103252558939e-12	-1.09935	0.005	0.044	1.36972738286796e-07	down
ZNF444	4.70643023781056e-12	-1.34685	0.005	0.044	1.4011042817962e-07	down
DUSP8	5.02920247683719e-12	-1.21986	0.002	0.036	1.49719357735443e-07	down
SULT1A1	5.17056364282078e-12	-1.18043	0.022	0.074	1.53927679646775e-07	down
ZNF595	5.44376451914442e-12	-1.11221	0.009	0.05	1.62060869734929e-07	down
PLA2G2A	5.50342237176946e-12	-1.74524	0.002	0.036	1.63836884007577e-07	down
HAR1A	5.59657814389252e-12	-6.92528	0	0.031	1.6661013134368e-07	down
ST6GALNAC4	5.81460792098196e-12	-1.62091	0.017	0.066	1.73100877807633e-07	down
S100A7	6.47382644297160e-12	4.62216	0.033	0.003	1.92725813207265e-07	up
CTSH	6.57349201314725e-12	-1.14658	0.017	0.066	1.95692857231394e-07	down
PTK7	6.67495532866003e-12	2.50224	0.064	0.019	1.98713420134209e-07	up
PPCDC	6.74284592188438e-12	-1.45203	0.021	0.072	2.00734523094498e-07	down
ICAM2	7.16174596559279e-12	-1.07584	0.024	0.078	2.13205177395697e-07	down
GALT	7.31257142447313e-12	-1.21771	0.014	0.06	2.17695251306565e-07	down
TPT1P9	7.34138987767576e-12	-1.42566	0.005	0.042	2.18553176658407e-07	down
SLC24A3	7.35442570190492e-12	-1.69069	0.005	0.042	2.18941253145709e-07	down
RP9P	7.4309510041716e-12	-1.04506	0.016	0.064	2.21219411394189e-07	down
BAIAP2	7.53818021258359e-12	-2.11993	0.007	0.046	2.24411624928613e-07	down
PGPEP1	7.5770721600326e-12	-1.2738	0.01	0.052	2.25569438204171e-07	down
PHGDH	7.62463879078288e-12	-1.77059	0.014	0.06	2.26985496801606e-07	down
SAMD9L	7.64530428797113e-12	2.57521	0.078	0.028	2.27600708652901e-07	up
TP53AIP1	7.69719105987128e-12	-3.49485	0.003	0.038	2.29145377852368e-07	down
DXO	7.86023348423324e-12	-1.53196	0.011	0.055	2.33999150825624e-07	down
CXXC1	8.02660249919919e-12	-1.15575	0.015	0.062	2.3895195640116e-07	down
OCEL1	8.19471589847282e-12	-1.0894	0.021	0.072	2.43956692297536e-07	down
GPER1	8.36668459960973e-12	-2.33561	0.003	0.037	2.49076200530382e-07	down
MTA3	9.14903609004324e-12	-1.06395	0.02	0.07	2.72366804400587e-07	down
STAP2	9.45672863137482e-12	-2.86363	0.005	0.043	2.81526811356028e-07	down
C6orf47	1.09960127520922e-11	-1.47821	0.016	0.064	3.27351299629785e-07	down
MIEF2	1.1347497982909e-11	-3.90584	0.001	0.033	3.37815014951202e-07	down
SLC2A1	1.14003506252526e-11	-1.32098	0.014	0.059	3.39388438113771e-07	down
HOXA3	1.14264660684904e-11	-1.12307	0.005	0.041	3.4016589485896e-07	down
ZNF205	1.16014891411975e-11	-2.44167	0.001	0.033	3.4537633173345e-07	down
S100A14	1.17514927331519e-11	-2.16817	0.019	0.068	3.49841938665933e-07	down
TESK2	1.18457444984535e-11	-1.81233	0.003	0.038	3.5264781371896e-07	down
NECAB3	1.23154572783555e-11	-2.75847	0.009	0.049	3.66631163176644e-07	down
LINC02256	1.23520761205332e-11	-1.29489	0.004	0.04	3.67721306108272e-07	down
COL4A6	1.24071850072487e-11	-1.78426	0.003	0.038	3.69361897665793e-07	down
APCDD1	1.33547927924625e-11	2.07769	0.141	0.076	3.97572181431608e-07	up
ZNF414	1.35521079532298e-11	-1.79765	0.005	0.042	4.0344625376765e-07	down
CYB5R4	1.36866825249568e-11	-1.03447	0.024	0.077	4.07452538767963e-07	down
SEMA3B	1.38607922480181e-11	-2.98603	0.005	0.042	4.126357852235e-07	down
TSC22D4	1.38701817246936e-11	-1.05151	0.035	0.095	4.1291530994413e-07	down
TK2	1.40000991652999e-11	-1.29364	0.014	0.06	4.16782952150977e-07	down
TNNC2	1.46592399810937e-11	-6.00346	0.001	0.031	4.36405574237159e-07	down
AL135925.1	1.49818667562483e-11	-1.59037	0.01	0.051	4.4601017333351e-07	down
C19orf48	1.52363624286874e-11	-1.08672	0.028	0.083	4.53586509502025e-07	down
RAI14	1.61275010404275e-11	2.02347	0.137	0.073	4.80115705973525e-07	up
MAN2C1	1.68983328067473e-11	-1.36801	0.011	0.052	5.03063367656868e-07	down
RAI2	1.89435775302267e-11	-1.25344	0.003	0.037	5.63950303074849e-07	down
SPATA20	1.9723822888302e-11	-1.52679	0.016	0.062	5.87178207384749e-07	down
KBTBD7	2.00805674361268e-11	-1.10291	0.012	0.056	5.97798492573494e-07	down
AC073611.1	2.01369992152989e-11	2.98024	0.035	0.005	5.99478466639449e-07	up
CSTA	2.0211504914066e-11	-2.57976	0.034	0.09	6.01696501291746e-07	down
IL11RA	2.0407701868538e-11	-1.23148	0.006	0.043	6.07537284626377e-07	down
ZBTB7B	2.08310758928315e-11	-1.00947	0.007	0.046	6.20141129329595e-07	down
SLC9B2	2.18031450196028e-11	-1.22977	0.009	0.048	6.49079627233575e-07	down
TACO1	2.25987538851985e-11	-1.63142	0.017	0.064	6.7276490316236e-07	down
AGPAT2	2.32625542201563e-11	-1.03972	0.03	0.084	6.92526239134054e-07	down
TMEM186	2.39823088085095e-11	-1.46238	0.009	0.048	7.13953333229329e-07	down
UNG	2.40764878147719e-11	-1.78345	0.012	0.056	7.16757042245759e-07	down
RNF166	2.41822840424127e-11	-1.77621	0.007	0.044	7.19906595942625e-07	down
CXorf40B	2.49359341266729e-11	-1.33582	0.012	0.056	7.42342758951051e-07	down
CENPF	2.52460881996818e-11	3.10837	0.064	0.02	7.51576045704526e-07	up
AC010226.1	2.54913761070873e-11	-4.46884	0.001	0.032	7.58878266707989e-07	down
TOP2A	2.58462962328188e-11	3.06776	0.068	0.022	7.69444238851016e-07	up
MPND	2.60357408699048e-11	-4.30987	0.002	0.034	7.75084005697067e-07	down
ACP6	2.62079450940047e-11	-1.07485	0.005	0.04	7.8021052544852e-07	down
AHR	2.78679612940174e-11	2.10322	0.165	0.098	8.29629207722896e-07	up
TNFRSF21	2.79905410555037e-11	2.30914	0.102	0.046	8.33278407222346e-07	up
ANLN	2.86580847013194e-11	3.61405	0.053	0.014	8.5315118155828e-07	up
GREM1	2.98351491511786e-11	3.77181	0.043	0.008	8.88192390230588e-07	up
STAT5A	3.36044213485081e-11	-1.83325	0.007	0.044	1.00040362354509e-06	down
MRPS17	3.40009569056376e-11	-1.05344	0.011	0.053	1.01220848708083e-06	down
CDH8	3.5149620225212e-11	-1.23064	0.007	0.045	1.04640419410456e-06	down
DHRS11	3.64901477719763e-11	-1.57133	0.005	0.04	1.08631169917173e-06	down
CDKN2D	3.74254770708302e-11	-1.36362	0.021	0.07	1.11415645239862e-06	down
FBXL12	3.75117550583665e-11	-1.04656	0.019	0.067	1.11672494808757e-06	down
FBXL22	4.01607140804292e-11	-2.24191	0.004	0.038	1.19558445817438e-06	down
SERPINH1	4.14548655268018e-11	1.89565	0.296	0.254	1.23411134673289e-06	up
AC044839.1	4.23624622187025e-11	-1.65067	0.004	0.038	1.26113050025077e-06	down
FAM107A	4.30708035899693e-11	-1.0878	0.004	0.038	1.28221782287339e-06	down
B4GALNT1	4.57222833310989e-11	-1.13627	0.024	0.074	1.36115237476681e-06	down
MIR205HG	4.70362997370522e-11	-1.88865	0.019	0.066	1.40027064317204e-06	down
TMEM176A	4.88162321477471e-11	-1.16284	0.037	0.095	1.45325923103843e-06	down
CRNDE	5.80707082388851e-11	-1.46082	0.013	0.056	1.72876498427161e-06	down
ZBTB47	5.82798906121591e-11	-2.08286	0.004	0.037	1.73499234352398e-06	down
ARNTL	5.88407761115942e-11	-1.49948	0.012	0.055	1.75168990484216e-06	down
KANSL1-AS1	6.04165553789102e-11	-1.01232	0.011	0.051	1.79860085363016e-06	down
BBC3	6.04420063843408e-11	-1.63727	0.006	0.042	1.79935853006183e-06	down
CCDC22	6.19793619646742e-11	-1.19178	0.007	0.043	1.84512560568835e-06	down
RCCD1	6.38752752104952e-11	-3.23504	0.003	0.034	1.90156694301644e-06	down
LINC02269	6.52627558338203e-11	-2.23224	0.003	0.036	1.94287224117283e-06	down
THBS4	6.76094464010959e-11	-2.66119	0.005	0.04	2.01273321936062e-06	down
PPARG	7.10156143596257e-11	-1.20389	0.007	0.044	2.11413483948606e-06	down
SPR	7.97066587169238e-11	-2.00625	0.005	0.038	2.37286723000282e-06	down
NOP14-AS1	8.15371018669519e-11	-1.90746	0.005	0.038	2.42735952257916e-06	down
NXN	8.430207157338e-11	-1.07145	0.014	0.058	2.50967267073952e-06	down
NMB	8.47841009990606e-11	-1.16637	0.009	0.048	2.52402268674203e-06	down
ZNF771	8.62323137716723e-11	-2.52385	0.004	0.037	2.56713598098268e-06	down
RELT	8.76306336006076e-11	-2.28357	0.004	0.037	2.60876396229009e-06	down
CXorf40A	8.77828600914988e-11	-1.23793	0.007	0.043	2.61329574492392e-06	down
AC145124.1	8.9395547440532e-11	-1.26079	0.005	0.038	2.66130544730464e-06	down
RRN3P1	9.91840567537245e-11	-1.09297	0.013	0.055	2.95270936955838e-06	down
SYBU	1.00306527843909e-10	-1.6687	0.003	0.034	2.98612533391317e-06	down
GLI4	1.0160622723022e-10	-2.33259	0.007	0.042	3.02481738464366e-06	down
GPC4	1.02569857785603e-10	-1.13837	0.017	0.062	3.05350466627741e-06	down
RIMS1	1.03776288970726e-10	-7.24168	0	0.027	3.0894201226585e-06	down
AC093323.1	1.0438545880196e-10	-1.29969	0.007	0.044	3.10755510853435e-06	down
ARRDC1-AS1	1.09944933606398e-10	-2.73915	0.005	0.038	3.27306067346245e-06	down
ACSS3	1.12097390870533e-10	-1.55091	0.005	0.04	3.33713932621577e-06	down
LINC00665	1.16524360714508e-10	-1.19552	0.012	0.052	3.46893021847091e-06	down
SSH3	1.17275255264841e-10	-1.15703	0.007	0.042	3.49128434923433e-06	down
GTF2IRD2	1.21315672303476e-10	-4.92529	0.001	0.029	3.61156756447449e-06	down
RGS14	1.22639207728992e-10	-3.22168	0.004	0.036	3.65096921409208e-06	down
ZNF793	1.23239933000731e-10	-1.55218	0.005	0.038	3.66885280543178e-06	down
KAT2A	1.23885097807008e-10	-1.25078	0.005	0.038	3.68805936171463e-06	down
EEF1A1P13	1.24500704936938e-10	-3.79703	0.001	0.029	3.70638598597263e-06	down
LARP6	1.28977553302927e-10	-1.64784	0.017	0.061	3.83966176182815e-06	down
POLB	1.30118031352802e-10	-1.0262	0.018	0.064	3.87361379337293e-06	down
CA12	1.30423146446704e-10	-2.81792	0.004	0.036	3.88269706971839e-06	down
PCYT2	1.31727106075321e-10	-1.35142	0.009	0.047	3.92151594786231e-06	down
ARRDC1	1.33157398365215e-10	-2.69434	0.007	0.043	3.96409574933245e-06	down
PROM1	1.33271595642128e-10	-1.19642	0.005	0.038	3.96749540226616e-06	down
ROBO2	1.39701860505158e-10	-2.77306	0.001	0.03	4.15892438723854e-06	down
THSD4	1.40675067816653e-10	-3.4968	0.003	0.033	4.18789676890177e-06	down
AL356234.3	1.42597295084999e-10	4.78241	0.024	0.001	4.24512147468043e-06	up
IGSF8	1.47019465084826e-10	-1.19757	0.011	0.051	4.37676947557528e-06	down
C8orf82	1.48727151541291e-10	-2.79607	0.007	0.042	4.42760730138425e-06	down
MAP2K7	1.61592763503546e-10	-1.04068	0.021	0.068	4.81061656950058e-06	down
TRMT61A	1.68667561115545e-10	-1.2869	0.014	0.056	5.02123329440977e-06	down
VWA1	1.6993112287042e-10	-1.54095	0.022	0.07	5.05884952785242e-06	down
TGFBR3L	1.79779575650108e-10	-5.89764	0.001	0.028	5.3520379671037e-06	down
KRT4	1.86420539714715e-10	-6.48676	0.001	0.028	5.54973946730708e-06	down
NUAK1	1.86755838681681e-10	-1.29228	0.007	0.042	5.55972131755364e-06	down
CNTNAP4	1.88752149901703e-10	-3.17297	0.001	0.028	5.61915150257371e-06	down
LINC00294	1.94414684992238e-10	-1.2444	0.013	0.054	5.78772517221891e-06	down
PUS1	1.94813251504719e-10	-1.39167	0.006	0.04	5.79959049729549e-06	down
TIFA	1.97913767700813e-10	-1.43276	0.008	0.044	5.89189286445321e-06	down
NPPC	2.03763786112518e-10	-2.52761	0.001	0.03	6.06604791256965e-06	down
GRTP1	2.07332720144817e-10	-2.77043	0.003	0.033	6.17229507871121e-06	down
PLXDC2	2.09724275756305e-10	-1.21127	0.008	0.044	6.24349168926519e-06	down
SYCE1L	2.1768197039821e-10	-2.20901	0.003	0.034	6.48039225875472e-06	down
NDC80	2.20399582347644e-10	2.18841	0.076	0.029	6.56129556648937e-06	up
AC116618.1	2.25218707202269e-10	-2.14633	0.002	0.031	6.70476091341155e-06	down
LGALS7	2.33548614031507e-10	-2.80952	0.005	0.038	6.95274223971798e-06	down
HS3ST2	2.38855131217189e-10	-6.60465	0	0.026	7.11071725633571e-06	down
FAM110C	2.38855131217189e-10	-6.48118	0	0.026	7.11071725633571e-06	down
MAP1S	2.46981970451023e-10	-1.15224	0.015	0.057	7.35265326032695e-06	down
ALDH3A1	2.53493641667494e-10	-2.11893	0.015	0.057	7.5465057124413e-06	down
DPH7	2.57354288459298e-10	-1.20429	0.016	0.059	7.66143716743329e-06	down
CARD16	2.57673418212949e-10	2.42167	0.091	0.041	7.67093766019949e-06	up
SLC6A9	2.85627089777648e-10	-1.21537	0.011	0.049	8.50311846268057e-06	down
HES1	2.88065637609512e-10	1.49763	0.443	0.45	8.57571403163516e-06	up
ACSF3	2.92500989567931e-10	-2.43591	0.006	0.04	8.70775445943729e-06	down
PTGDS	2.98606099882853e-10	-1.62076	0.005	0.037	8.88950359351254e-06	down
ECHDC3	3.00160611081543e-10	-4.53544	0.001	0.029	8.93578139189755e-06	down
NACAD	3.08101726388514e-10	-3.63551	0.003	0.032	9.17218839458607e-06	down
STAC	3.09623168394329e-10	-4.01395	0.002	0.031	9.21748172309918e-06	down
MMP1	3.23096677298263e-10	7.79911	0.02	0	9.61858808316928e-06	up
FBXO44	3.2497887414708e-10	-1.91884	0.003	0.032	9.67462108335857e-06	down
LRP5	3.2650168934815e-10	-2.50229	0.003	0.032	9.71995529189443e-06	down
AC074032.1	3.27439763918546e-10	-1.21898	0.002	0.031	9.74788177185511e-06	down
NPTXR	3.28388044257802e-10	-3.17238	0.002	0.031	9.77611207755478e-06	down
PDE2A	3.4033586199511e-10	-1.17748	0.003	0.034	1.01317986115944e-05	down
APOD	3.40784656001075e-10	1.03389	0.087	0.175	1.0145159209152e-05	up
C1QTNF3	3.4129091616562e-10	-1.3468	0.002	0.031	1.01602305742505e-05	down
KDM7A	3.41829506271733e-10	-1.1188	0.012	0.051	1.01762644017095e-05	down
TMEM38A	3.43719153533209e-10	-2.09168	0.003	0.032	1.02325192006836e-05	down
AC215219.1	3.71118578065714e-10	-1.43484	0.005	0.038	1.10482000690163e-05	down
FLYWCH1	3.74177777235877e-10	-1.84592	0.008	0.043	1.11392724283121e-05	down
KRT13	3.7438968534275e-10	-3.85041	0.034	0.085	1.11455809326537e-05	down
RUNDC1	3.77770706924126e-10	-1.33955	0.013	0.053	1.12462339451312e-05	down
ATG4D	3.98248133705984e-10	-1.01884	0.011	0.048	1.18558469404271e-05	down
YDJC	4.3449055284651e-10	-1.78489	0.009	0.044	1.29347837582406e-05	down
LURAP1	4.79629828771387e-10	-2.01885	0.003	0.033	1.42785800025242e-05	down
RCN3	4.81478066826085e-10	1.65646	0.134	0.074	1.43336020494125e-05	up
LINC-PINT	4.83780032354738e-10	-1.09884	0.007	0.042	1.44021315632006e-05	down
KCNC4	4.97862228398231e-10	-1.99516	0.003	0.032	1.48213585394153e-05	down
ACBD4	5.02526138578001e-10	-1.69661	0.003	0.032	1.49602031454671e-05	down
C17orf62	5.02866646492328e-10	-1.07146	0.022	0.067	1.49703400660766e-05	down
OGFR	5.2001167989649e-10	-1.63094	0.011	0.048	1.54807477105185e-05	down
COL19A1	5.21282564360949e-10	-1.18679	0.006	0.039	1.55185819410255e-05	down
TMEM100	5.24046781607366e-10	-1.3533	0.003	0.032	1.56008726884513e-05	down
MINCR	5.36718983218264e-10	-1.34617	0.011	0.048	1.59781241304077e-05	down
FAM53B	5.69293950518899e-10	-1.06875	0.007	0.042	1.69478809069476e-05	down
EDA	5.70524088428388e-10	-1.79953	0.005	0.036	1.69845021125131e-05	down
CDK10	5.81965855468722e-10	-1.45874	0.013	0.052	1.73251235173038e-05	down
GATB	5.85869283699183e-10	-1.16024	0.015	0.056	1.74413285757247e-05	down
CYSLTR2	5.95544691082976e-10	4.63666	0.026	0.002	1.77293654535402e-05	up
MIIP	6.23079660608557e-10	-1.12436	0.019	0.062	1.85490814963167e-05	down
ITGBL1	6.57424487830008e-10	-3.40935	0.001	0.027	1.95715270026993e-05	down
ARG2	6.72806785115612e-10	-1.52993	0.007	0.041	2.00294579928918e-05	down
PTDSS2	6.72965308406863e-10	-1.88652	0.012	0.051	2.00341772312723e-05	down
MARC1	6.96970798489136e-10	-2.2329	0.003	0.033	2.07488206710216e-05	down
PHF7	7.58789337075112e-10	-2.99666	0.002	0.03	2.25891585647261e-05	down
IGHG2	7.98744062234769e-10	-4.94897	0.005	0.037	2.37786107327291e-05	down
CDPF1	8.33610814091637e-10	-1.33432	0.009	0.045	2.4816593935508e-05	down
ABCA3	8.33726913096375e-10	-6.53065	0	0.024	2.48200502028791e-05	down
RARA-AS1	8.37656244602576e-10	-2.71704	0.005	0.035	2.49370264018187e-05	down
IL1R2	8.57695844487022e-10	-1.23764	0.014	0.053	2.55336052903787e-05	down
HLX	8.63365741944036e-10	-1.07607	0.016	0.057	2.5702398137674e-05	down
RRP1	9.05937884932498e-10	-1.45799	0.014	0.054	2.69697708344405e-05	down
FAM210A	9.12749854950103e-10	-1.08238	0.018	0.061	2.71725631818646e-05	down
THAP7-AS1	9.2683826183769e-10	-1.09831	0.005	0.035	2.7591975054908e-05	down
AKR1C2	9.44607755577323e-10	-1.23664	0.022	0.066	2.81209728835369e-05	down
FKBP1B	9.63623205551485e-10	-1.65955	0.013	0.051	2.86870628292677e-05	down
BAIAP2-AS1	9.70230498301824e-10	-1.88909	0.007	0.041	2.88837619344453e-05	down
CSGALNACT1	9.97275361762341e-10	2.22114	0.08	0.033	2.96888875196649e-05	up
CHST14	1.0006261015277e-09	-1.20876	0.019	0.062	2.97886390424798e-05	down
SLC2A8	1.07430616332163e-09	-1.0863	0.009	0.043	3.1982094482085e-05	down
ITPR2	1.0841035155962e-09	2.54157	0.078	0.033	3.22737616592988e-05	up
VAMP1	1.08737599313106e-09	-1.47997	0.003	0.032	3.23711833155117e-05	down
SFN	1.09610233551377e-09	-2.38491	0.033	0.081	3.26309665282448e-05	down
ADRA2A	1.09682280525082e-09	-2.25562	0.001	0.028	3.2652414912317e-05	down
PEX7	1.1000320993931e-09	-1.33232	0.011	0.047	3.27479555989325e-05	down
GHDC	1.10060643894187e-09	-1.76588	0.007	0.041	3.27650536872994e-05	down
ATF7IP2	1.12130920045775e-09	-1.01846	0.006	0.038	3.33813748976272e-05	down
ADAMTS14	1.18689013971153e-09	3.79734	0.025	0.002	3.53337194592122e-05	up
GCAT	1.24267633865962e-09	-1.22643	0.009	0.044	3.69944746018969e-05	down
ESS2	1.26287249934604e-09	-1.30202	0.014	0.052	3.75957143055317e-05	down
CLMP	1.28392716494401e-09	-1.19441	0.009	0.044	3.82225117003831e-05	down
CHL1	1.30735749878567e-09	-1.76328	0.008	0.042	3.89200327388493e-05	down
NEGR1	1.35171647752641e-09	-1.53293	0.005	0.035	4.02405995359612e-05	down
CCDC94	1.36798964616763e-09	-1.27725	0.01	0.045	4.07250517664103e-05	down
TMEM161A	1.37447192455596e-09	-1.38041	0.014	0.054	4.09180291940309e-05	down
TRPM4	1.38796106983242e-09	-1.7871	0.005	0.035	4.13196010489113e-05	down
DKK4	1.42354904589923e-09	-2.72718	0.004	0.033	4.237905509642e-05	down
SLC25A16	1.48315660770507e-09	-1.09862	0.012	0.05	4.415357221138e-05	down
IRF6	1.49640809903194e-09	-1.96157	0.004	0.033	4.4548069108181e-05	down
PCDH18	1.50636782423573e-09	1.91434	0.146	0.087	4.48445701274978e-05	up
HSPA12A	1.51643544194877e-09	-1.53166	0.016	0.056	4.51442831068149e-05	down
LDLRAP1	1.61051309815732e-09	-2.16032	0.007	0.038	4.79449749321435e-05	down
NREP	1.6699728619214e-09	1.87908	0.245	0.193	4.97150920994e-05	up
MISP3	1.67709344724114e-09	-2.32636	0.001	0.027	4.99270719243689e-05	down
AC016596.2	1.68375545656536e-09	-1.7959	0.001	0.027	5.01253999419507e-05	down
FO393411.1	1.74995836662473e-09	-1.41971	0.002	0.029	5.20962605744181e-05	down
AC093752.1	1.80665927346279e-09	-2.41183	0.009	0.042	5.37842465709874e-05	down
MATN3	1.91426877236114e-09	-2.62079	0.007	0.04	5.69877813531913e-05	down
SETD1A	1.92250602775569e-09	-2.08067	0.005	0.034	5.72330044462869e-05	down
RBM4	1.92742535815223e-09	-2.05676	0.005	0.034	5.73794529121919e-05	down
PARP16	2.00611503054101e-09	-1.24117	0.005	0.034	5.9722044459206e-05	down
BLOC1S4	2.02612687050102e-09	-1.19548	0.021	0.064	6.03177969348154e-05	down
IGLC3	2.09022253551003e-09	-3.52349	0.021	0.064	6.22259248821335e-05	down
MAPKBP1	2.14540553063e-09	-1.50326	0.006	0.037	6.3868722646855e-05	down
ASPM	2.26854356497305e-09	3.22262	0.045	0.012	6.75345419292477e-05	up
AC068338.3	2.29083727443352e-09	-2.65086	0.001	0.025	6.81982256598858e-05	down
HSPD1P6	2.33373895432735e-09	6.45721	0.018	0	6.94754086703252e-05	up
PRPF40B	2.39624843456603e-09	-1.08234	0.007	0.04	7.13363158970306e-05	down
CITED4	2.49386551113366e-09	-2.59711	0.001	0.027	7.4242376266449e-05	down
GPRASP1	2.49904138326113e-09	-1.28724	0.003	0.031	7.43964619796839e-05	down
EGLN3	2.50376210435889e-09	-2.65111	0.001	0.027	7.45369978467641e-05	down
SLN	2.56962705396107e-09	2.99607	0.053	0.017	7.6497797396421e-05	up
IFI6	2.58815300354685e-09	2.04796	0.26	0.21	7.70493149155897e-05	up
FABP5P7	2.65981679482812e-09	-1.50337	0.003	0.03	7.91827459820333e-05	down
PPP1R13L	2.75689735103109e-09	-2.38967	0.005	0.034	8.20728341401955e-05	down
LINC01003	2.97071669906149e-09	-2.42807	0.005	0.034	8.84382361310605e-05	down
ISG20	3.01772066421162e-09	1.6304	0.099	0.048	8.98375441735799e-05	up
ERN1	3.06323615070848e-09	-1.08619	0.008	0.041	9.11925402065916e-05	down
DCLK3	3.14587704250192e-09	4.97519	0.02	0.001	9.36527595552822e-05	up
CEP55	3.26771301111566e-09	2.70426	0.037	0.008	9.72798163409133e-05	up
CCDC102A	3.30055717133826e-09	-1.17952	0.007	0.039	9.82575869907401e-05	down
ZNF174	3.31968432488916e-09	-1.98906	0.004	0.032	9.88270023519503e-05	down
FGFBP1	3.3312501378749e-09	-2.48397	0.004	0.032	9.91713166045357e-05	down
HLA-DRB5	3.46793202850656e-09	-3.42488	0.001	0.024	0.00010324	down
RAB25	3.57551564710468e-09	-2.83792	0.003	0.031	0.000106443	down
MAN1B1-AS1	3.67890417680509e-09	-4.29805	0.001	0.026	0.000109521	down
LAMC3	3.80355755232973e-09	4.23315	0.021	0.001	0.000113232	up
ULK3	3.84864349266152e-09	-1.10854	0.005	0.035	0.000114574	down
ADGRG1	3.86137308150745e-09	-1.59021	0.005	0.035	0.000114953	down
NAV1	3.94719678871602e-09	2.40686	0.076	0.033	0.000117508	up
NMRK2	4.01884194929951e-09	-1.19909	0.003	0.029	0.000119641	down
HPS6	4.10597630916913e-09	-1.58592	0.007	0.037	0.000122235	down
P3H1	4.22281611091595e-09	1.83667	0.101	0.05	0.000125713	up
C19orf33	4.31432012604871e-09	-1.36494	0.008	0.04	0.000128437	down
C16orf89	4.41280504639997e-09	-6.92728	0	0.022	0.000131369	down
DRD1	4.41280535601506e-09	-6.3889	0	0.022	0.000131369	down
EXD3	4.58781783438243e-09	-1.10932	0.01	0.044	0.000136579	down
AC139530.1	4.67222051857769e-09	-2.53051	0.004	0.032	0.000139092	down
PICK1	4.68440129993179e-09	-2.66656	0.004	0.032	0.000139455	down
DDIT4L	4.68817626957082e-09	-1.58604	0.005	0.033	0.000139567	down
TRMT2A	4.69872097347576e-09	-1.05701	0.009	0.041	0.000139881	down
NRXN1	4.75813754847275e-09	-3.44047	0.004	0.032	0.00014165	down
DNAL4	4.81293720646176e-09	-1.09876	0.023	0.065	0.000143281	down
TFEB	4.89054063770597e-09	-1.18771	0.007	0.038	0.000145591	down
GPX8	4.96171377561938e-09	1.68431	0.131	0.074	0.00014771	up
ORAI3	5.01361260260768e-09	-1.24101	0.013	0.049	0.000149255	down
RGS1	5.03063413299116e-09	2.19579	0.248	0.204	0.000149762	up
PARD6A	5.26049313185059e-09	-2.30491	0.001	0.024	0.000156605	down
RPRM	5.26049313185059e-09	-2.12216	0.001	0.024	0.000156605	down
ADH7	5.30195284961195e-09	-2.64256	0.007	0.037	0.000157839	down
AL139246.5	5.50196986744537e-09	-3.15025	0.003	0.029	0.000163794	down
SOWAHC	5.57368007878041e-09	-1.12667	0.018	0.057	0.000165928	down
GSTZ1	5.72059339733618e-09	-1.45185	0.012	0.047	0.000170302	down
NAT6	5.73632796587945e-09	-1.81843	0.007	0.037	0.00017077	down
PEX14	5.74414694902322e-09	-1.05926	0.011	0.046	0.000171003	down
FAM161B	5.78445222358971e-09	-3.22829	0.002	0.027	0.000172203	down
KHK	5.81922913650142e-09	-3.08371	0.003	0.029	0.000173238	down
SNHG11	5.84866049364595e-09	-1.02458	0.014	0.05	0.000174115	down
AC006064.4	5.97074915316711e-09	-1.36344	0.003	0.029	0.000177749	down
MCAT	6.0483896590183e-09	-1.61666	0.012	0.048	0.000180061	down
NPIPA5	6.12386336764338e-09	-1.50632	0.005	0.034	0.000182307	down
MRGPRF-AS1	6.69323254414758e-09	-6.58937	0	0.022	0.000199258	down
NOVA1	7.15825902769198e-09	-1.09832	0.005	0.033	0.000213101	down
EML3	7.25785424027004e-09	-1.01586	0.011	0.044	0.000216066	down
ANXA3	7.47555310534732e-09	-1.3332	0.022	0.063	0.000222547	down
BEND5	7.48284752233201e-09	-1.2523	0.006	0.035	0.000222764	down
GBA2	7.82463848592752e-09	-1.14586	0.012	0.046	0.000232939	down
APBB3	8.41314205415937e-09	-1.90309	0.005	0.034	0.000250459	down
SETD6	8.48926424139169e-09	-1.80997	0.005	0.034	0.000252725	down
SHCBP1	8.54220767943416e-09	3.91699	0.029	0.005	0.000254302	up
AFG3L1P	8.54504565012535e-09	-1.70088	0.005	0.034	0.000254386	down
ADCK2	8.6027617299931e-09	-1.7781	0.007	0.036	0.000256104	down
AP001372.2	8.61224812672003e-09	-2.53194	0.003	0.028	0.000256387	down
NUTM2B-AS1	8.61907209138868e-09	-1.12067	0.016	0.053	0.00025659	down
AC020911.2	8.6597160317127e-09	-1.51455	0.003	0.028	0.0002578	down
KIFC3	8.66468407473383e-09	-1.35623	0.01	0.043	0.000257948	down
MZF1	8.67676149823789e-09	-3.57475	0.002	0.027	0.000258307	down
KCTD18	8.70741084854041e-09	-1.23759	0.005	0.034	0.00025922	down
TMEM187	8.71796039399125e-09	-1.46145	0.007	0.036	0.000259534	down
SDK1	8.73139514266365e-09	-1.92517	0.003	0.028	0.000259934	down
DDX41	8.93529927693992e-09	-1.08854	0.025	0.068	0.000266004	down
TBC1D22A	9.11940037562484e-09	-1.36322	0.018	0.057	0.000271485	down
REXO4	9.49204616088235e-09	-1.13986	0.022	0.063	0.000282578	down
NADSYN1	9.6011218264975e-09	-1.2865	0.018	0.056	0.000285825	down
OGG1	9.83993034987077e-09	-1.2967	0.021	0.061	0.000292935	down
RHBDL2	9.86285752895443e-09	3.8588	0.028	0.004	0.000293617	up
FAM181B	1.01523323363513e-08	-6.46356	0	0.021	0.000302235	down
SRPK3	1.01523323363513e-08	-6.37134	0	0.021	0.000302235	down
AP003555.2	1.01884404717097e-08	2.7123	0.036	0.008	0.00030331	up
MMP11	1.08573204599407e-08	2.72554	0.058	0.022	0.000323222	up
REXO1	1.09552554919009e-08	-1.30261	0.007	0.037	0.000326138	down
FAM160A2	1.12776221761757e-08	-1.44251	0.007	0.037	0.000335735	down
PPP1R32	1.12884708893194e-08	-1.43726	0.004	0.031	0.000336058	down
SLFN5	1.16999774012012e-08	1.91119	0.145	0.09	0.000348308	up
ZNF10	1.17941430404748e-08	-1.35211	0.004	0.031	0.000351112	down
GDNF	1.20784288115543e-08	-2.93544	0.001	0.023	0.000359575	down
MTHFS	1.24136867982788e-08	-1.45314	0.008	0.038	0.000369555	down
RPL21P75	1.24252562315858e-08	-1.55949	0.007	0.036	0.0003699	down
MARK4	1.24543407413624e-08	-1.89846	0.007	0.036	0.000370766	down
RPRD1B	1.2480183283356e-08	-1.19854	0.017	0.055	0.000371535	down
ALDH16A1	1.26289734440752e-08	-1.95066	0.008	0.038	0.000375965	down
FUZ	1.26319899261323e-08	-1.23883	0.01	0.042	0.000376054	down
RGS16	1.27167647905417e-08	1.85935	0.277	0.227	0.000378578	up
ABHD8	1.27324091829342e-08	-2.58282	0.002	0.026	0.000379044	down
UNC5B	1.2799920293042e-08	2.83113	0.039	0.01	0.000381054	up
NSG1	1.29140972908507e-08	-3.27772	0.001	0.024	0.000384453	down
B4GALT7	1.29844832686399e-08	-1.0569	0.017	0.055	0.000386548	down
G0S2	1.29853714634547e-08	2.42102	0.095	0.049	0.000386575	up
IGHA2	1.33585028025368e-08	-3.82495	0.01	0.042	0.000397683	down
ZSWIM9	1.34849713735158e-08	-2.01386	0.003	0.028	0.000401448	down
SAC3D1	1.38453920064036e-08	-1.84207	0.011	0.044	0.000412177	down
PYCR1	1.4049108888621e-08	1.98137	0.039	0.01	0.000418242	up
TRIB2	1.42281997014765e-08	1.94035	0.093	0.046	0.000423574	up
GAS2L1	1.44193834959736e-08	-1.13591	0.018	0.056	0.000429265	down
TBX18	1.44697824096437e-08	-1.21478	0.013	0.048	0.000430765	down
AC090409.1	1.47521298759444e-08	2.18545	0.035	0.008	0.000439171	up
HOMER3	1.53044212293266e-08	-1.9984	0.006	0.034	0.000455613	down
MTRNR2L8	1.53996122066661e-08	-5.68444	0	0.021	0.000458446	down
FTH1P8	1.58998161929697e-08	-1.96234	0.004	0.03	0.000473338	down
IBA57	1.6300217860607e-08	-1.04759	0.004	0.03	0.000485257	down
NUMBL	1.68230195670361e-08	-1.53071	0.009	0.041	0.000500821	down
CENPK	1.69672756252755e-08	2.26165	0.06	0.023	0.000505116	up
ABHD11	1.71093464626814e-08	-1.25188	0.016	0.053	0.000509345	down
WDR83	1.73237960481594e-08	-2.14337	0.008	0.038	0.000515729	down
HDDC3	1.74323253829868e-08	-1.2627	0.02	0.058	0.00051896	down
IFIT2	1.7714903166003e-08	2.13213	0.081	0.038	0.000527373	up
DOK5	1.77277794531669e-08	-5.03524	0.001	0.022	0.000527756	down
SGSH	1.79607546542694e-08	-1.35753	0.008	0.038	0.000534692	down
CENPE	1.8133709596318e-08	3.3069	0.051	0.017	0.000539841	up
EIF5AL1	1.8963678985738e-08	-1.26472	0.007	0.035	0.000564549	down
CLUH	1.92218797818978e-08	-1.9198	0.011	0.043	0.000572235	down
ZBTB18	1.92581068602664e-08	-1.16995	0.003	0.029	0.000573314	down
TSGA10	1.96920225143831e-08	-1.76931	0.003	0.027	0.000586232	down
CMTM5	2.12805225855537e-08	-2.02703	0.006	0.034	0.000633521	down
BRCA2	2.12840689870283e-08	2.79141	0.045	0.014	0.000633627	up
AP001816.1	2.14608502145454e-08	-1.04257	0.009	0.039	0.00063889	down
PGAP2	2.23980843013367e-08	-2.07614	0.007	0.036	0.000666791	down
ALKBH3	2.28848122622568e-08	-1.02838	0.024	0.064	0.000681281	down
IFI44	2.31047244592122e-08	2.19792	0.085	0.042	0.000687828	up
C3orf18	2.4323149428228e-08	-1.5959	0.006	0.034	0.0007241	down
ALPK2	2.44362067805886e-08	3.98858	0.024	0.003	0.000727466	up
AL590094.1	2.485121744139e-08	-1.64851	0.004	0.03	0.000739821	down
KNL1	2.55520503630477e-08	3.57944	0.037	0.009	0.000760685	up
DDX28	2.58291079282951e-08	-1.62925	0.008	0.037	0.000768933	down
PCGF6	2.65113205866378e-08	-1.17043	0.02	0.059	0.000789242	down
NUSAP1	2.7126840543975e-08	2.43185	0.062	0.025	0.000807566	up
MAP2K5	2.72190488799757e-08	-1.60787	0.007	0.035	0.000810311	down
KLK11	2.73359702479962e-08	-4.51194	0.001	0.022	0.000813792	down
RASL11B	2.77317919416169e-08	-2.34785	0.001	0.022	0.000825575	down
SLAMF8	2.82492123017536e-08	3.54988	0.023	0.003	0.000840979	up
BMP1	2.89904696517133e-08	1.54162	0.101	0.053	0.000863046	up
KCNMB4	2.97512301658796e-08	-3.61776	0.002	0.025	0.000885694	down
PRRT1	3.00543040185235e-08	-2.48264	0.001	0.023	0.000894717	down
AL138963.3	3.03800590889932e-08	-1.14758	0.001	0.023	0.000904414	down
VAC14	3.04608501375197e-08	-1.14772	0.014	0.048	0.00090682	down
HDAC11	3.06459708155288e-08	-2.70748	0.005	0.031	0.000912331	down
LIFR-AS1	3.13022538773137e-08	-1.10763	0.002	0.025	0.000931868	down
ARHGAP18	3.15864256933521e-08	2.37266	0.087	0.043	0.000940328	up
SLC11A1	3.34430848412323e-08	-1.24517	0.005	0.031	0.000995601	down
USP2-AS1	3.54374840360657e-08	-6.24454	0	0.02	0.00105497	down
RRAS2	3.57306516237601e-08	-1.3665	0.012	0.044	0.0010637	down
ORAI2	3.58607755506899e-08	2.27484	0.061	0.024	0.00106758	up
VCAM1	3.87128214451324e-08	1.62241	0.18	0.123	0.00115248	up
IGIP	3.91759215792634e-08	-1.09902	0.008	0.037	0.00116627	down
CD4	3.92208353159916e-08	2.42651	0.07	0.031	0.0011676	up
MT-TV	3.94561778535577e-08	1.21284	0.095	0.173	0.00117461	up
B3GALT4	4.03132586502667e-08	-1.48309	0.011	0.043	0.00120013	down
CSAD	4.04586093190499e-08	-1.69745	0.005	0.032	0.00120445	down
UNC93B1	4.0982568821538e-08	-1.91856	0.005	0.032	0.00122005	down
BEX1	4.12520612567554e-08	-4.93918	0.001	0.021	0.00122807	down
METTL22	4.19419451271086e-08	-1.20977	0.014	0.048	0.00124861	down
ARHGAP15	4.20225559098502e-08	1.74478	0.132	0.079	0.00125101	up
ALKBH4	4.28811477979108e-08	-1.33316	0.014	0.047	0.00127657	down
LANCL2	4.30683474233349e-08	-1.42395	0.007	0.034	0.00128214	down
KLHL15	4.39005430346654e-08	-1.198	0.007	0.034	0.00130692	down
EHF	4.54226317269142e-08	-1.93642	0.007	0.035	0.00135223	down
BANP	4.55572996113795e-08	-1.01087	0.012	0.044	0.00135624	down
SPACA6	4.67777748098224e-08	-1.91933	0.002	0.024	0.00139257	down
D2HGDH	4.69536316301802e-08	-1.56793	0.002	0.024	0.00139781	down
SCARA5	4.69976958738299e-08	-1.82845	0.002	0.024	0.00139912	down
HEXDC	4.71960148094271e-08	-1.88305	0.006	0.033	0.00140503	down
RALGDS	4.93248081259928e-08	-1.04374	0.007	0.035	0.0014684	down
SYP	5.16834163788423e-08	-1.14376	0.006	0.033	0.00153862	down
ACTR3B	5.83296987717274e-08	-2.79638	0.003	0.027	0.00173648	down
ARHGAP26	5.93215027686297e-08	1.81457	0.098	0.052	0.001766	up
OBSCN	6.024490735956e-08	-1.73001	0.003	0.027	0.00179349	down
LINC02210	6.0825948449996e-08	-1.04895	0.003	0.027	0.00181079	down
COL17A1	6.08946681086106e-08	-1.44499	0.011	0.041	0.00181283	down
C5orf38	6.16822904961469e-08	-4.91616	0.001	0.021	0.00183628	down
AC006942.1	6.32191926816926e-08	-4.31986	0.001	0.021	0.00188204	down
AC022035.1	6.32884329925779e-08	6.2556	0.015	0	0.0018841	up
SGO1	6.43029482570472e-08	2.84615	0.029	0.006	0.0019143	up
LINC01089	6.51296207962691e-08	-1.43249	0.003	0.025	0.00193891	down
NARFL	6.53678621948815e-08	-2.07363	0.009	0.038	0.001946	down
ARRDC3	6.53814400328129e-08	1.07625	0.078	0.146	0.00194641	up
RAP2C-AS1	6.54550029279648e-08	-3.64668	0.002	0.024	0.0019486	down
GMEB2	6.6055892839151e-08	-4.04447	0.001	0.022	0.00196648	down
DHCR7	6.64444861798519e-08	-3.81718	0.001	0.022	0.00197805	down
AL451085.2	6.75575652594745e-08	-3.84629	0.001	0.022	0.00201119	down
HCAR3	6.86582224934609e-08	-2.35248	0.005	0.03	0.00204396	down
STOX1	6.90248607532784e-08	-2.75255	0.001	0.022	0.00205487	down
AADAT	7.03698022170625e-08	-1.07941	0.005	0.03	0.00209491	down
NOP9	7.21510294736686e-08	-1.56496	0.007	0.035	0.00214794	down
COQ8B	7.81794813321515e-08	-1.29129	0.01	0.04	0.0023274	down
ARMC7	7.86401869467742e-08	-2.14441	0.007	0.033	0.00234112	down
SPDL1	7.91627945061718e-08	1.9437	0.099	0.053	0.00235668	up
RSAD1	7.91871932333111e-08	-1.60431	0.013	0.045	0.0023574	down
ERFE	8.37419734868273e-08	5.63662	0.016	0.001	0.002493	up
RGS12	8.42762428039835e-08	-1.48056	0.007	0.033	0.0025089	down
PUSL1	8.440440241908e-08	-1.96222	0.007	0.033	0.00251272	down
LINC01943	8.77475459375617e-08	2.68352	0.043	0.014	0.00261224	up
PRF1	8.79416407262231e-08	3.02163	0.03	0.006	0.00261802	up
USP20	9.03059887974865e-08	-1.19484	0.005	0.031	0.00268841	down
KIF15	9.48607531258587e-08	3.21768	0.026	0.005	0.002824	up
NRF1	9.50759463990801e-08	-1.08468	0.007	0.033	0.00283041	down
IL1RAP	9.51327179303173e-08	2.02675	0.055	0.021	0.0028321	up
CCDC144NL-AS1	9.61375303362605e-08	4.16865	0.022	0.003	0.00286201	up
SPRYD4	9.70764133289893e-08	-1.02022	0.011	0.042	0.00288996	down
TOB1-AS1	9.93005039147927e-08	-2.0226	0.003	0.025	0.00295618	down
KLHL11	1.02186644196622e-07	-1.69521	0.002	0.023	0.0030421	down
AL355472.1	1.03266550320991e-07	-1.23979	0.007	0.034	0.00307425	down
WIPF3	1.03777419763812e-07	-2.98371	0.001	0.022	0.00308945	down
ZDHHC11B	1.04589561670562e-07	-2.0596	0.001	0.022	0.00311363	down
ACP5	1.07331876271596e-07	2.57055	0.054	0.021	0.00319527	up
SLC41A1	1.08647956557679e-07	-1.11072	0.009	0.038	0.00323445	down
RGL3	1.09140496162997e-07	-1.64751	0.006	0.032	0.00324911	down
POLM	1.23542465563195e-07	-1.1436	0.007	0.033	0.00367786	down
NUPR2	1.23780923524296e-07	-6.29265	0	0.018	0.00368496	down
AC008397.2	1.23780923524296e-07	-5.9566	0	0.018	0.00368496	down
FXYD1	1.23780923524296e-07	-5.54683	0	0.018	0.00368496	down
MHENCR	1.28780774790838e-07	-1.73901	0.007	0.033	0.0038338	down
ASB16-AS1	1.31236997152244e-07	-1.38995	0.003	0.026	0.00390693	down
NCAPG	1.33092553170293e-07	3.1677	0.035	0.009	0.00396217	up
KIF20A	1.33826873663863e-07	3.86827	0.027	0.005	0.00398403	up
KIF14	1.36645898067967e-07	4.15226	0.024	0.004	0.00406795	up
SYT1	1.39193715352868e-07	-1.43494	0.003	0.026	0.0041438	down
NKX6-1	1.41494017096239e-07	-1.60149	0.007	0.034	0.00421228	down
CDC42EP2	1.42182489467276e-07	-1.19325	0.013	0.044	0.00423277	down
ZNF316	1.4580238878027e-07	-1.86313	0.006	0.031	0.00434054	down
ZNF692	1.45843914487276e-07	-1.47976	0.005	0.029	0.00434177	down
SUGCT	1.46062928343047e-07	1.95597	0.059	0.024	0.00434829	up
SIRT7	1.4698882050608e-07	-1.40553	0.009	0.036	0.00437586	down
RBM38	1.52119242760166e-07	-3.28074	0.001	0.021	0.00452859	down
PAX9	1.55713749133597e-07	-3.30328	0.001	0.021	0.0046356	down
ABLIM2	1.58001865257506e-07	-2.03642	0.001	0.021	0.00470372	down
RBKS	1.5830940324321e-07	-1.19087	0.001	0.021	0.00471287	down
FBLN5	1.58636813360677e-07	-1.04927	0.009	0.037	0.00472262	down
RNF144B	1.59306218546774e-07	-1.78078	0.002	0.023	0.00474255	down
RPL7P9	1.60743417113262e-07	1.11899	0.065	0.125	0.00478533	up
STARD3	1.68636795181656e-07	-1.56829	0.016	0.048	0.00502032	down
CTSK	1.68722413816381e-07	1.6621	0.175	0.124	0.00502287	up
SPATC1L	1.7253501174138e-07	-1.05952	0.015	0.047	0.00513637	down
AL034417.2	1.73392049561419e-07	-1.82138	0.005	0.03	0.00516188	down
BAHD1	1.7893354894921e-07	-2.28267	0.004	0.027	0.00532685	down
NFATC1	1.81870739134188e-07	-1.42233	0.007	0.032	0.00541429	down
GPATCH3	1.83933559959515e-07	-1.88609	0.004	0.027	0.0054757	down
GRIN2C	1.8785246417907e-07	-5.79018	0	0.018	0.00559237	down
LINC00092	1.8785246417907e-07	-5.77187	0	0.018	0.00559237	down
LINC00844	1.8785246417907e-07	-6.88265	0	0.018	0.00559237	down
IL32	1.93345763769111e-07	1.45943	0.144	0.093	0.0057559	up
PLXNA2	1.94270481122505e-07	-1.03034	0.009	0.036	0.00578343	down
TMEM91	2.02890661144196e-07	-1.73919	0.003	0.025	0.00604005	down
HSBP1L1	2.06097971633918e-07	-1.34534	0.014	0.045	0.00613554	down
ZNF582	2.1645199793893e-07	-4.82563	0.001	0.019	0.00644378	down
GRB7	2.20923418411743e-07	-3.60528	0.001	0.019	0.00657689	down
AC004803.1	2.21375438101509e-07	-3.49922	0.001	0.019	0.00659035	down
DLGAP5	2.21594267235157e-07	3.12485	0.036	0.01	0.00659686	up
NOXA1	2.21601782942609e-07	-3.02073	0.001	0.019	0.00659709	down
TTLL11	2.22602615744752e-07	-1.00532	0.003	0.024	0.00662688	down
GBP6	2.28497323707997e-07	-1.87994	0.006	0.031	0.00680237	down
DNAJC27-AS1	2.31858712248656e-07	-1.6886	0.005	0.028	0.00690243	down
HIST1H2BK	2.32011566572696e-07	-1.49348	0.01	0.038	0.00690698	down
AC008443.1	2.34581792149649e-07	-2.47989	0.002	0.022	0.0069835	down
UNC119B	2.34801255461755e-07	-1.10572	0.011	0.039	0.00699003	down
AC020910.4	2.38903527108949e-07	-1.44532	0.001	0.021	0.00711216	down
IGHGP	2.39470932717319e-07	1.66504	0.005	0.028	0.00712905	up
RABEP2	2.40531832932113e-07	-1.64862	0.002	0.022	0.00716063	down
CDH11	2.42053011025979e-07	1.61277	0.144	0.094	0.00720592	up
C2	2.42470130213351e-07	2.30265	0.041	0.014	0.00721834	up
MAP2K6	2.5182056580243e-07	-1.67001	0.004	0.027	0.0074967	down
TPBG	2.58119270416309e-07	-1.29648	0.034	0.074	0.00768421	down
SLC2A11	2.6258063945156e-07	-2.14816	0.005	0.029	0.00781703	down
CMPK2	2.64347327600875e-07	3.04707	0.023	0.004	0.00786962	up
ITGB4	2.65157144814219e-07	-1.07124	0.004	0.027	0.00789373	down
WDFY3-AS2	2.71600432220356e-07	-1.70223	0.005	0.029	0.00808554	down
ZNF138	2.72531251128378e-07	-1.03282	0.004	0.027	0.00811326	down
SCG5	2.78139879342943e-07	-1.76102	0.012	0.042	0.00828022	down
FDXR	2.84070406167054e-07	-1.40814	0.009	0.035	0.00845678	down
SNCAIP	2.85130809903837e-07	-5.85411	0	0.017	0.00848834	down
WASH2P	2.85130809903837e-07	-5.93045	0	0.017	0.00848834	down
CHST8	2.85130809903837e-07	-5.64697	0	0.017	0.00848834	down
BORCS6	2.85263228187518e-07	-1.15296	0.009	0.035	0.00849229	down
PGAM5	2.91153155436907e-07	-1.05567	0.007	0.032	0.00866763	down
CLDN7	2.94497003880195e-07	-1.91746	0.009	0.036	0.00876718	down
MYOM2	2.98690726527679e-07	-1.9941	0.003	0.025	0.00889202	down
PCLAF	3.01673522602806e-07	1.80028	0.072	0.034	0.00898082	up
SPRR1B	3.02056346954441e-07	2.10081	0.039	0.012	0.00899222	up
JCHAIN	3.06276058663796e-07	-2.99751	0.016	0.048	0.00911784	down
ZBTB48	3.08951439676385e-07	-1.15055	0.007	0.033	0.00919748	down
GPRASP2	3.12047409308503e-07	-1.32363	0.003	0.025	0.00928965	down
TCEA1P2	3.16355291463908e-07	-1.29609	0.003	0.025	0.0094179	down
ADRA1D	3.27658484943788e-07	-2.89629	0.003	0.023	0.00975439	down
LRP2BP	3.282418276243e-07	-2.51387	0.003	0.023	0.00977176	down
NPB	3.3076182710098e-07	-4.44761	0.001	0.019	0.00984678	down
OVOL1	3.31099833591743e-07	-4.30001	0.001	0.019	0.00985684	down
RPL13P5	3.32356212918239e-07	-3.90855	0.002	0.022	0.00989424	down
LGR4	3.32990309667374e-07	-1.12852	0.006	0.03	0.00991312	down
ATP6V1G2	3.35867079510425e-07	-3.16282	0.001	0.019	0.00999876	down
NADK	3.43791727845926e-07	-1.03864	0.01	0.037	0.0102347	down
HOXA2	3.44070890084104e-07	-1.41423	0.003	0.023	0.010243	down
NCKIPSD	3.49476990289769e-07	-1.37865	0.011	0.038	0.0104039	down
AC093249.6	3.53587535557091e-07	-1.99051	0.001	0.02	0.0105263	down
LINC00899	3.57720559153217e-07	-2.71215	0.001	0.02	0.0106493	down
ZNF552	3.6039986587859e-07	-1.88927	0.002	0.022	0.0107291	down
ANXA8	3.60850886737218e-07	-2.34885	0.001	0.02	0.0107425	down
ANKRD53	3.61200328517377e-07	-1.6943	0.001	0.02	0.0107529	down
CCDC136	3.61734990214902e-07	-1.46625	0.002	0.022	0.0107689	down
DSC3	3.77075881430361e-07	-1.1812	0.014	0.045	0.0112255	down
C17orf82	3.80503427993264e-07	-2.98838	0.004	0.026	0.0113276	down
FOXM1	3.8435180799763e-07	3.60244	0.024	0.004	0.0114422	up
PRRG4	3.84721538146129e-07	-1.20828	0.007	0.031	0.0114532	down
USP30	3.97899213504257e-07	-1.79225	0.004	0.026	0.0118455	down
NBEAL1	3.9810089477287e-07	1.01728	0.143	0.231	0.0118515	up
AC087477.2	4.03086779879461e-07	-1.46162	0.005	0.029	0.0119999	down
KBTBD4	4.13349287119407e-07	-1.03688	0.012	0.041	0.0123054	down
RHOU	4.20204460420454e-07	-1.15084	0.004	0.026	0.0125095	down
AC025181.2	4.32857714747904e-07	-5.91108	0	0.017	0.0128862	down
HMGB3	4.34773876124577e-07	1.74049	0.083	0.043	0.0129432	up
KRT17	4.41594496457655e-07	1.02761	0.073	0.035	0.0131463	up
GABRD	4.45958926092587e-07	-2.65437	0.003	0.024	0.0132762	down
RRM2	4.4598949888566e-07	2.79181	0.036	0.011	0.0132771	up
ZNF543	4.58315188866782e-07	-1.45093	0.003	0.024	0.013644	down
MTND3P10	4.60843250304711e-07	5.82206	0.013	0	0.0137193	up
CCR1	4.68968158624188e-07	3.82464	0.022	0.004	0.0139612	up
ZBTB17	4.88826893980849e-07	-1.34343	0.007	0.032	0.0145524	down
PLA2G4A	4.93416646181001e-07	-1.64969	0.005	0.027	0.014689	down
LINC00863	4.94206859877322e-07	-1.22534	0.005	0.027	0.0147125	down
C1orf50	4.9658481187416e-07	-1.43341	0.005	0.027	0.0147833	down
TINCR	5.00857131929033e-07	-4.24525	0.001	0.018	0.0149105	down
MATN2	5.01142947652076e-07	-1.42298	0.015	0.046	0.014919	down
PPFIA3	5.01763006710924e-07	-2.10867	0.003	0.023	0.0149375	down
NKX3-2	5.09098690380008e-07	-2.91233	0.001	0.018	0.0151559	down
OPCML	5.13893822819943e-07	-1.4625	0.003	0.023	0.0152986	down
NRN1	5.17999912354242e-07	-1.34839	0.003	0.023	0.0154209	down
F12	5.19296575562948e-07	-4.14411	0.001	0.02	0.0154595	down
LINC01133	5.39247666958273e-07	-2.99991	0.001	0.02	0.0160534	down
ZNF865	5.42374995995112e-07	-1.19448	0.002	0.021	0.0161465	down
ARC	5.4437753008397e-07	-1.33131	0.002	0.021	0.0162061	down
CACFD1	5.79635714994717e-07	-1.80354	0.007	0.031	0.0172558	down
NAGPA	5.86881012927129e-07	-2.31334	0.007	0.032	0.0174714	down
HOMER1	6.07595547130882e-07	-1.30172	0.007	0.031	0.0180881	down
AC090114.2	6.16417876928326e-07	-1.38309	0.005	0.028	0.0183508	down
KRTCAP3	6.39891177631258e-07	-2.86875	0.003	0.024	0.0190496	down
SLC6A16	6.57249854455743e-07	-5.73043	0	0.016	0.0195663	down
CAMKMT	6.59926187029469e-07	-1.57672	0.007	0.032	0.019646	down
LINC01615	6.66042874097395e-07	2.9836	0.028	0.007	0.0198281	up
DDR1	6.7510639211753e-07	-1.03189	0.014	0.043	0.0200979	down
ARIH2OS	6.80886991487759e-07	-1.38193	0.003	0.024	0.02027	down
SYTL1	6.89033293611582e-07	-1.90366	0.003	0.024	0.0205125	down
MMP9	6.91363828580612e-07	5.00831	0.016	0.001	0.0205819	up
GTSE1	7.12420667433744e-07	3.02767	0.023	0.004	0.0212088	up
DOHH	7.15114291930506e-07	-1.25465	0.007	0.032	0.021289	down
CDCA2	7.16706181956524e-07	3.18019	0.023	0.004	0.0213363	up
STC2	7.32825081656184e-07	3.24711	0.017	0.002	0.0218162	up
TSLP	7.3673168456977e-07	-2.02394	0.003	0.022	0.0219325	down
LRRC14	7.44945970129543e-07	-1.2085	0.006	0.029	0.022177	down
SNORD104	7.50500871340699e-07	-1.74797	0.003	0.022	0.0223424	down
SIRT3	7.56872602233752e-07	-2.48222	0.007	0.03	0.0225321	down
SIK1B	7.59283902596831e-07	-4.05348	0.001	0.018	0.0226039	down
GJB5	7.63940952807087e-07	-4.19449	0.001	0.018	0.0227425	down
EPHA7	7.70978157268963e-07	-2.33394	0.001	0.018	0.022952	down
AMER1	7.7176391249781e-07	-2.65121	0.001	0.018	0.0229754	down
C1QTNF4	7.87487666196318e-07	-1.04043	0.007	0.03	0.0234435	down
SEPT11	7.88614505221082e-07	1.67218	0.279	0.254	0.0234771	up
B9D2	7.91380903971605e-07	-1.51722	0.012	0.04	0.0235594	down
GLIPR1L2	7.92723563279303e-07	-3.59463	0.001	0.019	0.0235994	down
C21orf2	8.01903313232878e-07	-2.78746	0.002	0.021	0.0238727	down
ADAMTSL4	8.16020263664312e-07	-1.3495	0.002	0.021	0.0242929	down
CDK1	8.46839139110783e-07	2.49477	0.049	0.019	0.0252104	up
DDX51	8.56553833703486e-07	-1.07422	0.009	0.034	0.0254996	down
NAIF1	8.57193566973081e-07	-1.14165	0.004	0.025	0.0255187	down
KF456478.1	8.72776514529928e-07	-1.13197	0.004	0.025	0.0259826	down
MMP10	8.94413807259493e-07	7.04409	0.012	0	0.0266267	up
CST1	8.94413807259493e-07	8.17394	0.012	0	0.0266267	up
C2orf27A	9.38590009619393e-07	2.19883	0.049	0.02	0.0279418	up
RFNG	9.50777797048643e-07	-1.28447	0.008	0.032	0.0283047	down
CPTP	9.80999731328262e-07	-1.90615	0.011	0.038	0.0292044	down
KAZALD1	9.90634456372558e-07	-2.02635	0.003	0.023	0.0294912	down
ST14	9.9818643020607e-07	-5.21446	0	0.016	0.029716	down
GPM6A	9.98186500476899e-07	-6.26201	0	0.016	0.029716	down
AC026471.2	9.98186500476899e-07	-5.91782	0	0.016	0.029716	down
CAMK2A	9.98186500476899e-07	-5.84764	0	0.016	0.029716	down
AL391807.1	9.98186500476899e-07	-5.99188	0	0.016	0.029716	down
FAM220A	1.00072123133963e-06	-1.11635	0.012	0.039	0.0297915	down
DSP	1.0465294676025e-06	-1.23019	0.034	0.072	0.0311552	down
AC062017.1	1.05531351408707e-06	-1.72616	0.005	0.026	0.0314167	down
LINC01315	1.06818430630075e-06	-2.19546	0.003	0.022	0.0317998	down
AC008393.1	1.07761642935261e-06	-2.52356	0.003	0.022	0.0320806	down
PCNX2	1.10445459047968e-06	-2.13807	0.003	0.022	0.0328796	down
ESCO2	1.10520144586038e-06	2.76763	0.028	0.007	0.0329018	up
PGAP3	1.11009607475254e-06	-1.33117	0.005	0.026	0.0330476	down
SH3RF3-AS1	1.13953780834809e-06	-4.53625	0.001	0.017	0.033924	down
ANKMY1	1.14186123519511e-06	-4.55168	0.001	0.017	0.0339932	down
ADGRE2	1.14652177140912e-06	4.96418	0.019	0.003	0.034132	up
AC002451.1	1.15905707158479e-06	-1.07019	0.003	0.022	0.0345051	down
UHRF1	1.16612417887076e-06	5.04762	0.014	0.001	0.0347155	up
BDKRB1	1.16772164906135e-06	-3.30441	0.001	0.017	0.0347631	down
RIMS3	1.17010034028705e-06	-3.4465	0.001	0.017	0.0348339	down
AL162231.2	1.17010034028705e-06	-2.20421	0.001	0.017	0.0348339	down
ADAMTS9-AS1	1.17010034028705e-06	-1.72679	0.001	0.017	0.0348339	down
FAM184A	1.17441979570411e-06	-4.46418	0.001	0.019	0.0349625	down
YPEL1	1.18869622384945e-06	-1.57753	0.002	0.02	0.0353875	down
DCN	1.19262740423003e-06	1.11959	0.52	0.629	0.0355045	up
FGFBP3	1.19853425388127e-06	-1.06819	0.002	0.02	0.0356804	down
C4orf48	1.20256318589257e-06	1.3477	0.11	0.066	0.0358003	up
ARHGDIB	1.21745863426042e-06	1.05058	0.304	0.267	0.0362437	up
TAF6L	1.22515347969972e-06	-1.5725	0.002	0.02	0.0364728	down
ALKBH6	1.22587858146166e-06	-1.02684	0.009	0.033	0.0364944	down
ANKS1B	1.23302395479017e-06	-1.63954	0.002	0.02	0.0367071	down
C16orf86	1.23703322501322e-06	-2.55031	0.001	0.019	0.0368265	down
S100A3	1.23887126975892e-06	1.6888	0.068	0.033	0.0368812	up
ADSSL1	1.24060430471136e-06	-2.57135	0.001	0.019	0.0369328	down
SEMA3E	1.24418530055952e-06	-1.20423	0.001	0.019	0.0370394	down
ELOVL2	1.24605972210772e-06	3.77286	0.022	0.004	0.0370952	up
AL109628.1	1.2461863603275e-06	-1.52104	0.004	0.024	0.037099	down
SLC27A1	1.26577128497802e-06	-1.93818	0.005	0.027	0.037682	down
ZNF747	1.26666488670494e-06	-1.7865	0.004	0.024	0.0377086	down
AC107918.3	1.27020703974535e-06	3.1968	0.022	0.004	0.0378141	up
SPHK2	1.28827707951455e-06	-1.18347	0.005	0.027	0.038352	down
PQLC2	1.29025219347364e-06	-1.45852	0.005	0.027	0.0384108	down
LRTOMT	1.3212414544481e-06	-1.01927	0.005	0.027	0.0393334	down
CHST7	1.36079625339006e-06	-1.06626	0.009	0.034	0.0405109	down
PSAT1	1.38234918050753e-06	-2.48185	0.006	0.028	0.0411525	down
IKBIP	1.38367435537454e-06	1.33969	0.168	0.12	0.041192	up
PLXNA3	1.44798149895998e-06	-2.0683	0.003	0.023	0.0431064	down
AGFG2	1.49757745501208e-06	-1.42139	0.003	0.023	0.0445829	down
EMX2OS	1.51365704901071e-06	-1.18411	0.011	0.036	0.0450616	down
CAPS	1.51635672304409e-06	-5.70227	0	0.015	0.0451419	down
FTH1P2	1.51635672304409e-06	-5.20742	0	0.015	0.0451419	down
ADRA1A	1.51635672304409e-06	-5.76796	0	0.015	0.0451419	down
AC067852.2	1.53238975375964e-06	-2.06169	0.005	0.025	0.0456192	down
FANCI	1.54857360442384e-06	2.14852	0.041	0.015	0.046101	up
IL24	1.61856436431513e-06	3.67995	0.021	0.004	0.0481847	up
SELENOO	1.63385320672893e-06	-1.93666	0.007	0.029	0.0486398	down

## Sheet: Mural_cells(MPR_T_B_vs_MPR_T_A)
Table S4 Differentially expressed genes in Mural cells due to treatment (MPR_T_B_vs_MPR_T_A)
Gene	p_val	avg_log2FC	pct.1	pct.2	p_val_adj	change
COL1A2	3.3615e-122	5.16453	0.836	0.207	1.00072e-117	up
COL3A1	1.25222e-121	5.41922	0.834	0.215	3.72786e-117	up
COL1A1	5.38438e-118	6.11801	0.775	0.109	1.60293e-113	up
COL4A1	8.46142e-108	5.03379	0.777	0.18	2.51896e-103	up
SPARC	1.18299e-101	3.11796	0.896	0.567	3.52178e-97	up
ITGA1	1.77097e-100	4.66297	0.728	0.13	5.27219e-96	up
FN1	4.67746e-100	4.27947	0.788	0.206	1.39248e-95	up
COL5A2	1.35145e-98	5.5325	0.664	0.054	4.02328e-94	up
LGALS1	1.04629e-96	1.91168	0.989	0.819	3.11479e-92	up
THY1	1.07821e-95	5.33767	0.637	0.033	3.20982e-91	up
COL6A3	4.12742e-93	5.44799	0.637	0.046	1.22873e-88	up
LAMA4	2.11992e-92	3.92536	0.722	0.15	6.31099e-88	up
COL4A2	9.68422e-88	4.43201	0.694	0.143	2.88299e-83	up
CYTOR	1.12329e-86	4.31941	0.675	0.113	3.34404e-82	up
TMSB10	1.319e-86	2.00309	0.97	0.767	3.92667e-82	up
TIMP1	4.76654e-86	3.3645	0.811	0.356	1.419e-81	up
HSP90AA1	2.1002e-84	2.5291	0.924	0.711	6.25229e-80	up
COL5A1	2.25042e-84	4.8489	0.622	0.076	6.6995e-80	up
TFPI	7.55819e-83	3.65666	0.677	0.124	2.25007e-78	up
FKBP5	8.37572e-82	-3.28108	0.157	0.726	2.49345e-77	down
LAMB1	1.53936e-80	5.40181	0.565	0.035	4.58268e-76	up
SERPINH1	2.56541e-80	4.06482	0.639	0.107	7.63721e-76	up
CCDC102B	3.27441e-76	4.92249	0.554	0.041	9.74792e-72	up
MT-ND1	1.27625e-75	-1.0614	0.972	1	3.79939e-71	down
SPP1	6.60058e-75	5.75271	0.499	0.007	1.96499e-70	up
FSTL1	7.89531e-75	3.65529	0.654	0.146	2.35043e-70	up
NID2	3.12371e-74	5.3473	0.524	0.026	9.29929e-70	up
RGS5	4.09877e-69	2.18832	0.849	0.457	1.2202e-64	up
NREP	3.54454e-68	4.3074	0.565	0.093	1.05521e-63	up
KRT13	7.25148e-68	-5.90189	0.038	0.519	2.15877e-63	down
RERGL	1.98565e-67	-2.33583	0.127	0.67	5.91128e-63	down
EGFL6	2.73908e-67	3.90513	0.558	0.08	8.15424e-63	up
PLN	2.09995e-66	-2.49722	0.18	0.698	6.25154e-62	down
TPM4	1.11341e-64	1.75556	0.887	0.665	3.31463e-60	up
UACA	8.58447e-63	4.2664	0.563	0.12	2.5556e-58	up
MYH11	1.51617e-62	-2.12437	0.268	0.778	4.51363e-58	down
SORBS2	1.2988e-61	-1.92253	0.149	0.687	3.86651e-57	down
LOXL2	1.79333e-61	7.02834	0.427	0.009	5.33875e-57	up
KRT15	1.4525e-60	-4.37112	0.062	0.509	4.32409e-56	down
HSPD1	4.81662e-59	2.50539	0.762	0.457	1.43391e-54	up
TNFAIP6	1.2567e-57	5.08959	0.42	0.013	3.74118e-53	up
IFITM3	5.29932e-57	1.25959	0.958	0.869	1.57761e-52	up
F2R	7.89862e-57	5.2387	0.423	0.02	2.35142e-52	up
PRSS23	2.72573e-55	3.59539	0.52	0.098	8.11449e-51	up
CHN1	4.54013e-55	4.96208	0.437	0.039	1.3516e-50	up
MYO1B	1.15827e-54	2.81371	0.586	0.154	3.44816e-50	up
ADAM12	2.09421e-54	6.48283	0.393	0.013	6.23446e-50	up
IFI27	4.48214e-52	2.21121	0.749	0.417	1.33433e-47	up
HSPE1	8.13885e-51	2.29948	0.79	0.533	2.42294e-46	up
SPRR3	1.13392e-49	-2.40901	0.079	0.509	3.37569e-45	down
MTATP6P1	1.67933e-49	-1.2762	0.832	0.976	4.99936e-45	down
LAMC1	3.75186e-49	2.99684	0.554	0.161	1.11693e-44	up
ASPN	6.37201e-49	4.31875	0.442	0.061	1.89695e-44	up
NID1	6.79191e-49	4.21446	0.416	0.044	2.02195e-44	up
PRRX1	2.08985e-47	3.32799	0.476	0.094	6.22149e-43	up
B2M	2.20504e-47	1.045	0.998	1	6.56439e-43	up
TXNIP	6.50258e-47	-2.57512	0.153	0.565	1.93582e-42	down
SPON2	1.14227e-46	5.45337	0.372	0.028	3.40054e-42	up
CALU	2.18658e-46	2.40082	0.62	0.252	6.50945e-42	up
COL6A1	1.11008e-45	3.05842	0.573	0.209	3.30472e-41	up
FILIP1L	1.27288e-44	2.17933	0.66	0.291	3.78936e-40	up
MARCKS	4.51301e-44	2.81328	0.507	0.135	1.34352e-39	up
TDO2	5.92373e-44	7.14407	0.318	0.006	1.7635e-39	up
TRPC6	6.91404e-44	4.92771	0.355	0.026	2.05831e-39	up
TIMP3	7.80118e-44	-2.25294	0.234	0.63	2.32241e-39	down
GPM6B	1.23184e-43	4.24855	0.35	0.02	3.66718e-39	up
COL18A1	1.47406e-43	2.61959	0.601	0.239	4.38828e-39	up
TSC22D1	3.96007e-43	-1.77821	0.327	0.707	1.17891e-38	down
MALAT1	7.58433e-43	1.25266	1	0.983	2.25785e-38	up
CTSC	3.99086e-41	2.62406	0.512	0.154	1.18808e-36	up
ADGRF5	5.74132e-41	4.35555	0.363	0.043	1.70919e-36	up
NDUFA4	1.29009e-40	-1.06141	0.643	0.933	3.84061e-36	down
RPL3	1.45242e-40	-1.16429	0.703	0.848	4.32385e-36	down
TAGLN	8.42159e-40	-1.11142	0.686	0.943	2.50711e-35	down
PLXDC1	8.73491e-40	5.27175	0.319	0.02	2.60038e-35	up
LUM	1.12058e-39	2.49615	0.44	0.104	3.33597e-35	up
ADAMTS12	2.00654e-39	8.52864	0.282	0.002	5.97347e-35	up
ENPEP	2.01182e-39	3.10632	0.403	0.067	5.98917e-35	up
FTL	2.93892e-39	1.28964	0.968	0.841	8.74915e-35	up
CSTA	1.08057e-38	-2.62463	0.17	0.543	3.21685e-34	down
COL12A1	1.58245e-38	3.12186	0.446	0.115	4.71095e-34	up
PXDN	1.74063e-38	4.04794	0.333	0.03	5.18186e-34	up
HSPA5	3.02171e-38	2.27352	0.66	0.37	8.99562e-34	up
CNN3	1.0487e-37	1.80738	0.652	0.333	3.12198e-33	up
ANGPT2	1.08877e-37	3.06907	0.41	0.083	3.24127e-33	up
PI15	3.27578e-37	6.60825	0.28	0.007	9.75201e-33	up
AHR	3.77405e-37	3.86378	0.376	0.069	1.12354e-32	up
DCN	8.72198e-36	1.48356	0.635	0.306	2.59653e-31	up
CFH	2.18241e-35	2.81864	0.386	0.072	6.49704e-31	up
SOX4	4.67979e-35	2.39921	0.497	0.167	1.39317e-30	up
TGFBI	8.00186e-35	3.3946	0.391	0.085	2.38215e-30	up
CTSK	9.77166e-35	3.50378	0.338	0.048	2.90902e-30	up
GUCY1A2	1.99296e-34	3.96709	0.304	0.028	5.93303e-30	up
FHL1	2.91523e-34	-2.00198	0.206	0.548	8.67865e-30	down
HSP90B1	6.69265e-34	1.34418	0.766	0.517	1.9924e-29	up
FBN1	1.00992e-33	4.10941	0.312	0.037	3.00654e-29	up
S100A2	4.58049e-33	-2.69155	0.285	0.594	1.36361e-28	down
BGN	1.0683e-32	1.88805	0.618	0.33	3.18034e-28	up
OLFML2B	9.43395e-32	4.66598	0.267	0.019	2.80849e-27	up
DKK3	9.56588e-32	2.22671	0.501	0.198	2.84776e-27	up
DAPL1	2.28181e-31	-5.71036	0.015	0.259	6.79294e-27	down
ITGB1	2.44424e-31	1.10412	0.802	0.583	7.2765e-27	up
ACTG2	4.83124e-31	-2.13819	0.183	0.515	1.43826e-26	down
ARPC5	5.74094e-31	1.46759	0.673	0.398	1.70908e-26	up
ANGPTL1	7.9237e-31	-3.06078	0.034	0.302	2.35889e-26	down
CD63	8.11608e-31	1.13304	0.82	0.596	2.41616e-26	up
45911	1.06866e-30	2.60984	0.439	0.146	3.18141e-26	up
S100A9	1.19489e-30	-2.74847	0.255	0.572	3.55718e-26	down
RCAN2	1.82217e-30	-1.80932	0.163	0.487	5.42461e-26	down
GJC1	3.12585e-30	2.46723	0.38	0.091	9.30565e-26	up
MYL9	4.69517e-29	-1.10412	0.807	0.906	1.39775e-24	down
PAG1	5.20499e-29	3.80386	0.285	0.039	1.54953e-24	up
BST2	6.36219e-29	2.21326	0.452	0.163	1.89402e-24	up
THBS1	1.56028e-28	2.2228	0.473	0.183	4.64495e-24	up
PCOLCE	1.78947e-28	2.6721	0.318	0.056	5.32724e-24	up
RAB31	2.79865e-28	1.6765	0.575	0.293	8.33158e-24	up
NDUFA4L2	4.59076e-28	1.23618	0.696	0.378	1.36667e-23	up
SNHG8	5.03188e-28	-1.5901	0.164	0.476	1.49799e-23	down
PDIA3	6.3134e-28	1.14243	0.749	0.548	1.8795e-23	up
KRT4	7.27702e-28	-3.62205	0.021	0.256	2.16637e-23	down
APCDD1	9.37979e-28	2.93617	0.331	0.072	2.79236e-23	up
KRT19	1.90487e-27	-3.51456	0.03	0.267	5.67079e-23	down
PDGFRB	1.03423e-26	2.30888	0.422	0.152	3.07889e-22	up
COL14A1	1.33768e-26	1.37589	0.611	0.328	3.98228e-22	up
ABCC9	1.63269e-26	3.50224	0.244	0.022	4.86052e-22	up
TCEAL9	2.15668e-26	1.67786	0.543	0.272	6.42043e-22	up
CD248	7.05273e-26	4.14286	0.261	0.039	2.0996e-21	up
C1R	1.10741e-25	2.04807	0.425	0.152	3.29675e-21	up
FAT1	1.58275e-25	2.44587	0.372	0.113	4.71184e-21	up
HOPX	1.62844e-25	2.10752	0.474	0.206	4.84787e-21	up
CNN1	1.68617e-25	-1.77258	0.18	0.478	5.01974e-21	down
CLU	2.13491e-25	-1.17764	0.149	0.448	6.35563e-21	down
CASQ2	2.13761e-25	-2.48904	0.038	0.274	6.36367e-21	down
KCNAB1	2.29206e-25	-2.30238	0.04	0.278	6.82345e-21	down
COL6A2	2.90583e-25	2.39069	0.486	0.233	8.65067e-21	up
LMOD1	2.92037e-25	-1.42642	0.261	0.57	8.69395e-21	down
MTCO1P12	3.1325e-25	-1.79971	0.251	0.55	9.32545e-21	down
IFIT3	3.87063e-25	4.11139	0.251	0.035	1.15229e-20	up
MIR4435-2HG	4.1322e-25	3.60275	0.242	0.028	1.23015e-20	up
ISG15	4.26327e-25	2.46098	0.423	0.165	1.26918e-20	up
COL5A3	4.73797e-25	5.60649	0.219	0.019	1.41049e-20	up
ARHGDIB	1.00781e-24	1.57902	0.491	0.207	3.00027e-20	up
NTRK2	1.04009e-24	-2.10207	0.06	0.311	3.09636e-20	down
IKBIP	1.69406e-24	2.9596	0.278	0.052	5.04322e-20	up
IGFBP4	2.34393e-24	2.0657	0.439	0.18	6.97788e-20	up
TSC22D3	4.16528e-24	-1.40823	0.225	0.53	1.24e-19	down
FAM13C	4.51221e-24	2.59771	0.365	0.12	1.34328e-19	up
ITGA8	4.6524e-24	-2.51407	0.047	0.28	1.38502e-19	down
PDK4	5.30175e-24	-2.51353	0.064	0.307	1.57833e-19	down
IL1R2	6.23138e-24	-6.38173	0.004	0.185	1.85508e-19	down
MYH9	6.2466e-24	1.88524	0.51	0.267	1.85961e-19	up
IFI6	7.23955e-24	2.91966	0.333	0.098	2.15522e-19	up
RHCG	1.00886e-23	-4.31472	0.008	0.194	3.00336e-19	down
ADAMTS2	1.30024e-23	4.81721	0.2	0.013	3.87083e-19	up
FABP5	2.40974e-23	-2.53233	0.221	0.496	7.17379e-19	down
TCF4	3.60164e-23	1.71967	0.486	0.23	1.07221e-18	up
TIMP2	6.12606e-23	2.19344	0.42	0.181	1.82373e-18	up
MFAP4	6.42568e-23	-1.55413	0.102	0.374	1.91292e-18	down
SYTL2	6.91731e-23	1.59992	0.38	0.124	2.05928e-18	up
STOM	9.62117e-23	1.56309	0.52	0.276	2.86422e-18	up
SULF1	1.38499e-22	2.45289	0.372	0.131	4.12313e-18	up
SGIP1	1.59923e-22	3.81139	0.202	0.017	4.7609e-18	up
TNFRSF19	3.19346e-22	4.01598	0.219	0.028	9.50692e-18	up
PPIB	3.33458e-22	1.27789	0.631	0.4	9.92705e-18	up
RPS27L	7.80042e-22	1.00589	0.769	0.591	2.32218e-17	up
MAL	7.88852e-22	-2.55108	0.034	0.239	2.34841e-17	down
ETS1	7.90343e-22	2.02589	0.401	0.163	2.35285e-17	up
SRSF5	8.41502e-22	-1.23872	0.301	0.593	2.50515e-17	down
C1S	9.79067e-22	2.24716	0.353	0.122	2.91468e-17	up
S100A14	1.10212e-21	-2.68164	0.07	0.293	3.28101e-17	down
CTSB	1.30972e-21	1.55166	0.582	0.352	3.89905e-17	up
SPRY1	1.51251e-21	2.36388	0.331	0.104	4.50275e-17	up
PEAK1	1.74354e-21	3.14332	0.233	0.037	5.19052e-17	up
GLUL	2.25249e-21	-1.56919	0.255	0.52	6.70566e-17	down
HLA-A	2.31459e-21	1.42204	0.679	0.47	6.89052e-17	up
CALR	2.42948e-21	1.77346	0.499	0.283	7.23256e-17	up
MAOA	2.55928e-21	-3.21881	0.023	0.211	7.61898e-17	down
BTG2	2.99978e-21	-1.3915	0.164	0.437	8.93034e-17	down
TIPARP	3.20835e-21	-2.40132	0.076	0.304	9.55126e-17	down
RHOQ	4.90185e-21	2.38552	0.323	0.102	1.45928e-16	up
OLFML2A	5.78333e-21	2.69056	0.301	0.083	1.7217e-16	up
MGP	6.77692e-21	1.37624	0.76	0.594	2.01749e-16	up
FABP4	8.68011e-21	-2.89501	0.059	0.269	2.58407e-16	down
AEBP1	9.40399e-21	1.71515	0.452	0.213	2.79957e-16	up
SPATS2L	9.56818e-21	2.1056	0.429	0.211	2.84845e-16	up
THBS2	1.19196e-20	5.29163	0.185	0.017	3.54846e-16	up
TMEM38B	1.52025e-20	-2.11728	0.043	0.25	4.52578e-16	down
MT-TW	2.04039e-20	-2.44181	0.104	0.33	6.07425e-16	down
PLPPR4	2.1646e-20	4.1239	0.166	0.007	6.44401e-16	up
SNX6	3.77562e-20	1.70841	0.49	0.267	1.124e-15	up
ANXA5	4.07578e-20	1.05168	0.694	0.494	1.21336e-15	up
NR2F2	4.59407e-20	1.84642	0.446	0.217	1.36765e-15	up
ITIH5	5.38963e-20	-2.42094	0.036	0.23	1.60449e-15	down
GNG11	9.52304e-20	1.62264	0.461	0.224	2.83501e-15	up
HIGD1B	1.0408e-19	2.00359	0.336	0.111	3.09845e-15	up
HSPH1	1.24556e-19	2.05184	0.437	0.213	3.70803e-15	up
TNFRSF21	1.7869e-19	2.69161	0.257	0.059	5.31961e-15	up
ZFP36	2.55378e-19	-1.39533	0.321	0.572	7.60259e-15	down
ADGRA2	2.83655e-19	3.03008	0.246	0.057	8.4444e-15	up
KCNJ8	3.4647e-19	4.68104	0.172	0.015	1.03144e-14	up
NET1	4.02516e-19	-1.62748	0.106	0.341	1.19829e-14	down
DPYSL2	4.69094e-19	1.96363	0.325	0.109	1.39649e-14	up
SDC2	9.19022e-19	2.31387	0.391	0.189	2.73593e-14	up
IGHA1	1.41943e-18	-4.7181	0.057	0.254	4.22565e-14	down
PROCR	1.73944e-18	3.56475	0.172	0.017	5.17832e-14	up
ZBTB16	1.81025e-18	-2.7859	0.023	0.191	5.38912e-14	down
ARHGAP42	2.00377e-18	2.4644	0.246	0.057	5.96523e-14	up
SPINK5	2.02829e-18	-3.94298	0.008	0.156	6.03821e-14	down
C2orf40	2.03225e-18	-1.95849	0.038	0.22	6.05002e-14	down
ATF3	2.06523e-18	-2.09835	0.144	0.369	6.14818e-14	down
EGFLAM	2.32841e-18	3.13984	0.223	0.046	6.93168e-14	up
MTHFD2	3.40141e-18	-1.53385	0.195	0.433	1.0126e-13	down
CRYAB	3.56838e-18	1.5497	0.724	0.583	1.06231e-13	up
LRRC32	3.98062e-18	2.38348	0.238	0.054	1.18503e-13	up
PARP14	4.07396e-18	2.404	0.265	0.072	1.21282e-13	up
TCIM	7.59892e-18	1.6933	0.282	0.08	2.2622e-13	up
IGHG4	7.93178e-18	-1.5432	0.503	0.269	2.36129e-13	down
IGFBP3	8.58056e-18	5.09835	0.197	0.033	2.55443e-13	up
SLC25A4	8.8331e-18	-1.31336	0.083	0.3	2.62961e-13	down
PEA15	9.09835e-18	1.67154	0.389	0.178	2.70858e-13	up
S100A8	9.38124e-18	-1.88498	0.478	0.652	2.79279e-13	down
STAT1	9.72287e-18	2.13289	0.35	0.144	2.8945e-13	up
C3orf80	1.03573e-17	7.12579	0.132	0.002	3.08338e-13	up
RNY3	1.0868e-17	2.56837	0.217	0.043	3.2354e-13	up
IFI16	1.09136e-17	1.60986	0.491	0.291	3.24897e-13	up
EPS8	1.11836e-17	1.08038	0.56	0.328	3.32935e-13	up
PPP1CB	1.29114e-17	-1.16334	0.246	0.506	3.84373e-13	down
PPP1R12B	1.66661e-17	-1.27034	0.299	0.548	4.96149e-13	down
MT1E	1.90389e-17	1.46308	0.346	0.663	5.66788e-13	up
PCDH18	1.95129e-17	2.84841	0.21	0.041	5.809e-13	up
NOP53	2.00874e-17	-1.40264	0.132	0.365	5.98002e-13	down
PHLDA1	2.05206e-17	1.49268	0.437	0.217	6.109e-13	up
ASAP1	2.27948e-17	2.60775	0.233	0.056	6.78601e-13	up
DAB2	3.22142e-17	3.28551	0.187	0.03	9.59016e-13	up
FAM129A	3.42318e-17	-2.00701	0.078	0.276	1.01908e-12	down
ETV1	5.27455e-17	3.21145	0.193	0.033	1.57023e-12	up
CD36	5.68366e-17	2.72095	0.151	0.011	1.69202e-12	up
GGTA1P	7.45488e-17	-2.21227	0.038	0.209	2.21932e-12	down
EDNRA	8.41074e-17	1.7742	0.391	0.189	2.50388e-12	up
SFN	8.67336e-17	-2.57378	0.081	0.274	2.58206e-12	down
GMFG	1.09498e-16	2.10135	0.267	0.081	3.25977e-12	up
SUSD5	1.09835e-16	-2.73648	0.026	0.183	3.26979e-12	down
MIR205HG	1.30444e-16	-2.16378	0.093	0.285	3.88333e-12	down
FMOD	1.32883e-16	2.65796	0.278	0.094	3.95593e-12	up
HSPB8	1.33578e-16	-1.97894	0.053	0.235	3.97662e-12	down
PLAT	1.47033e-16	4.12001	0.174	0.026	4.37718e-12	up
JUN	1.89075e-16	-1.39085	0.418	0.587	5.62877e-12	down
RCN3	1.97469e-16	4.88011	0.151	0.015	5.87865e-12	up
ITPRIPL2	2.1957e-16	2.59686	0.259	0.081	6.5366e-12	up
GBP1	2.26881e-16	2.25486	0.318	0.124	6.75425e-12	up
DNAJA4	2.42687e-16	4.12416	0.159	0.019	7.22479e-12	up
FAM114A1	2.42787e-16	1.92511	0.329	0.137	7.22778e-12	up
LIMS1	2.70111e-16	1.72633	0.382	0.187	8.04121e-12	up
LIMS2	2.83462e-16	-1.6017	0.028	0.187	8.43867e-12	down
CACYBP	2.96198e-16	1.63256	0.437	0.243	8.81781e-12	up
ETS2	3.0937e-16	-1.51461	0.093	0.296	9.20994e-12	down
AVPR1A	3.66327e-16	2.36368	0.251	0.074	1.09055e-11	up
AKAP1	5.8132e-16	-2.77156	0.019	0.163	1.73059e-11	down
FAM162B	7.20674e-16	2.67325	0.242	0.07	2.14545e-11	up
ATOX1	7.49758e-16	1.301	0.469	0.269	2.23203e-11	up
P4HA1	7.94422e-16	2.33554	0.216	0.05	2.36499e-11	up
ITM2C	8.16226e-16	1.16112	0.52	0.309	2.4299e-11	up
MYOCD	1.11807e-15	-1.70731	0.057	0.235	3.3285e-11	down
MMP11	1.13224e-15	5.3128	0.149	0.017	3.37068e-11	up
SGCA	1.30642e-15	-1.70865	0.043	0.211	3.88921e-11	down
NDRG2	1.60145e-15	-2.17508	0.04	0.202	4.7675e-11	down
SNCG	1.80209e-15	-1.1487	0.089	0.289	5.36482e-11	down
BCAM	1.94312e-15	-1.53302	0.057	0.235	5.78466e-11	down
PGM5	2.60183e-15	-2.61116	0.013	0.146	7.74566e-11	down
GUCY1B1	2.60797e-15	1.53173	0.435	0.248	7.76393e-11	up
NNMT	2.73496e-15	1.31118	0.363	0.157	8.14196e-11	up
IL32	2.8038e-15	1.95687	0.268	0.089	8.3469e-11	up
KIAA0040	2.89245e-15	2.08102	0.263	0.087	8.61082e-11	up
CDH11	3.21696e-15	3.37739	0.183	0.037	9.57689e-11	up
IGFBP2	3.37209e-15	2.56805	0.227	0.063	1.00387e-10	up
TACSTD2	3.99483e-15	-2.69903	0.057	0.222	1.18926e-10	down
DNAJB1	4.35167e-15	-1.38925	0.261	0.483	1.29549e-10	down
KDELR3	5.26588e-15	3.96497	0.13	0.009	1.56765e-10	up
LYPD1	5.40677e-15	5.73499	0.121	0.006	1.60959e-10	up
ARHGAP15	6.30851e-15	2.27142	0.208	0.052	1.87804e-10	up
RFTN1	6.61525e-15	3.00827	0.17	0.03	1.96936e-10	up
TSTD1	7.21771e-15	-2.61564	0.019	0.154	2.14871e-10	down
SPRR1B	8.08523e-15	-1.43781	0.102	0.302	2.40697e-10	down
PLOD2	8.15119e-15	2.50244	0.223	0.063	2.42661e-10	up
LDB3	9.01531e-15	-5.28431	0.002	0.113	2.68386e-10	down
ADAM9	1.04661e-14	1.84827	0.285	0.107	3.11576e-10	up
DLC1	1.16394e-14	1.92409	0.287	0.109	3.46506e-10	up
WNT5A	1.17894e-14	3.64236	0.14	0.015	3.50971e-10	up
SSR3	1.53224e-14	1.54516	0.393	0.207	4.56147e-10	up
ARF4	1.59281e-14	1.18443	0.484	0.3	4.74179e-10	up
TMEM258	1.86272e-14	1.01292	0.616	0.452	5.54533e-10	up
OSTC	2.1761e-14	1.40964	0.429	0.239	6.47826e-10	up
SERPINB5	2.22027e-14	-3.8449	0.025	0.157	6.60973e-10	down
REXO2	2.27602e-14	1.5359	0.395	0.211	6.77571e-10	up
C1orf54	2.29679e-14	1.55261	0.378	0.189	6.83754e-10	up
CYTH3	2.36829e-14	1.84134	0.236	0.072	7.05039e-10	up
KCNA5	2.81954e-14	-2.2486	0.011	0.133	8.39376e-10	down
P2RY14	2.84154e-14	3.88982	0.144	0.019	8.45925e-10	up
CDH6	2.84241e-14	1.602	0.371	0.187	8.46185e-10	up
CIRBP	3.99828e-14	-1.02464	0.236	0.463	1.19029e-09	down
S100A16	4.13713e-14	-2.06341	0.072	0.239	1.23162e-09	down
SEMA5A	4.44636e-14	2.8228	0.164	0.03	1.32368e-09	up
MMP12	4.78035e-14	7.81849	0.1	0	1.42311e-09	up
DSG3	6.93272e-14	-2.34566	0.059	0.215	2.06387e-09	down
MAF	7.69047e-14	2.17179	0.233	0.074	2.28945e-09	up
STARD4	8.43695e-14	3.15948	0.17	0.035	2.51168e-09	up
CYGB	1.08488e-13	3.81475	0.132	0.015	3.22968e-09	up
RHOB	1.25832e-13	-1.00615	0.216	0.43	3.74603e-09	down
GADD45G	1.43636e-13	-2.22516	0.042	0.187	4.27603e-09	down
CNFN	1.75366e-13	-2.92875	0.036	0.176	5.22065e-09	down
EMP3	1.87685e-13	1.23903	0.423	0.23	5.58737e-09	up
LINC01943	1.92577e-13	5.14953	0.11	0.006	5.73301e-09	up
FNDC3B	1.98157e-13	1.98663	0.263	0.1	5.89914e-09	up
GSTO1	2.53326e-13	1.10361	0.49	0.3	7.54151e-09	up
TWIST1	2.64237e-13	4.31911	0.129	0.015	7.86633e-09	up
PAMR1	2.6537e-13	7.96589	0.095	0	7.90007e-09	up
RANBP3L	2.6565e-13	-7.82364	0	0.096	7.90839e-09	down
SLPI	2.84165e-13	-2.49805	0.057	0.209	8.45961e-09	down
PMP22	3.09491e-13	1.32407	0.386	0.202	9.21353e-09	up
CKB	3.30946e-13	-1.69649	0.07	0.233	9.85225e-09	down
MPZL2	3.69978e-13	-3.04346	0.023	0.146	1.10142e-08	down
RAMP1	3.85656e-13	-1.19052	0.089	0.265	1.1481e-08	down
PAPOLA	4.39584e-13	1.07825	0.484	0.307	1.30864e-08	up
NFIB	4.58851e-13	-1.66686	0.102	0.281	1.366e-08	down
AL365357.1	4.69061e-13	7.68606	0.093	0	1.3964e-08	up
NOTCH3	4.91639e-13	1.24558	0.457	0.272	1.46361e-08	up
SLMAP	5.06078e-13	-1.378	0.142	0.331	1.50659e-08	down
KLF4	6.39266e-13	-1.75632	0.042	0.185	1.90309e-08	down
DUSP14	6.76985e-13	2.63985	0.185	0.048	2.01538e-08	up
EHF	7.65919e-13	-2.70919	0.026	0.152	2.28014e-08	down
EPSTI1	7.98476e-13	3.19037	0.159	0.033	2.37706e-08	up
SELENOS	8.1757e-13	1.23364	0.406	0.224	2.43391e-08	up
MEST	8.2715e-13	4.01485	0.129	0.017	2.46243e-08	up
JADE1	9.1996e-13	-2.51857	0.03	0.159	2.73872e-08	down
MYC	9.45111e-13	-1.59934	0.07	0.228	2.8136e-08	down
GLRX	1.00129e-12	1.80156	0.268	0.107	2.98085e-08	up
GPRC5C	1.0493e-12	-1.56251	0.049	0.196	3.12378e-08	down
CSTB	1.29022e-12	-1.26195	0.442	0.619	3.84098e-08	down
TRIM29	1.3897e-12	-2.91855	0.023	0.143	4.13713e-08	down
HLA-DRB6	1.39151e-12	-2.89716	0.008	0.111	4.14252e-08	down
HSPB6	1.39658e-12	-1.36623	0.144	0.331	4.15761e-08	down
REEP3	1.4339e-12	1.1274	0.401	0.211	4.26872e-08	up
TGFB2	1.43573e-12	2.68672	0.159	0.033	4.27416e-08	up
MTND1P23	1.52502e-12	5.09698	0.136	0.022	4.53998e-08	up
VSNL1	1.59891e-12	-2.60338	0.025	0.146	4.75994e-08	down
ZFP36L2	1.64143e-12	-1.3294	0.091	0.261	4.88653e-08	down
LDOC1	1.95799e-12	-1.19092	0.045	0.189	5.82893e-08	down
MMP14	2.31805e-12	2.13301	0.234	0.087	6.90084e-08	up
HADH	2.35768e-12	-1.31832	0.045	0.187	7.01881e-08	down
CCL26	2.47591e-12	1.89496	0.115	0.011	7.37078e-08	up
CRNN	2.52213e-12	-2.89602	0.017	0.13	7.50837e-08	down
ALDH2	2.54152e-12	-1.62282	0.042	0.18	7.5661e-08	down
AC092164.1	2.69e-12	-2.70853	0.019	0.133	8.00813e-08	down
ABR	3.12821e-12	-1.12776	0.04	0.178	9.31269e-08	down
SEC61G	3.61202e-12	1.09402	0.533	0.383	1.0753e-07	up
TRIB2	3.75778e-12	3.36469	0.134	0.022	1.11869e-07	up
SCN3A	3.92728e-12	-3.3671	0.009	0.111	1.16915e-07	down
CD74	4.26364e-12	-1.89077	0.289	0.463	1.26929e-07	down
VCAN	5.0867e-12	2.81563	0.17	0.043	1.51431e-07	up
ITM2A	5.61647e-12	-4.10043	0.004	0.096	1.67202e-07	down
RPL41P5	5.65159e-12	-1.26006	0.161	0.346	1.68248e-07	down
CD44	6.39009e-12	1.2456	0.45	0.281	1.90233e-07	up
PDGFA	6.58988e-12	1.48884	0.329	0.165	1.96181e-07	up
THSD4	6.99587e-12	-3.24381	0.011	0.113	2.08267e-07	down
MX2	7.22771e-12	4.7989	0.106	0.009	2.15169e-07	up
QKI	7.70949e-12	1.69075	0.231	0.083	2.29511e-07	up
PLPP3	7.7561e-12	-1.64709	0.045	0.181	2.30899e-07	down
SLC40A1	7.80084e-12	1.87844	0.248	0.1	2.32231e-07	up
POLR2L	8.51566e-12	1.04092	0.573	0.439	2.53511e-07	up
CSRP1	9.12851e-12	-1.17599	0.352	0.522	2.71756e-07	down
PELO	9.2635e-12	1.9602	0.229	0.085	2.75774e-07	up
CLTC	9.40602e-12	1.5809	0.333	0.176	2.80017e-07	up
NINJ1	9.79171e-12	-1.22024	0.059	0.204	2.91499e-07	down
MAP1B	1.00892e-11	1.00763	0.548	0.378	3.00356e-07	up
EGR1	1.08285e-11	-1.44426	0.231	0.411	3.22363e-07	down
ALDH3A2	1.08868e-11	-2.12048	0.057	0.193	3.24099e-07	down
PLEKHA2	1.11389e-11	2.24831	0.181	0.052	3.31605e-07	up
CLCA4	1.2357e-11	-4.20395	0.006	0.098	3.67868e-07	down
IER2	1.29103e-11	-1.61207	0.183	0.357	3.8434e-07	down
AOC3	1.30411e-11	-1.31437	0.091	0.25	3.88232e-07	down
CD24	1.3517e-11	-3.48286	0.011	0.111	4.02401e-07	down
CAMK2G	1.37771e-11	-1.135	0.091	0.256	4.10143e-07	down
CD276	1.55339e-11	4.01598	0.129	0.022	4.62444e-07	up
PNRC1	1.57121e-11	-1.03241	0.272	0.452	4.67749e-07	down
FJX1	1.8112e-11	3.819	0.108	0.011	5.39195e-07	up
SKA2	1.84503e-11	1.89822	0.257	0.109	5.49265e-07	up
HSPA1B	1.84638e-11	-1.17729	0.195	0.378	5.49666e-07	down
SNHG7	1.85172e-11	-1.75341	0.036	0.161	5.51257e-07	down
PDCL3	1.88249e-11	-1.41252	0.132	0.309	5.60417e-07	down
SH3GLB1	2.03948e-11	1.40351	0.423	0.269	6.07152e-07	up
LYPD3	2.3324e-11	-2.74385	0.019	0.126	6.94355e-07	down
ADH7	2.37527e-11	-5.6156	0.004	0.091	7.07118e-07	down
NPNT	2.44504e-11	-1.42842	0.089	0.244	7.27887e-07	down
IFIT1	2.49925e-11	4.65323	0.106	0.011	7.44027e-07	up
MEF2C	2.68066e-11	1.0681	0.474	0.315	7.98031e-07	up
GPX8	2.78092e-11	2.66573	0.168	0.046	8.27879e-07	up
KDELR2	3.24516e-11	1.46376	0.355	0.2	9.66084e-07	up
CANX	3.40252e-11	1.08163	0.52	0.381	1.01293e-06	up
ELK3	3.56809e-11	2.28456	0.18	0.054	1.06222e-06	up
ID3	3.66615e-11	1.03887	0.535	0.372	1.09141e-06	up
SYNE2	3.69554e-11	-1.2017	0.193	0.376	1.10016e-06	down
SLC1A3	4.04217e-11	-5.81634	0.004	0.089	1.20335e-06	down
NR4A1	4.16248e-11	-1.25472	0.147	0.32	1.23917e-06	down
ASAH1	4.27384e-11	1.31864	0.433	0.285	1.27232e-06	up
FAP	4.54286e-11	4.22541	0.104	0.011	1.35241e-06	up
GBP6	4.60965e-11	-5.01126	0.004	0.089	1.37229e-06	down
CALML3	4.63371e-11	-3.12142	0.021	0.126	1.37945e-06	down
OLFML3	4.90073e-11	3.28928	0.136	0.028	1.45895e-06	up
TNS3	5.04085e-11	2.17099	0.187	0.059	1.50066e-06	up
CCL3	5.0599e-11	2.38578	0.18	0.052	1.50633e-06	up
PAPSS2	5.74743e-11	3.90334	0.13	0.026	1.71101e-06	up
FOS	6.08488e-11	-1.20363	0.509	0.63	1.81147e-06	down
IL1RN	6.5229e-11	-1.96027	0.038	0.157	1.94187e-06	down
LHFPL6	6.60387e-11	1.40068	0.361	0.211	1.96597e-06	up
HACD1	6.86216e-11	-1.45782	0.03	0.146	2.04287e-06	down
PMEPA1	7.06354e-11	1.92429	0.257	0.115	2.10281e-06	up
ALDH3A1	7.26638e-11	-3.06505	0.013	0.109	2.1632e-06	down
IBSP	7.61265e-11	10.0764	0.076	0	2.26629e-06	up
MAP4K4	7.83127e-11	1.72898	0.204	0.07	2.33137e-06	up
ENG	7.88571e-11	3.22129	0.13	0.026	2.34757e-06	up
LY96	9.57449e-11	3.0243	0.146	0.035	2.85033e-06	up
CMTM3	9.98742e-11	2.31861	0.195	0.069	2.97326e-06	up
HSPB7	1.03265e-10	-1.19867	0.051	0.183	3.07421e-06	down
RAI14	1.12274e-10	2.09389	0.181	0.057	3.3424e-06	up
DEFB1	1.1544e-10	-3.40646	0.019	0.119	3.43665e-06	down
MYOM1	1.17105e-10	-2.35729	0.017	0.117	3.48623e-06	down
KIAA0232	1.27074e-10	-1.69744	0.1	0.248	3.78299e-06	down
RAP1B	1.43263e-10	1.20965	0.391	0.241	4.26494e-06	up
TMOD3	1.49378e-10	1.18854	0.395	0.237	4.44697e-06	up
CRABP2	1.49553e-10	-1.36151	0.053	0.181	4.4522e-06	down
APOL6	1.57171e-10	1.76624	0.216	0.081	4.67897e-06	up
COL15A1	1.67589e-10	2.98552	0.129	0.026	4.98914e-06	up
VMP1	1.7089e-10	1.18582	0.406	0.254	5.08738e-06	up
C4orf48	1.79861e-10	3.09426	0.14	0.033	5.35445e-06	up
PFKFB3	1.83975e-10	2.53927	0.136	0.03	5.47694e-06	up
BACE1	1.96242e-10	1.72296	0.217	0.085	5.84212e-06	up
KLHL23	1.96834e-10	-1.38748	0.076	0.217	5.85975e-06	down
SELENOF	2.01033e-10	1.17003	0.389	0.239	5.98474e-06	up
TMEM167A	2.04409e-10	1.56136	0.295	0.148	6.08526e-06	up
F3	2.06655e-10	2.53939	0.138	0.031	6.15213e-06	up
NEURL1B	2.12143e-10	2.22933	0.181	0.059	6.3155e-06	up
PTK7	2.12854e-10	3.73704	0.123	0.024	6.33667e-06	up
CSDC2	2.18868e-10	-2.26883	0.009	0.098	6.51569e-06	down
GGT5	2.35292e-10	2.90783	0.117	0.02	7.00465e-06	up
WIPI1	2.38701e-10	3.44398	0.106	0.015	7.10612e-06	up
FNDC1	2.42757e-10	5.37912	0.081	0.004	7.22687e-06	up
DUSP1	2.63562e-10	-1.00935	0.242	0.419	7.84625e-06	down
TNC	2.80824e-10	1.6774	0.323	0.174	8.36012e-06	up
PLOD1	2.82143e-10	2.36207	0.159	0.044	8.39938e-06	up
BMP1	2.88662e-10	2.95176	0.123	0.024	8.59346e-06	up
P4HB	3.13981e-10	1.58925	0.363	0.228	9.34721e-06	up
AP002004.1	3.34143e-10	3.37879	0.115	0.02	9.94744e-06	up
CTSL	3.39764e-10	1.82057	0.27	0.137	1.01148e-05	up
IL18	3.462e-10	-2.20761	0.021	0.12	1.03064e-05	down
RGCC	3.61786e-10	-2.45983	0.032	0.141	1.07704e-05	down
SERPINB3	3.63341e-10	-3.72311	0.015	0.107	1.08167e-05	down
SORBS1	3.88393e-10	-1.37498	0.07	0.206	1.15625e-05	down
ENTPD3	4.20437e-10	-2.00032	0.011	0.1	1.25164e-05	down
ELOVL1	4.8084e-10	1.64008	0.265	0.128	1.43146e-05	up
ECE1	4.94234e-10	1.60576	0.251	0.113	1.47133e-05	up
TMX3	5.60469e-10	2.18715	0.197	0.074	1.66852e-05	up
RND3	5.78914e-10	-1.55174	0.1	0.246	1.72343e-05	down
LGALS3BP	6.96891e-10	1.57329	0.35	0.213	2.07464e-05	up
LOX	7.1774e-10	3.69643	0.091	0.009	2.13671e-05	up
ZFAND5	7.19699e-10	-1.11982	0.295	0.465	2.14254e-05	down
MESD	7.28278e-10	1.34751	0.27	0.128	2.16808e-05	up
TMEM51	7.36793e-10	-1.50508	0.023	0.122	2.19343e-05	down
LURAP1L	7.38986e-10	1.99106	0.17	0.054	2.19996e-05	up
MPP7	7.39647e-10	-2.50825	0.015	0.106	2.20193e-05	down
ADAP2	7.59791e-10	2.59977	0.142	0.037	2.2619e-05	up
MTUS1	7.90447e-10	-1.11488	0.091	0.233	2.35316e-05	down
SEMA6D	8.00145e-10	3.4227	0.087	0.007	2.38203e-05	up
FKBP7	8.13131e-10	1.81679	0.195	0.072	2.42069e-05	up
PTN	8.38235e-10	-1.40819	0.074	0.207	2.49542e-05	down
ACKR1	8.52792e-10	-3.63385	0.009	0.093	2.53876e-05	down
MOB2	8.6086e-10	-1.01942	0.062	0.193	2.56278e-05	down
AC019349.1	8.79228e-10	-4.03634	0.002	0.074	2.61746e-05	down
SPRY4	8.97457e-10	2.99897	0.119	0.024	2.67173e-05	up
SPEG	9.45583e-10	-2.55585	0.017	0.109	2.815e-05	down
TOB2	9.88574e-10	-1.12586	0.081	0.22	2.94298e-05	down
COPA	9.99098e-10	1.69778	0.231	0.1	2.97432e-05	up
QPRT	1.03979e-09	4.66443	0.085	0.007	3.09547e-05	up
IGHG3	1.06977e-09	-5.36117	0.085	0.22	3.18469e-05	down
TP53I11	1.08856e-09	-1.45133	0.036	0.146	3.24063e-05	down
PSMA5	1.09545e-09	1.35302	0.335	0.193	3.26115e-05	up
TMEM165	1.23812e-09	1.7729	0.251	0.122	3.68588e-05	up
CAPNS2	1.39462e-09	-3.37	0.011	0.094	4.15179e-05	down
ANTXR1	1.39723e-09	1.2194	0.371	0.224	4.15957e-05	up
PRR16	1.40118e-09	3.35183	0.1	0.015	4.17131e-05	up
P3H1	1.41279e-09	3.38948	0.113	0.022	4.20587e-05	up
PTEN	1.43906e-09	1.19997	0.414	0.269	4.28407e-05	up
DNAJC15	1.48664e-09	1.39313	0.365	0.228	4.42572e-05	up
HMOX1	1.58873e-09	6.08358	0.079	0.006	4.72966e-05	up
KIRREL1	1.81436e-09	2.40241	0.136	0.035	5.40135e-05	up
MYOF	1.82738e-09	1.15001	0.314	0.165	5.4401e-05	up
SERPINF1	1.86882e-09	2.0829	0.208	0.087	5.56349e-05	up
FOXF2	1.8894e-09	2.71448	0.113	0.022	5.62473e-05	up
DCBLD1	1.92723e-09	4.47265	0.087	0.009	5.73738e-05	up
PDIA6	2.11175e-09	1.003	0.476	0.346	6.28669e-05	up
EZR	2.11325e-09	-1.04655	0.13	0.287	6.29115e-05	down
FKBP4	2.11572e-09	2.2256	0.217	0.098	6.29851e-05	up
ELL2	2.14552e-09	-1.65702	0.04	0.148	6.38721e-05	down
IL24	2.18958e-09	8.29575	0.064	0	6.51839e-05	up
CAPZA1	2.28482e-09	1.41099	0.244	0.111	6.80192e-05	up
CXCL8	2.3037e-09	1.35097	0.246	0.109	6.8581e-05	up
ZEB2	2.46551e-09	1.04414	0.355	0.207	7.33983e-05	up
HRC	2.50728e-09	-2.21678	0.015	0.102	7.46418e-05	down
HLA-DRB5	2.51543e-09	-4.52996	0.002	0.07	7.48843e-05	down
KCNS3	2.5912e-09	2.7099	0.125	0.03	7.71401e-05	up
SCGB3A1	2.61109e-09	-4.07262	0.011	0.093	7.77321e-05	down
LASP1	2.62979e-09	1.77322	0.195	0.074	7.82887e-05	up
GIMAP7	2.68822e-09	-7.43821	0	0.065	8.00282e-05	down
MSMB	2.68822e-09	-9.08351	0	0.065	8.00282e-05	down
KCNMA1	2.70513e-09	-1.51209	0.03	0.131	8.05316e-05	down
CLEC11A	2.70926e-09	3.37802	0.108	0.02	8.06547e-05	up
SNAP23	2.77756e-09	1.36912	0.257	0.124	8.26878e-05	up
CSGALNACT1	2.92705e-09	2.21064	0.123	0.028	8.71382e-05	up
SPRR2A	3.33639e-09	-1.60573	0.028	0.128	9.93243e-05	down
FILIP1	3.36091e-09	-1.302	0.147	0.302	0.000100054	down
GREM1	3.38514e-09	4.31378	0.113	0.024	0.000100776	up
UBE2E1	3.47124e-09	1.3691	0.321	0.189	0.000103339	up
C2orf27A	3.58756e-09	3.82373	0.089	0.011	0.000106802	up
P4HA2	3.7837e-09	2.15352	0.183	0.07	0.000112641	up
LINC01615	3.82379e-09	7.06082	0.062	0	0.000113834	up
FNDC3A	3.90178e-09	1.66054	0.251	0.122	0.000116156	up
CH25H	3.91164e-09	-2.20148	0.019	0.107	0.00011645	down
IL33	4.4079e-09	-2.59145	0.009	0.087	0.000131223	down
ARHGEF12	4.59663e-09	1.55909	0.268	0.137	0.000136842	up
GNAI1	4.7137e-09	1.94004	0.191	0.076	0.000140327	up
BTC	4.99203e-09	-3.06285	0.006	0.078	0.000148613	down
TECR	5.10962e-09	-1.22705	0.068	0.193	0.000152113	down
PLAU	5.34068e-09	2.80621	0.142	0.043	0.000158992	up
NEDD9	5.48772e-09	-1.94913	0.032	0.131	0.000163369	down
SLN	5.62244e-09	6.81025	0.066	0.002	0.00016738	up
RAB25	5.63981e-09	-4.52137	0.004	0.072	0.000167897	down
LAMA3	5.87586e-09	-1.67254	0.045	0.154	0.000174924	down
STAMBPL1	5.94623e-09	3.1837	0.102	0.019	0.000177019	up
GPR176	5.97441e-09	4.11562	0.083	0.009	0.000177858	up
AP003555.2	5.99709e-09	4.5092	0.066	0.002	0.000178533	up
RAPGEF5	6.1815e-09	-1.84141	0.025	0.117	0.000184023	down
TJP1	6.55436e-09	1.26663	0.24	0.109	0.000195123	up
ITGAV	6.69171e-09	1.56871	0.291	0.165	0.000199212	up
ANO6	6.93852e-09	1.3536	0.263	0.133	0.00020656	up
BAG1	7.07234e-09	-1.0819	0.079	0.211	0.000210544	down
COPB2	7.28271e-09	1.38458	0.289	0.159	0.000216806	up
LGALS7	7.28874e-09	-3.04464	0.009	0.085	0.000216986	down
AQP3	7.2968e-09	-1.88967	0.074	0.194	0.000217226	down
LHFPL2	7.31316e-09	3.34135	0.083	0.009	0.000217713	up
FARP1	7.46026e-09	1.80722	0.219	0.1	0.000222092	up
CDH13	7.66429e-09	2.04031	0.191	0.078	0.000228166	up
PGM3	8.23215e-09	2.7322	0.117	0.028	0.000245071	up
SMTN	8.61858e-09	-1.53632	0.085	0.211	0.000256575	down
VGLL3	9.06921e-09	2.19827	0.13	0.035	0.00026999	up
ACP5	9.51791e-09	2.53747	0.14	0.043	0.000283348	up
DMPK	9.65907e-09	-1.27638	0.025	0.117	0.000287551	down
HEG1	9.73888e-09	2.29271	0.098	0.017	0.000289926	up
ANGPT1	1.05458e-08	-1.45248	0.066	0.185	0.000313949	down
TRANK1	1.10036e-08	3.18579	0.096	0.017	0.000327577	up
IL1RAP	1.10241e-08	2.1635	0.127	0.033	0.000328189	up
KCNK6	1.10839e-08	3.74945	0.089	0.013	0.000329968	up
LAMB3	1.29239e-08	1.37166	0.21	0.089	0.000384745	up
BPIFB2	1.34064e-08	-7.90875	0	0.059	0.000399107	down
BLNK	1.34064e-08	-6.63205	0	0.059	0.000399107	down
SPRR2E	1.41308e-08	-2.95364	0.006	0.074	0.000420673	down
CXCL3	1.47145e-08	1.79814	0.113	0.026	0.000438051	up
KITLG	1.55751e-08	1.71334	0.142	0.043	0.00046367	up
TRAM1	1.68149e-08	1.14707	0.388	0.256	0.00050058	up
RUNX1	1.79185e-08	1.94781	0.155	0.054	0.000533433	up
CAMK2N1	1.80316e-08	2.31456	0.166	0.063	0.000536801	up
MAP1A	1.82633e-08	2.52371	0.174	0.07	0.000543699	up
ATP1A2	2.02912e-08	-1.20189	0.034	0.131	0.00060407	down
LAMC3	2.02942e-08	6.88992	0.057	0	0.000604159	up
NT5C	2.04309e-08	-1.27438	0.047	0.154	0.000608228	down
TSPAN7	2.14811e-08	-4.10105	0.002	0.063	0.000639492	down
PITX1	2.22972e-08	-1.44823	0.032	0.126	0.000663787	down
KIAA1671	2.28333e-08	-3.36179	0.006	0.072	0.000679748	down
AMIGO2	2.28356e-08	-1.61273	0.026	0.117	0.000679815	down
SRL	2.28795e-08	-6.07388	0	0.057	0.000681123	down
FGFBP1	2.3043e-08	-2.58617	0.011	0.085	0.000685989	down
CPE	2.32693e-08	1.0541	0.418	0.287	0.000692726	up
CPED1	2.73187e-08	-1.4156	0.051	0.157	0.000813278	down
SERTAD1	2.73295e-08	-1.37311	0.047	0.152	0.0008136	down
OLFM2	2.85856e-08	4.02614	0.07	0.006	0.000850992	up
AP000892.3	2.86974e-08	-1.34166	0.045	0.148	0.000854323	down
DCBLD2	2.88897e-08	2.14056	0.14	0.044	0.000860048	up
CLDN4	3.07102e-08	-3.86065	0.004	0.067	0.000914242	down
SOX2	3.09275e-08	-3.36241	0.004	0.067	0.000920712	down
COQ10A	3.12562e-08	-3.1618	0.004	0.067	0.000930498	down
AC090409.1	3.13276e-08	4.04644	0.074	0.007	0.000932624	up
CHSY1	3.19133e-08	1.69247	0.166	0.061	0.000950058	up
NRIP2	3.2565e-08	-1.17065	0.03	0.122	0.000969459	down
TCEAL7	3.26656e-08	2.3569	0.113	0.028	0.000972455	up
TMEM159	3.29431e-08	-1.37464	0.057	0.165	0.000980717	down
LPL	3.5362e-08	7.47183	0.055	0	0.00105273	up
MKL2	3.63077e-08	1.44425	0.174	0.065	0.00108088	up
PERP	3.75698e-08	-1.15353	0.248	0.394	0.00111845	down
NME3	3.8612e-08	-1.05712	0.095	0.224	0.00114948	down
ZBTB7C	3.89167e-08	-3.49511	0.006	0.07	0.00115855	down
CLIC3	3.90268e-08	-6.54646	0	0.056	0.00116183	down
IGLV1-40	3.90268e-08	-7.03149	0	0.056	0.00116183	down
PRDM1	3.93512e-08	2.22826	0.136	0.043	0.00117149	up
ADAM10	3.9569e-08	1.55683	0.219	0.104	0.00117797	up
GRIP2	3.98628e-08	-1.99328	0.009	0.08	0.00118672	down
TUBA4A	4.23909e-08	-1.49443	0.06	0.169	0.00126198	down
PATJ	4.3646e-08	-2.58667	0.015	0.091	0.00129934	down
PFDN4	4.45738e-08	1.23415	0.293	0.165	0.00132696	up
NTRK3	4.51507e-08	-2.34945	0.013	0.087	0.00134414	down
AP2S1	4.51772e-08	1.01541	0.391	0.265	0.00134493	up
SCEL	4.65556e-08	-3.38999	0.008	0.074	0.00138596	down
BCL6	4.6591e-08	-1.32834	0.062	0.174	0.00138701	down
ARL4D	4.74594e-08	-1.84754	0.023	0.106	0.00141287	down
HMGA1	5.03799e-08	-1.8104	0.032	0.122	0.00149981	down
PPL	5.06112e-08	-4.22817	0.004	0.065	0.00150669	down
HTRA3	5.07781e-08	5.51285	0.059	0.002	0.00151167	up
GNB1	5.0904e-08	1.18185	0.314	0.189	0.00151541	up
QTRT1	5.21045e-08	-1.80617	0.021	0.102	0.00155115	down
HLF	5.34952e-08	-3.09874	0.009	0.078	0.00159255	down
CAMSAP2	5.75451e-08	2.09918	0.147	0.052	0.00171312	up
ITGA4	5.78478e-08	2.52663	0.13	0.041	0.00172213	up
SLC15A4	5.96589e-08	2.95542	0.087	0.015	0.00177605	up
MAP2K1	6.07197e-08	2.35616	0.151	0.056	0.00180763	up
CXCL5	6.15874e-08	6.56136	0.053	0	0.00183346	up
OLFML1	6.24828e-08	1.76987	0.121	0.033	0.00186011	up
DDR2	6.40573e-08	1.51786	0.238	0.12	0.00190698	up
RRBP1	6.43096e-08	1.36387	0.276	0.156	0.0019145	up
SAA1	6.44184e-08	-4.57725	0.019	0.096	0.00191774	down
PRKAR1A	6.44203e-08	1.05274	0.401	0.278	0.00191779	up
ARHGAP18	6.49178e-08	2.02971	0.146	0.05	0.0019326	up
STARD13	6.55195e-08	1.66142	0.161	0.059	0.00195051	up
RPL41P1	6.93391e-08	-2.29616	0.019	0.096	0.00206422	down
DYNC1H1	7.02828e-08	1.05834	0.378	0.252	0.00209232	up
TRAM2	7.19264e-08	2.00059	0.149	0.054	0.00214125	up
AFAP1L2	8.10596e-08	1.99621	0.147	0.052	0.00241314	up
PDLIM2	8.13957e-08	1.80935	0.212	0.104	0.00242315	up
SLC1A1	8.40854e-08	4.63854	0.07	0.007	0.00250322	up
MAML2	8.59191e-08	1.73608	0.134	0.043	0.00255781	up
RBMS2	8.796e-08	1.63687	0.138	0.044	0.00261857	up
SAR1A	9.13504e-08	1.01045	0.314	0.183	0.0027195	up
GADD45A	9.13563e-08	-1.07822	0.112	0.239	0.00271968	down
SORL1	9.80186e-08	-2.59665	0.009	0.076	0.00291801	down
CXCL9	9.82997e-08	4.40456	0.081	0.013	0.00292638	up
UBE2E2	9.89155e-08	1.53219	0.204	0.094	0.00294471	up
NUDT4	1.00055e-07	-1.05504	0.163	0.304	0.00297864	down
CHD4	1.00675e-07	1.3621	0.287	0.169	0.00299708	up
IFT20	1.01908e-07	1.59645	0.214	0.104	0.00303381	up
OAF	1.0254e-07	3.11403	0.098	0.022	0.00305262	up
MXI1	1.06754e-07	-1.06507	0.074	0.189	0.00317808	down
CRCT1	1.10136e-07	-2.33026	0.021	0.098	0.00327875	down
IGKV1-5	1.13395e-07	-6.0685	0	0.052	0.00337577	down
PHGDH	1.16724e-07	-2.19359	0.011	0.08	0.00347487	down
LAMP2	1.28802e-07	1.00116	0.308	0.185	0.00383444	up
REEP1	1.31382e-07	-1.73929	0.017	0.091	0.00391125	down
CPXM1	1.31704e-07	4.7977	0.064	0.006	0.00392083	up
HLA-DMA	1.36109e-07	-2.12736	0.019	0.094	0.00405197	down
FKBP10	1.36143e-07	2.36322	0.129	0.043	0.00405297	up
IFIT2	1.37526e-07	2.36041	0.117	0.033	0.00409416	up
ARHGAP24	1.39533e-07	1.60671	0.191	0.085	0.00415389	up
ODF2L	1.44156e-07	1.69064	0.164	0.065	0.00429153	up
RAB1A	1.48469e-07	1.01425	0.376	0.254	0.00441991	up
IER3IP1	1.53271e-07	1.40467	0.231	0.117	0.00456288	up
ST6GAL1	1.60281e-07	-2.83242	0.009	0.074	0.00477155	down
MMP9	1.67038e-07	4.31216	0.055	0.002	0.00497271	up
C19orf33	1.69731e-07	-2.25901	0.023	0.1	0.00505288	down
DES	1.70733e-07	-2.76162	0.025	0.104	0.00508273	down
SLC38A1	1.753e-07	-1.82377	0.032	0.117	0.00521869	down
EFNA1	1.81779e-07	-2.70951	0.013	0.081	0.00541157	down
SNTA1	1.86952e-07	-1.86705	0.009	0.074	0.00556555	down
IGKC	1.87737e-07	-2.9746	0.595	0.457	0.00558893	down
DHCR24	1.90374e-07	-2.44852	0.017	0.089	0.00566742	down
DSC3	1.92456e-07	-1.72127	0.064	0.165	0.00572942	down
CRISP3	1.9317e-07	-7.34215	0	0.05	0.00575066	down
DNM3OS	1.9492e-07	2.21705	0.072	0.009	0.00580276	up
LY6D	2.03768e-07	-2.03938	0.185	0.315	0.00606618	down
PAPPA	2.08975e-07	2.77339	0.093	0.02	0.00622118	up
EHBP1	2.10136e-07	-1.64673	0.04	0.13	0.00625576	down
VAMP5	2.15692e-07	1.18995	0.323	0.202	0.00642114	up
PLCB1	2.23709e-07	-1.97059	0.017	0.089	0.0066598	down
IGF2R	2.32e-07	1.51888	0.172	0.072	0.00690664	up
CD4	2.56344e-07	2.74676	0.104	0.028	0.00763136	up
ROCK2	2.60745e-07	1.17139	0.342	0.228	0.00776238	up
ACVR1	2.62842e-07	3.11135	0.095	0.022	0.0078248	up
ECM2	2.66075e-07	1.37916	0.244	0.131	0.00792106	up
SAMHD1	2.66414e-07	1.37042	0.244	0.133	0.00793116	up
BIRC3	2.69128e-07	-1.67987	0.028	0.109	0.00801195	down
CCDC74A	2.77005e-07	3.69111	0.066	0.007	0.00824642	up
TGFB3	2.81315e-07	2.16431	0.123	0.039	0.00837475	up
PDIA4	2.8531e-07	1.68716	0.206	0.104	0.00849367	up
C2	2.89871e-07	3.15919	0.066	0.007	0.00862947	up
SPRR1A	2.95829e-07	-2.24237	0.011	0.076	0.00880683	down
GPC3	3.025e-07	2.71888	0.074	0.011	0.00900543	up
HGF	3.04487e-07	2.672	0.085	0.017	0.00906458	up
MOXD1	3.10341e-07	-3.63563	0.002	0.054	0.00923885	down
PRSS8	3.11482e-07	-3.33871	0.002	0.054	0.00927282	down
SH2B3	3.12715e-07	2.96522	0.074	0.011	0.00930953	up
YIPF5	3.12891e-07	1.23441	0.202	0.096	0.00931477	up
SYT11	3.14386e-07	1.78591	0.168	0.072	0.00935926	up
STAT2	3.16256e-07	1.79076	0.134	0.046	0.00941495	up
SSTR2	3.24557e-07	6.64312	0.047	0	0.00966206	up
CYP4X1	3.39345e-07	-1.75314	0.03	0.111	0.0101023	down
EPB41L2	3.52385e-07	1.21128	0.265	0.152	0.0104905	up
MERTK	3.76555e-07	-1.91367	0.028	0.107	0.01121	down
PDE8A	3.84533e-07	3.33166	0.083	0.017	0.0114475	up
AC103591.3	3.88896e-07	-1.54573	0.049	0.141	0.0115774	down
PLIN2	3.89522e-07	1.61067	0.206	0.1	0.0115961	up
BICD1	3.99728e-07	2.81549	0.087	0.019	0.0118999	up
C11orf1	4.07417e-07	-1.88723	0.034	0.117	0.0121288	down
RNF152	4.09833e-07	1.029	0.236	0.12	0.0122007	up
SLC7A2	4.09854e-07	-1.23964	0.091	0.204	0.0122014	down
DAAM2	4.12703e-07	1.00117	0.321	0.202	0.0122862	up
C1QTNF6	4.23356e-07	4.3194	0.06	0.006	0.0126033	up
SLC12A2	4.29711e-07	2.07245	0.127	0.043	0.0127925	up
DDX58	4.37114e-07	2.18791	0.1	0.026	0.0130129	up
CXCL14	4.42154e-07	-2.58834	0.085	0.183	0.0131629	down
FHL5	4.46788e-07	-1.1267	0.149	0.276	0.0133009	down
NPY1R	4.52314e-07	-2.45603	0.009	0.07	0.0134654	down
DENND2A	4.63133e-07	6.4293	0.051	0.002	0.0137875	up
CCNG1	4.68049e-07	-1.18589	0.076	0.181	0.0139338	down
TSPAN8	5.02504e-07	-4.77663	0.002	0.052	0.0149595	down
TDG	5.06784e-07	1.64066	0.159	0.065	0.0150869	up
WFDC1	5.08476e-07	1.78303	0.248	0.144	0.0151373	up
NTF3	5.20128e-07	-1.62569	0.009	0.07	0.0154842	down
SUGCT	5.25298e-07	2.7834	0.093	0.022	0.0156381	up
KRT5	5.44028e-07	-1.82126	0.355	0.45	0.0161957	down
XAF1	5.5746e-07	2.22858	0.153	0.063	0.0165956	up
BEX2	5.59993e-07	-6.72528	0	0.046	0.016671	down
TFF3	5.59994e-07	-7.57151	0	0.046	0.016671	down
MAOB	5.85985e-07	-2.19214	0.006	0.061	0.0174448	down
DNAJC3	6.00239e-07	1.20946	0.244	0.133	0.0178691	up
ARHGAP29	6.22573e-07	1.33795	0.242	0.133	0.018534	up
SLC9A3R1	6.32492e-07	-1.37489	0.03	0.109	0.0188293	down
RNY4	6.53346e-07	1.5232	0.138	0.05	0.0194501	up
PGAM2	6.93089e-07	-3.0244	0.009	0.069	0.0206332	down
EHBP1L1	7.16283e-07	-1.07932	0.019	0.089	0.0213237	down
TAF13	7.18422e-07	1.44028	0.187	0.087	0.0213874	up
CERS3	7.32517e-07	-3.20107	0.004	0.056	0.021807	down
TTC32	7.44447e-07	-2.32833	0.017	0.083	0.0221622	down
CXCL12	7.58037e-07	-2.59725	0.015	0.08	0.0225668	down
ERLEC1	7.64817e-07	1.15484	0.287	0.181	0.0227686	up
GOLIM4	7.85816e-07	1.3572	0.244	0.137	0.0233937	up
ZNF33B	7.91753e-07	-2.1076	0.009	0.069	0.0235705	down
UPF3A	8.35414e-07	-1.31698	0.042	0.128	0.0248703	down
TMPRSS11A	8.49962e-07	-4.97625	0.002	0.05	0.0253034	down
NR4A2	8.63481e-07	-1.30066	0.057	0.15	0.0257058	down
ADCY5	8.91019e-07	-2.05876	0.011	0.072	0.0265256	down
SLC22A3	8.91362e-07	-3.7102	0.002	0.05	0.0265359	down
EPHX2	9.04487e-07	-2.33717	0.002	0.05	0.0269266	down
KNOP1	9.21594e-07	1.40011	0.193	0.093	0.0274359	up
GOLT1B	9.81024e-07	1.65539	0.163	0.07	0.0292051	up
DTX4	9.81317e-07	6.3192	0.043	0	0.0292138	up
RIPK2	9.82229e-07	1.91239	0.142	0.056	0.029241	up
PPP2R5A	9.82939e-07	-1.00544	0.076	0.18	0.0292621	down
PTPN12	1.01463e-06	1.37899	0.223	0.122	0.0302055	up
IGLC3	1.01555e-06	-4.71543	0.049	0.139	0.030233	down
MYDGF	1.04811e-06	1.39928	0.282	0.18	0.0312022	up
FADS2	1.07432e-06	1.85525	0.134	0.05	0.0319824	up
LIN7A	1.08841e-06	2.04388	0.106	0.031	0.0324018	up
IFI44	1.10895e-06	1.97302	0.1	0.028	0.0330135	up
ZNFX1	1.11588e-06	1.88901	0.136	0.052	0.0332196	up
KRT17	1.14842e-06	1.10467	0.183	0.081	0.0341883	up
KLHL5	1.15754e-06	2.37918	0.115	0.039	0.0344601	up
NOV	1.1609e-06	-2.41115	0.008	0.063	0.03456	down
SNAI2	1.16632e-06	1.35778	0.2	0.102	0.0347213	up
PARVA	1.18963e-06	1.0368	0.306	0.198	0.0354153	up
KCNE4	1.20861e-06	1.38984	0.164	0.072	0.0359803	up
TMEM40	1.21064e-06	-3.4217	0.004	0.054	0.0360408	down
EVA1C	1.23361e-06	-2.57529	0.009	0.067	0.0367245	down
ARHGAP26	1.24016e-06	2.21859	0.121	0.043	0.0369197	up
FOXO3	1.27277e-06	-1.02043	0.068	0.167	0.0378904	down
ANGPTL2	1.29894e-06	2.41874	0.079	0.017	0.0386694	up
ELN	1.34826e-06	-2.1302	0.019	0.085	0.0401378	down
MAP2	1.42339e-06	1.06768	0.233	0.124	0.0423743	up
RMND1	1.43681e-06	2.18466	0.115	0.039	0.0427738	up
ZNF532	1.50747e-06	2.26109	0.13	0.05	0.0448774	up
IGHM	1.5291e-06	-2.15115	0.002	0.048	0.0455214	down
ANKRD28	1.5308e-06	1.88048	0.108	0.033	0.0455719	up
DANCR	1.53203e-06	-1.15514	0.06	0.154	0.0456085	down
AL138785.1	1.53693e-06	-1.08702	0.042	0.126	0.0457544	down
ZMIZ1	1.57172e-06	2.27655	0.104	0.031	0.0467902	up
VAV3	1.57435e-06	-3.49588	0.008	0.061	0.0468685	down
THBD	1.57469e-06	1.61853	0.134	0.05	0.0468786	up
SCARB2	1.61852e-06	1.35125	0.289	0.193	0.0481834	up

## Sheet: Mural_celll(IPR_T_B_vs_IPR_T_A)
Table S4 Differentially expressed genes in Mural cells due to treatment (IPR_T_B_vs_IPR_T_A)
Gene	p_val	avg_log2FC	pct.1	pct.2	p_val_adj	change
COL3A1	7.35593477677119e-283	5.37371	0.967	0.224	2.18986178304478e-278	up
COL1A1	6.2614059258983e-265	5.7542	0.894	0.16	1.86402054413992e-260	up
COL1A2	6.67960101000911e-245	4.73013	0.95	0.329	1.98851722067971e-240	up
COL4A1	2.21795165493917e-235	4.47205	0.936	0.339	6.60284207675391e-231	up
COL5A2	1.61923900860354e-226	4.83169	0.802	0.128	4.82047452861275e-222	up
EGFL6	6.32245318020298e-226	5.5962	0.695	0.041	1.88219431174643e-221	up
COL6A3	1.59523661643206e-217	4.71679	0.778	0.111	4.74901940711824e-213	up
THY1	1.08507020779474e-216	4.21777	0.754	0.08	3.23025400860493e-212	up
ITGA1	4.71772819111814e-200	3.98452	0.829	0.211	1.40446768249587e-195	up
COL4A2	3.98113595038772e-199	4.0534	0.846	0.245	1.18518417243042e-194	up
LAMB1	1.11005117603466e-197	4.42248	0.708	0.083	3.30462235105519e-193	up
CHN1	7.21652486528172e-196	5.39829	0.635	0.046	2.14835945239437e-191	up
FN1	1.05938272549275e-195	4.06282	0.89	0.357	3.15378237379192e-191	up
TFPI	4.11786121354553e-186	3.55546	0.796	0.176	1.2258872832725e-181	up
B2M	9.55436124375072e-179	1.77443	1	0.991	2.84433334226459e-174	up
CCDC102B	2.15995908218414e-176	4.38923	0.65	0.076	6.43019818766218e-172	up
RPL13	8.07001546826606e-176	-2.00876	0.743	0.986	2.40244360490281e-171	down
LAMA4	1.99349147062395e-173	3.08844	0.84	0.263	5.93462410804749e-169	up
SPARC	3.18019888249376e-173	2.32516	0.98	0.806	9.46745207318393e-169	up
NID2	8.43213211997645e-172	4.33939	0.651	0.087	2.51024573211699e-167	up
LOXL2	7.99194962871261e-171	5.054	0.589	0.05	2.37920340446774e-166	up
COL5A1	3.0964288494775e-170	3.98135	0.69	0.119	9.21806868489452e-166	up
RPL37A	7.91609419230496e-165	-1.77962	0.82	0.989	2.35662124104919e-160	down
IFI27	9.22549323965596e-164	3.51056	0.806	0.249	2.74642933744558e-159	up
RPLP2	1.04287914150999e-158	-1.73274	0.817	0.987	3.10465120427525e-154	down
TDO2	3.14994065781082e-158	8.24483	0.446	0.003	9.37737333830282e-154	up
TAGLN	4.67688578368644e-158	-3.15583	0.681	0.907	1.39230889780345e-153	down
SORBS2	1.83144396151246e-155	-5.55009	0.028	0.755	5.45220867342259e-151	down
MYH11	4.7234552025115e-153	-4.05266	0.18	0.815	1.40617261378767e-148	down
MYL9	5.46059122684396e-152	-2.43978	0.76	0.945	1.62561800823145e-147	down
UACA	1.40146688179998e-151	3.74404	0.71	0.179	4.17216690711853e-147	up
ADAM12	2.30433368040976e-151	7.94169	0.435	0.005	6.86000136657987e-147	up
RPL13A	1.13211870841368e-148	-1.62098	0.839	0.986	3.37031739494754e-144	down
RPL27A	9.35678022407067e-148	-1.69772	0.802	0.984	2.78551347270584e-143	down
SELENOW	1.00143448702297e-147	-2.40218	0.505	0.927	2.98127046786739e-143	down
IFIT3	2.06175013918862e-145	4.95258	0.506	0.037	6.13783016436453e-141	up
MT-ND3	1.61426422047698e-140	-1.50695	0.934	0.975	4.80566458435996e-136	down
RPL9	2.49624118875176e-140	-1.66737	0.739	0.976	7.431310018914e-136	down
NID1	5.44815333018576e-140	3.80361	0.624	0.116	1.6219152463963e-135	up
RPL30	1.52699208870531e-139	-1.5822	0.767	0.975	4.54585544807571e-135	down
LMOD1	3.41402675453032e-138	-3.48521	0.119	0.782	1.01635576482368e-133	down
RPS27A	1.24747570946636e-137	-1.58965	0.829	0.977	3.71373518708136e-133	down
PLN	1.72967644933824e-137	-4.74281	0.055	0.724	5.14924678967993e-133	down
FSTL1	2.91905008493291e-137	2.88612	0.752	0.244	8.69001210284528e-133	up
MT2A	6.66603920688189e-137	-4.24253	0.402	0.899	1.98447987188874e-132	down
CFH	3.80724463036985e-136	3.31487	0.629	0.115	1.13341672646111e-131	up
DSTN	3.28922103537656e-134	-2.23824	0.798	0.949	9.79201102231601e-130	down
RPL14	6.51399599415373e-133	-1.73635	0.683	0.962	1.93921660745956e-128	down
POSTN	7.79023235226057e-133	5.75997	0.499	0.051	2.31915217126797e-128	up
S100A8	1.09129643700204e-132	4.89422	0.523	0.061	3.24878949295506e-128	up
TPM2	1.15374777251777e-132	-2.70398	0.521	0.892	3.43470711878541e-128	down
RPL21	2.66567169175287e-132	-1.5191	0.877	0.985	7.93570462634829e-128	down
RGS5	1.42575723504911e-131	1.96368	0.916	0.392	4.24447928874119e-127	up
SELENOM	7.95983647997438e-129	-2.37809	0.411	0.896	2.36964332008837e-124	down
ADIRF	1.33679790916633e-128	-2.51962	0.688	0.899	3.97964737558816e-124	down
S100A6	2.16470010551493e-128	-1.64069	0.769	0.978	6.44431221411793e-124	down
RERGL	3.36719890850968e-127	-6.49716	0.017	0.657	1.00241511506333e-122	down
FHL1	5.32276772025229e-127	-2.94875	0.207	0.816	1.58458795031911e-122	down
FTH1	3.40843575136784e-126	-1.22314	0.917	0.999	1.0146913231822e-121	down
F2R	3.8231356941973e-126	4.27484	0.484	0.048	1.13814749616254e-121	up
RPS3A	2.0224137054907e-125	-1.58174	0.743	0.969	6.02072560124582e-121	down
RPS28	3.64079607029811e-125	-1.71428	0.624	0.953	1.08386499012775e-120	down
LAMC1	1.23831598109536e-124	3.04469	0.721	0.269	3.68646667572088e-120	up
RPL24	8.31436080177074e-123	-1.72673	0.642	0.948	2.47518521068715e-118	down
IGFBP5	5.79877140378285e-122	-2.97334	0.165	0.792	1.72629424690615e-117	down
MT-ND1	1.60454682192598e-120	-1.18072	0.971	0.982	4.77673588887365e-116	down
RPL37	4.30627909824317e-117	-1.44216	0.837	0.965	1.28197928754699e-112	down
SPON2	2.84415447577442e-116	5.03482	0.411	0.028	8.46704787438044e-112	up
KRT5	7.47779892840145e-116	7.03691	0.354	0.008	2.22614074098511e-111	up
PRSS23	1.48945079428975e-115	3.35669	0.611	0.149	4.43409501460059e-111	up
RPL35A	5.38352114984217e-115	-1.41148	0.809	0.967	1.60267424630802e-110	down
PI15	4.394810249357e-113	6.57325	0.35	0.009	1.30833501123358e-108	up
GADD45B	8.40077590833171e-113	-3.56189	0.163	0.741	2.50091098791035e-108	down
COL18A1	1.09350610050903e-112	2.70923	0.763	0.359	3.25536766121539e-108	up
PARP14	6.41957614509674e-112	4.13079	0.461	0.055	1.9111078183953e-107	up
TIMP1	1.02927307099724e-111	2.57284	0.87	0.611	3.06414593235879e-107	up
COX7C	9.46567195703031e-111	-1.77423	0.523	0.925	2.81793054160792e-106	down
RPL38	1.74092519833017e-109	-1.56767	0.644	0.945	5.18273431542891e-105	down
RPL9P9	1.78647149281247e-109	-2.20426	0.215	0.819	5.31832563410271e-105	down
FAU	2.59889314514005e-109	-1.50165	0.697	0.952	7.73690489308192e-105	down
HLA-B	7.57642698219078e-109	1.75769	0.906	0.613	2.25550231259819e-104	up
RPL3	1.35098754966058e-108	-1.41843	0.699	0.96	4.02188993533955e-104	down
RPL18	2.00573917631333e-108	-1.577	0.626	0.944	5.97108552788477e-104	down
MARCKS	3.71310786943434e-108	2.40472	0.6	0.128	1.1053922127306e-103	up
CIRBP	6.89899789535916e-107	-2.79769	0.149	0.733	2.05383167344842e-102	down
TIMP3	1.57619105862577e-106	-2.27922	0.301	0.829	4.69232078152892e-102	down
CRIP2	1.34702084768659e-105	-2.36579	0.336	0.811	4.01008106356298e-101	down
RPL23A	1.98690681871187e-105	-1.25584	0.886	0.981	5.91502159930524e-101	down
SOD3	6.60045934148637e-105	-2.38303	0.194	0.767	1.96495674596049e-100	down
RPLP1	1.08805282587024e-104	-1.13002	0.93	0.994	3.23913326261572e-100	down
S100A2	1.94733283910907e-104	5.51739	0.367	0.023	5.7972098620277e-100	up
ANGPT2	1.98585633937467e-104	3.53274	0.525	0.105	5.91189432231839e-100	up
MYO1B	8.56786961957271e-104	2.82157	0.651	0.211	2.5506547857468e-99	up
COL12A1	3.49320231367726e-103	3.40341	0.565	0.142	1.03992632878172e-98	up
RPS3	6.93564911261981e-103	-1.31964	0.756	0.967	2.06474274082692e-98	down
RPL23	1.23849448388887e-102	-1.34462	0.794	0.962	3.68699807853718e-98	down
ISG15	1.42564158026619e-102	3.72553	0.604	0.184	4.24413498445243e-98	up
RPS16	3.99409923370678e-102	-1.25919	0.82	0.977	1.18904334187451e-97	down
NDUFA4	2.82070444500758e-101	-1.83209	0.528	0.879	8.39723713278756e-97	down
RPS29	2.82573417388908e-101	-1.23798	0.873	0.985	8.41221063566778e-97	down
SERPINH1	5.24467572634197e-101	3.22179	0.576	0.159	1.561339963732e-96	up
RPS25	8.08481406881362e-101	-1.41861	0.701	0.949	2.40684914828582e-96	down
RPL19	1.99194442413512e-100	-1.24165	0.769	0.966	5.93001855065025e-96	down
KRT14	2.23215520395408e-100	7.64344	0.305	0.005	6.6451260421713e-96	up
PNRC1	5.15770283517614e-100	-2.24122	0.266	0.796	1.53544813403194e-95	down
MALAT1	3.62151276841288e-99	1.28049	1	0.978	1.07812435115651e-94	up
TNC	3.00203075085252e-98	3.97014	0.516	0.112	8.93704554528794e-94	up
TMSB10	1.02218832996457e-97	1.31047	0.95	0.885	3.04305465830453e-93	up
CSRP1	2.00434604009175e-97	-1.99436	0.317	0.829	5.96693816135315e-93	down
ADGRF5	2.13957828419143e-97	2.77702	0.51	0.093	6.36952455203788e-93	up
CTSC	3.29689671683107e-97	2.88931	0.536	0.119	9.8148615260061e-93	up
CYTOR	3.91735830103114e-97	2.76665	0.613	0.176	1.16619756621697e-92	up
RPS23	4.02108226095711e-97	-1.41635	0.71	0.953	1.19707618908693e-92	down
RCAN2	7.00775007976503e-97	-3.09359	0.105	0.661	2.08620719874605e-92	down
RPS13	1.0639685467173e-96	-1.28725	0.793	0.96	3.16743436357741e-92	down
ADAMTS12	1.27147929364554e-96	5.47918	0.314	0.011	3.78519385718277e-92	up
MGST3	2.89807105986085e-96	-1.88696	0.439	0.862	8.62755754520574e-92	down
PXDN	5.20233295815173e-96	3.83207	0.435	0.063	1.54873452164177e-91	up
RPL8	1.458370669667e-95	-1.37986	0.695	0.949	4.34156948359866e-91	down
CALU	2.55610931519013e-94	2.40233	0.69	0.307	7.609537431321e-90	up
FABP4	1.47978873566092e-93	-4.76367	0.031	0.561	4.40533106606257e-89	down
RPL5	2.74009254080946e-93	-1.33863	0.749	0.947	8.15725549398977e-89	down
KRT6A	5.61645698788977e-93	8.97729	0.275	0.003	1.67201924529478e-88	up
MT-TE	7.64998708268947e-93	2.22722	0.84	0.572	2.27740115451665e-88	up
OLFML2B	1.3904188038625e-92	3.8262	0.393	0.045	4.13927677909865e-88	up
S100A4	1.6132992812734e-92	-1.8094	0.611	0.887	4.80279196035092e-88	down
HSPB6	3.82430903583894e-92	-3.6684	0.084	0.611	1.13849679996925e-87	down
HSPB1	9.59519342194022e-90	-1.95078	0.554	0.881	2.8564890817116e-85	down
ADAMTS2	1.35906345332331e-89	5.43432	0.306	0.015	4.04593190054349e-85	up
VCAN	3.72424313337192e-89	3.62256	0.446	0.077	1.10870718080482e-84	up
S100A11	3.2757407376425e-88	1.63106	0.866	0.645	9.75188017596173e-84	up
RPS20	4.27725661989579e-85	-1.30616	0.699	0.937	1.27333929574298e-80	down
RPL11	1.15851159493417e-84	-1.13386	0.804	0.974	3.44888901811904e-80	down
LUM	2.30000908236391e-84	2.90964	0.532	0.149	6.84712703819737e-80	up
TPM4	2.31456290052691e-84	1.32856	0.927	0.796	6.8904537548686e-80	up
RPS21	3.23150978830274e-84	-1.46734	0.635	0.934	9.62020463977727e-80	down
CNN1	3.63134621053017e-84	-2.96759	0.134	0.643	1.08105176687483e-79	down
PEBP1	8.52760492447774e-83	-2.10959	0.277	0.759	2.53866798601702e-78	down
MT1E	2.166120734354e-82	-3.74927	0.189	0.662	6.44854142617186e-78	down
IFI6	1.56970796643478e-81	3.26902	0.567	0.2	4.67302061607635e-77	up
PPDPF	3.64218216618352e-81	-1.85598	0.327	0.794	1.08427763087284e-76	down
CKB	7.99383231368355e-80	-4.72781	0.028	0.503	2.37976387978359e-75	down
PLXDC1	8.32330438476456e-80	3.66856	0.36	0.046	2.47784771534441e-75	up
RNY3	9.37586461515235e-80	4.12504	0.367	0.053	2.79119489593085e-75	up
COL6A1	1.68829080000112e-79	2.54068	0.677	0.35	5.02604171160333e-75	up
CASQ2	1.99436809477099e-79	-4.76186	0.011	0.481	5.93723381813323e-75	down
IFIT1	5.5607758906369e-79	4.70612	0.297	0.021	1.65544298264261e-74	up
ITIH5	1.94939229140118e-78	-5.40524	0.011	0.473	5.80334085150132e-74	down
RPL41	2.64485638792403e-78	-1.14263	0.734	0.947	7.87373746684984e-74	down
MT1M	5.99795436683426e-77	-7.47038	0.013	0.465	1.78559101500656e-72	down
JUNB	8.40594527066109e-77	-2.2932	0.334	0.76	2.50244990707581e-72	down
C1R	3.01197966242085e-76	2.05282	0.664	0.271	8.96666345502687e-72	up
SOX4	3.89437377770627e-76	2.40412	0.55	0.171	1.15935507362316e-71	up
CRYAB	4.52059792429671e-76	-2.74978	0.251	0.714	1.34578200206313e-71	down
TRPC6	1.13246658111384e-75	3.74002	0.371	0.059	3.37135301197591e-71	up
ACTA2	2.67688062777087e-75	-1.3236	0.716	0.905	7.96907362887388e-71	down
HCFC1R1	2.28593128973983e-74	-2.27921	0.191	0.656	6.80521744955547e-70	down
RPL22	2.45504639155242e-74	-1.52534	0.418	0.848	7.30867310765156e-70	down
RPS15	1.29356932189324e-73	-1.16257	0.739	0.953	3.85095587127616e-69	down
TSC22D1	2.43500370922988e-73	-2.36131	0.191	0.663	7.24900604237735e-69	down
KRT13	2.58318595003465e-73	7.98707	0.231	0.005	7.69014457325316e-69	up
NTRK2	4.70884754876243e-73	-3.82033	0.031	0.485	1.40182391526658e-68	down
C11orf96	4.78190953138206e-73	-3.31285	0.224	0.67	1.42357446749244e-68	down
STAT1	1.32694378149495e-72	2.81526	0.462	0.119	3.95031163751046e-68	up
RPS12	2.8433822349597e-72	-1.37182	0.637	0.911	8.46474891347502e-68	down
COL15A1	5.45442761108959e-72	4.31714	0.334	0.046	1.62378309982137e-67	up
SYNM	2.64024634967136e-71	-3.08617	0.051	0.51	7.86001338297163e-67	down
RPL10	4.82178004947084e-71	-1.04022	0.85	0.971	1.43544392072747e-66	down
PLAC9	4.8519732875938e-71	-2.32643	0.233	0.672	1.44443244771667e-66	down
CHCHD2	6.05326855670181e-70	-1.43901	0.435	0.841	1.80205804933013e-65	down
RPL32	6.28695710110573e-70	-1.02517	0.833	0.967	1.87162712899918e-65	down
LBH	8.00181370901991e-70	-1.82597	0.394	0.775	2.38213994117523e-65	down
NET1	1.84805797618748e-69	-2.9202	0.092	0.54	5.50166859511012e-65	down
SLC25A4	1.86129130111154e-68	-4.25817	0.031	0.46	5.54106420340906e-64	down
RAI14	2.44876264698688e-68	4.08678	0.297	0.033	7.28996640007995e-64	up
MFAP4	4.46652531882952e-68	-3.79999	0.039	0.469	1.32968458741555e-63	down
TNFAIP6	5.10423820772394e-68	2.83094	0.371	0.065	1.51953171443942e-63	up
PCOLCE	8.57873381609534e-68	2.68516	0.457	0.121	2.55388905705158e-63	up
SPRR1B	9.22509143093477e-68	8.0911	0.211	0.004	2.74630971898928e-63	up
GPX4	1.15679306452639e-67	-2.0212	0.233	0.683	3.44377295309507e-63	down
ITGA8	1.53630208886755e-67	-4.14448	0.024	0.448	4.5735713185587e-63	down
ANAPC16	9.27299070390849e-67	-1.94644	0.226	0.681	2.76056933255356e-62	down
MZT2B	2.04415947699361e-66	-2.51978	0.139	0.586	6.08546276300998e-62	down
CD9	2.31185591310953e-66	-1.70355	0.356	0.809	6.88239505332707e-62	down
IFI16	3.99004161774618e-66	1.77366	0.64	0.291	1.18783538960304e-61	up
PEAK1	6.10456834644002e-66	2.95583	0.407	0.096	1.81732999673519e-61	up
FAT1	8.64628761313956e-66	2.90416	0.455	0.134	2.57399982243165e-61	up
MX2	1.67542934998524e-65	3.84064	0.272	0.025	4.98775317490607e-61	up
CLU	2.67459467629827e-65	-2.32605	0.068	0.511	7.96226835133996e-61	down
OAS1	2.69679204348536e-65	5.45673	0.228	0.011	8.02834991345591e-61	up
RPL7A	2.9325424949863e-65	-1.10242	0.705	0.925	8.73017900757423e-61	down
IFI44L	3.60382925125427e-65	4.15836	0.25	0.018	1.0728599680984e-60	up
TBX2-AS1	7.50246755026705e-65	-4.81477	0.02	0.426	2.2334845897145e-60	down
CBX3	9.72730625776057e-65	1.76347	0.694	0.407	2.89581907293532e-60	up
LAMB3	1.04271981439803e-64	6.28124	0.198	0.003	3.10417688746292e-60	up
C2orf40	5.97467932863287e-64	-6.42856	0.011	0.405	1.77866203613401e-59	down
SRSF5	3.91920326151293e-63	-1.71289	0.279	0.718	1.1667468109524e-58	down
C1S	5.41344902115737e-63	2.25227	0.539	0.193	1.61158377359855e-58	up
CDH11	6.62787021669702e-63	3.72327	0.306	0.045	1.9731169635107e-58	up
ENPEP	8.34566800030904e-63	2.56202	0.462	0.14	2.484505363692e-58	up
TNFRSF21	4.16256688670681e-62	3.99478	0.272	0.03	1.23919616217262e-57	up
MGLL	1.53348208219251e-61	-2.46765	0.108	0.539	4.56517615868711e-57	down
FIS1	2.95138740655265e-61	-2.21473	0.182	0.608	8.78628030930724e-57	down
CSRP2	3.09471892260031e-61	-1.71886	0.317	0.716	9.21297823258113e-57	down
XAF1	3.41232069909846e-61	3.67123	0.29	0.039	1.01584787212161e-56	up
MYH9	5.18291966939095e-61	1.97536	0.67	0.392	1.54295518557769e-56	up
PRRX1	7.86588887713748e-61	2.32685	0.494	0.167	2.34167511872383e-56	up
RPL41P5	1.19045174902897e-60	-2.20931	0.108	0.539	3.54397485685925e-56	down
ARPC5	1.32795939535448e-60	1.67108	0.714	0.452	3.95333511997028e-56	up
RPS15A	6.640615541404e-60	-1.23949	0.56	0.874	1.97691124667597e-55	down
CD248	1.20169628611191e-59	3.17443	0.371	0.087	3.57744984375517e-55	up
ANXA2	2.43052208608594e-59	1.44034	0.806	0.624	7.23566425027784e-55	up
THBS2	2.94057399612253e-59	3.90555	0.235	0.018	8.75408878645678e-55	up
KCNAB1	3.37615643427068e-59	-4.94158	0.011	0.387	1.00508177048238e-54	down
TPM1	1.85484282607247e-58	-1.48184	0.712	0.894	5.52186709321775e-54	down
HLA-A	3.55769872082895e-58	1.66799	0.782	0.627	1.05912690919078e-53	up
OAS2	7.49950588889432e-58	4.94654	0.215	0.014	2.23260290312384e-53	up
FBN1	1.29925609358448e-57	2.52181	0.45	0.147	3.867885390601e-53	up
IGFBP4	2.04294524300216e-57	2.28925	0.598	0.314	6.08184798841743e-53	up
SNCG	2.76415348029933e-57	-3.80385	0.046	0.426	8.2288849108511e-53	down
LGALS3BP	3.40881262110484e-57	2.25328	0.563	0.255	1.01480351730291e-52	up
RPS9	3.92648766461619e-57	-1.15212	0.609	0.885	1.16891537775624e-52	down
PLOD2	1.01744038371186e-56	3.34332	0.319	0.06	3.02892002231022e-52	up
FLNA	2.37958589504881e-56	-1.36315	0.433	0.805	7.08402720956031e-52	down
BCAM	3.49446821724041e-56	-3.99256	0.018	0.385	1.04030318827247e-51	down
RBPMS2	9.59611474737803e-56	-3.78428	0.031	0.398	2.85676336029444e-51	down
CST3	1.44566604836895e-55	-1.33602	0.615	0.926	4.30374782599437e-51	down
UBC	3.80070721800691e-55	-1.06611	0.62	0.918	1.13147053880066e-50	down
UBA52	4.65740335865391e-55	-1.16032	0.602	0.884	1.38650897987127e-50	down
ATP5F1D	7.80296507149897e-55	-2.16735	0.169	0.572	2.32294270178524e-50	down
SOD1	8.55821800079023e-55	-1.34439	0.459	0.809	2.54778149883525e-50	down
KRT18	9.73683673822656e-55	5.02901	0.198	0.011	2.89865629697005e-50	up
TPSB2	1.13771053385712e-54	-5.15158	0.026	0.386	3.38696425929265e-50	down
ACTG2	2.34197878271079e-54	-2.14242	0.196	0.627	6.97207083613003e-50	down
MX1	2.49995059051454e-54	3.35644	0.316	0.063	7.44235290796179e-50	up
ANGPTL1	2.8867803803767e-54	-6.10121	0.004	0.349	8.59394519238145e-50	down
AHR	4.65193881679606e-54	2.73324	0.349	0.08	1.38488218576019e-49	up
TNS3	8.2559525511427e-54	3.15088	0.299	0.054	2.45779707447518e-49	up
VAMP2	8.36545941547549e-54	-2.26906	0.116	0.51	2.49039726798705e-49	down
FAM129A	1.71991788207934e-53	-2.39936	0.083	0.475	5.12019553495021e-49	down
EPSTI1	4.39170800714999e-53	3.6936	0.239	0.027	1.30741147372855e-48	up
MIR4435-2HG	5.82771911217372e-53	3.21612	0.292	0.051	1.73491197969412e-48	up
MMP14	1.93820489719543e-52	3.13696	0.328	0.074	5.77003597895079e-48	up
HIF1A	2.3501623896264e-52	2.01668	0.598	0.317	6.99643343391779e-48	up
NCOA7	4.94536540817073e-52	2.99615	0.349	0.087	1.47223528201243e-47	up
NRGN	6.94143696063554e-52	-3.90385	0.033	0.381	2.0664657831812e-47	down
RNY4	1.00036725563538e-51	3.92725	0.257	0.038	2.97809332002652e-47	up
SEPT11	1.32265342178152e-51	2.20763	0.51	0.217	3.93753923664359e-47	up
COL5A3	1.82620329322901e-51	2.74823	0.33	0.073	5.43660720394277e-47	up
NDUFB7	3.05429776885918e-51	-1.78986	0.25	0.639	9.09264445789377e-47	down
CYGB	1.35323346526253e-50	3.13432	0.242	0.031	4.02857602608654e-46	up
MEST	1.69427774231615e-50	3.52678	0.193	0.012	5.04386483887519e-46	up
CHCHD10	2.13881163375653e-50	-2.20915	0.161	0.54	6.3672422336932e-46	down
ARHGDIB	2.15907875997806e-50	1.93648	0.506	0.201	6.42757746845469e-46	up
NR4A1	2.99160840142327e-50	-2.99413	0.075	0.434	8.90601821103709e-46	down
GMFG	4.85250215109068e-50	3.52483	0.259	0.041	1.4445898903797e-45	up
FJX1	8.54131896705712e-50	5.64808	0.172	0.008	2.54275065649291e-45	up
SIVA1	9.79866810178533e-50	-2.23111	0.147	0.524	2.91706349390149e-45	down
BTG2	1.44781683396763e-48	-2.77707	0.068	0.422	4.31015071472163e-44	down
ITGA4	2.5986078195516e-48	3.37383	0.253	0.04	7.73605547880511e-44	up
NREP	4.18493724956375e-48	2.59674	0.413	0.143	1.24585581919513e-43	up
ECM1	8.39520961662637e-48	2.8279	0.301	0.064	2.49925390286967e-43	up
HSP90B1	3.36502706293559e-47	1.28621	0.78	0.647	1.00176855663592e-42	up
PSME2	3.45805012200815e-47	2.12473	0.462	0.186	1.02946152132183e-42	up
TRIB2	4.9493159258759e-47	3.78347	0.207	0.022	1.47341135113326e-42	up
IFIT2	5.21118041819689e-47	3.98646	0.24	0.036	1.55136841049721e-42	up
CNBP	1.56560636966598e-46	-1.18623	0.367	0.761	4.66081016249563e-42	down
BST2	2.84577262050777e-46	2.12494	0.473	0.197	8.47186509125163e-42	up
HOPX	3.21929815258867e-46	3.02877	0.257	0.044	9.58385060025648e-42	up
RPL12	4.51178196517378e-46	-1.0037	0.738	0.907	1.34315749103223e-41	down
SH3BGRL	4.729446514257e-46	-1.06403	0.483	0.81	1.40795622729431e-41	down
ACP5	5.14959572620004e-46	5.10675	0.176	0.012	1.53303464768975e-41	up
GBP1	8.83785716837378e-46	2.60255	0.36	0.105	2.63103007902487e-41	up
KRT17	1.63126605279662e-45	6.48742	0.15	0.005	4.85627903917555e-41	up
DCN	3.08735357874886e-45	1.31295	0.752	0.591	9.19105160393535e-41	up
OAS3	4.713424475323e-45	4.60646	0.182	0.015	1.40318646630366e-40	up
EEF1D	5.4910711570323e-45	-1.31235	0.4	0.744	1.63469188344852e-40	down
PTK7	7.12911135865257e-45	5.36725	0.156	0.007	2.12233645147087e-40	up
PAG1	1.33514261402512e-44	2.47958	0.341	0.095	3.97471956195278e-40	up
ATP1A2	4.3980984467786e-44	-3.44642	0.02	0.327	1.30931390760599e-39	down
PCDH18	7.22444366662192e-44	2.74418	0.297	0.07	2.15071687955334e-39	up
PAMR1	2.64501730718705e-43	4.5092	0.178	0.016	7.87421652349586e-39	up
MYL12A	4.70813758579304e-43	1.16043	0.794	0.674	1.40161255929059e-38	up
SULF1	5.33247490624171e-43	2.66985	0.402	0.152	1.58747777958816e-38	up
SEC31A	5.95832919923662e-43	1.51221	0.648	0.425	1.77379460261274e-38	up
CSTA	7.15911303321972e-43	4.74405	0.163	0.011	2.13126794998951e-38	up
P4HB	1.27632900841857e-42	2.1102	0.499	0.254	3.79963145806209e-38	up
CCDC107	1.61261061195279e-42	-2.28378	0.083	0.417	4.80074179178347e-38	down
GJC1	2.09695881433703e-42	2.11595	0.418	0.159	6.24264639028134e-38	up
PDIA3	5.15179196208102e-42	1.09907	0.782	0.648	1.53368846711152e-37	up
IL32	5.78591105109896e-42	2.80797	0.259	0.052	1.72246571991216e-37	up
CCNI	7.97889339174856e-42	-1.0841	0.47	0.79	2.37531656272355e-37	down
CTSK	9.03507907548405e-42	2.49491	0.334	0.096	2.6897430407716e-37	up
MYOCD	9.29927305176092e-42	-4.07356	0.007	0.29	2.76839358750923e-37	down
ARPC1A	1.66166180650194e-41	-1.55334	0.2	0.557	4.94676719795627e-37	down
NENF	2.10345337381808e-41	-1.96947	0.156	0.499	6.26198069385643e-37	down
EMD	2.29429612267765e-41	-2.18674	0.086	0.417	6.83011955721136e-37	down
NDRG2	2.52927474424345e-41	-2.2424	0.086	0.417	7.52965091361274e-37	down
CXCL12	2.76987974264235e-41	-4.32463	0.011	0.293	8.24593199384629e-37	down
RCN3	5.37793534913386e-41	3.46079	0.206	0.029	1.60101135343715e-36	up
SPP1	6.73544251941754e-41	2.05303	0.279	0.061	2.0051412380306e-36	up
EFHD1	7.22083107478043e-41	-1.72686	0.11	0.452	2.14964141096213e-36	down
LDOC1	1.12393537877761e-40	-5.43765	0.007	0.281	3.34595562262094e-36	down
NUDT4	1.1242314905735e-40	-1.98429	0.114	0.447	3.34683714743732e-36	down
ADAM9	1.98804238361407e-40	2.45043	0.35	0.115	5.91840217601909e-36	up
MFGE8	2.17527127103334e-40	-1.11804	0.461	0.769	6.47578257386625e-36	down
ISYNA1	2.70199267040414e-40	-2.36781	0.053	0.36	8.04383217979311e-36	down
LY6E	3.38076507960704e-40	2.09884	0.47	0.221	1.00645376419902e-35	up
SGCA	3.39836657299574e-40	-3.65203	0.022	0.306	1.01169372878083e-35	down
IFI44	4.54302186088117e-40	3.54595	0.215	0.035	1.35245760798432e-35	up
LAP3	5.88459758038412e-40	2.16281	0.38	0.136	1.75184469968035e-35	up
RNF213	8.42132450130857e-40	2.70326	0.305	0.085	2.50702830403956e-35	up
ENG	1.09789350531942e-39	3.49204	0.217	0.036	3.26842896533593e-35	up
CFD	2.32883238217679e-39	-6.03687	0.009	0.276	6.93293400174031e-35	down
C3orf80	2.52495165612121e-39	7.24868	0.125	0.003	7.51678108027285e-35	up
AP000892.3	2.82457473167433e-39	-3.27513	0.031	0.315	8.40875897619448e-35	down
HES4	3.1134762303321e-39	-3.10135	0.07	0.365	9.26881873769867e-35	down
COX14	3.69716852740217e-39	-1.6469	0.18	0.519	1.10064707060763e-34	down
PDGFRB	3.85307547855377e-39	1.68703	0.576	0.34	1.14706056996546e-34	up
RFTN1	6.7999500509916e-39	2.94888	0.246	0.051	2.0243451301802e-34	up
MT1A	1.13240479324318e-38	-7.35252	0.009	0.271	3.37116906948496e-34	down
ZFP36	2.00286368559233e-38	-1.63244	0.378	0.707	5.96252519200837e-34	down
WNT5A	2.7677632956191e-38	5.76846	0.145	0.01	8.23963133105808e-34	up
KRT15	2.8108534096388e-38	3.99809	0.145	0.01	8.3679106004947e-34	up
EMP1	3.23668349898571e-38	1.63601	0.484	0.241	9.63560677648047e-34	up
TRIM22	3.24425461006719e-38	3.52839	0.207	0.034	9.65814597417004e-34	up
PPP1R14A	3.51796473923245e-38	-1.09451	0.527	0.784	1.0472981028695e-33	down
C12orf57	3.74272372946749e-38	-1.21965	0.404	0.729	1.11420885426247e-33	down
APCDD1	4.58045830398819e-38	2.69976	0.284	0.075	1.36360243709728e-33	up
PHLDA2	4.65532082356435e-38	-2.4368	0.13	0.432	1.38588900917511e-33	down
CCDC3	5.2107361056758e-38	-1.48073	0.198	0.548	1.55123613865968e-33	down
MMP11	5.51741129399382e-38	4.77357	0.16	0.015	1.64253334222196e-33	up
SMC4	6.12151453590425e-38	2.71731	0.303	0.087	1.82237487733869e-33	up
TOMM7	7.26254729279554e-38	-1.10371	0.472	0.777	2.16206032906523e-33	down
LOX	1.24515798070638e-37	3.72124	0.15	0.012	3.70683530856289e-33	up
SLFN5	1.25020602735257e-37	2.59361	0.281	0.074	3.72186334342861e-33	up
FAM114A1	1.68631710586393e-37	2.10298	0.356	0.123	5.02016602415692e-33	up
CXCL8	1.75871415947953e-37	3.85843	0.367	0.141	5.23569205277056e-33	up
PLPPR4	2.06764436187154e-37	3.83797	0.167	0.018	6.15537726529157e-33	up
PARP9	2.11824438020503e-37	2.90009	0.253	0.059	6.30601351987039e-33	up
SUSD5	2.45186706369131e-37	-3.8305	0.007	0.265	7.29920824860902e-33	down
RTL8C	2.63157700249165e-37	-1.40594	0.207	0.555	7.83420473641765e-33	down
ABCC9	2.72543492837289e-37	2.08322	0.325	0.097	8.11361978176609e-33	up
STOM	3.03905053549232e-37	1.64926	0.578	0.373	9.04725344416062e-33	up
LIMS2	3.12860590720667e-37	-4.54261	0.011	0.269	9.31385978575426e-33	down
IGHG3	3.38318122434563e-37	3.68312	0.237	0.052	1.00717305048769e-32	up
MOB2	3.98353282532746e-37	-3.7008	0.02	0.285	1.18589772209998e-32	down
MRPS6	4.74510092205634e-37	-2.79261	0.048	0.332	1.41261654449617e-32	down
GGTA1P	8.42912519802853e-37	-5.15657	0.006	0.256	2.50935057145309e-32	down
MMP1	9.72520507046049e-37	9.34283	0.112	0.001	2.89519354947609e-32	up
ECH1	1.13280377359791e-36	-1.57585	0.165	0.492	3.37235683400099e-32	down
CDH13	1.2557663316113e-36	2.51575	0.325	0.108	3.73841636920684e-32	up
ALDH2	1.84429227263458e-36	-3.17277	0.031	0.302	5.49045809563315e-32	down
SFN	2.67192432883958e-36	5.95627	0.121	0.004	7.95431872695543e-32	up
RHOB	2.85631723630789e-36	-1.54495	0.215	0.546	8.50325641248858e-32	down
VCAM1	3.08182490248729e-36	2.22543	0.345	0.117	9.17459273470465e-32	up
HSPB8	6.04728782022385e-36	-2.52228	0.051	0.337	1.80027758408064e-31	down
ZMIZ1	7.67361060760267e-36	2.93398	0.246	0.058	2.28443387788332e-31	up
IGHG4	9.22331465893727e-36	1.23102	0.347	0.134	2.74578077396563e-31	up
ASPN	9.67986616571283e-36	2.93167	0.382	0.156	2.88169615753271e-31	up
CXCL1	1.77971906057812e-35	5.41734	0.141	0.011	5.29822364334107e-31	up
RRAS	2.66106178400443e-35	-1.30257	0.251	0.578	7.92198093098119e-31	down
HSPA5	3.70564924939261e-35	1.69508	0.593	0.405	1.10317178154418e-30	up
LIMA1	3.81081909330474e-35	2.38111	0.308	0.098	1.13448084407682e-30	up
JUN	4.047093317594e-35	-1.48557	0.45	0.744	1.20481968064774e-30	down
CAMK2G	4.18433305235849e-35	-2.52178	0.05	0.324	1.24567594968712e-30	down
PAPSS2	8.49317771118655e-35	3.54771	0.172	0.023	2.52841900462023e-30	up
SMTN	9.91046374692525e-35	-2.23879	0.116	0.417	2.95034505745965e-30	down
GGT5	9.96403371241124e-35	2.46051	0.244	0.057	2.96629283618483e-30	up
GPRC5C	1.17089781179738e-34	-3.34147	0.018	0.269	3.4857627857208e-30	down
RAMP1	1.41540028582011e-34	-3.21086	0.029	0.289	4.21364665088646e-30	down
PROCR	1.47525912067295e-34	2.17864	0.272	0.071	4.39184640224338e-30	up
MAP3K20	2.85199793214073e-34	-1.06355	0.361	0.69	8.49039784398294e-30	down
NUPR1	2.90640423207489e-34	-1.16936	0.233	0.578	8.65236539888694e-30	down
NOTCH3	2.98721404517171e-34	1.25318	0.703	0.529	8.89293621247617e-30	up
NEXN	4.05327725083802e-34	-1.48172	0.189	0.512	1.20666063757448e-29	down
RALY	4.41893640509321e-34	-1.73902	0.117	0.418	1.31551736779625e-29	down
CPXM1	5.21391843011702e-34	5.84014	0.112	0.003	1.55218351664584e-29	up
MT1L	5.30903261718256e-34	-3.15447	0.046	0.307	1.58049901013525e-29	down
C1QTNF2	7.72675693497178e-34	-3.23021	0.022	0.271	2.3002555395411e-29	down
ENO1	8.28396761404432e-34	1.51961	0.583	0.4	2.46613715870099e-29	up
GSN	8.46111340986943e-34	-1.0877	0.385	0.75	2.51887346211813e-29	down
C12orf75	1.1442941063711e-33	-3.21745	0.062	0.323	3.40656355466678e-29	down
SEMA5A	1.27369526014476e-33	2.78728	0.226	0.05	3.79179078945094e-29	up
IER2	1.87822187653172e-33	-1.98824	0.147	0.443	5.59146652643494e-29	down
ITGAV	2.38570621056015e-33	2.09099	0.413	0.192	7.10224738883757e-29	up
CALR	2.74957964584485e-33	1.56381	0.56	0.368	8.18549860568011e-29	up
BACE1	3.98359022702034e-33	2.43627	0.253	0.065	1.18591481058395e-28	up
IKBIP	4.22241108676008e-33	2.77758	0.257	0.07	1.25701178052848e-28	up
MARCKSL1	4.58402822498465e-33	3.43818	0.167	0.023	1.36466520257793e-28	up
KDELR3	6.34842418438827e-33	3.87005	0.15	0.017	1.88992587969239e-28	up
TXNIP	6.80940406036292e-33	-1.34865	0.268	0.583	2.02715958877004e-28	down
NME3	7.16671790574389e-33	-2.74064	0.053	0.314	2.13353192053996e-28	down
FILIP1L	7.82724278606276e-33	1.1621	0.714	0.545	2.33017017741088e-28	up
IGFBP2	8.72970524183314e-33	2.52134	0.235	0.056	2.59883325049373e-28	up
NRIP2	1.49247214057767e-32	-3.43437	0.02	0.26	4.44308956249972e-28	down
AC092069.1	1.505814204972e-32	4.53878	0.141	0.014	4.48280888820163e-28	up
SPRY4	1.65612164061265e-32	3.0338	0.187	0.033	4.93027412410386e-28	up
ETS1	1.85874772608215e-32	1.78399	0.444	0.224	5.53349198054655e-28	up
HEG1	2.43818943329535e-32	2.93778	0.198	0.038	7.25848994292026e-28	up
OGN	2.59133543846774e-32	-5.32123	0.009	0.235	7.71440560031845e-28	down
PRDX2	3.96851683810916e-32	-1.29692	0.228	0.546	1.1814274627051e-27	down
PPP1CB	6.51232951684804e-32	-1.39513	0.251	0.563	1.93872049716566e-27	down
PAPPA	6.61203821496633e-32	4.22464	0.128	0.01	1.96840377659548e-27	up
CEBPD	8.66598788635405e-32	-2.09613	0.136	0.418	2.5798645937676e-27	down
S100A7	9.26019520708204e-32	7.29864	0.097	0.001	2.75676011314832e-27	up
HEBP2	1.32929464947251e-31	-2.11939	0.084	0.357	3.95731017147966e-27	down
CLTC	1.34195683983012e-31	1.74158	0.472	0.256	3.99500551217428e-27	up
ADAM10	1.56724045898595e-31	2.55067	0.255	0.072	4.66567484640118e-27	up
CTSB	1.84408445522231e-31	1.45823	0.565	0.377	5.48983942319682e-27	up
ASAP1	2.53932646893682e-31	2.25725	0.283	0.087	7.55957489802492e-27	up
DKK3	3.11722788165038e-31	1.74827	0.481	0.267	9.27998740367318e-27	up
ITPRIPL2	3.71841351771524e-31	2.21683	0.306	0.106	1.10697170422383e-26	up
THBS1	3.79381420646115e-31	1.70132	0.55	0.346	1.12941848926348e-26	up
CDKN1A	4.70284513282635e-31	-1.89575	0.183	0.471	1.4000369960424e-26	down
PLSCR1	5.9625345874379e-31	1.94867	0.343	0.132	1.77504654668026e-26	up
MT1X	6.35548075667428e-31	-3.15994	0.145	0.415	1.89202662126193e-26	down
SPRR3	7.59357281137811e-31	5.7286	0.112	0.006	2.26060662594726e-26	up
EIF3K	8.42895097835875e-31	-1.21213	0.343	0.633	2.5092987062574e-26	down
CAVIN3	1.02710454837828e-30	-1.24742	0.297	0.597	3.05769024052215e-26	down
CAMTA1	1.28153593749675e-30	-1.30234	0.25	0.555	3.81513248592782e-26	down
DTX3L	1.50744601893535e-30	2.87881	0.213	0.049	4.48766679837055e-26	up
DPYSL3	1.71757928839051e-30	-2.08993	0.037	0.281	5.11323354153856e-26	down
LY6D	1.81062712570975e-30	6.52995	0.094	0.001	5.39023695323791e-26	up
KCNMB1	1.90273010047845e-30	-1.62148	0.099	0.378	5.66442750912435e-26	down
GBP3	1.94975376517371e-30	2.98639	0.174	0.03	5.80441695892214e-26	up
RPL21P28	3.05642930862463e-30	-1.32013	0.117	0.411	9.09899005177552e-26	down
CLCA2	3.1159517653432e-30	8.30508	0.09	0.001	9.27618840542672e-26	up
DSG3	3.1974221835513e-30	7.79751	0.09	0.001	9.5187258404322e-26	up
PGM5	3.30973637487482e-30	-3.36301	0.017	0.239	9.85308518800233e-26	down
CD151	3.78044280463024e-30	-1.05999	0.325	0.645	1.12543782293842e-25	down
SNHG6	4.85497409276813e-30	-1.60342	0.158	0.441	1.44532578741707e-25	down
KCNJ8	7.226742375108e-30	2.38375	0.231	0.06	2.15140120506965e-25	up
TMTC3	7.26112376443226e-30	2.41887	0.25	0.072	2.16163654467148e-25	up
ACKR3	8.10445611457965e-30	-2.33683	0.068	0.319	2.41269658531036e-25	down
OSTC	8.50887792852582e-30	1.72557	0.428	0.218	2.53309295932214e-25	up
DDX58	9.03971944696578e-30	3.42766	0.171	0.03	2.69112447936171e-25	up
PCLAF	1.16480388260558e-29	4.55937	0.106	0.005	3.4676211585168e-25	up
F3	1.27333021017771e-29	2.89062	0.183	0.035	3.79070403569905e-25	up
SERPINF1	1.30568422776107e-29	1.97251	0.36	0.153	3.88702194604471e-25	up
ADGRA2	1.39028219725942e-29	2.20107	0.317	0.121	4.1388701012413e-25	up
PPP1R12B	2.12455460055574e-29	-1.15922	0.235	0.553	6.32479904585444e-25	down
MRPL43	2.40201359194914e-29	-2.0438	0.09	0.348	7.1507944632326e-25	down
GREM1	2.87022225832711e-29	6.29555	0.114	0.008	8.54465166303981e-25	up
TOP2A	5.71893395071936e-29	4.26011	0.097	0.003	1.70252663712915e-24	up
ACTR2	6.89431249334207e-29	1.33041	0.591	0.432	2.05243682926793e-24	up
TES	8.21649385811295e-29	2.10828	0.255	0.075	2.44605022156022e-24	up
SBDS	9.10232928351759e-29	-1.04482	0.338	0.645	2.70976342770319e-24	down
CD36	9.17896995989564e-29	1.15441	0.275	0.08	2.73257935706093e-24	up
PLOD1	9.82436550029145e-29	2.45422	0.242	0.07	2.92471360943676e-24	up
MMP12	1.17445984865964e-28	6.87556	0.088	0.001	3.49636696945976e-24	up
PRDX6	1.34434571672895e-28	-1.16168	0.217	0.521	4.0021171987021e-24	down
LCP2	1.38667296842716e-28	3.20218	0.167	0.03	4.12812542700767e-24	up
NDUFS5	2.0444687403574e-28	-1.02473	0.459	0.729	6.08638344004398e-24	down
IGLC3	2.53014269401369e-28	3.38716	0.204	0.051	7.53223480007875e-24	up
IFIH1	2.80810735278045e-28	2.94621	0.176	0.035	8.35973558922742e-24	up
ESD	3.01326546867661e-28	-1.24926	0.237	0.533	8.97049130025026e-24	down
OSMR	3.04607147066916e-28	2.26663	0.235	0.065	9.06815476818208e-24	up
GUK1	3.04829245208028e-28	-1.19037	0.327	0.624	9.07476662984299e-24	down
NR2F2	3.06550506186724e-28	1.33653	0.62	0.455	9.12600856917876e-24	up
PSMB9	3.71533014795148e-28	2.23408	0.279	0.094	1.10605378504516e-23	up
MT-TV	3.8931706506648e-28	2.52979	0.294	0.111	1.15899690270291e-23	up
MRPL33	4.02290707302039e-28	-1.01508	0.321	0.613	1.19761943563817e-23	down
GABARAPL2	4.46572244568216e-28	-1.26012	0.196	0.489	1.32944557207958e-23	down
GPX3	5.90905447798362e-28	-1.03334	0.369	0.687	1.75912551809572e-23	down
MAF	6.40828818556375e-28	2.54435	0.235	0.068	1.90774739284233e-23	up
CD276	6.5965165425579e-28	2.71773	0.193	0.044	1.96378297471949e-23	up
ITGA5	7.74717318108401e-28	2.92219	0.167	0.031	2.30633345600871e-23	up
RSAD2	8.05135177826212e-28	4.63361	0.101	0.005	2.39688742438863e-23	up
AL138785.1	8.86430344607749e-28	-2.81032	0.026	0.24	2.63890313589727e-23	down
RBPMS	1.18617390591608e-27	-1.05757	0.281	0.58	3.53123971791216e-23	down
SAMD9	1.21789164167972e-27	2.7275	0.182	0.038	3.62566341728053e-23	up
BMP5	1.26526977141726e-27	-5.13755	0.004	0.197	3.7667081095092e-23	down
LPL	1.63067074634232e-27	2.70474	0.169	0.031	4.85450681186109e-23	up
KRT6C	1.63835129417634e-27	9.39417	0.079	0	4.87737180276297e-23	up
CCND2	1.68816557322134e-27	1.99882	0.319	0.124	5.02566891147993e-23	up
PLP2	1.69892869241537e-27	-1.2576	0.237	0.513	5.05771071732055e-23	down
SH2B3	2.35464447600549e-27	3.24239	0.154	0.026	7.00977660506835e-23	up
BMP1	2.51092664830421e-27	2.95757	0.174	0.035	7.47502863200164e-23	up
S100A9	2.52302194799168e-27	2.54919	0.283	0.102	7.51103633917123e-23	up
CANX	2.79374637689272e-27	1.28577	0.585	0.42	8.31698296400963e-23	up
PLCB4	2.93678113240721e-27	-2.35881	0.037	0.256	8.74279743117628e-23	down
MXRA5	2.98810967441403e-27	4.47941	0.114	0.01	8.89560250073057e-23	up
JUND	3.25396442833451e-27	-1.32748	0.147	0.42	9.68705210315183e-23	down
NDUFA11	3.71032074208503e-27	-1.18941	0.261	0.557	1.10456248491871e-22	down
ENO2	3.8930067100565e-27	-2.40956	0.051	0.278	1.15894809758382e-22	down
OASL	3.96463356226643e-27	7.03066	0.081	0.001	1.18027141148672e-22	up
MKI67	4.67837808581698e-27	4.12312	0.086	0.002	1.39275315614771e-22	up
CENPF	6.60737273294593e-27	4.38314	0.103	0.007	1.967014862598e-22	up
LYPD1	8.19289667067292e-27	3.82545	0.103	0.007	2.43902533885933e-22	up
YARS	9.02035990949736e-27	2.53377	0.25	0.082	2.68536114505736e-22	up
ODF2L	1.01851781659299e-26	2.54574	0.194	0.046	3.03212753999732e-22	up
RRAD	1.18733430610129e-26	-3.74934	0.024	0.228	3.53469422926353e-22	down
NOP53	1.23122780982713e-26	-1.21891	0.123	0.39	3.66536518985535e-22	down
APOL6	1.27713521989246e-26	2.33426	0.244	0.076	3.80203154961985e-22	up
PLAT	1.43264277224652e-26	1.46206	0.262	0.082	4.26497753297788e-22	up
FOS	1.46657957668833e-26	-1.13574	0.402	0.69	4.36600739980116e-22	down
SELENBP1	1.49624313607393e-26	-2.239	0.05	0.274	4.45431581609209e-22	down
PCBD1	1.74893669593697e-26	-2.07169	0.072	0.305	5.20658454380436e-22	down
THRA	1.7500246247926e-26	-2.53934	0.042	0.259	5.20982330800756e-22	down
C7orf50	2.2026372045029e-26	-2.25967	0.061	0.288	6.55725095780513e-22	down
OAF	2.23012048141397e-26	2.87983	0.169	0.034	6.63906867316938e-22	up
IL1RAP	2.79298163702594e-26	2.96712	0.128	0.016	8.31470633342621e-22	up
PDK4	3.00069595824905e-26	-2.89351	0.04	0.255	8.93307186770741e-22	down
P3H1	3.01408446157528e-26	3.3609	0.147	0.025	8.97292944210961e-22	up
TMX3	3.06849260327483e-26	2.18242	0.268	0.094	9.13490247994918e-22	up
ITGA6	3.28766302130313e-26	2.85266	0.136	0.019	9.78737281441943e-22	up
HSPB7	4.54440378266069e-26	-4.21861	0.004	0.188	1.35286900609809e-21	down
CAP2	4.74329647999972e-26	-1.54706	0.061	0.293	1.41207936209592e-21	down
ARHGAP26	5.80964911814101e-26	3.18879	0.156	0.029	1.72953254247058e-21	up
RAP1B	6.24318781238654e-26	1.64357	0.451	0.264	1.85859701174747e-21	up
CXCL10	6.47955629192305e-26	9.48428	0.077	0.001	1.92896390810549e-21	up
KCNMA1	6.50279488189393e-26	-3.32907	0.011	0.202	1.93588203633982e-21	down
DSP	6.69566737221638e-26	3.90863	0.114	0.012	1.99330017670882e-21	up
ZNF331	6.72773066422719e-26	-3.02852	0.046	0.259	2.00284541874044e-21	down
AC026369.2	7.0130958533671e-26	4.96645	0.101	0.008	2.08779863554739e-21	up
MYOF	7.0540101864524e-26	1.86621	0.356	0.164	2.09997883250688e-21	up
LHFPL2	8.29639685350337e-26	3.2146	0.125	0.016	2.46983734328795e-21	up
ZEB1	1.03983380873506e-25	-1.3592	0.156	0.422	3.09558524860428e-21	down
GBP4	1.68830030797868e-25	2.73252	0.187	0.045	5.02607001685254e-21	up
C6orf62	1.71856911430811e-25	2.32873	0.248	0.083	5.11618025329524e-21	up
ENC1	1.72508435075938e-25	4.08983	0.108	0.01	5.13557611221069e-21	up
CDKN1B	1.79138294040655e-25	-1.27941	0.149	0.42	5.33294701359029e-21	down
TPSAB1	2.01930129733345e-25	-5.09016	0.013	0.201	6.01145996216169e-21	down
NOP10	2.06711246770813e-25	1.36604	0.49	0.3	6.15379381636712e-21	up
LIMS1	2.40421472356864e-25	1.68106	0.442	0.257	7.15734723206384e-21	up
FKBP10	2.42200106809932e-25	2.44752	0.215	0.062	7.21029717973167e-21	up
FNDC3B	3.86704248772133e-25	1.85559	0.334	0.149	1.15121854859464e-20	up
RNU6-6P	4.05657839990111e-25	2.80172	0.217	0.065	1.20764338965056e-20	up
EMILIN2	5.05429749931827e-25	2.9938	0.136	0.021	1.50466436554705e-20	up
S100A14	5.58772777976243e-25	6.85235	0.077	0.001	1.66346656003527e-20	up
TMEM14C	6.32840089651501e-25	-1.12218	0.233	0.511	1.88396494689252e-20	down
KCNA5	7.61502923641946e-25	-8.33117	0	0.171	2.26699420368207e-20	down
NQO1	7.98984813181111e-25	2.65792	0.163	0.034	2.37857778884017e-20	up
LURAP1L	8.59152870174453e-25	2.60124	0.189	0.048	2.55769809450935e-20	up
ID2	8.71218015447176e-25	-2.01733	0.081	0.307	2.59361603198624e-20	down
PDLIM7	1.18919364180561e-24	-1.22658	0.128	0.382	3.54022947165529e-20	down
FAM13C	1.28744807441761e-24	1.8028	0.356	0.17	3.83273291754123e-20	up
MYOM1	1.31624941294722e-24	-4.97778	0.002	0.174	3.91847450234388e-20	down
PRELP	1.45449665202952e-24	-1.32712	0.083	0.322	4.33003653309188e-20	down
DMPK	1.53471251033785e-24	-2.58885	0.018	0.206	4.56883914327578e-20	down
TOMM20	1.81320702872932e-24	-1.02696	0.246	0.54	5.39791732452719e-20	down
DES	1.85347292258458e-24	-3.59709	0.009	0.188	5.5177888905343e-20	down
DSC3	1.90711290194021e-24	8.81341	0.07	0	5.677475109076e-20	up
IL24	1.90711290194021e-24	10.1531	0.07	0	5.677475109076e-20	up
C9orf16	2.05310556654417e-24	-1.77911	0.097	0.33	6.11209527160201e-20	down
HADH	2.0710210364085e-24	-2.79744	0.029	0.224	6.16542962538809e-20	down
ASPM	2.0873443246126e-24	5.49327	0.081	0.003	6.21402405437172e-20	up
GADD45G	2.58792509849676e-24	-3.86425	0.015	0.197	7.70425301822484e-20	down
ARF4	2.75247920710998e-24	1.32514	0.503	0.329	8.19413059956642e-20	up
TWIST1	2.95103352194494e-24	3.82569	0.108	0.012	8.78522679483008e-20	up
RPN2	2.98723522725863e-24	1.42818	0.466	0.277	8.89299927154894e-20	up
SEC24D	3.17161255703635e-24	2.45444	0.196	0.053	9.44189058229721e-20	up
NUSAP1	3.27272892027819e-24	4.05156	0.09	0.005	9.74291399566817e-20	up
CPED1	4.26347898645324e-24	-1.91683	0.048	0.258	1.26923769426713e-19	down
ZNF385D	4.71678269364508e-24	-3.91361	0.009	0.185	1.40418620789814e-19	down
CXCL9	5.73282866037001e-24	3.40217	0.077	0.002	1.70666309219215e-19	up
ZFYVE21	6.158886742957e-24	-1.91232	0.064	0.282	1.8335005833783e-19	down
EIF3F	7.92063800952568e-24	-1.31019	0.13	0.381	2.3579739354358e-19	down
LDB3	8.35463302398704e-24	-8.25103	0	0.164	2.48717425124094e-19	down
G0S2	8.55161519163218e-24	2.80434	0.198	0.056	2.5458158425489e-19	up
AC068888.1	8.73379519460602e-24	-3.99766	0.007	0.18	2.60005082943421e-19	down
CTSS	9.526940939257e-24	2.53566	0.198	0.056	2.83617031761681e-19	up
DTX4	1.09689737162962e-23	5.44371	0.073	0.001	3.26546347534138e-19	up
ZBTB16	1.15598275628654e-23	-5.31366	0.004	0.171	3.44136066546503e-19	down
ENTPD3	1.15636683218999e-23	-4.09555	0.007	0.179	3.44250405942959e-19	down
CKAP4	1.23819316624293e-23	2.67815	0.196	0.055	3.68610105590519e-19	up
H3F3A	1.26716430125959e-23	-2.13538	0.039	0.238	3.77234812484979e-19	down
FBXL13	1.53030274703714e-23	-4.95457	0.006	0.174	4.55571127792956e-19	down
KDELR2	1.80000359352209e-23	1.60285	0.406	0.225	5.35861069791528e-19	up
TMEM14B	1.84655948534597e-23	-1.46073	0.149	0.391	5.49720758787496e-19	down
WARS	1.84870886378017e-23	2.64035	0.209	0.064	5.50360628747358e-19	up
PLEKHO1	2.14293533423644e-23	-2.09904	0.066	0.276	6.37951849002188e-19	down
ATP5MF	2.30059289422851e-23	1.05922	0.622	0.493	6.84886504611827e-19	up
TNFSF12	2.65027881243996e-23	-1.74362	0.051	0.256	7.88988002463377e-19	down
STAT2	2.76031703137745e-23	2.73484	0.165	0.038	8.21746380241066e-19	up
CXCL14	2.78587128977404e-23	1.63069	0.15	0.031	8.29353882965731e-19	up
TAP1	3.47536643701222e-23	2.4605	0.187	0.05	1.03461658829854e-18	up
SEPT2	3.62552516105759e-23	1.05326	0.653	0.556	1.07931884044684e-18	up
POMP	3.63474090233968e-23	1.04895	0.664	0.561	1.08206236662652e-18	up
NPNT	4.04428482346552e-23	-1.03499	0.156	0.413	1.20398359194569e-18	down
CHST2	4.22297538818847e-23	3.89756	0.099	0.01	1.25717977306371e-18	up
P3H2	4.8233341077435e-23	2.83975	0.121	0.018	1.43590656387524e-18	up
TIMP2	5.45447949739468e-23	1.35301	0.506	0.336	1.6237985463744e-18	up
MAMDC2	5.57354428491253e-23	-2.94351	0.024	0.206	1.65924413361846e-18	down
ELK3	9.41202298515755e-23	2.22829	0.182	0.047	2.8019592426814e-18	up
APLP2	9.51862864899107e-23	-1.14572	0.229	0.503	2.83369574880464e-18	down
LAMC3	9.82651378888053e-23	4.12739	0.092	0.008	2.92535315494973e-18	up
SYNGR2	1.02346265142179e-22	-1.67004	0.092	0.317	3.04684831328268e-18	down
PPA1	1.16527828795228e-22	1.65327	0.369	0.189	3.46903346323393e-18	up
OLFML2A	1.2334892262629e-22	1.98621	0.356	0.183	3.67209742658466e-18	up
SCAND1	1.26099812500213e-22	-1.49754	0.125	0.359	3.75399141813134e-18	down
ITPR2	1.31336805445206e-22	2.98638	0.143	0.029	3.90989669810377e-18	up
ANLN	1.34215467826171e-22	5.6047	0.075	0.003	3.9955944771851e-18	up
MIR205HG	1.35113088503308e-22	5.57487	0.075	0.003	4.02231664474349e-18	up
ERAP2	1.36362764904665e-22	3.98078	0.103	0.012	4.05951951121186e-18	up
EXT1	1.46204319274578e-22	2.95682	0.128	0.022	4.35250258480418e-18	up
PDIA4	1.50893491348055e-22	2.14662	0.24	0.087	4.49209923743159e-18	up
PHPT1	1.54126257532084e-22	-1.21817	0.251	0.5	4.58833868673015e-18	down
CLEC2B	1.63657807163951e-22	2.35009	0.176	0.045	4.87209291927083e-18	up
SMARCD3	1.76633779539835e-22	-2.50845	0.044	0.235	5.2583876169009e-18	down
NSA2	2.13801245247812e-22	-1.11886	0.191	0.445	6.36486307102737e-18	down
RUNX1	2.37056787104584e-22	2.43436	0.215	0.07	7.05718055210345e-18	up
SMDT1	2.3752990453392e-22	-1.14414	0.158	0.408	7.07126525797479e-18	down
PPIB	2.41014786633245e-22	1.05827	0.62	0.495	7.1750101980717e-18	up
LASP1	2.89037946513576e-22	1.94061	0.272	0.108	8.60465966770916e-18	up
CD44	3.23483482196613e-22	1.37394	0.492	0.308	9.63010326499316e-18	up
LAMP2	3.23973236179878e-22	1.5718	0.332	0.153	9.64468324107497e-18	up
PRNP	3.29078499704812e-22	-2.44894	0.125	0.352	9.79666693621225e-18	down
PRKDC	4.37497731116855e-22	1.73638	0.317	0.148	1.30243074553488e-17	up
TPX2	4.58273515643791e-22	4.32544	0.095	0.01	1.36428025607156e-17	up
MSRB2	5.32825588449608e-22	-2.52901	0.037	0.221	1.58622177681448e-17	down
CAPZA1	5.72702094428276e-22	2.1957	0.251	0.098	1.70493413511298e-17	up
COL6A2	5.80514618808608e-22	1.40975	0.574	0.454	1.72819202019323e-17	up
COL14A1	7.10427676162668e-22	1.14455	0.628	0.513	2.11494319193626e-17	up
MAP1LC3A	9.55579532977013e-22	-1.86947	0.092	0.303	2.84476026967257e-17	down
SMC6	1.02668614540522e-21	1.80586	0.233	0.08	3.05644465487135e-17	up
IGFBP6	1.11349661475533e-21	-1.98571	0.103	0.315	3.31487942212663e-17	down
BAG1	1.13510976977922e-21	-1.68741	0.079	0.289	3.37922178463274e-17	down
SSPN	1.23363925138529e-21	-1.83221	0.051	0.245	3.672544051374e-17	down
RAB31	1.280439751598e-21	1.26014	0.508	0.339	3.81186914050725e-17	up
GADD45GIP1	1.64442782453522e-21	-1.08683	0.231	0.487	4.89546163364136e-17	down
AL365357.1	1.82565674092412e-21	-1.66329	0.05	0.247	5.43498011773109e-17	down
RARRES2	1.97483075110463e-21	-1.3904	0.121	0.345	5.87907114603849e-17	down
AKAP12	1.99288103130673e-21	-1.16116	0.279	0.533	5.93280683020013e-17	down
TESC	2.07029277365885e-21	-2.82829	0.039	0.218	6.16326158718241e-17	down
PLPP3	2.35405040232087e-21	-1.54459	0.079	0.286	7.00800804770924e-17	down
JPT1	2.75358885026431e-21	2.52782	0.163	0.042	8.19743400723685e-17	up
TBC1D1	3.00655558489947e-21	-1.23713	0.145	0.377	8.95051597624573e-17	down
REEP1	4.53261823412927e-21	-5.69686	0.004	0.153	1.34936044830028e-16	down
SORBS1	4.60882159577703e-21	-1.13121	0.084	0.301	1.37204618906282e-16	down
KRT16	5.04166471662282e-21	8.30562	0.062	0.001	1.50090358613861e-16	up
ALPK2	5.13395277033885e-21	7.20276	0.062	0.001	1.52837773972988e-16	up
CLTB	5.3944681777415e-21	-1.66222	0.09	0.298	1.60593317651365e-16	down
TMEM167A	5.79138305553086e-21	1.87349	0.27	0.113	1.72409473563154e-16	up
ABR	6.54150210044044e-21	-2.26404	0.04	0.222	1.94740517530112e-16	down
EIF1B	6.70139153946586e-21	-1.06806	0.156	0.392	1.99500426129899e-16	down
PHLDA1	6.90243126788791e-21	1.19641	0.49	0.318	2.05485378845023e-16	up
TCF4	6.95289278322797e-21	1.21348	0.523	0.353	2.06987618156697e-16	up
CYSTM1	7.04521229023128e-21	-1.08443	0.253	0.495	2.09735969880185e-16	down
AKAP1	7.84682860674763e-21	-2.41897	0.026	0.194	2.33600087622877e-16	down
GUCY1A2	8.60604960996569e-21	1.86066	0.301	0.134	2.56202096888679e-16	up
DPYSL2	8.6115272661467e-21	1.33197	0.407	0.233	2.56365166713187e-16	up
PRDM1	9.70668382437531e-21	2.70431	0.147	0.033	2.88967977451653e-16	up
SUN1	9.90182303781289e-21	-1.49597	0.105	0.318	2.9477727183569e-16	down
HACD1	1.0982314505541e-20	-3.07373	0.018	0.18	3.26943502829956e-16	down
COPG1	1.36276590309885e-20	2.76949	0.152	0.037	4.05695409352528e-16	up
NFIB	1.36727116636797e-20	-1.03892	0.132	0.365	4.07036626227744e-16	down
DEPP1	1.48077209517364e-20	-1.88514	0.112	0.322	4.40825852733192e-16	down
CASP4	1.62836510011187e-20	2.34005	0.2	0.065	4.84764290303304e-16	up
AKR1B10	1.89282631735647e-20	6.49947	0.066	0.002	5.63494394677022e-16	up
SNX6	1.95503777896624e-20	1.36837	0.442	0.271	5.8201474679825e-16	up
STC1	2.03245284037734e-20	7.44896	0.066	0.002	6.05061210580334e-16	up
KRT6B	2.06906182412343e-20	7.15123	0.061	0.001	6.15959705041546e-16	up
ATP1B2	3.04407572166528e-20	-1.73741	0.053	0.24	9.06221342339754e-16	down
NOL3	3.29718376212527e-20	-2.69501	0.015	0.171	9.81571605984693e-16	down
RAB11B	3.55461929038647e-20	-1.40058	0.094	0.301	1.05821016274805e-15	down
DHRS7	3.5883493731426e-20	-1.19082	0.163	0.398	1.06825160838455e-15	down
RPL9P7	3.6160207607254e-20	-2.28845	0.02	0.183	1.07648938046795e-15	down
ARHGAP15	3.70741944762983e-20	1.25425	0.237	0.084	1.1036987695594e-15	up
P4HA1	4.0115388225204e-20	2.26913	0.198	0.065	1.19423510746432e-15	up
BGN	4.63234945489834e-20	1.19469	0.606	0.508	1.37905043272324e-15	up
RPL13AP5	5.15066583683918e-20	-1.65891	0.053	0.238	1.53335321962702e-15	down
STUB1	5.83858750442355e-20	-1.65232	0.066	0.257	1.73814750006689e-15	down
FBXW2	5.93171672253711e-20	1.8732	0.301	0.141	1.7658720682993e-15	up
RNY1	6.38843857013632e-20	4.08104	0.095	0.012	1.90183816232958e-15	up
FBXO32	6.49638782572793e-20	-1.0467	0.105	0.318	1.9339746557192e-15	down
TP53I11	6.76430705338724e-20	-2.09436	0.044	0.22	2.01373420979338e-15	down
HELLS	7.37238428604838e-20	4.32696	0.084	0.008	2.1947588019566e-15	up
AL590867.2	7.84363713273777e-20	-1.56545	0.061	0.25	2.33505077441603e-15	down
AVPR1A	8.48220992929e-20	1.46838	0.316	0.149	2.52515389594963e-15	up
EIF4G3	8.74924634488693e-20	1.46584	0.378	0.211	2.60465063687284e-15	up
FHL5	9.16255542464492e-20	-1.00629	0.097	0.315	2.72769274991679e-15	down
NME4	9.7919860433568e-20	-1.32899	0.141	0.361	2.91507424510732e-15	down
ATP1A1	1.0667587970646e-19	1.22607	0.418	0.256	3.17574093886131e-15	up
ATF3	1.30353057713906e-19	-1.69882	0.15	0.364	3.88061052814297e-15	down
LRPAP1	1.30522065048046e-19	-1.27337	0.18	0.406	3.88564187648033e-15	down
VMP1	1.35739186551943e-19	1.62352	0.352	0.188	4.04095558365134e-15	up
CDH6	1.59509330289107e-19	1.74505	0.393	0.242	4.74859276270671e-15	up
TMEM51	1.72962114786877e-19	-2.54147	0.018	0.174	5.14908215720533e-15	down
TSC22D3	1.80581928386226e-19	-1.45589	0.154	0.366	5.37592400805795e-15	down
HYI	1.81032672195271e-19	-2.68647	0.029	0.192	5.38934265125322e-15	down
ETS2	1.9205082167188e-19	-1.29789	0.121	0.333	5.71735296117186e-15	down
HSDL2	1.92841990903885e-19	-1.38421	0.07	0.265	5.74090606920864e-15	down
ISG20	1.96018247896715e-19	2.40448	0.128	0.027	5.83546323988519e-15	up
CLMN	2.03131066675675e-19	-1.44656	0.07	0.262	6.04721185493484e-15	down
C1QTNF6	2.04188436314415e-19	4.48934	0.079	0.007	6.07868974908014e-15	up
UBXN1	2.15966562172708e-19	-1.20834	0.134	0.356	6.42932455588152e-15	down
LGI4	2.39823686265937e-19	-1.65202	0.125	0.338	7.13955114013694e-15	down
DAB2	2.41442918320104e-19	2.2645	0.191	0.062	7.18775567838949e-15	up
CKMT2	2.42097416847426e-19	-7.95972	0	0.134	7.20724009954787e-15	down
COPRS	2.75926051751183e-19	-1.80353	0.064	0.249	8.21431856063273e-15	down
TSPAN15	2.80609931089229e-19	2.18184	0.13	0.027	8.35375764852634e-15	up
CENPW	2.90249782789842e-19	3.27098	0.101	0.015	8.64073603365361e-15	up
KCNK6	3.06126959553649e-19	3.96031	0.09	0.011	9.11339958591212e-15	up
RARB	3.26231833046676e-19	2.55925	0.143	0.035	9.71192166979955e-15	up
SH2D3C	5.03725011832435e-19	2.92346	0.088	0.01	1.49958936022516e-14	up
FKBP5	5.19366543823873e-19	-2.09476	0.196	0.384	1.54615420096367e-14	down
LINC01929	5.9041874934894e-19	8.13389	0.053	0	1.7576766168118e-14	up
EIF2AK2	5.9528432850765e-19	1.43774	0.332	0.17	1.77216144596728e-14	up
ECE1	7.14052273662121e-19	1.51438	0.354	0.194	2.12573361869213e-14	up
MIR22HG	7.25382064255882e-19	-2.42433	0.037	0.2	2.15946240528976e-14	down
NTRK3	9.51344761524392e-19	-7.65555	0	0.13	2.83215335505812e-14	down
PRR16	9.51790300820568e-19	2.77839	0.147	0.038	2.83347972554283e-14	up
TOB1	9.78318394752794e-19	-1.44678	0.073	0.259	2.91245386117907e-14	down
CASP1	1.14914797012036e-18	3.87329	0.083	0.009	3.42101350704832e-14	up
TSPAN2	1.18682947995268e-18	-3.81782	0.006	0.142	3.53319136181913e-14	down
CEP41	1.25576007822887e-18	3.08599	0.097	0.014	3.73839775288734e-14	up
MT-TS2	1.27860639596118e-18	2.7383	0.176	0.056	3.80641124077643e-14	up
PGAM2	1.49872229497733e-18	-8.35071	0	0.129	4.46169627214752e-14	down
SAMHD1	1.51519682886167e-18	1.12168	0.347	0.175	4.51074095952119e-14	up
MEF2D	1.52141490244628e-18	-1.70776	0.07	0.252	4.52925216458257e-14	down
UAP1	1.58214236405333e-18	-2.68252	0.042	0.204	4.71003781778677e-14	down
PTPRE	1.59408734330476e-18	2.40014	0.141	0.035	4.74559802101827e-14	up
FBLIM1	1.68069294587369e-18	1.68361	0.29	0.136	5.00342289986599e-14	up
OSBPL1A	1.85715702289348e-18	-1.25082	0.075	0.263	5.5287564571539e-14	down
WDR41	2.08914651375613e-18	2.90119	0.134	0.032	6.21938917145201e-14	up
ERFE	2.3949784257647e-18	8.33877	0.051	0	7.1298507735015e-14	up
CENPU	2.61521795071076e-18	4.49132	0.073	0.006	7.78550383926592e-14	up
CCL8	2.65119842466792e-18	1.31062	0.224	0.082	7.8926177102364e-14	up
GPX8	2.66740074740121e-18	1.98121	0.172	0.053	7.94085202501341e-14	up
MYO10	2.67269024047862e-18	2.67483	0.114	0.022	7.95659884590486e-14	up
MGMT	2.73605962134584e-18	-1.7996	0.072	0.252	8.14524949274656e-14	down
NINJ1	2.84885320624284e-18	-2.14569	0.051	0.219	8.48103599498493e-14	down
AC090409.1	3.27591210424577e-18	5.23604	0.064	0.003	9.75239033433966e-14	up
CHMP4B	3.27858245264927e-18	-1.01926	0.154	0.373	9.76033996153687e-14	down
FOXC1	3.2891516524803e-18	-2.32787	0.031	0.187	9.79180446943385e-14	down
PPP2R5A	3.72125163642761e-18	-1.61121	0.083	0.268	1.1078166121645e-13	down
TECR	3.72260139451423e-18	-1.92456	0.053	0.222	1.10821843514689e-13	down
TAP2	3.84505234141465e-18	2.69855	0.123	0.027	1.14467208203914e-13	up
CCL11	3.92902072307886e-18	3.71763	0.086	0.011	1.16966946926058e-13	up
ORAI2	4.18699447323437e-18	2.611	0.108	0.02	1.24646825468187e-13	up
AC109326.1	4.37494611439985e-18	-4.99969	0.007	0.141	1.30242145825683e-13	down
HRC	5.27590205019334e-18	-2.60864	0.022	0.169	1.57063604034256e-13	down
TTK	5.61561588200404e-18	4.16615	0.059	0.002	1.6717688480726e-13	up
SDC1	5.72598916234595e-18	6.56358	0.053	0.001	1.70462697363039e-13	up
TRAM1	5.77285279130983e-18	1.33308	0.45	0.31	1.71857827597293e-13	up
TMEM38B	6.61384039886094e-18	-1.58482	0.044	0.211	1.9689402867409e-13	down
LINC01943	6.85315988421775e-18	3.01703	0.084	0.01	2.04018569753162e-13	up
RPL13P12	6.89500945036944e-18	-1.11036	0.114	0.319	2.05264431337498e-13	down
TCEA2	7.23460946379069e-18	-2.2837	0.035	0.19	2.15374323737049e-13	down
RELL1	7.60639809344812e-18	-1.82892	0.033	0.19	2.26442471241951e-13	down
PTTG1	8.02830236255654e-18	3.63334	0.114	0.023	2.39002561333308e-13	up
MAF1	8.26643847927764e-18	-1.50298	0.072	0.253	2.46091873528095e-13	down
CHSY1	8.9877051876243e-18	1.91911	0.229	0.093	2.67563983435575e-13	up
ACAN	9.23977089875902e-18	2.94449	0.134	0.033	2.75067979656056e-13	up
NRP1	9.30437433955798e-18	1.58649	0.358	0.207	2.76991224088641e-13	up
HSPD1P6	9.70755292424701e-18	8.15649	0.05	0	2.88993850554833e-13	up
GARS	9.80791824592415e-18	1.79433	0.231	0.093	2.91981726181162e-13	up
NDC80	9.82514127325245e-18	3.12879	0.095	0.015	2.92494455704725e-13	up
METTL26	1.00350584064585e-17	-1.81306	0.084	0.263	2.98743688760269e-13	down
GSTK1	1.13534079948391e-17	-1.23182	0.161	0.371	3.37990956006361e-13	down
CEP55	1.17329992952717e-17	6.03377	0.055	0.001	3.49291389020238e-13	up
CDK1	1.18143610633702e-17	6.25936	0.055	0.001	3.51713528856531e-13	up
SBSPON	1.19703360485534e-17	-4.08559	0.004	0.131	3.56356904165434e-13	down
C1orf123	1.28039115046375e-17	-1.40913	0.121	0.315	3.81172445493057e-13	down
MAP7D3	1.40836913954572e-17	-1.07333	0.161	0.375	4.1927149284276e-13	down
PLAU	1.55039351016019e-17	1.82932	0.24	0.101	4.61552147974688e-13	up
MAGED1	1.69638840887084e-17	1.82796	0.275	0.132	5.0501482932085e-13	up
RPS3AP26	1.84582770636878e-17	-1.7129	0.055	0.22	5.49502908185985e-13	down
NAA38	1.91725376020296e-17	-1.20095	0.198	0.407	5.70766444412421e-13	down
CSDC2	2.25120296646788e-17	-7.63557	0	0.121	6.70183123117488e-13	down
TMEM159	2.25358336995185e-17	-2.24087	0.039	0.192	6.70891769234666e-13	down
HERC6	2.27957944431677e-17	2.94089	0.084	0.011	6.78630800573104e-13	up
REX1BD	2.33688621428154e-17	-1.96333	0.066	0.234	6.95691025991613e-13	down
CSGALNACT1	2.44076184000583e-17	2.57315	0.116	0.025	7.26614799769734e-13	up
PKP1	2.47651980764963e-17	5.30824	0.051	0.001	7.37259946737296e-13	up
PLEKHA2	2.49428749740242e-17	2.16496	0.191	0.068	7.42549387976699e-13	up
NDN	2.73340901062015e-17	-1.36044	0.117	0.314	8.13735862461619e-13	down
BLVRB	2.74235183737066e-17	-1.50885	0.073	0.25	8.16398141985245e-13	down
EGR1	2.9237304534711e-17	-1.45074	0.25	0.456	8.70394555998346e-13	down
BMP8B	2.94865598025302e-17	3.68491	0.066	0.005	8.77814885321323e-13	up
TIMM17B	3.10230615588291e-17	-1.72547	0.079	0.255	9.23556542606342e-13	down
CFAP97	3.24935434610415e-17	-1.03829	0.15	0.364	9.67332788835207e-13	down
UQCRFS1	3.38863799490857e-17	-1.06048	0.156	0.364	1.00879753108428e-12	down
UNC5B	3.41888934032869e-17	4.21287	0.068	0.005	1.01780335661585e-12	up
C4orf48	3.48682070580918e-17	2.3183	0.138	0.036	1.03802652411939e-12	up
LZTS1	3.6340358374237e-17	2.85911	0.105	0.02	1.08185246880103e-12	up
DCBLD1	3.73616415045496e-17	3.15149	0.094	0.015	1.11225606759044e-12	up
CARD16	3.74734482188271e-17	2.6994	0.136	0.035	1.11558455347448e-12	up
MMP3	3.93191971581635e-17	10.5268	0.048	0	1.17053249939853e-12	up
GLG1	4.07394117963159e-17	1.43258	0.352	0.202	1.21281228917633e-12	up
ANK2	5.07001374702564e-17	-2.79899	0.028	0.171	1.50934309248953e-12	down
CAMK2N1	6.24515308665874e-17	1.81054	0.24	0.104	1.85918207389831e-12	up
TPPP3	6.28878546262112e-17	-1.59355	0.213	0.413	1.87217143222231e-12	down
SKAP2	6.50795774541244e-17	-1.09986	0.099	0.291	1.93741902080928e-12	down
RASL11A	7.89015770218848e-17	-1.25305	0.053	0.219	2.34889994794151e-12	down
TMEM160	7.89298514655518e-17	-2.15104	0.04	0.192	2.34974167812948e-12	down
CA2	7.91642720719417e-17	2.83238	0.083	0.011	2.35672037958171e-12	up
MIF	9.03124389784167e-17	-1.01102	0.088	0.273	2.68860130838746e-12	down
COL17A1	9.39702149142915e-17	4.66672	0.055	0.002	2.79749329799846e-12	up
SERPINE1	9.51321532284198e-17	2.86772	0.149	0.043	2.83208420161006e-12	up
PBK	9.57311296252251e-17	6.39594	0.05	0.001	2.84991572894295e-12	up
DLGAP5	9.85178009060314e-17	5.81025	0.05	0.001	2.93287493297256e-12	up
LAMC2	1.00660154280734e-16	5.1239	0.05	0.001	2.99665279293745e-12	up
IL1B	1.03098272430607e-16	2.59821	0.149	0.044	3.06923557025917e-12	up
DACT3	1.08443687046134e-16	-2.0039	0.035	0.182	3.22836856336341e-12	down
FMC1	1.13690886896902e-16	-1.77348	0.053	0.211	3.38457770292077e-12	down
SMIM10	1.1444891778706e-16	-1.67323	0.061	0.225	3.40714428252079e-12	down
SMIM19	1.15106655161043e-16	-1.48596	0.073	0.244	3.42672512414425e-12	down
CAB39L	1.24434226494399e-16	-3.1472	0.018	0.152	3.70440692273827e-12	down
RIF1	1.37165330301196e-16	1.45136	0.284	0.136	4.08341188306659e-12	up
TSPO	1.43643563561151e-16	-1.0039	0.24	0.459	4.27626888721547e-12	down
DUT	1.50297284912338e-16	-1.02353	0.22	0.439	4.47435017184031e-12	down
AC090498.1	1.55929709334205e-16	-1.45394	0.062	0.228	4.64202744687927e-12	down
DDT	1.58137039809324e-16	-1.35259	0.15	0.348	4.70773967512357e-12	down
GOLM1	1.66344965430181e-16	2.73038	0.09	0.014	4.95208962085649e-12	up
ARSJ	1.68845739803792e-16	2.77705	0.125	0.031	5.0265376739589e-12	up
ERO1A	1.73703124999532e-16	2.6783	0.161	0.053	5.17114203123608e-12	up
MMP24OS	1.7629395682877e-16	-1.80152	0.055	0.215	5.24827109479248e-12	down
CTNNA1	1.84290861138676e-16	1.15207	0.475	0.348	5.48633893609839e-12	up
FSCN1	1.89690154862162e-16	2.98329	0.083	0.012	5.64707591024658e-12	up
NR4A3	1.92055025193486e-16	-2.72294	0.037	0.181	5.71747810001009e-12	down
SLC15A4	2.04364146416706e-16	2.40621	0.11	0.023	6.08392063882532e-12	up
IARS	2.06250645012288e-16	2.18576	0.185	0.068	6.14008170201582e-12	up
CCR1	2.10019015190034e-16	3.49098	0.072	0.008	6.2522660822073e-12	up
TOB2	2.10791429154513e-16	-1.49693	0.081	0.253	6.27526084592984e-12	down
NPY1R	2.12775560549458e-16	-5.29714	0.002	0.118	6.33432843755735e-12	down
NAV1	2.24054088019974e-16	2.75477	0.099	0.018	6.67009020035463e-12	up
NT5C3B	2.35464484818349e-16	-1.76357	0.044	0.197	7.00977771304224e-12	down
ID1	2.61706001672065e-16	-2.39333	0.046	0.194	7.79098766977737e-12	down
SPDL1	2.90425585996766e-16	2.54558	0.117	0.027	8.64596969512371e-12	up
DLC1	3.08041579715365e-16	1.34689	0.371	0.22	9.1703978281264e-12	up
DGKG	3.12397583462832e-16	-2.83282	0.013	0.14	9.30007605968851e-12	down
RASGRP2	3.25465400596074e-16	-1.81311	0.055	0.213	9.68910497574514e-12	down
PGM3	3.42940347384017e-16	2.26323	0.116	0.027	1.02093341416222e-11	up
KIAA0232	3.438740163052e-16	-1.34339	0.084	0.26	1.02371294654058e-11	down
UBE2C	3.55199198449522e-16	4.78947	0.053	0.002	1.05742801378423e-11	up
GAMT	3.62068857365125e-16	-1.80606	0.037	0.181	1.07787898837598e-11	down
KNL1	4.0877485694839e-16	4.41491	0.048	0.001	1.21692274913536e-11	up
AC092164.1	4.09913137888548e-16	-7.95121	0	0.112	1.22031141149421e-11	down
CCDC69	4.24825027617136e-16	-4.28069	0.006	0.123	1.26470410721622e-11	down
NME1	4.32131209408418e-16	1.63914	0.257	0.121	1.28645461040886e-11	up
MRGPRF	4.41957880582763e-16	-1.19568	0.099	0.278	1.31570861049489e-11	down
ISLR	4.46730497412212e-16	-1.6794	0.061	0.221	1.32991669079616e-11	down
COPZ2	4.476407776688e-16	-1.65297	0.07	0.233	1.33262659512002e-11	down
NDUFS8	4.89786541884266e-16	-1.01419	0.178	0.38	1.45809453518946e-11	down
COPB2	5.02574183419591e-16	1.36901	0.349	0.204	1.49616334404012e-11	up
PLA2G2A	5.11708922471261e-16	-9.18435	0	0.111	1.52335746219694e-11	down
RPS19BP1	5.38696896429596e-16	-1.45391	0.112	0.292	1.60370066067091e-11	down
ANKRD28	6.04367801747363e-16	2.75213	0.114	0.027	1.7992029458019e-11	up
HELZ2	6.34196523305863e-16	3.27955	0.064	0.005	1.88800304988155e-11	up
RNASEH2C	6.36284911045578e-16	-1.15203	0.09	0.266	1.89422018018268e-11	down
CKAP2L	6.43792336264729e-16	8.18267	0.044	0	1.9165697850601e-11	up
TP63	6.4379278112028e-16	7.95327	0.044	0	1.91657110939507e-11	up
NEURL1B	7.18837903823993e-16	1.8543	0.229	0.1	2.13998043968403e-11	up
HEPH	7.30402520314869e-16	1.98438	0.147	0.044	2.17440830297737e-11	up
SPRR2D	7.52927383880655e-16	6.12256	0.05	0.001	2.24146482181271e-11	up
DANCR	7.55910917164644e-16	-3.3679	0.015	0.139	2.25034680039914e-11	down
ALKBH7	7.84252385255637e-16	-1.32132	0.117	0.296	2.33471935090603e-11	down
PLXNA1	8.41383043373335e-16	3.51384	0.077	0.01	2.50479732012242e-11	up
BIRC5	9.28719131698811e-16	4.06658	0.057	0.003	2.76479685506736e-11	up
WTIP	9.36699236913256e-16	-2.4359	0.022	0.153	2.78855362829076e-11	down
SNTA1	1.02738495058256e-15	-2.75216	0.013	0.136	3.05852499788428e-11	down
CDKN2C	1.07464871996984e-15	-1.76442	0.039	0.183	3.19922923935022e-11	down
SVIP	1.1490935880858e-15	-2.31476	0.033	0.172	3.42085161173144e-11	down
MRPL23	1.22128656102138e-15	-2.47973	0.026	0.158	3.63577009216066e-11	down
PFKFB3	1.27691219261532e-15	2.4197	0.136	0.039	3.80136759741581e-11	up
SCARB2	1.28970079949223e-15	1.32873	0.398	0.26	3.83943928008836e-11	up
ADGRL2	1.29003091139697e-15	2.17222	0.15	0.047	3.84042202322878e-11	up
SGIP1	1.31820241935377e-15	2.28013	0.139	0.041	3.92428860241616e-11	up
CCNB2	1.31866703879261e-15	5.98134	0.051	0.002	3.9256717744856e-11	up
CREM	1.31881982343995e-15	-2.00656	0.101	0.266	3.92612661438074e-11	down
ACKR4	1.36718055854993e-15	5.66555	0.051	0.002	4.07009652280315e-11	up
CMTM3	1.37726390094418e-15	1.34021	0.233	0.1	4.10011463311081e-11	up
EBAG9	1.44042574548162e-15	-1.24472	0.119	0.299	4.28814744429878e-11	down
UGCG	1.48460759688877e-15	1.78789	0.294	0.158	4.41967681593786e-11	up
JAK3	1.49506583816063e-15	4.28825	0.061	0.005	4.4508110002042e-11	up
NCAPG	1.61185958238915e-15	5.56815	0.046	0.001	4.7985059767725e-11	up
SEC23A	1.68526933081702e-15	1.67741	0.284	0.151	5.01704679784227e-11	up
CENPE	1.73242680364971e-15	3.72638	0.083	0.013	5.1574345944652e-11	up
SNHG25	1.84665670343175e-15	-1.64012	0.039	0.181	5.49749700611633e-11	down
MXI1	1.97989527100179e-15	-1.19902	0.084	0.256	5.89414822177233e-11	down
TM9SF2	2.01114326764554e-15	1.33092	0.383	0.241	5.98717350778077e-11	up
CTSF	2.10563673775253e-15	-1.46408	0.05	0.199	6.26848056828929e-11	down
FOSB	2.29412837255379e-15	-1.45264	0.125	0.304	6.82962016509263e-11	down
FAM129B	2.33685717495156e-15	2.10586	0.158	0.053	6.95682380983078e-11	up
ZSCAN16-AS1	2.36390321346414e-15	-1.23956	0.079	0.243	7.03733986648275e-11	down
LINC00702	2.38497688773305e-15	-1.47946	0.048	0.196	7.10007619478129e-11	down
GLDN	2.40395028011381e-15	-7.47953	0	0.106	7.1565599838988e-11	down
ENTPD1	2.63149476441489e-15	1.64657	0.305	0.174	7.83395991366313e-11	up
DCBLD2	2.73928794227308e-15	2.13044	0.163	0.057	8.15486020414695e-11	up
JADE1	2.74796752108933e-15	-1.90738	0.029	0.164	8.18069931028294e-11	down
PIEZO2	3.0372076915411e-15	6.23148	0.048	0.001	9.04176729771785e-11	up
FKBP8	3.14621276952615e-15	-1.34203	0.066	0.225	9.36627541487935e-11	down
ETFB	3.15761156814413e-15	-1.44225	0.123	0.3	9.40020963836508e-11	down
KIF20A	3.22943000972151e-15	5.18133	0.048	0.001	9.61401313894095e-11	up
ADAR	3.44579730537171e-15	1.71945	0.259	0.126	1.02581385780916e-10	up
AFAP1	3.69227005515924e-15	2.43026	0.139	0.042	1.0991887954209e-10	up
GPR20	3.73359043712742e-15	-7.52892	0	0.105	1.11148987313283e-10	down
GDI2	3.74051207461307e-15	1.25067	0.411	0.276	1.11355044461231e-10	up
MAOA	3.77943104259835e-15	-2.17264	0.026	0.156	1.12513662138153e-10	down
NDUFS7	3.95316106928416e-15	-1.06383	0.123	0.309	1.1768560503259e-10	down
ADCY5	3.96117682315814e-15	-2.86461	0.015	0.135	1.17924234025418e-10	down
BCL7C	4.48414372092222e-15	-1.58616	0.062	0.216	1.33492958571854e-10	down
MBNL1-AS1	4.54995430376462e-15	-2.5818	0.029	0.16	1.35452139623073e-10	down
HMGB3	4.56577275485996e-15	3.00778	0.094	0.018	1.35923054912181e-10	up
FMO3	4.63204362964848e-15	2.81509	0.116	0.029	1.37895938854635e-10	up
RIPK2	4.89553361837927e-15	1.9935	0.182	0.069	1.45740035819151e-10	up
ZNF469	5.37452421114501e-15	5.50895	0.05	0.002	1.59999585765787e-10	up
LXN	6.06497176590873e-15	2.78225	0.099	0.021	1.80554209471103e-10	up
KLF2	6.16260612661722e-15	-2.14382	0.048	0.189	1.83460784389395e-10	down
SLC2A1	6.92186121297312e-15	2.78288	0.092	0.018	2.0606380831021e-10	up
ANG	7.01290798043018e-15	-4.47111	0.006	0.115	2.08774270577407e-10	down
SP100	7.20565426833497e-15	1.2995	0.365	0.226	2.14512327568332e-10	up
PBXIP1	7.26979032107928e-15	-1.39069	0.061	0.213	2.1642165785853e-10	down
SURF1	7.36253135985968e-15	-1.86512	0.05	0.192	2.19182558583023e-10	down
LPAR6	7.87977420708769e-15	2.16136	0.123	0.033	2.34580878145e-10	up
C22orf39	8.27970987186522e-15	-1.62514	0.053	0.198	2.46486962885428e-10	down
PLIN2	8.6043223864697e-15	2.27728	0.206	0.088	2.56150677445203e-10	up
HVCN1	8.6878592002812e-15	-2.71137	0.018	0.139	2.58637568392371e-10	down
SMIM4	8.80199845960113e-15	-1.61321	0.105	0.265	2.62035494142326e-10	down
FNDC1	8.89871648217597e-15	4.02681	0.068	0.008	2.64914789674379e-10	up
ADA	9.03424206167201e-15	2.94321	0.077	0.012	2.68949386175976e-10	up
EIF1AY	9.32268216403297e-15	-1.38366	0.079	0.239	2.77536248023262e-10	down
CXCL5	1.05181086237409e-14	8.10117	0.04	0	3.13124093728766e-10	up
GJB2	1.05181086237409e-14	7.85075	0.04	0	3.13124093728766e-10	up
FOXM1	1.24012455027634e-14	5.61775	0.046	0.001	3.69185078617265e-10	up
CALML3	1.25282558210095e-14	5.72309	0.046	0.001	3.72966175791454e-10	up
APOD	1.29271925479979e-14	-3.85687	0.017	0.135	3.84842522153898e-10	down
MAP2K1	1.32176563572736e-14	1.81619	0.187	0.074	3.93489629756034e-10	up
GRIP2	1.47347259059829e-14	-3.42143	0.011	0.123	4.3865279022111e-10	down
TMX4	1.54305706607007e-14	-1.72774	0.068	0.216	4.59368088569059e-10	down
SPEG	1.66635134120511e-14	-4.37	0.007	0.115	4.96072794276761e-10	down
COPB1	1.69641724997316e-14	1.34159	0.391	0.259	5.05023415317011e-10	up
SFXN1	1.86964069146326e-14	2.79056	0.092	0.018	5.56592033848611e-10	up
ASCC3	1.98166860446624e-14	1.54443	0.206	0.087	5.899427435496e-10	up
INAFM1	1.99245564232876e-14	-1.64426	0.061	0.207	5.9315404472127e-10	down
MT2P1	2.00304654052755e-14	-3.83514	0.007	0.115	5.96306955115053e-10	down
AC027644.3	2.01984659842683e-14	-1.89724	0.02	0.141	6.01308332351666e-10	down
AP2S1	2.13494370350003e-14	1.21187	0.372	0.237	6.35572740531959e-10	up
PDE8B	2.1429531185789e-14	5.26304	0.048	0.002	6.3795714340094e-10	up
GADD45A	2.36289931247475e-14	-1.53268	0.09	0.246	7.03435125323734e-10	down
KIF1C	2.39075880001782e-14	-1.41061	0.064	0.214	7.11728894765305e-10	down
TNFSF15	2.45678756077548e-14	7.09935	0.042	0.001	7.31385656842861e-10	up
KCNS3	2.47234168055093e-14	2.01451	0.125	0.035	7.36016118300011e-10	up
IRF7	2.5521459621122e-14	2.51325	0.097	0.021	7.59773852920801e-10	up
KIF4A	2.55569986166019e-14	3.97071	0.059	0.005	7.60831848816238e-10	up
GALNT1	2.7360057788185e-14	2.02765	0.145	0.047	8.14508920354268e-10	up
CMPK2	3.1193194342202e-14	3.79823	0.062	0.007	9.28621395567353e-10	up
LINC01088	3.33478729492407e-14	-7.53454	0	0.098	9.92766177698896e-10	down
PHYH	3.47387946962023e-14	-1.51575	0.05	0.19	1.03417391810594e-09	down
SUSD2	3.58192749572212e-14	2.14347	0.2	0.086	1.06633981547647e-09	up
IAH1	3.60696995845273e-14	-1.07856	0.112	0.282	1.07379495663138e-09	down
CCL2	3.6202416921576e-14	-2.65989	0.279	0.457	1.07774595175532e-09	down
TBL1X	3.76343952650453e-14	-1.36525	0.095	0.254	1.1203759470404e-09	down
ITGA2	3.82729805224404e-14	2.76602	0.073	0.011	1.13938663015305e-09	up
KDM5B	3.85293057984211e-14	2.15514	0.141	0.046	1.147017433619e-09	up
ARHGEF25	4.12070139796492e-14	-1.5756	0.042	0.179	1.22673280617416e-09	down
FAM111B	4.24872396860778e-14	7.84728	0.039	0	1.26484512545454e-09	up
VPS28	4.51156761152514e-14	-1.08644	0.178	0.364	1.34309367795103e-09	down
ANKRD50	4.67602958720502e-14	2.20306	0.15	0.052	1.39205400811093e-09	up
ACTR3	4.92802573319431e-14	1.12838	0.494	0.394	1.46707326077195e-09	up
CSPG4	5.00761656019478e-14	1.63096	0.268	0.143	1.49076744996998e-09	up
CD4	5.08892412174343e-14	2.17179	0.119	0.033	1.51497271104302e-09	up
RECQL	5.11448232436101e-14	1.58987	0.292	0.162	1.52258138796227e-09	up
TMEM165	5.71093133736482e-14	1.31921	0.29	0.155	1.70014425913351e-09	up
MFF	5.84432910214457e-14	-1.18962	0.119	0.289	1.73985677370844e-09	down
CDK2AP2	6.09403627569546e-14	-1.22365	0.095	0.255	1.81419459927454e-09	down
DIAPH3	6.9318178322637e-14	3.87667	0.053	0.004	2.0636021686649e-09	up
GPRIN3	6.99242545987939e-14	-3.26199	0.013	0.122	2.08164505940609e-09	down
RAB23	7.48168070643736e-14	2.19772	0.145	0.049	2.2272963463064e-09	up
ARHGEF17	8.12153559300569e-14	1.68175	0.233	0.112	2.41778114603779e-09	up
GCLM	8.26276986916157e-14	3.20433	0.09	0.019	2.4598265900494e-09	up
RCC2	8.41911018515153e-14	2.55327	0.103	0.025	2.50636910211961e-09	up
HOXB-AS1	8.80463240878418e-14	-1.14327	0.077	0.231	2.62113906809505e-09	down
AC073611.1	8.94766570642942e-14	4.62604	0.046	0.002	2.66372008080404e-09	up
ARHGEF12	8.97697357418013e-14	1.49103	0.345	0.219	2.67244503303342e-09	up
FUNDC2	9.15530683717303e-14	-1.01301	0.116	0.288	2.72553484542641e-09	down
CHSY3	9.16075902881647e-14	3.73305	0.07	0.01	2.72715796287866e-09	up
CHST11	9.19596615569498e-14	2.61598	0.11	0.029	2.7376391245504e-09	up
ZNF704	9.45641154271498e-14	-2.35632	0.015	0.126	2.81517371626625e-09	down
AMIGO2	9.8337063843314e-14	-3.04404	0.013	0.121	2.92749439061546e-09	down
SERPINB5	9.98253883052764e-14	6.775	0.04	0.001	2.97180180984808e-09	up
NAXE	1.00059289824302e-13	-1.11601	0.11	0.276	2.97876505806947e-09	down
CBX7	1.0204655438844e-13	-2.54625	0.017	0.128	3.03792592414385e-09	down
RRM2	1.04540701575035e-13	5.34541	0.04	0.001	3.1121766858888e-09	up
PTGFRN	1.04682336454115e-13	2.26257	0.099	0.023	3.11639315623901e-09	up
TCF21	1.05087824305673e-13	-1.53408	0.048	0.184	3.12846452957989e-09	down
BASP1	1.07887150496226e-13	2.74297	0.073	0.012	3.21180047027263e-09	up
FLNB	1.08872183912572e-13	2.90317	0.073	0.012	3.24112491507728e-09	up
KPNA2	1.12050840513889e-13	2.46408	0.125	0.038	3.33575352209847e-09	up
NCAPD2	1.36092499131344e-13	2.73028	0.083	0.016	4.05147369914011e-09	up
SLC1A1	1.4159434040446e-13	4.01497	0.048	0.003	4.21526351384078e-09	up
CCDC85B	1.54497786145569e-13	-1.43342	0.057	0.194	4.59939909355359e-09	down
RGS7BP	1.60272793230406e-13	-3.88011	0.004	0.102	4.77132105446918e-09	down
GPX2	1.71572702653539e-13	8.05958	0.037	0	5.10771935799587e-09	up
LIMD2	1.79652801501502e-13	2.98008	0.077	0.014	5.34826390069972e-09	up
GNB1	1.8286882449723e-13	1.16934	0.398	0.276	5.44400490528254e-09	up
CRYL1	1.83850310253621e-13	-4.46649	0.006	0.104	5.4732237362503e-09	down
TMEM45A	1.93419603682092e-13	2.60741	0.097	0.023	5.75810160161587e-09	up
FGL2	1.94153523344321e-13	-6.35294	0.035	0.153	5.77995038996045e-09	down
BUB1	2.07137252270997e-13	4.83547	0.042	0.001	6.16647600010758e-09	up
FAM228B	2.20732914895527e-13	-1.65632	0.028	0.146	6.57121887643984e-09	down
TSEN34	2.28596574223066e-13	-1.60021	0.039	0.164	6.80532001462066e-09	down
TTLL7	2.33273159226626e-13	-1.51789	0.057	0.194	6.94454195017665e-09	down
SLC12A2	2.34363323689845e-13	1.50445	0.22	0.102	6.97699614624669e-09	up
NR4A2	2.35746816061511e-13	-1.95219	0.039	0.163	7.01818271415119e-09	down
ANPEP	2.40249199930281e-13	2.8479	0.075	0.013	7.15221868192448e-09	up
CCL4	2.40549682698475e-13	1.39136	0.349	0.224	7.1611640539336e-09	up
DNAJC19	2.49343574968746e-13	-1.20608	0.116	0.277	7.42295822681958e-09	down
KLHL5	2.5926769000543e-13	1.83112	0.141	0.048	7.71839913146165e-09	up
BTN3A3	2.69262084833314e-13	2.79816	0.083	0.016	8.01593226548776e-09	up
ACVRL1	2.72208425015711e-13	3.17634	0.081	0.016	8.10364481271771e-09	up
ITPK1	2.77762442382863e-13	-2.89806	0.015	0.121	8.26898790973784e-09	down
ABTB1	2.92789944078809e-13	-1.94461	0.029	0.148	8.71635663522615e-09	down
RGCC	3.19862356845103e-13	-2.06719	0.033	0.153	9.52230236327871e-09	down
TAPBP	3.21172196626193e-13	1.74266	0.262	0.143	9.56129629356176e-09	up
EPRS	3.21633545450616e-13	1.39441	0.29	0.163	9.57503064806483e-09	up
BAD	3.27378425662295e-13	-1.41107	0.084	0.233	9.74605573196653e-09	down
HMMR	3.30732710231452e-13	5.92121	0.044	0.002	9.84591278359031e-09	up
LGALS9	3.31018831057528e-13	4.21338	0.055	0.005	9.85443060058261e-09	up
HIST1H1B	3.36088429744541e-13	5.35274	0.044	0.002	1.0005352553495e-08	up
UBE2T	3.58495592551601e-13	4.09843	0.057	0.006	1.06724137902612e-08	up
SCN3A	3.77609938948919e-13	-2.29093	0.013	0.118	1.12414478825093e-08	down
TCEAL9	3.87774621624117e-13	1.05993	0.433	0.304	1.154405048575e-08	up
PLEKHG2	3.8856482482667e-13	1.91111	0.134	0.044	1.156757483509e-08	up
ZNF580	4.05664105220648e-13	-1.25599	0.055	0.191	1.20766204124187e-08	down
CDKN3	4.18394863590981e-13	3.24822	0.066	0.01	1.24556150891035e-08	up
RNF150	4.20909776590167e-13	-2.59431	0.011	0.114	1.25304840490893e-08	down
CCDC124	4.38099607239966e-13	-1.12831	0.099	0.256	1.30422253075338e-08	down
RPS3AP6	4.82890233863885e-13	-1.25641	0.064	0.206	1.43756422621279e-08	down
C2	4.98697768213413e-13	3.362	0.075	0.014	1.48462325597133e-08	up
CENPK	5.14980721903482e-13	3.00981	0.061	0.008	1.53309760910666e-08	up
TSPYL2	5.77020380210546e-13	-2.08395	0.018	0.128	1.7177896718868e-08	down
DDX60L	6.17001471658654e-13	3.16243	0.073	0.013	1.83681338112781e-08	up
RRBP1	6.17856301989057e-13	1.31194	0.338	0.208	1.83935821102142e-08	up
TBC1D8B	6.20988112753742e-13	2.46765	0.092	0.021	1.84868161166789e-08	up
SCN7A	6.64770422487013e-13	-6.11035	0.002	0.093	1.97902154774384e-08	down
DCXR	6.79374573289391e-13	-1.87489	0.053	0.182	2.02249810468252e-08	down
UGGT1	6.86105686520268e-13	2.29797	0.119	0.036	2.04253662877084e-08	up
SAA1	6.92714164934333e-13	7.99463	0.035	0	2.06221006900951e-08	up
ELN	7.08235775186298e-13	-1.78518	0.017	0.123	2.10841790272961e-08	down
TEAD1	7.27433484947167e-13	1.99999	0.154	0.058	2.16556948468772e-08	up
TRIM24	7.35405744168678e-13	2.17004	0.172	0.072	2.18930290039015e-08	up
LEF1	7.39356329415291e-13	3.02896	0.072	0.012	2.20106379266932e-08	up
HAX1	7.53469651796926e-13	-1.20403	0.095	0.246	2.24307915339945e-08	down
PLA2G16	7.81905506827955e-13	-1.58493	0.048	0.176	2.32773269382682e-08	down
SELENOF	8.21120015863046e-13	1.22065	0.396	0.284	2.44447428722429e-08	up
SNRPN	8.34369897590827e-13	-1.18259	0.064	0.203	2.48391918512789e-08	down
WASHC4	8.60082836483245e-13	1.81885	0.2	0.091	2.56046660421062e-08	up
EPB41L4A-AS1	9.25832446728881e-13	-1.92047	0.05	0.176	2.75620319391188e-08	down
KIF13A	9.53082532873922e-13	-1.15414	0.075	0.22	2.83732670036567e-08	down
CDK11B	1.02004295277743e-12	-1.68974	0.057	0.188	3.03666787041841e-08	down
ALDH1A1	1.03015121003126e-12	-5.33822	0.006	0.099	3.06676015226307e-08	down
HIC1	1.05553728483614e-12	2.68105	0.081	0.016	3.14233449695719e-08	up
TCEAL3	1.06445810853922e-12	-1.24116	0.119	0.276	3.16889178912124e-08	down
AVPI1	1.11146442162502e-12	-4.59086	0.002	0.091	3.30882958317768e-08	down
ELOVL2	1.1333526867281e-12	4.0983	0.051	0.005	3.37399094838955e-08	up
ATP13A3	1.19072989448701e-12	2.65673	0.112	0.033	3.54480289588784e-08	up
STARD4	1.28539105103185e-12	2.96537	0.097	0.025	3.82660915892183e-08	up
SSR1	1.29732912822872e-12	1.19546	0.327	0.2	3.8621488147369e-08	up
FANCI	1.30448337628002e-12	3.72116	0.053	0.005	3.88344701118562e-08	up
CFB	1.30495210728274e-12	5.34099	0.042	0.002	3.88484242338073e-08	up
NTF3	1.3206583407119e-12	-7.38809	0	0.087	3.93159988029932e-08	down
RBMS2	1.33045565831579e-12	2.29282	0.136	0.047	3.96076649480611e-08	up
RGS6	1.34340053468376e-12	-3.88071	0.004	0.095	3.99930339175355e-08	down
RPL24P2	1.38055551950989e-12	-2.46022	0.011	0.111	4.10991378158094e-08	down
ATAD5	1.41754565034683e-12	3.21989	0.053	0.005	4.22003340108251e-08	up
HSD11B1	1.47708186563254e-12	3.41759	0.062	0.009	4.39727271398808e-08	up
SAMD9L	1.51545405198804e-12	2.44467	0.11	0.032	4.51150671276838e-08	up
PLEKHG1	1.55791322665556e-12	2.76303	0.064	0.01	4.6379076757536e-08	up
LRRC59	1.57925314940988e-12	1.71957	0.206	0.096	4.70143662579323e-08	up
PIP5K1B	1.67824351238696e-12	-2.04665	0.013	0.113	4.99613093637598e-08	down
CDC6	1.69781761786706e-12	5.2208	0.037	0.001	5.05440304839023e-08	up
PTBP3	1.72053903297751e-12	1.77557	0.187	0.082	5.12204470117404e-08	up
AL118516.1	1.7218596517206e-12	-2.50551	0.022	0.129	5.12597618317222e-08	down
HRH2	1.77179198953213e-12	-2.62112	0.009	0.106	5.27462475283716e-08	down
SLC38A2	1.77339322951633e-12	1.12022	0.413	0.287	5.27939164427013e-08	up
QKI	1.81676445615522e-12	1.246	0.281	0.158	5.4085077859741e-08	up
ERAP1	1.84476252574107e-12	1.87534	0.158	0.061	5.49185803913117e-08	up
COPA	1.8477464095171e-12	1.52578	0.264	0.145	5.50074106113242e-08	up
CHI3L1	1.88053077626904e-12	6.05649	0.044	0.003	5.59834012095293e-08	up
FAM120A	1.91169895057088e-12	1.57136	0.259	0.14	5.69112777584952e-08	up
ECT2	1.96485495484441e-12	2.62175	0.073	0.014	5.8493732005718e-08	up
ORC6	2.04217277502425e-12	4.31747	0.044	0.003	6.07954835124718e-08	up
ECI1	2.05006684875408e-12	-1.30983	0.044	0.167	6.10304900874088e-08	down
FGFR1	2.05544001809933e-12	-1.07887	0.05	0.177	6.1190449338817e-08	down
FABP3	2.11877739256627e-12	-4.37452	0.002	0.089	6.3076002976698e-08	down
PHLDA3	2.21690685981047e-12	-1.82055	0.035	0.15	6.59973172165576e-08	down
MT-TM	2.43668198172427e-12	2.52816	0.119	0.038	7.25400225959314e-08	up
NAP1L5	2.4803804786076e-12	-1.86477	0.026	0.135	7.38409268481483e-08	down
AEBP1	2.55436592353163e-12	1.20438	0.439	0.335	7.60434735435367e-08	up
CORO1B	2.69998194959216e-12	-1.2945	0.04	0.16	8.03784626393587e-08	down
LRRC32	2.70479055599863e-12	1.34638	0.316	0.192	8.05216148520791e-08	up
SPINK5	2.79659094342449e-12	7.83655	0.033	0	8.32545123857469e-08	up
ESCO2	2.79659094342449e-12	7.7875	0.033	0	8.32545123857469e-08	up
AC093809.1	2.79659094342449e-12	7.15469	0.033	0	8.32545123857469e-08	up
MYC	2.98674302050409e-12	-1.45428	0.108	0.256	8.89153397204068e-08	down
C5orf15	3.05332012207006e-12	1.41714	0.217	0.103	9.08973400340258e-08	up
SOCS3	3.07710839365317e-12	-1.15917	0.123	0.28	9.1605516879055e-08	down
PIMREG	3.10871597294378e-12	5.84264	0.039	0.001	9.25464745145362e-08	up
ITIH3	3.11441429231983e-12	-7.3266	0	0.084	9.27161134823613e-08	down
SLC22A3	3.11441495270588e-12	-7.00961	0	0.084	9.2716133142054e-08	down
BBS2	3.11758483563316e-12	-1.61317	0.033	0.148	9.28105005567991e-08	down
SPRR2A	3.12952394713919e-12	5.52936	0.039	0.001	9.31659279063336e-08	up
FAM122A	3.2298434526946e-12	-1.5071	0.037	0.154	9.61524395867182e-08	down
EHBP1L1	3.24457428031902e-12	-1.86203	0.037	0.153	9.65909763250971e-08	down
SLAMF8	3.25437390911183e-12	4.38405	0.048	0.004	9.68827112742593e-08	up
TPD52L1	3.53130184397232e-12	3.29369	0.064	0.01	1.05126855895056e-07	up
YPEL3	3.56795663776999e-12	-1.22352	0.079	0.216	1.06218069106413e-07	down
FLT1	3.82717395011156e-12	3.68129	0.073	0.014	1.13934968494821e-07	up
PPP1R1A	3.85770135869779e-12	-7.18483	0	0.083	1.14843769448433e-07	down
AFAP1L2	3.87433292648829e-12	1.77055	0.18	0.079	1.15338891221556e-07	up
PPP1R3B	4.0911859302441e-12	-1.27676	0.05	0.175	1.21794605143367e-07	down
ATPAF1	4.1913390617165e-12	-1.50356	0.053	0.177	1.247761638673e-07	down
SNRNP25	4.6484005953735e-12	-2.94364	0.018	0.118	1.38382885724269e-07	down
NUDT16	4.84710607254195e-12	-1.49526	0.028	0.137	1.44298347779574e-07	down
CCNH	4.89994343929264e-12	-2.02271	0.055	0.175	1.45871316187742e-07	down
SMIM3	5.00169304079579e-12	-1.47885	0.073	0.207	1.48900401824491e-07	down
DCLK3	5.10233693904522e-12	5.45446	0.04	0.002	1.51896570675376e-07	up
ARHGAP42	5.16834153727282e-12	1.61806	0.228	0.116	1.53861527564612e-07	up
CARHSP1	5.19823404187081e-12	-1.17673	0.108	0.254	1.54751427426494e-07	down
UNC45A	5.3287112214523e-12	-1.29908	0.057	0.183	1.58635733062635e-07	down
TMOD1	5.40416862934888e-12	-2.51153	0.011	0.106	1.60882100095716e-07	down
AKR7A2	5.46182281422966e-12	-1.70552	0.05	0.171	1.62598465179617e-07	down
TACSTD2	5.4794515108833e-12	3.30444	0.057	0.008	1.63123271478996e-07	up
TANC1	5.51440502048822e-12	2.26726	0.134	0.048	1.64163837459934e-07	up
SRC	5.60124821509824e-12	2.23546	0.061	0.009	1.66749159363475e-07	up
ABRACL	5.81091087334465e-12	2.41536	0.095	0.025	1.7299081669947e-07	up
F10	5.90643722019294e-12	-2.04072	0.024	0.129	1.75834636045144e-07	down
FRA10AC1	6.21702772566659e-12	-1.31423	0.084	0.224	1.85080915393094e-07	down
HAGH	6.26995043886158e-12	-1.57947	0.026	0.132	1.86656424564909e-07	down
FMOD	6.42113366550954e-12	1.76436	0.22	0.111	1.91157149222219e-07	up
RASD1	6.51951656122092e-12	-1.74944	0.079	0.207	1.94086008027547e-07	down
FGFBP1	6.59966922812323e-12	5.88226	0.035	0.001	1.96472152921229e-07	up
MELK	6.71689574003024e-12	5.28284	0.035	0.001	1.999619861807e-07	up
JUP	6.77521336396569e-12	2.72054	0.079	0.017	2.01698101845259e-07	up
DNAJC13	6.80748791567614e-12	2.04418	0.163	0.068	2.02658915249679e-07	up
MRPL11	6.82173795202072e-12	-1.58706	0.066	0.193	2.03083138831657e-07	down
FOXD1	7.5311835297611e-12	4.51925	0.042	0.003	2.24203333680988e-07	up
TCEA3	7.70206277838806e-12	-2.16175	0.028	0.134	2.29290408912613e-07	down
CMPK1	7.85057694624042e-12	1.36419	0.262	0.147	2.33711675689577e-07	up
CSRNP1	7.90722225698547e-12	-1.5759	0.042	0.16	2.35398006590457e-07	down
OSTF1	7.94478444208692e-12	1.59484	0.2	0.095	2.36516232840927e-07	up
SLC8A1	7.96699023608283e-12	-1.61581	0.037	0.151	2.37177299328186e-07	down
NUF2	8.0740757887616e-12	3.41551	0.042	0.003	2.40365236231433e-07	up
CH25H	8.24774759133e-12	-5.37178	0.006	0.092	2.45535445793894e-07	down
TARS	8.26954060467793e-12	1.53544	0.224	0.113	2.46184223801262e-07	up
FARP1	8.8631882722334e-12	1.71419	0.228	0.121	2.63857114864388e-07	up
B3GNT2	9.11581930554236e-12	1.64275	0.239	0.127	2.71377940725996e-07	up
RPL14P1	9.18564680560796e-12	-1.85367	0.026	0.131	2.73456705402949e-07	down
HINT2	9.60079001989868e-12	-1.29237	0.092	0.231	2.85815518892384e-07	down
TRANK1	9.66700537352845e-12	3.01344	0.066	0.012	2.87786749969942e-07	up
RN7SL2	9.67282486388929e-12	2.71649	0.095	0.026	2.87959996197984e-07	up
DUXAP8	9.87699325716278e-12	4.67949	0.044	0.003	2.94038089265736e-07	up
PMVK	1.00027409931835e-11	-1.47705	0.05	0.17	2.97781599367072e-07	down
P3H4	1.00154368786398e-11	2.49593	0.099	0.028	2.98159555877106e-07	up
UBTF	1.04031173257396e-11	-1.16487	0.084	0.224	3.09700802787269e-07	down
QPRT	1.07486603744875e-11	2.77974	0.081	0.018	3.19987619348494e-07	up
CPD	1.096323996245e-11	2.24045	0.116	0.038	3.26375653682137e-07	up
UHRF1	1.12910839842848e-11	7.1535	0.031	0	3.36135570212158e-07	up
SERGEF	1.19459471482383e-11	-2.28722	0.022	0.123	3.55630846603055e-07	down
HECW2	1.2220038671782e-11	6.08821	0.037	0.001	3.63790551258951e-07	up
FAM35A	1.2500331458512e-11	2.09138	0.106	0.032	3.72134867519901e-07	up
CCNB1	1.25228127502964e-11	4.03472	0.061	0.01	3.72804135576325e-07	up
SERPINB3	1.25486693065632e-11	5.71198	0.037	0.001	3.73573885256387e-07	up
DIXDC1	1.27206190141144e-11	-1.27989	0.055	0.177	3.78692828050186e-07	down
SHCBP1	1.28433107428471e-11	4.96611	0.037	0.001	3.82345360814559e-07	up
KIRREL1	1.29280563296647e-11	2.0397	0.176	0.079	3.84868236934119e-07	up
N4BP2L1	1.30360230633924e-11	-2.29561	0.02	0.119	3.88082406597192e-07	down
EGFLAM	1.33684838626349e-11	1.17285	0.338	0.214	3.97979764590641e-07	up
LY96	1.42057064774797e-11	2.5037	0.09	0.023	4.22903881834572e-07	up
CYB561	1.43098602479994e-11	2.60744	0.064	0.011	4.26004539582942e-07	up
TIMP4	1.43362321250353e-11	-2.8502	0.006	0.091	4.26789630362302e-07	down
CALCOCO1	1.57427438196527e-11	-1.23495	0.044	0.162	4.68661483511062e-07	down
EDNRA	1.69797078267402e-11	1.14608	0.431	0.333	5.05485902002054e-07	up
GRN	1.70246017219241e-11	1.32599	0.295	0.177	5.0682239326168e-07	up
RANBP3L	1.71732118751178e-11	-6.99366	0	0.078	5.11246517522258e-07	down
SRL	1.71732118751178e-11	-7.11868	0	0.078	5.11246517522258e-07	down
RAB8B	1.75941332754948e-11	1.60305	0.206	0.099	5.23777347611481e-07	up
ST3GAL2	1.77912382820774e-11	1.97545	0.086	0.021	5.29645163657445e-07	up
UFM1	1.79479781834122e-11	1.30004	0.312	0.194	5.3431131052018e-07	up
BAZ1A	1.80101161524865e-11	1.82694	0.161	0.068	5.36161157859522e-07	up
KITLG	1.86907459289666e-11	1.91839	0.141	0.054	5.56423506305336e-07	up
PSME4	1.91198777245147e-11	2.23029	0.117	0.04	5.69198759858802e-07	up
DUSP14	2.047827242814e-11	1.66581	0.171	0.074	6.09638170185727e-07	up
KIFC1	2.05291548298239e-11	4.93753	0.039	0.002	6.11152939283858e-07	up
ECHDC2	2.10581985313876e-11	-2.35594	0.013	0.104	6.26902570279408e-07	down
ZBTB7C	2.12420029325928e-11	-6.94832	0	0.078	6.32374427303289e-07	down
SURF4	2.18494568548915e-11	1.65234	0.211	0.105	6.50458330570121e-07	up
HSPA2	2.23244175469308e-11	1.42591	0.183	0.083	6.6459791037213e-07	up
MIS18BP1	2.25827978550889e-11	1.95301	0.105	0.031	6.72289892145997e-07	up
MPP7	2.28813591538464e-11	-3.40737	0.006	0.089	6.81178062010007e-07	down
DNAJB5	2.37164001438294e-11	-1.56001	0.057	0.175	7.06037232281801e-07	down
AGPAT5	2.40352142141603e-11	2.11312	0.11	0.035	7.15528327155553e-07	up
MRPL2	2.49117660339316e-11	-1.48853	0.079	0.207	7.41623274830144e-07	down
ELL2	2.58427016914879e-11	-1.41056	0.05	0.166	7.69337229355593e-07	down
PYCR1	2.61924537974141e-11	5.97133	0.033	0.001	7.79749349549019e-07	up
SNORD3A	2.63583160690238e-11	-2.12649	0.055	0.174	7.84687069374838e-07	down
IL2RB	2.80992765946427e-11	4.90075	0.04	0.003	8.36515464222512e-07	up
MERTK	2.83975592327463e-11	-2.35306	0.02	0.117	8.45395338358857e-07	down
PIGP	2.98303738444069e-11	-1.58092	0.064	0.187	8.88050229347995e-07	down
BUB1B	2.98373130216847e-11	4.39617	0.04	0.003	8.88256808655555e-07	up
MFAP5	3.0333637908503e-11	-3.72913	0.011	0.099	9.03032400536133e-07	down
CDC20	3.13970250334425e-11	3.68441	0.04	0.003	9.34689435245584e-07	up
RGS1	3.18756544820412e-11	1.04081	0.275	0.161	9.48938233930365e-07	up
IL34	3.56022503715912e-11	2.86897	0.062	0.011	1.05987899356227e-06	up
ERBIN	3.56883080522216e-11	1.51971	0.198	0.095	1.06244093071464e-06	up
SNHG7	3.57933397110692e-11	-1.78755	0.035	0.141	1.06556772319853e-06	down
RHOQ	4.00556525062556e-11	1.32809	0.328	0.218	1.19245677511123e-06	up
AL355974.2	4.01588672080236e-11	-7.04157	0	0.076	1.19552947678286e-06	down
TRPC4	4.11111575315647e-11	3.50115	0.059	0.01	1.22387915971468e-06	up
ABI3BP	4.11287904039621e-11	-3.94989	0.004	0.084	1.22440409032595e-06	down
SUDS3	4.12616359104675e-11	-1.51919	0.05	0.164	1.22835890105462e-06	down
HOTAIRM1	4.20040944838489e-11	-4.30604	0.002	0.08	1.25046189278418e-06	down
SELENOS	4.35681184601571e-11	1.03816	0.389	0.275	1.29702288655888e-06	up
MSRB1	4.50736820308059e-11	-1.75722	0.037	0.143	1.34184351405709e-06	down
ADH7	4.55981818209948e-11	7.73708	0.029	0	1.35745787281101e-06	up
RTP4	4.5728185990585e-11	4.18943	0.044	0.004	1.36132809693972e-06	up
YIF1B	4.77643882440362e-11	2.07397	0.092	0.025	1.42194583802496e-06	up
RARS	4.81897430532341e-11	1.83655	0.196	0.098	1.43460865069478e-06	up
IGF2BP2	4.9823087909754e-11	3.84692	0.044	0.004	1.48323332707338e-06	up
PTPA	5.00415725541616e-11	1.53239	0.183	0.085	1.48973761493739e-06	up
C19orf33	5.00599374181059e-11	5.0852	0.035	0.001	1.49028433693701e-06	up
MIF4GD	5.01601710347273e-11	-2.1647	0.026	0.124	1.49326829170383e-06	down
MRPL54	5.01796193798017e-11	-1.18658	0.094	0.229	1.4938472689367e-06	down
FCGR3A	5.22146914845528e-11	4.50803	0.046	0.005	1.55443136549514e-06	up
SLC38A1	5.25318071020418e-11	-1.86942	0.029	0.131	1.56387189742778e-06	down
FLNC	5.31639057153067e-11	-3.16508	0.007	0.091	1.58268947314468e-06	down
KLC1	5.46205381056882e-11	-1.26713	0.07	0.194	1.62605341940634e-06	down
TRIM52-AS1	5.48838726756257e-11	-2.19649	0.02	0.115	1.63389288955338e-06	down
RAB38	5.76905336112135e-11	2.93811	0.057	0.009	1.71744718560583e-06	up
P4HA2	5.77273708826042e-11	1.50023	0.194	0.093	1.71854383117513e-06	up
ZC2HC1A	5.77525550332452e-11	-1.1838	0.05	0.164	1.71929356333971e-06	down
IGHG1	5.83597763599374e-11	2.48608	0.136	0.054	1.73737054223534e-06	up
HBB	6.08793029376723e-11	-8.15943	0.004	0.082	1.8123768484545e-06	down
ZDHHC20	6.23020182103977e-11	2.04418	0.134	0.051	1.85473108212354e-06	up
PCED1A	6.26318426265936e-11	2.30135	0.094	0.027	1.86454995499369e-06	up
B3GNT9	6.29119011265201e-11	2.76404	0.073	0.016	1.8728872965365e-06	up
LSM2	6.33852194697655e-11	-1.01325	0.099	0.235	1.88697798361492e-06	down
KDELC1	6.35641909649918e-11	2.57412	0.068	0.014	1.89230596502781e-06	up
DECR1	6.37087422179954e-11	1.15303	0.354	0.238	1.89660925582972e-06	up
MAZ	7.08869386029368e-11	1.50445	0.15	0.061	2.11030416220943e-06	up
CNTNAP1	7.29050640828498e-11	2.24497	0.106	0.034	2.17038375774644e-06	up
DPY19L3	7.71048788090589e-11	2.27304	0.079	0.019	2.29541224214568e-06	up
TIGAR	7.87266811029601e-11	2.87686	0.077	0.018	2.34369329643512e-06	up
CASP3	8.08293598247262e-11	1.86122	0.121	0.043	2.4062900419821e-06	up
DDAH1	8.8225166664683e-11	2.31197	0.095	0.028	2.62646321160761e-06	up
MKL2	9.1060861230869e-11	1.78835	0.163	0.072	2.71088183884297e-06	up
TMOD3	9.15999556034513e-11	1.24411	0.338	0.226	2.72693067831475e-06	up
ETFRF1	9.34854045768856e-11	-1.32418	0.061	0.179	2.78306049425388e-06	down
PPP2R2B	9.3656108826817e-11	-6.85446	0	0.073	2.78814235977434e-06	down
ECI2	9.48613471806126e-11	-1.13833	0.077	0.203	2.82402230556684e-06	down
CTSA	9.55990748959418e-11	1.34136	0.272	0.16	2.84598445965219e-06	up
ADAMTS8	9.63463399615524e-11	-4.65312	0.002	0.077	2.86823054065541e-06	down
UBE2S	1.03872093124429e-10	-2.52124	0.009	0.092	3.09227221231424e-06	down
SRSF8	1.04075134812466e-10	-1.43178	0.04	0.147	3.09831676336712e-06	down
NTS	1.05014694479257e-10	6.70345	0.031	0.001	3.12628745464749e-06	up
SKA3	1.07618299092402e-10	5.60053	0.031	0.001	3.20379676398082e-06	up
CD34	1.11096938771987e-10	-3.9264	0.009	0.091	3.30735586724205e-06	down
RNF115	1.11939541963328e-10	-1.31874	0.075	0.198	3.33244016424826e-06	down
STK39	1.14552462793932e-10	2.00846	0.114	0.039	3.41022681737536e-06	up
GPM6B	1.17816044047735e-10	-1.10703	0.262	0.127	3.50738363130106e-06	down
GLIPR1	1.18059327263653e-10	1.46471	0.248	0.141	3.51462617263894e-06	up
KIFAP3	1.19014467337791e-10	1.26208	0.218	0.113	3.54306069264603e-06	up
MACROD1	1.22428076901623e-10	-3.43059	0.002	0.076	3.6446838493613e-06	down
FXYD3	1.29075503657665e-10	1.5728	0.09	0.025	3.84257774388868e-06	up
AJAP1	1.29516782763162e-10	2.97505	0.061	0.011	3.85571462285934e-06	up
NUDT5	1.35420190572805e-10	1.2167	0.191	0.091	4.03145907335241e-06	up
IL6	1.3734723950105e-10	-2.97422	0.026	0.12	4.08882731994626e-06	down
FCHSD2	1.37744713639761e-10	-1.05933	0.059	0.175	4.10066012505569e-06	down
CYP26B1	1.38116397915532e-10	3.12281	0.083	0.022	4.11172516594539e-06	up
MRC2	1.39173416087481e-10	2.42338	0.088	0.025	4.14319259692431e-06	up
GOLT1B	1.39385264341804e-10	1.55637	0.185	0.089	4.14949931945551e-06	up
TNFSF13B	1.41879133187168e-10	2.79688	0.059	0.01	4.22374179498198e-06	up
NFASC	1.42458591876678e-10	-1.41043	0.053	0.166	4.24099228016872e-06	down
RXRG	1.42882906153246e-10	-7.32324	0	0.072	4.25362411618212e-06	down
ILF3-AS1	1.4703545887381e-10	-1.92577	0.035	0.136	4.37724561067331e-06	down
CCT5	1.47882605745988e-10	1.20568	0.354	0.252	4.40246517305807e-06	up
KRT19	1.54360656789693e-10	3.174	0.04	0.003	4.59531675262915e-06	up
WDR36	1.56337381110915e-10	2.19785	0.11	0.037	4.65416383567193e-06	up
WIPI1	1.57065417295856e-10	2.1807	0.088	0.025	4.67583747289762e-06	up
MITF	1.64765735824905e-10	-2.61828	0.015	0.101	4.90507595550743e-06	down
SLC16A3	1.66224790169625e-10	2.88068	0.057	0.01	4.94851200334975e-06	up
GTF2H5	1.70404475924304e-10	-1.04088	0.143	0.289	5.07294124826653e-06	down
DNMT1	1.83515453149126e-10	1.77015	0.16	0.07	5.46325504024947e-06	up
PRSS12	1.93344517154177e-10	4.32478	0.046	0.005	5.75586627567986e-06	up
CA12	1.94805519770003e-10	5.36893	0.033	0.001	5.79936032355297e-06	up
APOL1	2.01186018520546e-10	2.31597	0.106	0.035	5.98930777135665e-06	up
CCAR1	2.0280365181639e-10	1.46541	0.194	0.095	6.03746471457392e-06	up
C8orf48	2.03158138487123e-10	2.80713	0.064	0.013	6.04801778276164e-06	up
CTXN1	2.09685203938432e-10	-5.27277	0.002	0.074	6.24232852124713e-06	down
CLSPN	2.0993335543578e-10	2.78436	0.053	0.008	6.24971599132317e-06	up
TLE2	2.10721742334552e-10	4.09139	0.033	0.001	6.27318626929961e-06	up
CARD6	2.14754281319975e-10	3.25877	0.048	0.006	6.39323495489565e-06	up
CCNE2	2.14895196545661e-10	3.57193	0.033	0.001	6.39743000116433e-06	up
GPC3	2.26737247488989e-10	2.21119	0.079	0.02	6.74996785774721e-06	up
RAPGEF5	2.3154003337233e-10	-1.55367	0.035	0.135	6.89294679349428e-06	down
SLC7A2	2.38229308826072e-10	-1.07186	0.108	0.244	7.09208652375217e-06	down
PRR11	2.40796863815361e-10	2.57102	0.046	0.005	7.16852263578329e-06	up
POLE4	2.43426525603066e-10	-1.37156	0.07	0.188	7.24680766720326e-06	down
MAL	2.47752796869975e-10	-3.62583	0.018	0.104	7.37560076281916e-06	down
EZR	2.52043780777877e-10	-1.28469	0.134	0.269	7.50334335375739e-06	down
C2orf27A	2.54887648640661e-10	2.55469	0.075	0.018	7.58800530003248e-06	up
NMI	2.58618487305686e-10	1.89444	0.119	0.044	7.69907236709027e-06	up
SDC2	2.71254715047785e-10	1.14986	0.457	0.392	8.07525286697255e-06	up
MMP19	2.71807080518351e-10	2.33028	0.075	0.018	8.09169678703131e-06	up
ROBO1	2.87169974130436e-10	1.64955	0.145	0.06	8.54905012986309e-06	up
WDR45B	2.95170216967353e-10	-1.01879	0.106	0.239	8.7872173591181e-06	down
MTURN	2.95525850170906e-10	-2.26952	0.018	0.106	8.79780455958787e-06	down
ODC1	3.00385845809597e-10	-1.15929	0.048	0.156	8.9424866297517e-06	down
TBC1D23	3.02257673661935e-10	1.85831	0.141	0.059	8.99821094491581e-06	up
PCNA	3.08774832344542e-10	1.98565	0.15	0.065	9.19222675889702e-06	up
RGL1	3.14088277884426e-10	2.3003	0.084	0.023	9.35040803261937e-06	up
PTPN12	3.63571873478435e-10	1.20854	0.292	0.182	1.0823534673453e-05	up
CKAP2	3.89541595376387e-10	2.40354	0.121	0.046	1.1596653294355e-05	up
SSR3	4.00777274799703e-10	1.03073	0.352	0.242	1.19311394707871e-05	up
RASD2	4.09844233272104e-10	2.41979	0.077	0.02	1.22010628245105e-05	up
DGCR6L	4.10932012607783e-10	-1.44517	0.064	0.176	1.22334460153337e-05	down
TRIM29	4.25338079101706e-10	6.11731	0.029	0.001	1.26623146148578e-05	up
WDR26	4.36062727647703e-10	1.5978	0.163	0.075	1.29815874020721e-05	up
SMIM37	4.36588692024303e-10	-1.01863	0.138	0.28	1.29972453615635e-05	down
MFSD14B	4.37054452515e-10	1.85421	0.123	0.046	1.30111110513715e-05	up
ARHGAP18	4.82504803866055e-10	1.40523	0.138	0.055	1.43641680110924e-05	up
OLFML3	4.8438580608516e-10	1.80616	0.16	0.071	1.44201654471552e-05	up
SNX7	4.91655862750432e-10	-1.12436	0.064	0.179	1.46365950340804e-05	down
TGFB2	4.93145999808277e-10	2.23911	0.101	0.033	1.46809564142924e-05	up
BIRC6	4.94417181709114e-10	1.51678	0.182	0.089	1.47187994994803e-05	up
SIAE	5.01114904706313e-10	2.81512	0.075	0.019	1.4918190713107e-05	up
DTL	5.17296293044542e-10	4.47835	0.039	0.003	1.5399910643936e-05	up
GMNN	5.4829105940276e-10	2.2514	0.092	0.028	1.63226248384202e-05	up
WSB2	5.57996917361992e-10	2.16875	0.119	0.045	1.66115682298665e-05	up
ADCY3	5.66390072297738e-10	1.38481	0.281	0.176	1.68614324523037e-05	up
SNAPIN	5.67151062364381e-10	-1.07426	0.068	0.183	1.68840871265876e-05	down
ASPA	5.687405615248e-10	-2.70938	0.007	0.083	1.69314065165933e-05	down
MMP16	6.00034157796146e-10	2.83866	0.053	0.009	1.78630168775913e-05	up
MYOZ1	6.23473325791254e-10	-6.5378	0	0.067	1.85608009088056e-05	down
PI16	6.2347339056364e-10	-7.33022	0	0.067	1.85608028370796e-05	down
ELOVL1	6.2676389481381e-10	1.66835	0.191	0.098	1.86587611486071e-05	up
MRPL41	6.31160046174438e-10	-1.02981	0.149	0.288	1.8789634574613e-05	down
CENPN	6.56364157677025e-10	3.38646	0.05	0.008	1.9539960974045e-05	up
CHEK1	6.71554877232418e-10	3.90824	0.044	0.005	1.99921886952091e-05	up
MAP4K4	6.74183960880645e-10	1.5004	0.228	0.129	2.00704565154168e-05	up
PSMB8	7.17792089577938e-10	1.27108	0.268	0.16	2.13686705067352e-05	up
FAP	7.18313649938815e-10	1.27899	0.108	0.037	2.13841973586785e-05	up
GEN1	7.20090269436244e-10	2.7552	0.05	0.008	2.1437087321117e-05	up
DPY19L2	7.42071924193166e-10	2.82059	0.05	0.008	2.20914811832305e-05	up
TMPRSS11E	7.4482112037458e-10	7.62059	0.026	0	2.21733247535513e-05	up
BTBD11	7.4482112037458e-10	7.78492	0.026	0	2.21733247535513e-05	up
SQLE	7.46756535235163e-10	2.00173	0.094	0.029	2.22309420539508e-05	up
TRIP12	7.47554652786082e-10	1.41153	0.292	0.19	2.22547020134417e-05	up
SGO2	7.53836779298802e-10	2.49026	0.051	0.008	2.24417209197253e-05	up
PDE8A	7.75724560236407e-10	2.05749	0.114	0.042	2.30933201582378e-05	up
ARNTL2	7.76288907145967e-10	3.32111	0.042	0.005	2.31101207657355e-05	up
TMEM158	7.76719392055167e-10	5.40126	0.031	0.001	2.31229363014823e-05	up
NDUFAF8	8.14972468125175e-10	-1.20377	0.112	0.239	2.42617303760864e-05	down
TGFBR3	8.40905945385768e-10	-1.3349	0.029	0.121	2.50337699941343e-05	down
WWC1	8.77463766803267e-10	2.83207	0.046	0.006	2.61220963377333e-05	up
ARCN1	8.78242152608817e-10	1.32282	0.279	0.177	2.61452688831645e-05	up
MESD	8.89119097860597e-10	1.15808	0.255	0.149	2.646907554331e-05	up
SEMA6D	8.89311043805771e-10	2.56421	0.072	0.018	2.64747897740978e-05	up
TUSC1	9.02818201953178e-10	-1.12398	0.04	0.14	2.68768978721461e-05	down
GANAB	9.29030982226406e-10	1.50456	0.194	0.1	2.76572523408801e-05	up
PRPH	9.48440511875523e-10	-6.73514	0	0.065	2.82350740385343e-05	down
HMGCLL1	9.68918294625486e-10	-4.61618	0.002	0.07	2.88446976310007e-05	down
TMEM87B	9.82281253190641e-10	1.71753	0.13	0.052	2.92425129074854e-05	up
C3	9.83749031329334e-10	-2.21245	0.015	0.095	2.92862086626743e-05	down
ZBTB1	9.90730424205712e-10	1.64654	0.207	0.113	2.9494044728604e-05	up
TMEM123	1.03234990031478e-09	1.14489	0.319	0.216	3.07330565323711e-05	up
SMC2	1.05800182255752e-09	1.84408	0.117	0.044	3.14967142575375e-05	up
GPC6	1.0677681089369e-09	-1.01637	0.064	0.177	3.17874566030516e-05	down
PIEZO1	1.12220749919309e-09	2.71758	0.057	0.011	3.34081172509782e-05	up
AC114491.1	1.12904385198581e-09	-2.14743	0.007	0.081	3.36116354736176e-05	down
PGM5-AS1	1.16951409825037e-09	-7.23812	0	0.065	3.48164347049135e-05	down
GALNT16	1.16951421947609e-09	-6.81502	0	0.065	3.48164383138031e-05	down
DTX3	1.26727316178248e-09	-1.00612	0.046	0.149	3.77267220262643e-05	down
UTP20	1.31371864736892e-09	1.8725	0.088	0.027	3.91094041321726e-05	up
CISD2	1.33359601704808e-09	1.194	0.182	0.088	3.97011534275212e-05	up
EEF1A1P5	1.40195975396244e-09	-2.12432	0.015	0.094	4.17363418754619e-05	down
DGKB	1.4418978285814e-09	-6.9314	0	0.064	4.29252983568684e-05	down
GNL3	1.44754182711149e-09	1.34553	0.22	0.122	4.3093320193109e-05	up
CX3CL1	1.50596673406132e-09	-3.87114	0.002	0.068	4.48326296730056e-05	down
DIO2	1.51419620527203e-09	2.74902	0.055	0.01	4.50776210309484e-05	up
ITSN2	1.56489373005368e-09	-1.04918	0.09	0.21	4.65868863436981e-05	down
UGGT2	1.57149099563415e-09	1.79289	0.147	0.065	4.67832869400286e-05	up
ENTPD7	1.58085810163759e-09	4.49431	0.035	0.003	4.70621456857511e-05	up
HSPB2	1.60209000945763e-09	-1.06793	0.042	0.141	4.76942195815537e-05	down
NOL8	1.64152288405647e-09	1.29348	0.242	0.141	4.88681362583611e-05	up
BEX4	1.65006216106901e-09	-1.26162	0.064	0.173	4.91223505350244e-05	down
NF1	1.69009284438239e-09	1.56321	0.161	0.076	5.03140639772639e-05	up
STEAP1	1.73059702309808e-09	3.2111	0.066	0.016	5.15198733776299e-05	up
DYNLL2	1.74486618524504e-09	-1.21872	0.055	0.161	5.19446663347448e-05	down
SLC27A5	1.80596169648343e-09	-3.48838	0.004	0.072	5.37634797043118e-05	down
MT-TP	1.85684876079687e-09	1.1755	0.468	0.394	5.52783876089229e-05	up
RAP2A	1.86409947331775e-09	1.40637	0.226	0.129	5.54942413206695e-05	up
LAPTM4B	1.91019072538492e-09	1.32508	0.211	0.114	5.68663778947092e-05	up
KIF11	1.96354231220521e-09	3.31732	0.05	0.008	5.84546546343492e-05	up
DSC2	1.97223760926537e-09	4.63857	0.037	0.003	5.87135136278301e-05	up
FAM91A1	1.98104455966976e-09	1.859	0.106	0.038	5.89756965413688e-05	up
HGF	2.01649429351756e-09	1.88921	0.121	0.048	6.00310351180177e-05	up
GLRX	2.04873378631959e-09	1.20327	0.226	0.128	6.09908048187341e-05	up
FAM120AOS	2.05561103539845e-09	-1.07849	0.055	0.159	6.11955405238118e-05	down
PTP4A2	2.07418705934271e-09	1.22539	0.273	0.173	6.17485487566324e-05	up
FAM219B	2.10170957840797e-09	-1.77559	0.033	0.123	6.25678941492053e-05	down
CAPRIN1	2.12185880558541e-09	1.27888	0.273	0.171	6.31677366422777e-05	up
FAM162B	2.16293112982519e-09	1.92207	0.264	0.169	6.43904597348958e-05	up
PDCD11	2.18149407949262e-09	1.84638	0.101	0.035	6.49430787464954e-05	up
PLXND1	2.1901091180889e-09	1.75307	0.138	0.059	6.51995484455064e-05	up
RBM24	2.19076255097766e-09	-6.69829	0	0.063	6.52190011426049e-05	down
TMEM35A	2.19076255097766e-09	-6.74851	0	0.063	6.52190011426049e-05	down
DPT	2.19076255097766e-09	-7.05346	0	0.063	6.52190011426049e-05	down
RAD51AP1	2.21541357947763e-09	3.25157	0.037	0.003	6.59528622610491e-05	up
HBA2	2.21766172029399e-09	-5.07	0.004	0.071	6.60197894131521e-05	down
RAD23B	2.22733051835906e-09	1.19754	0.286	0.183	6.63076295315492e-05	up
GOLGA4	2.29635623930138e-09	1.23364	0.281	0.178	6.83625252440021e-05	up
ADAMTS9-AS2	2.29972301178867e-09	-3.66584	0.002	0.067	6.84627540609488e-05	down
ABHD17A	2.30687861981494e-09	-1.52417	0.031	0.121	6.86757765118906e-05	down
TNFAIP8L3	2.48242954640394e-09	-2.16797	0.011	0.085	7.39019275964454e-05	down
HACD4	2.5278142090498e-09	-1.64603	0.033	0.124	7.52530290034126e-05	down
MT-TI	2.55106162380086e-09	2.38373	0.083	0.025	7.59451045405516e-05	up
TMSB15A	2.61604070463338e-09	3.35579	0.042	0.005	7.78795317769358e-05	up
GRK3	2.68661264932586e-09	2.56865	0.084	0.026	7.99804585704307e-05	up
SCRN2	2.69066493630855e-09	-2.87874	0.009	0.081	8.01010951539055e-05	down
AC100803.2	2.69977925135683e-09	-6.73062	0	0.062	8.03724283128929e-05	down
SCYL2	2.74082206890323e-09	1.8862	0.149	0.068	8.15942729912492e-05	up
FKBP14	2.78029601920069e-09	1.75715	0.128	0.053	8.27694124916045e-05	up
MOGS	2.82354089111695e-09	2.91033	0.068	0.017	8.40568123285516e-05	up
GABPB1-IT1	2.85241405689518e-09	-2.05626	0.017	0.095	8.49163664737694e-05	down
USP2	2.87470233941186e-09	-4.6879	0.004	0.07	8.55798886442909e-05	down
CCDC146	2.92541880509188e-09	2.42636	0.073	0.02	8.70897178275852e-05	up
PNPLA2	2.94081944080732e-09	-1.57129	0.035	0.126	8.75481947528338e-05	down
FXYD6	2.94712346150888e-09	-1.22948	0.084	0.2	8.77358654491193e-05	down
IBSP	3.01422042287201e-09	8.9868	0.024	0	8.97333419888998e-05	up
KIF14	3.03069632948237e-09	5.5096	0.029	0.001	9.02238297286902e-05	up
ALDH3A1	3.06016109948106e-09	5.10147	0.029	0.001	9.11009959315511e-05	up
ERRFI1	3.10332355306355e-09	1.45367	0.299	0.202	9.23859421747018e-05	up
MPZL2	3.15023878730973e-09	4.77246	0.029	0.001	9.37826086982106e-05	up
SH3BGR	3.2003021490008e-09	-2.09974	0.017	0.095	9.52729949757538e-05	down
CTNNA3	3.32657212874746e-09	-6.54263	0	0.061	9.9032052272812e-05	down
NRXN1	3.32657247230248e-09	-9.35094	0	0.061	9.90320625004449e-05	down
C7	3.42530501369807e-09	-4.39175	0.007	0.076	0.000101971	down
PLCB1	3.42692114949061e-09	-1.89486	0.017	0.095	0.000102019	down
TNFRSF19	3.48350951519185e-09	1.75209	0.09	0.029	0.000103704	up
PRPS2	3.52119813024158e-09	2.08063	0.105	0.038	0.000104826	up
AK5	3.59655811792066e-09	-3.4194	0.006	0.073	0.00010707	down
FEN1	3.61139437543328e-09	2.39451	0.062	0.014	0.000107511	up
SLCO3A1	3.66142550413579e-09	1.53589	0.213	0.12	0.000109001	up
KANK1	3.69094416605238e-09	-1.51707	0.029	0.117	0.000109879	down
PSPHP1	3.7684224464848e-09	-3.18613	0.011	0.083	0.000112186	down
NRAS	3.85639723296519e-09	1.81515	0.119	0.048	0.000114805	up
NHSL2	3.86754854063819e-09	2.29018	0.062	0.014	0.000115137	up
TMEM120A	3.87260035793981e-09	-1.25503	0.073	0.181	0.000115287	down
PARL	3.9145049687524e-09	-1.25251	0.048	0.147	0.000116535	down
ATP6V1A	4.01779819729317e-09	1.88464	0.128	0.054	0.00011961	up
FLII	4.06833351239332e-09	1.36288	0.284	0.188	0.000121114	up
FAM208B	4.0823867061078e-09	1.46886	0.189	0.1	0.000121533	up
KNOP1	4.357914067104e-09	1.36925	0.194	0.104	0.000129735	up
KLF5	4.36491856699548e-09	2.67853	0.053	0.01	0.000129944	up
TPRG1L	4.47034310281124e-09	-1.61266	0.037	0.128	0.000133082	down
SLC30A7	4.47275261978102e-09	1.90541	0.099	0.035	0.000133154	up
AGAP1	4.54082592496436e-09	1.88296	0.106	0.04	0.00013518	up
MRPL10	4.67109847446617e-09	-1.27159	0.048	0.145	0.000139059	down
ZWILCH	4.76522481485854e-09	2.8924	0.059	0.013	0.000141861	up
JPH2	4.91808582528284e-09	-5.08667	0.002	0.064	0.000146411	down
TPP1	4.91818737432083e-09	1.82956	0.145	0.066	0.000146414	up
RPS23P8	5.18743292483144e-09	-1.00401	0.059	0.162	0.00015443	down
TRIP11	5.19512893044208e-09	1.18227	0.266	0.166	0.000154659	up
ACKR1	5.27777587250776e-09	-3.68289	0.002	0.064	0.000157119	down
KIT	5.80018207603514e-09	-5.13838	0.011	0.081	0.000172671	down
IGLV2-23	5.83629263173394e-09	5.1734	0.033	0.003	0.000173746	up
SLC22A17	6.09531896675797e-09	-2.52376	0.02	0.098	0.000181458	down
FKBP9	6.37253052721543e-09	1.67031	0.15	0.071	0.00018971	up
IFIT5	6.42549178806189e-09	1.62361	0.143	0.065	0.000191287	up
SCN4B	6.57398418961185e-09	-2.85111	0.011	0.082	0.000195708	down
ADNP	6.60403600560148e-09	1.70293	0.143	0.065	0.000196602	up
RAB8A	6.62426738988941e-09	1.36575	0.202	0.11	0.000197204	up
KNSTRN	6.72849586547945e-09	2.62926	0.057	0.012	0.000200307	up
CLDN4	6.82904532547593e-09	6.26848	0.026	0.001	0.000203301	up
IFNGR1	6.87874419183388e-09	1.38414	0.228	0.131	0.00020478	up
ARHGAP24	6.92310495047987e-09	1.5939	0.191	0.104	0.000206101	up
DEPDC1	6.94799438317122e-09	5.485	0.026	0.001	0.000206842	up
GBP6	7.09339461376455e-09	4.73174	0.026	0.001	0.00021117	up
MBD2	7.10691055872798e-09	1.57428	0.141	0.064	0.000211573	up
SPC25	7.11791394868533e-09	4.52198	0.026	0.001	0.0002119	up
PI3	7.11894518054549e-09	4.48704	0.035	0.003	0.000211931	up
MYO19	7.29140244717961e-09	3.19146	0.046	0.008	0.000217065	up
CLEC11A	7.3318639004185e-09	1.25907	0.141	0.062	0.00021827	up
KALRN	7.37510587048946e-09	1.97497	0.101	0.037	0.000219557	up
NXT1	7.40521673236444e-09	-1.44836	0.042	0.133	0.000220453	down
UPF3A	7.52378392503198e-09	-1.03246	0.05	0.147	0.000223983	down
FAAP20	7.69691007470786e-09	-1.14933	0.092	0.205	0.000229137	down
BZW1	8.0240040078547e-09	1.1178	0.332	0.237	0.000238875	up
AKR1C3	8.2874606696883e-09	3.26889	0.077	0.023	0.000246718	up
ATF7IP	8.31696985279715e-09	1.41942	0.194	0.104	0.000247596	up
EPHB4	8.43680421836572e-09	3.28232	0.042	0.006	0.000251164	up
ARPC1B	8.46566673536285e-09	1.56283	0.156	0.075	0.000252023	up
CERCAM	8.51517236187244e-09	1.74134	0.123	0.051	0.000253497	up
FRY	8.70385080575955e-09	-1.04311	0.075	0.183	0.000259114	down
ADAMTSL2	8.82457454455053e-09	2.85019	0.037	0.004	0.000262708	up
CCDC74A	9.14260575969071e-09	3.34107	0.053	0.011	0.000272175	up
CHL1	9.42754702142556e-09	-8.22116	0	0.058	0.000280658	down
IPO7	9.45348318991107e-09	1.31265	0.281	0.186	0.00028143	up
DHRS3	9.54743670258877e-09	-1.60237	0.022	0.101	0.000284227	down
CAMK2D	9.81047158182638e-09	1.69526	0.143	0.066	0.000292058	up
RAPH1	1.00509729558335e-08	2.39845	0.11	0.044	0.000299217	up
TMEM134	1.03999406696894e-08	-1.64146	0.029	0.113	0.000309606	down
VAMP8	1.04481605359742e-08	2.34986	0.103	0.039	0.000311042	up
MARCH2	1.10702525591649e-08	-1.37737	0.028	0.111	0.000329561	down
CD40	1.12583585367197e-08	1.72273	0.134	0.059	0.000335161	up
TRIM36	1.16063382745827e-08	-6.94058	0	0.057	0.000345521	down
ADPRHL1	1.18644234317866e-08	-4.37727	0.002	0.061	0.000353204	down
KIF26B	1.18758600096124e-08	6.50227	0.028	0.001	0.000353544	up
RXFP1	1.1952026830196e-08	5.1974	0.028	0.001	0.000355812	up
KIF15	1.2144526501824e-08	4.65223	0.028	0.001	0.000361543	up
SPRR2E	1.22145042915016e-08	6.9204	0.022	0	0.000363626	up
SERPINB4	1.22145042915016e-08	7.25408	0.022	0	0.000363626	up
ANKRD29	1.22447485928746e-08	-2.54077	0.017	0.089	0.000364526	down
USP18	1.28218238180744e-08	3.56189	0.028	0.001	0.000381706	up
EIF4E2	1.28806552746757e-08	1.32204	0.22	0.128	0.000383457	up
RPGRIP1L	1.30303784431926e-08	2.41165	0.064	0.016	0.000387914	up
PSMD2	1.31140967384311e-08	1.2088	0.268	0.172	0.000390407	up
BTN3A2	1.34560645390104e-08	1.78631	0.132	0.059	0.000400587	up
GFPT1	1.37140286807296e-08	1.358	0.222	0.132	0.000408267	up
GRIN2A	1.42867007205826e-08	-6.67009	0	0.057	0.000425315	down
FOXF2	1.46220448337765e-08	1.75925	0.099	0.036	0.000435298	up
TSR3	1.48337523360922e-08	-1.00601	0.053	0.149	0.000441601	down
EPHA4	1.56188614760483e-08	-3.10911	0.006	0.068	0.000464974	down
SRP54	1.57962879599585e-08	1.26585	0.213	0.122	0.000470255	up
CDC7	1.59024004161849e-08	2.65302	0.05	0.01	0.000473414	up
UBA3	1.61260216366977e-08	1.4582	0.202	0.114	0.000480072	up
BCHE	1.6408714977182e-08	-4.42272	0.004	0.064	0.000488487	down
IQGAP2	1.65842930889054e-08	-3.31862	0.022	0.096	0.000493714	down
SEPT1	1.69451567078478e-08	-2.76997	0.011	0.078	0.000504457	down
PSMA5	1.73697723843953e-08	1.05456	0.281	0.181	0.000517098	up
CLIP2	1.73928197871662e-08	2.19263	0.083	0.027	0.000517784	up
SMYD4	1.74324564272266e-08	-2.59234	0.017	0.088	0.000518964	down
CYP4X1	1.7665787802783e-08	-1.05197	0.039	0.126	0.000525911	down
IFNAR1	1.7820066630806e-08	1.34562	0.272	0.181	0.000530503	up
ATP2C1	1.7906274991414e-08	1.57398	0.139	0.063	0.00053307	up
GTSE1	1.81163757982553e-08	4.40184	0.029	0.002	0.000539325	up
AC091182.1	1.81669468646033e-08	-1.84221	0.022	0.098	0.00054083	down
AP003555.2	1.83342423903475e-08	3.90092	0.029	0.002	0.00054581	up
YEATS2	1.86063900750337e-08	2.08183	0.072	0.02	0.000553912	up
SETX	1.87179124614699e-08	1.3848	0.207	0.119	0.000557232	up
BAG2	1.92845166361523e-08	-1.021	0.064	0.164	0.0005741	down
TRIM5	1.9328779357933e-08	2.23845	0.077	0.024	0.000575418	up
HLF	1.96335682912978e-08	-2.10107	0.007	0.071	0.000584491	down
AC005884.1	1.98185316129942e-08	-3.18175	0.006	0.068	0.000589998	down
GATAD2A	2.00881963773824e-08	1.62027	0.136	0.061	0.000598026	up
SIGIRR	2.02814476813836e-08	-1.6974	0.048	0.137	0.000603779	down
HYOU1	2.08000455264684e-08	1.74413	0.11	0.044	0.000619217	up
KYNU	2.19434974813172e-08	3.53287	0.044	0.008	0.000653258	up
NBL1	2.23520395657896e-08	-1.08251	0.13	0.252	0.00066542	down
HOXA5	2.26941950331023e-08	-2.97507	0.002	0.059	0.000675606	down
SERPINE2	2.28786953189451e-08	2.00048	0.095	0.035	0.000681099	up
MLKL	2.30303001085409e-08	2.89847	0.044	0.008	0.000685612	up
C1QTNF7	2.33397456363587e-08	-1.7375	0.031	0.113	0.000694824	down
LINC00963	2.45648776106532e-08	-1.60809	0.018	0.091	0.000731296	down
MGAT3	2.45968497889121e-08	2.79508	0.044	0.008	0.000732248	up
DEXI	2.52050044678189e-08	-1.39171	0.029	0.109	0.000750353	down
SLC39A7	2.55684600180663e-08	1.58649	0.182	0.099	0.000761173	up
SSRP1	2.58771512068817e-08	1.27361	0.253	0.162	0.000770363	up
PRRC1	2.65455579323796e-08	1.59646	0.149	0.072	0.000790261	up
HAPLN2	2.662510912842e-08	-6.93621	0	0.055	0.000792629	down
DBF4	2.68072232341962e-08	1.83482	0.055	0.012	0.000798051	up
KIF20B	2.77683684102244e-08	2.18083	0.083	0.027	0.000826664	up
CCDC144NL-AS1	2.78369134407003e-08	5.41852	0.024	0.001	0.000828705	up
SNHG10	2.8073290022672e-08	-2.53622	0.017	0.087	0.000835742	down
FAHD2B	2.86307118238006e-08	-1.63133	0.024	0.1	0.000852336	down
TENM2	2.8710344415755e-08	3.48537	0.024	0.001	0.000854707	up
CYSLTR2	2.92002465272676e-08	3.54685	0.039	0.005	0.000869291	up
CTSG	2.92413529784167e-08	-2.99926	0.006	0.066	0.000870515	down
CUL2	2.96187822236516e-08	1.88133	0.127	0.057	0.000881751	up
NCK2	2.96325230685902e-08	1.46659	0.194	0.109	0.00088216	up
CABP1	3.20097301891847e-08	-1.89816	0.009	0.074	0.00095293	down
CIP2A	3.20904795051826e-08	2.59506	0.051	0.011	0.000955334	up
SP110	3.21695009090727e-08	1.46921	0.134	0.061	0.000957686	up
DMTN	3.27564404295072e-08	-6.28318	0	0.054	0.000975159	down
CHRDL1	3.27564471451171e-08	-7.0264	0	0.054	0.000975159	down
ACYP1	3.29051981780496e-08	-1.47376	0.04	0.126	0.000979588	down
SYCP2	3.33292987548836e-08	2.2227	0.051	0.011	0.000992213	up
SORL1	3.36420069333915e-08	-2.50734	0.009	0.073	0.00100152	down
ACVR1	3.439348444839e-08	1.93293	0.095	0.035	0.00102389	up
ASAH1	3.47164101932876e-08	1.14427	0.422	0.363	0.00103351	up
FIGN	3.56113653915732e-08	-3.24052	0.007	0.069	0.00106015	down
AKTIP	3.59567390289715e-08	-1.07818	0.039	0.124	0.00107043	down
KANSL1-AS1	3.64276190845729e-08	-4.35781	0.004	0.061	0.00108445	down
PM20D2	3.72740514881541e-08	-2.29306	0.015	0.083	0.00110965	down
CTTNBP2	3.80925773717924e-08	-3.85708	0.004	0.061	0.00113402	down
COL7A1	3.84788717137515e-08	2.57133	0.05	0.01	0.00114552	up
SYNJ2	3.8631342921771e-08	2.61607	0.05	0.01	0.00115006	up
INTS13	3.92270760836187e-08	2.43183	0.07	0.02	0.00116779	up
LINC01936	4.02945511735635e-08	-6.55312	0	0.053	0.00119957	down
IGF2R	4.04051067244106e-08	1.49131	0.171	0.09	0.00120286	up
AQP3	4.172434545951e-08	2.45708	0.05	0.01	0.00124213	up
MOB1A	4.28165576725257e-08	1.19448	0.308	0.219	0.00127465	up
NGF	4.52553427729809e-08	-2.68879	0.006	0.065	0.00134725	down
AKR1C1	4.65773666255745e-08	3.15189	0.077	0.025	0.00138661	up
IRAK3	4.66643121945054e-08	2.37022	0.061	0.016	0.0013892	up
ALDH6A1	4.71003408484481e-08	-1.65148	0.024	0.098	0.00140218	down
SLC12A8	4.88281851580537e-08	4.24813	0.026	0.001	0.00145362	up
FZD10	4.89878953889714e-08	3.64217	0.046	0.009	0.00145837	up
CMKLR1	4.92056909444319e-08	-4.68252	0.002	0.057	0.00146485	down
OLFM4	4.95847615593434e-08	7.74067	0.02	0	0.00147614	up
TLR7	4.95847615593434e-08	6.76769	0.02	0	0.00147614	up
LINC01060	4.95847615593434e-08	6.27261	0.02	0	0.00147614	up
SOX11	4.95847615593434e-08	7.59721	0.02	0	0.00147614	up
LINC01142	4.95847615593434e-08	6.94845	0.02	0	0.00147614	up
GLUD1	5.02230495625045e-08	1.53704	0.209	0.126	0.00149514	up
UBE2Z	5.17144634843262e-08	1.62973	0.128	0.059	0.00153954	up
SOX6	5.21159276970468e-08	-3.00728	0.007	0.068	0.00155149	down
IMMP2L	5.34619937411976e-08	-1.79121	0.022	0.094	0.00159156	down
EFEMP1	5.52061709279395e-08	-1.64436	0.029	0.106	0.00164349	down
SF3B3	5.54029784573269e-08	1.6687	0.116	0.049	0.00164935	up
CELF2	5.63178810563584e-08	-2.52138	0.006	0.064	0.00167658	down
SDR39U1	5.66765856662556e-08	-1.38856	0.037	0.118	0.00168726	down
HDGF	5.68045580335132e-08	1.42315	0.185	0.103	0.00169107	up
NCKAP5	5.93637876776259e-08	1.53079	0.116	0.048	0.00176726	up
KPNB1	5.99722078055969e-08	1.09742	0.323	0.235	0.00178537	up
USO1	6.03063453743533e-08	1.30601	0.229	0.142	0.00179532	up
CACNA1A	6.09510516866112e-08	-6.3197	0	0.052	0.00181451	down
SEMA3B	6.22971175834387e-08	-4.23695	0.002	0.056	0.00185459	down
SNF8	6.32998379963595e-08	-1.01764	0.117	0.23	0.00188444	down
GSTM5	6.38867438845335e-08	-2.81741	0.002	0.056	0.00190191	down
CNDP2	6.49498796438987e-08	1.55435	0.105	0.042	0.00193356	up
CDCP1	6.73183919551616e-08	4.61525	0.028	0.002	0.00200407	up
PPP1R3C	6.78581394619669e-08	-2.20591	0.017	0.084	0.00202014	down
CDR2L	6.86773124551029e-08	2.48882	0.066	0.019	0.00204452	up
COL4A5	7.04614614649215e-08	-1.76551	0.013	0.078	0.00209764	down
CCL20	7.05701175627429e-08	3.48988	0.042	0.008	0.00210087	up
ATRN	7.1559723354276e-08	2.24891	0.066	0.019	0.00213033	up
CFI	7.19403136945293e-08	2.611	0.051	0.012	0.00214166	up
LYRM1	7.41847825333432e-08	-1.22263	0.04	0.123	0.00220848	down
SPTB	7.49494287498416e-08	-6.27066	0	0.051	0.00223124	down
PARP12	7.62424374820595e-08	2.73624	0.051	0.012	0.00226974	up
DUSP7	7.79008927318933e-08	2.28285	0.051	0.012	0.00231911	up
MAN2A1	7.88929599600273e-08	1.66275	0.116	0.05	0.00234864	up
SEC24A	7.99022009344477e-08	2.06205	0.07	0.021	0.00237869	up
FAM98A	8.21354450925565e-08	1.40968	0.13	0.06	0.00244517	up
XPNPEP1	8.66250569898026e-08	2.27987	0.09	0.033	0.00257883	up
C6orf226	8.69357025438524e-08	-2.01965	0.017	0.083	0.00258808	down
MGST2	8.80220864918925e-08	-1.09939	0.077	0.175	0.00262042	down
RGS2	8.97609069388277e-08	-1.02468	0.101	0.209	0.00267218	down
CCNA2	9.09658111526624e-08	2.85819	0.029	0.003	0.00270805	up
SGF29	9.15395711690341e-08	-1.57172	0.018	0.087	0.00272513	down
CDH19	9.48801586995589e-08	-6.28603	0.004	0.058	0.00282458	down
FAM96A	9.56584461522164e-08	1.33507	0.178	0.097	0.00284775	up
RNF24	9.84834462165383e-08	1.19994	0.134	0.063	0.00293185	up
SLC7A6	9.88125874203863e-08	3.68089	0.031	0.003	0.00294165	up
FANCL	1.00138593080477e-07	2.9376	0.059	0.016	0.00298113	up
GPR176	1.02950688106921e-07	2.35945	0.068	0.02	0.00306484	up
TNIP1	1.03883714723592e-07	1.14268	0.222	0.135	0.00309262	up
PUM3	1.06728967637625e-07	1.28944	0.161	0.083	0.00317732	up
FAM207A	1.06972802892271e-07	-1.93807	0.018	0.086	0.00318458	down
NXPH3	1.07991668469472e-07	-3.65367	0.004	0.058	0.00321491	down
EPCAM	1.10407857179301e-07	6.6677	0.022	0.001	0.00328684	up
SPRR1A	1.10407857179301e-07	5.86414	0.022	0.001	0.00328684	up
RHCG	1.10785457721029e-07	5.36424	0.022	0.001	0.00329808	up
SCEL	1.11164307883154e-07	4.96329	0.022	0.001	0.00330936	up
IQGAP3	1.12692284683167e-07	5.17718	0.022	0.001	0.00335485	up
RHOD	1.13288692181075e-07	-6.46428	0	0.05	0.0033726	down
KIF5C	1.13288703751986e-07	-6.6688	0	0.05	0.0033726	down
LINC00310	1.13288703751986e-07	-6.67276	0	0.05	0.0033726	down
SLC17A9	1.13463875081037e-07	4.77058	0.022	0.001	0.00337782	up
TROAP	1.13463875081037e-07	4.6735	0.022	0.001	0.00337782	up
BRIP1	1.14240576674328e-07	4.42879	0.022	0.001	0.00340094	up
XPA	1.16015132837033e-07	-1.09845	0.062	0.152	0.00345377	down
DNAAF5	1.17253253425514e-07	2.51616	0.059	0.016	0.00349063	up
MCM4	1.17382281646546e-07	2.10703	0.095	0.038	0.00349447	up
PAXX	1.20066339050932e-07	-1.9011	0.024	0.094	0.00357437	down
NOMO1	1.21729026610809e-07	1.87096	0.086	0.031	0.00362387	up
SKA2	1.22934142917866e-07	1.20136	0.22	0.134	0.00365975	up
LARP1	1.23813330283266e-07	1.40399	0.165	0.088	0.00368592	up
SNAI2	1.27868110515635e-07	1.37371	0.2	0.117	0.00380663	up
LTBP4	1.28705112703915e-07	-1.38007	0.077	0.171	0.00383155	down
ZNF532	1.29073676174676e-07	1.79353	0.139	0.069	0.00384252	up
CKAP5	1.2932755025636e-07	1.2019	0.154	0.078	0.00385008	up
DPM3	1.38250530875206e-07	-1.13317	0.094	0.193	0.00411572	down
DRD1	1.39257850310265e-07	-6.4163	0	0.049	0.00414571	down
GFRA1	1.39925874550014e-07	-4.56134	0.002	0.053	0.00416559	down
CTNND1	1.4075528260674e-07	1.40965	0.161	0.086	0.00419028	up
NUBP2	1.42145487241675e-07	-1.08814	0.044	0.128	0.00423167	down
TYMS	1.44713962298339e-07	1.92135	0.084	0.031	0.00430813	up
CTHRC1	1.48200053095652e-07	2.40253	0.075	0.025	0.00441192	up
DOCK4	1.49785799639357e-07	2.73975	0.051	0.012	0.00445912	up
DUSP22	1.50252933185409e-07	-1.52248	0.031	0.106	0.00447303	down
TUBA4A	1.53910525090157e-07	-1.98925	0.026	0.096	0.00458192	down
FRMD3	1.54053943121402e-07	-1.08058	0.044	0.127	0.00458619	down
CARD19	1.55375130479174e-07	-1.24992	0.048	0.132	0.00462552	down
ATR	1.56607744600641e-07	2.2613	0.079	0.027	0.00466221	up
FGF1	1.57585951883042e-07	-1.20238	0.033	0.11	0.00469133	down
PAX8-AS1	1.67403159999945e-07	-4.8397	0.002	0.053	0.00498359	down
ARHGAP21	1.67548483769845e-07	1.67535	0.138	0.068	0.00498792	up
TOR1AIP2	1.69414585027052e-07	1.54382	0.152	0.079	0.00504347	up
SMAD9	1.71661539596498e-07	-3.05601	0.004	0.057	0.00511036	down
REL	1.7219708404609e-07	-1.95546	0.028	0.099	0.00512631	down
WFDC1	1.72941546470517e-07	1.49754	0.239	0.158	0.00514847	up
BCAS4	1.79448247694587e-07	-3.3517	0.006	0.06	0.00534217	down
TSSC4	1.79976572619053e-07	-1.51088	0.035	0.111	0.0053579	down
KCNQ3	1.88425528789482e-07	4.32465	0.024	0.001	0.00560943	up
STC2	1.89606733314329e-07	5.00005	0.024	0.001	0.00564459	up
CDCA3	1.90200016503339e-07	4.14065	0.024	0.001	0.00566225	up
HMGB1P8	1.9358253693821e-07	-3.64113	0.004	0.056	0.00576295	down
VPS13C	1.93960515275549e-07	1.13559	0.279	0.192	0.0057742	up
COTL1	1.94185115434505e-07	1.42559	0.132	0.063	0.00578089	up
CDH3	2.01761577950366e-07	6.75748	0.018	0	0.00600644	up
CDC45	2.01761577950366e-07	6.57903	0.018	0	0.00600644	up
CXCL6	2.01761577950366e-07	7.26306	0.018	0	0.00600644	up
TMPRSS11D	2.01761577950366e-07	6.53317	0.018	0	0.00600644	up
LAD1	2.01761577950366e-07	6.68974	0.018	0	0.00600644	up
MMP10	2.01761577950366e-07	7.68692	0.018	0	0.00600644	up
NR2F2-AS1	2.0663773015392e-07	-1.70284	0.026	0.096	0.00615161	down
SELENON	2.07212716842267e-07	1.9122	0.103	0.043	0.00616872	up
PDZRN4	2.10348338705313e-07	-6.27797	0	0.048	0.00626207	down
KCNB1	2.10348360153698e-07	-6.10948	0	0.048	0.00626207	down
NT5C	2.11630022352957e-07	-1.19798	0.053	0.138	0.00630023	down
NPDC1	2.11836910987693e-07	-1.60321	0.018	0.083	0.00630638	down
LYST	2.15135283067074e-07	1.38842	0.147	0.074	0.00640458	up
ZC3H6	2.19980746993443e-07	-1.85124	0.024	0.092	0.00654883	down
SPOPL	2.20210803332421e-07	-1.26373	0.035	0.111	0.00655568	down
SLC39A6	2.20741729698091e-07	1.48196	0.174	0.097	0.00657148	up
SNRPA	2.25051707618093e-07	-1.15925	0.04	0.119	0.00669979	down
NECAP2	2.26599617683617e-07	2.12496	0.11	0.048	0.00674587	up
MAP1A	2.38390406772081e-07	1.27606	0.198	0.117	0.00709688	up
SPINT2	2.43623447493837e-07	2.77704	0.053	0.014	0.00725267	up
FAM173A	2.53866307359825e-07	-2.18831	0.017	0.079	0.0075576	down
UBE2L6	2.5397676420711e-07	1.10973	0.251	0.165	0.00756089	up
SLC35B3	2.5556656493862e-07	1.89146	0.09	0.035	0.00760822	up
ADAMTS14	2.57687798683804e-07	4.07611	0.026	0.002	0.00767137	up
FENDRR	2.58022581695658e-07	-3.37595	0.009	0.065	0.00768133	down
EPDR1	2.58095448349591e-07	-2.15189	0.017	0.079	0.0076835	down
DUSP26	2.58480388322083e-07	-6.1688	0	0.047	0.00769496	down
PRR34-AS1	2.59640076309073e-07	-1.227	0.031	0.104	0.00772949	down
PLK4	2.61458413652461e-07	3.87245	0.026	0.002	0.00778362	up
SLC25A1	2.65362205797666e-07	-1.01918	0.05	0.132	0.00789983	down
FAM212B-AS1	2.77080818037286e-07	2.56705	0.026	0.002	0.0082487	up
LCORL	2.82232663147767e-07	1.83864	0.075	0.026	0.00840207	up
EFNB2	2.87721748167582e-07	3.45251	0.037	0.006	0.00856548	up
ERLEC1	2.90987849388391e-07	1.06949	0.321	0.237	0.00866271	up
SNTB2	2.97868508375793e-07	1.57646	0.108	0.047	0.00886755	up
EFTUD2	3.0007861079905e-07	1.71561	0.097	0.04	0.00893334	up
LCN2	3.026354252306e-07	4.29446	0.035	0.005	0.00900946	up
AC019197.1	3.02853908206411e-07	-2.69024	0.007	0.062	0.00901596	down
MOSPD1	3.03660339171541e-07	2.13307	0.072	0.024	0.00903997	up
S1PR5	3.04150293915429e-07	3.01067	0.037	0.006	0.00905455	up
SYDE1	3.04976547362627e-07	1.44317	0.119	0.055	0.00907915	up
ADGRE2	3.05220818843439e-07	2.9774	0.051	0.013	0.00908642	up
ABCA1	3.15297218374121e-07	1.67163	0.101	0.042	0.0093864	up
AC114284.1	3.15873894266777e-07	3.96622	0.028	0.003	0.00940357	up
PCOLCE2	3.17592403325292e-07	-6.7366	0	0.046	0.00945473	down
AP002387.2	3.17592403325292e-07	-6.65092	0	0.046	0.00945473	down
DNAJB2	3.18843936695612e-07	-1.60447	0.024	0.091	0.00949198	down
AC138393.1	3.2345499479396e-07	-4.22438	0.002	0.05	0.00962926	down
SAR1A	3.25453549083688e-07	1.10659	0.275	0.19	0.00968875	up
CDCA8	3.25502147597192e-07	3.57105	0.028	0.003	0.0096902	up
MFSD12	3.33551527476402e-07	2.42695	0.061	0.018	0.00992983	up
GINS4	3.33589971558755e-07	2.73553	0.028	0.003	0.00993097	up
JCAD	3.43331677806927e-07	2.49299	0.035	0.005	0.010221	up
NDFIP2	3.46617862905849e-07	1.68961	0.105	0.045	0.0103188	up
FANCD2	3.51519851977918e-07	3.42962	0.029	0.003	0.0104647	up
LINC00839	3.53344884541738e-07	3.44064	0.029	0.003	0.0105191	up
SPRED1	3.53588117744362e-07	1.25263	0.189	0.11	0.0105263	up
MICALL1	3.54172165905185e-07	1.52852	0.075	0.026	0.0105437	up
F11R	3.54250252718684e-07	3.59664	0.031	0.004	0.010546	up
S100B	3.54278038846069e-07	-5.6151	0.006	0.057	0.0105469	down
PML	3.5841106905252e-07	1.98317	0.099	0.042	0.0106699	up
PTGIR	3.60208195326176e-07	1.37547	0.132	0.063	0.0107234	up
BST1	3.62870839882635e-07	1.8773	0.061	0.018	0.0108027	up
KNTC1	3.66316285453436e-07	3.10159	0.044	0.01	0.0109052	up
PLP1	3.68906649862984e-07	-7.32487	0.002	0.05	0.0109824	down
ZWINT	3.75905900444058e-07	2.96604	0.031	0.004	0.0111907	up
DLGAP1-AS1	3.76243742311237e-07	-1.59443	0.02	0.085	0.0112008	down
IGF1R	3.96067712879013e-07	1.89743	0.101	0.043	0.0117909	up
RAP2C	3.97452882530797e-07	2.51589	0.055	0.015	0.0118322	up
RARA-AS1	3.97768111557345e-07	-3.32061	0.009	0.064	0.0118416	down
CENPQ	4.04138787858779e-07	1.88116	0.064	0.02	0.0120312	up
ARF5	4.10441483209851e-07	-1.23804	0.015	0.075	0.0122188	down
WDR12	4.1499384322517e-07	1.63239	0.094	0.038	0.0123544	up
LYNX1	4.29830317684874e-07	-2.95526	0.006	0.057	0.012796	down
BRCA2	4.31432249012025e-07	2.1989	0.044	0.01	0.0128437	up
PPL	4.50141301681569e-07	5.08162	0.02	0.001	0.0134007	up
KCND2	4.53201731412007e-07	4.62965	0.02	0.001	0.0134918	up
ZC3HAV1	4.56946308815041e-07	1.4474	0.18	0.103	0.0136033	up
ICAM1	4.62428944072696e-07	1.48198	0.149	0.078	0.0137665	up
PERP	4.64443772517195e-07	1.6641	0.185	0.11	0.0138265	up
TMEM214	4.6906249912672e-07	1.89826	0.095	0.04	0.013964	up
TBC1D10B	4.69433573194646e-07	2.11732	0.05	0.012	0.013975	up
C10orf128	4.79475922564254e-07	1.70124	0.095	0.039	0.014274	up
FAM98C	4.86620565714367e-07	-3.46617	0.006	0.057	0.0144867	down
RAB3A	4.93130530089834e-07	-3.82292	0.002	0.049	0.0146805	down
LRRK2	4.94278386849815e-07	-1.99033	0.007	0.061	0.0147147	down
EBPL	4.9798548624422e-07	-1.05631	0.046	0.125	0.014825	down
YIPF5	5.00071955090992e-07	1.09427	0.207	0.126	0.0148871	up
PHF1	5.01940026867287e-07	-1.38984	0.031	0.102	0.0149428	down
NECTIN2	5.07139968516094e-07	1.34788	0.13	0.063	0.0150976	up
SLC25A23	5.20344896047328e-07	-1.45149	0.015	0.074	0.0154907	down
TTC37	5.43387195145351e-07	1.05214	0.253	0.17	0.0161766	up
CRYBG3	5.43564857531733e-07	1.58907	0.13	0.064	0.0161819	up
IFNGR2	5.4428807719746e-07	1.19554	0.183	0.106	0.0162035	up
TMEM33	5.5136397730808e-07	1.77451	0.123	0.059	0.0164141	up
SLC39A10	5.59233108720904e-07	1.42853	0.095	0.04	0.0166484	up
STT3B	5.73742703268764e-07	1.29652	0.209	0.13	0.0170803	up
CD109	5.74276239355238e-07	1.66698	0.075	0.027	0.0170962	up
TP53	5.75207082938782e-07	1.80498	0.105	0.046	0.0171239	up
TTBK2	5.77312401089894e-07	-1.73685	0.015	0.074	0.0171866	down
SLC25A43	5.92746360300254e-07	2.15955	0.048	0.012	0.0176461	up
LYRM9	5.99541631887459e-07	-4.07748	0.002	0.048	0.0178484	down
MALSU1	6.02949029360687e-07	-1.00272	0.094	0.189	0.0179498	down
GEM	6.05857387083574e-07	1.35056	0.202	0.123	0.0180364	up
GPR180	6.19015694834373e-07	2.1859	0.061	0.018	0.0184281	up
USP9X	6.44479861758563e-07	1.53664	0.185	0.113	0.0191862	up
MATN2	6.50305793949957e-07	-4.57798	0.009	0.062	0.0193596	down
TRIO	6.56411138867896e-07	1.58398	0.123	0.06	0.0195414	up
MAOB	6.61776706666013e-07	-2.40239	0.006	0.056	0.0197011	down
CSGALNACT2	7.20829973205575e-07	1.36163	0.174	0.1	0.0214591	up
XKR4	7.23111567402112e-07	-8.28702	0	0.044	0.021527	down
COLEC12	7.23111640915033e-07	-6.60922	0	0.044	0.021527	down
ALKAL2	7.34943954514195e-07	-4.23633	0.002	0.048	0.0218793	down
ZSWIM4	7.40661574014915e-07	4.09552	0.022	0.001	0.0220495	up
TCF3	7.45544507440662e-07	1.95	0.07	0.024	0.0221949	up
TNFAIP1	7.45894791364055e-07	1.66294	0.116	0.055	0.0222053	up
SHARPIN	7.72404889914774e-07	-1.40514	0.033	0.102	0.0229945	down
TMEM80	7.75097918405609e-07	-2.4928	0.017	0.075	0.0230747	down
SPCS3	7.81847887271034e-07	1.13604	0.257	0.175	0.0232756	up
ZBTB10	8.01772564732058e-07	-1.04032	0.048	0.126	0.0238688	down
RAPGEF2	8.09642473355129e-07	1.45343	0.141	0.074	0.0241031	up
AREL1	8.21920576396975e-07	3.05062	0.037	0.007	0.0244686	up
LTF	8.23505575942986e-07	8.05142	0.017	0	0.0245158	up
CELSR1	8.23505575942986e-07	6.3863	0.017	0	0.0245158	up
VDR	8.23505575942986e-07	6.71155	0.017	0	0.0245158	up
NEK2	8.23505575942986e-07	6.3633	0.017	0	0.0245158	up
CRNN	8.23505575942986e-07	6.56039	0.017	0	0.0245158	up
MAL2	8.23505575942986e-07	6.91845	0.017	0	0.0245158	up
RF00019-290	8.23505575942986e-07	6.94649	0.017	0	0.0245158	up
TYRP1	8.23505575942986e-07	7.55598	0.017	0	0.0245158	up
SCG2	8.23505575942986e-07	7.16358	0.017	0	0.0245158	up
AL356234.3	8.23505575942986e-07	6.65485	0.017	0	0.0245158	up
AC022035.1	8.23505575942986e-07	6.30028	0.017	0	0.0245158	up
CCDC153	8.2582128547493e-07	-2.14596	0.011	0.065	0.0245847	down
GULP1	8.40472138908604e-07	-1.49461	0.026	0.091	0.0250209	down
GAS7	8.41515038290579e-07	-4.23054	0.006	0.055	0.0250519	down
DNAJB11	8.43691383615281e-07	1.59073	0.123	0.06	0.0251167	up
EIF4G1	8.44024280983857e-07	1.12153	0.244	0.164	0.0251266	up
SLC16A1	8.49545527066739e-07	2.39733	0.059	0.018	0.025291	up
PLBD2	8.6012675888652e-07	1.70825	0.103	0.046	0.025606	up
TMF1	8.6814959110932e-07	1.10679	0.257	0.177	0.0258448	up
MEOX2	8.76934337524006e-07	-1.24761	0.028	0.094	0.0261063	down
CMTM5	8.88049380420336e-07	-7.15784	0	0.043	0.0264372	down
TCEAL2	9.00049850120819e-07	-2.23782	0.004	0.051	0.0267945	down
CERS6	9.07445410287112e-07	1.8622	0.09	0.037	0.0270146	up
DENND2A	9.1088978302113e-07	1.3652	0.068	0.023	0.0271172	up
CHCHD7	9.1274974577497e-07	-1.0064	0.059	0.141	0.0271726	down
CENPX	9.23545904510273e-07	-1.17753	0.092	0.183	0.027494	down
MICU3	9.50406521623317e-07	-1.3691	0.035	0.105	0.0282936	down
CHCHD5	9.51624048470673e-07	-1.15858	0.061	0.143	0.0283298	down
CRMP1	9.55044923518833e-07	2.31988	0.044	0.01	0.0284317	up
DDX60	9.55905025274922e-07	1.73744	0.106	0.048	0.0284573	up
EVA1C	9.60014575101094e-07	-2.59388	0.007	0.058	0.0285796	down
SGO1	9.62724114204634e-07	4.23286	0.024	0.002	0.0286603	up
RPL41P1	9.92459137449543e-07	-1.3855	0.029	0.096	0.0295455	down
MIR100HG	9.93905870210996e-07	-2.04742	0.015	0.072	0.0295886	down
NCALD	1.01411091043807e-06	-1.02608	0.05	0.127	0.0301901	down
DSG2	1.01637807538658e-06	3.34217	0.024	0.002	0.0302576	up
CLDN7	1.01787188821337e-06	2.39096	0.035	0.006	0.030302	up
CUEDC1	1.02028972171793e-06	-2.68238	0.009	0.061	0.030374	down
TIMELESS	1.03338828652602e-06	2.63061	0.035	0.006	0.030764	up
MAD2L1	1.03869408059571e-06	2.08838	0.05	0.013	0.0309219	up
EPHB6	1.05461240487431e-06	-4.94536	0.002	0.046	0.0313958	down
MT1F	1.05884250774217e-06	-2.23334	0.022	0.083	0.0315217	down
R3HCC1	1.06734159802734e-06	-1.01103	0.046	0.122	0.0317748	down
SLFN12	1.07059473909347e-06	2.11439	0.053	0.015	0.0318716	up
FNDC3A	1.08878203469967e-06	1.44571	0.22	0.145	0.032413	up
SERTAD1	1.08971335465555e-06	-1.39987	0.05	0.125	0.0324408	down
GFOD1	1.09051316701595e-06	-6.40276	0	0.042	0.0324646	down
SIRPA	1.09821422416109e-06	2.94266	0.042	0.01	0.0326938	up
ADCY4	1.10323696278985e-06	4.75489	0.026	0.003	0.0328434	up
PRKAG2	1.10334829480591e-06	-1.33534	0.024	0.087	0.0328467	down
CD69	1.11782129645816e-06	-1.05399	0.057	0.138	0.0332775	down
SIPA1L1	1.13769646231e-06	-1.37066	0.022	0.084	0.0338692	down
MCM10	1.14234732848439e-06	3.88978	0.026	0.003	0.0340077	up
CLDND2	1.14797659611321e-06	-3.02587	0.006	0.054	0.0341753	down
FOXQ1	1.15156044504724e-06	3.65151	0.026	0.003	0.034282	up
FPR3	1.16184516793022e-06	3.1855	0.031	0.005	0.0345881	up
CBFB	1.19048146920324e-06	1.92062	0.09	0.038	0.0354406	up
AL359091.5	1.19161817972585e-06	3.56585	0.029	0.004	0.0354745	up
RPP40	1.19386104716566e-06	2.69299	0.042	0.01	0.0355412	up
HSPBP1	1.21423945904585e-06	-1.7155	0.028	0.092	0.0361479	down
STON2	1.2205768135765e-06	4.11589	0.028	0.003	0.0363366	up
SPAG5	1.22788351716019e-06	2.66535	0.026	0.003	0.0365541	up
XPO1	1.22881643189027e-06	1.25858	0.237	0.16	0.0365819	up
PPP3R1	1.23534754197771e-06	1.74422	0.097	0.042	0.0367763	up
SLC5A3	1.26737743744126e-06	-1.52266	0.015	0.071	0.0377298	down
ARHGAP28	1.2678568326019e-06	3.24051	0.028	0.003	0.0377441	up
CNIH4	1.27837117740318e-06	1.15979	0.281	0.199	0.0380571	up
IL10RB	1.28888713421727e-06	3.11801	0.028	0.003	0.0383702	up
RPL24P4	1.30602648952198e-06	-3.07506	0.006	0.053	0.0388804	down
REM1	1.32451713294057e-06	1.44013	0.119	0.058	0.0394309	up
WISP2	1.33902375794587e-06	-6.23635	0	0.042	0.0398627	down
GABRB2	1.33902375794587e-06	-6.56579	0	0.042	0.0398627	down
COX6A2	1.33902375794587e-06	-6.82128	0	0.042	0.0398627	down
ANGPTL7	1.33902375794587e-06	-9.3939	0	0.042	0.0398627	down
STUM	1.33902375794587e-06	-6.25811	0	0.042	0.0398627	down
PCSK2	1.33902375794587e-06	-8.24507	0	0.042	0.0398627	down
RCN1	1.34386395723985e-06	1.45511	0.183	0.111	0.0400068	up
TPPP	1.37085227684488e-06	-2.82396	0.006	0.053	0.0408103	down
AP001528.2	1.39100310356486e-06	-3.02874	0.002	0.046	0.0414102	down
EIF3J-AS1	1.40111068123282e-06	-2.18483	0.015	0.07	0.0417111	down
DPY19L1	1.43839739550422e-06	2.33185	0.055	0.016	0.0428211	up
ZDHHC13	1.44304044791442e-06	2.70276	0.04	0.009	0.0429593	up
ZSWIM7	1.45557708523932e-06	-1.16076	0.053	0.13	0.0433325	down
ANXA3	1.46619994623651e-06	-3.19211	0.013	0.066	0.0436488	down
TTLL5	1.49405990559071e-06	2.37764	0.051	0.014	0.0444782	up
AP3M2	1.51258296457357e-06	1.68178	0.116	0.056	0.0450296	up
NAB1	1.5323148179521e-06	1.36949	0.217	0.143	0.045617	up
AC022400.7	1.53490488451087e-06	-1.3791	0.035	0.102	0.0456941	down
DNM3OS	1.54687536450615e-06	2.10214	0.068	0.024	0.0460505	up
BIRC3	1.55702357430886e-06	-1.3038	0.05	0.124	0.0463526	down
F13A1	1.57497639137035e-06	-5.01085	0.002	0.045	0.046887	down
SLC31A1	1.58407164371095e-06	1.82653	0.097	0.043	0.0471578	up
PDLIM4	1.59163859590472e-06	-1.91307	0.035	0.101	0.0473831	down
TRAF4	1.60551645891823e-06	2.0624	0.051	0.014	0.0477962	up
PMAIP1	1.62749754193332e-06	1.73473	0.079	0.031	0.0484506	up
NUDCD1	1.62822927251928e-06	1.47975	0.075	0.028	0.0484724	up
LYN	1.63992484876483e-06	1.78415	0.062	0.02	0.0488206	up
CADM3	1.64403411676835e-06	-7.47548	0	0.041	0.0489429	down
PRDM16	1.64562988983321e-06	-2.60016	0.004	0.049	0.0489904	down
RARA	1.65402644637447e-06	-1.07711	0.039	0.108	0.0492404	down
HS3ST1	1.6575705419995e-06	-1.8308	0.015	0.07	0.0493459	down
SEMA3C	1.66301416221112e-06	-2.15555	0.015	0.07	0.0495079	down
NMT1	1.66554727339976e-06	1.24716	0.194	0.12	0.0495833	up
AGTRAP	1.66965215797356e-06	1.50529	0.099	0.044	0.0497055	up
BUB3	1.67881421748205e-06	1.0892	0.248	0.168	0.0499783	up

## Sheet: Plasma_cell(PCR_T_B_vs_PCR_T_A)
Table S4 Differentially expressed genes in Plasma cells due to treatment (PCR_T_B_vs_PCR_T_A)
Gene	p_val	avg_log2FC	pct.1	pct.2	p_val_adj	change
RPL13	1.07228127198506e-129	-2.32832	0.673	0.993	3.19218134669952e-125	down
RPLP2	1.20785550138783e-100	-1.97463	0.68	0.98	3.59578582763157e-96	down
ZFP36	1.98998132107513e-88	-1.84834	0.468	0.937	5.92417439284065e-84	down
RPS28	2.6738411785337e-83	-1.92092	0.516	0.942	7.96002518849484e-79	down
RPL27A	4.06518248848785e-77	-1.68571	0.761	0.981	1.21020482682283e-72	down
RPLP1	9.42882854925667e-77	-1.45498	0.949	0.995	2.80696225911371e-72	down
RPL12	2.86321364119762e-74	-1.927	0.527	0.949	8.52378700984533e-70	down
RPL18	7.72292212817059e-72	-1.74487	0.589	0.954	2.29911391755638e-67	down
RPL3	2.03159336391964e-69	-1.48323	0.669	0.966	6.04805344438878e-65	down
FTL	1.22988612992562e-68	-1.30593	0.87	0.997	3.66137100878857e-64	down
RPL10	1.51383000602544e-67	-1.37494	0.704	0.971	4.50667192793774e-63	down
FTH1	2.55354246810239e-67	-1.89211	0.552	0.935	7.60189592754081e-63	down
RPL13A	1.56141106728095e-66	-1.45607	0.744	0.988	4.6483207472954e-62	down
H1FX	1.92792249230701e-66	-2.96037	0.119	0.621	5.73942525959797e-62	down
RPS12	1.03669904350851e-65	-1.73126	0.581	0.954	3.08625305252482e-61	down
TIMP1	1.95353954985412e-65	-2.28027	0.137	0.662	5.81568723991571e-61	down
TSC22D3	7.4689024872172e-65	-1.41095	0.318	0.85	2.22349227044456e-60	down
IGHA1	3.87765853949604e-64	-2.16973	0.369	0.85	1.15437894720797e-59	down
KLF6	9.55204286744448e-64	-1.88553	0.254	0.775	2.84364316163822e-59	down
RPS3	2.27209642516931e-63	-1.58461	0.625	0.969	6.76403105772903e-59	down
RPS9	4.17063013828994e-63	-1.57412	0.495	0.91	1.24159659216891e-58	down
HSPA1A	4.57835544876792e-62	-1.83266	0.406	0.869	1.36297641709821e-57	down
RPS2	1.203593534668e-61	-1.79384	0.691	0.981	3.58309795270665e-57	down
FOSB	5.23506981817694e-61	-1.49565	0.289	0.829	1.55848028487127e-56	down
RPS15	2.89651898773076e-60	-1.48399	0.667	0.951	8.62293702647448e-56	down
RPL37	3.72612464440893e-60	-1.55226	0.729	0.973	1.10926730664054e-55	down
RPL30	1.75505946393334e-59	-1.37688	0.664	0.976	5.22481202412956e-55	down
RPS27A	1.10549442238658e-58	-1.38972	0.707	0.971	3.29105689544484e-54	down
JUNB	2.05393858971482e-58	-1.45489	0.433	0.889	6.11457518158103e-54	down
RPS21	1.0209964423025e-57	-1.59896	0.565	0.947	3.03950640873453e-53	down
CYBA	3.01030834181455e-57	-1.55993	0.442	0.867	8.9616879335819e-53	down
CST3	3.7428963269189e-57	-2.34737	0.121	0.602	1.11426023652376e-52	down
RPS15A	4.94148552099385e-57	-1.52287	0.453	0.899	1.47108023959987e-52	down
RPL37A	4.83025519461852e-56	-1.22436	0.762	0.983	1.43796697143793e-51	down
RPS23	7.96317121320891e-56	-1.4922	0.647	0.962	2.37063607017229e-51	down
ZFP36L2	2.63558177034185e-55	-1.47374	0.243	0.746	7.8461269303077e-51	down
MT2A	9.92875122045083e-55	-2.18474	0.258	0.724	2.95578923832821e-50	down
JCHAIN	3.3358683007752e-54	-2.27905	0.594	0.862	9.93087993140777e-50	down
FOS	9.05848781883628e-54	-1.28407	0.761	0.957	2.69671182366756e-49	down
LMNA	1.8570788222771e-53	-2.33204	0.091	0.538	5.52852365391894e-49	down
DNAJB1	2.65382317498998e-53	-1.53567	0.408	0.828	7.90043159194518e-49	down
BTG1	4.68836286659437e-53	-1.71814	0.225	0.72	1.39572562538514e-48	down
HSPB1	1.90083922896608e-51	-2.22565	0.42	0.824	5.65879838463202e-47	down
MGP	4.6875664765682e-50	-2.64755	0.035	0.423	1.39548854007435e-45	down
UBC	1.31512169379363e-49	-1.08074	0.702	0.973	3.91511728242365e-45	down
IER2	1.44663349861591e-49	-1.36059	0.47	0.863	4.30662792537956e-45	down
RPL14	1.68438796189866e-49	-1.57838	0.572	0.932	5.01442296257232e-45	down
RPL28	2.49201991528767e-48	-1.29576	0.486	0.898	7.4187432878114e-44	down
SNHG5	9.9192712576502e-48	-1.72987	0.227	0.693	2.95296705340246e-43	down
DUSP1	2.68268348163161e-47	-1.27036	0.492	0.891	7.98634872481729e-43	down
DDIT4	3.95364317946811e-47	-1.6921	0.152	0.601	1.17699957452766e-42	down
RPL8	1.15318901470087e-46	-1.30118	0.609	0.932	3.43304369676449e-42	down
VIM	1.50349393140373e-46	-1.81314	0.375	0.79	4.4759014337889e-42	down
RPS20	1.64124985297273e-46	-1.24521	0.57	0.925	4.8860008122998e-42	down
CD63	2.34985686056153e-46	-1.46418	0.276	0.735	6.99552387389167e-42	down
HSPA1B	3.24026795432337e-46	-1.21285	0.393	0.823	9.64627770002068e-42	down
KLF2	5.44249136908381e-46	-1.65612	0.11	0.543	1.62022968057625e-41	down
RPL9	8.07083115797631e-46	-1.28564	0.574	0.922	2.40268643572955e-41	down
RPL11	1.47304381109913e-45	-1.1581	0.726	0.966	4.38525142564212e-41	down
IGHA2	3.27721413603921e-45	-1.05768	0.192	0.606	9.75626648298874e-41	down
RPL5	5.48199377869713e-45	-1.28725	0.574	0.918	1.63198954791814e-40	down
TAGLN2	2.02839768327813e-44	-1.66674	0.21	0.659	6.03853990311898e-40	down
RPL35A	3.21799222452352e-44	-1.21069	0.707	0.951	9.57996285240652e-40	down
GPX4	1.32099835949779e-43	-2.0536	0.163	0.573	3.93261211622492e-39	down
RPL19	4.35561814348037e-43	-1.31177	0.665	0.937	1.29666752131411e-38	down
RPL24	1.40700480061069e-42	-1.16802	0.607	0.932	4.18865329141801e-38	down
PPDPF	1.75762657158469e-42	-2.21662	0.133	0.527	5.23245430360761e-38	down
RPL7A	6.57177910419904e-42	-1.14096	0.616	0.927	1.95641863932005e-37	down
RPL36	1.1664764045841e-41	-1.24576	0.669	0.962	3.47260025644686e-37	down
CIRBP	3.46319730727577e-41	-1.6036	0.174	0.59	1.030993838376e-36	down
NOP53	3.77844924946566e-41	-1.75881	0.082	0.462	1.12484434156593e-36	down
ATP5F1D	5.53703325248049e-41	-2.03917	0.137	0.526	1.64837479926344e-36	down
SMAP2	8.9389824576028e-41	-2.1166	0.093	0.464	2.66113507762835e-36	down
CDKN1A	5.33327603226723e-40	-1.56336	0.154	0.556	1.58771627480595e-35	down
RPL18A	1.24413321169632e-39	-1.15333	0.711	0.954	3.70378457121996e-35	down
RPL23	1.36629546800271e-39	-1.13616	0.675	0.962	4.06746160824408e-35	down
EMP1	3.11488660534025e-39	-2.13046	0.095	0.462	9.27301742409794e-35	down
TPSB2	1.53708899295115e-38	-4.68544	0.024	0.324	4.57591393201556e-34	down
ATF3	3.39446646554746e-38	-1.39931	0.219	0.631	1.01053266679348e-33	down
RPL23A	9.67151304258447e-38	-1.08621	0.804	0.962	2.8792094327774e-33	down
EEF1B2	1.8556198701741e-37	-1.19371	0.543	0.889	5.52418035350829e-33	down
UBB	8.98305843646342e-37	-1.00586	0.797	0.949	2.67425649653516e-32	down
RPL29	9.90843874381842e-37	-1.35975	0.534	0.879	2.94974221403474e-32	down
SNHG6	1.01852891424491e-36	-2.12302	0.099	0.447	3.0321605777071e-32	down
IGHG4	1.65937990543126e-36	1.31756	0.839	0.529	4.93997397846887e-32	up
RPL41	5.71914096447345e-36	-1.01915	0.603	0.918	1.70258826512375e-31	down
SPRR1B	8.06605477413119e-36	3.55518	0.375	0.082	2.40126450625886e-31	up
FKBP5	9.70581835934827e-36	-1.95925	0.051	0.367	2.88942212557798e-31	down
MZT2B	1.27373146021469e-35	-2.04122	0.108	0.452	3.79189855705914e-31	down
RPS25	1.16486593458296e-34	-1.03834	0.581	0.918	3.46780588725347e-30	down
S100A7	2.0222728281409e-34	7.06444	0.247	0.009	6.02030620937547e-30	up
MT1E	4.45126202382481e-34	-1.97434	0.121	0.473	1.32514070449265e-29	down
LGALS3	4.79191316860584e-34	-1.79261	0.166	0.519	1.42655255029396e-29	down
ITM2B	5.62449461156147e-34	-1.03647	0.272	0.708	1.67441204586185e-29	down
S100A10	1.63329784469166e-33	-1.25921	0.329	0.73	4.86232768364707e-29	down
SLC25A6	2.11059163996693e-33	-1.12834	0.316	0.717	6.28323131218154e-29	down
JUND	2.24790378367482e-33	-1.13566	0.216	0.611	6.69200956399995e-29	down
RPL41P5	3.6267447694591e-33	-1.60195	0.101	0.435	1.07968191786797e-28	down
RPS3A	8.98707511800487e-33	-1.04729	0.702	0.949	2.67545226263005e-28	down
RPL9P9	1.05055698185957e-32	-1.25814	0.221	0.611	3.12750813499594e-28	down
IGFBP7	1.47222645784404e-32	-1.70499	0.082	0.403	4.38281816500171e-28	down
SQSTM1	3.04495698866298e-32	-1.69835	0.15	0.495	9.06483695524969e-28	down
ZFAS1	1.01000430578277e-31	-1.87793	0.154	0.49	3.00678281831531e-27	down
RNASET2	1.68948206308851e-31	-1.62856	0.066	0.367	5.02958810181449e-27	down
SPARCL1	3.06595717181864e-31	-1.71918	0.049	0.336	9.12735450050408e-27	down
UBA52	5.17042951826338e-31	-1.02191	0.483	0.855	1.53923686758701e-26	down
DUSP2	5.20464778010966e-31	-1.89232	0.097	0.411	1.54942364413865e-26	down
RPSA	3.05469171971926e-30	-1.19966	0.367	0.739	9.09381724960424e-26	down
BTF3	5.04568893590276e-30	-1.21705	0.3	0.679	1.50210159621825e-25	down
CYR61	6.43238911626429e-30	-3.40113	0.011	0.241	1.91492223991188e-25	down
JTB	1.09835682304825e-29	-1.30917	0.161	0.497	3.26980826221465e-25	down
AREG	1.25140652141727e-29	-2.48349	0.04	0.3	3.7254372142592e-25	down
SNHG7	1.58619187099154e-29	-3.94233	0.018	0.251	4.72209319994182e-25	down
PNRC1	3.61998701443308e-29	-1.09615	0.258	0.631	1.07767013419673e-24	down
SERPINE1	5.80877138674908e-29	-2.06489	0.027	0.273	1.7292712418352e-24	down
GADD45A	1.10373510078736e-28	-1.76232	0.152	0.468	3.28581939504397e-24	down
MYADM	2.93716717079601e-28	-2.1323	0.049	0.312	8.74394666745974e-24	down
RPS6	5.33349474156544e-28	-1.00766	0.782	0.957	1.58778138456403e-23	down
MZT2A	6.60891943026527e-28	-2.13547	0.073	0.343	1.96747531438997e-23	down
SFRP2	1.05066764849983e-27	-3.66078	0.016	0.235	3.12783758958398e-23	down
TSPO	1.2657384933643e-27	-2.04817	0.133	0.427	3.76810349474553e-23	down
SPAG4	2.84485991952236e-27	-1.60551	0.13	0.435	8.46914798041806e-23	down
MT-ND3	3.02719491568342e-27	-1.11073	0.751	0.944	9.01195926398955e-23	down
SRSF7	5.2466884212499e-27	-1.00025	0.26	0.619	1.5619391430061e-22	down
MAP1LC3B	5.55976016343562e-27	-1.04954	0.185	0.522	1.65514060065478e-22	down
CTGF	5.69720984852715e-27	-2.68567	0.015	0.229	1.69605937190653e-22	down
SELENOW	5.70907312704664e-27	-1.98866	0.115	0.401	1.69959106992178e-22	down
RNU4ATAC	6.96031264530925e-27	-4.65045	0.005	0.205	2.07208507450856e-22	down
TUBB4B	1.37954991107786e-26	-1.42479	0.143	0.457	4.10692008527879e-22	down
RGCC	1.38179528865205e-26	-1.78722	0.124	0.416	4.11360457431715e-22	down
EZR	3.84309409511222e-26	-1.39027	0.207	0.532	1.14408911211491e-21	down
SERTAD1	9.11945261729497e-26	-2.26335	0.038	0.271	2.71486104416871e-21	down
ACKR1	1.04180532306928e-25	-3.04889	0.007	0.203	3.10145444677726e-21	down
S100A4	1.44069423410579e-25	-1.19761	0.177	0.509	4.28894673493295e-21	down
NENF	5.35709036140804e-25	-1.67023	0.086	0.35	1.59480580059117e-20	down
TUBA1A	5.53257008940521e-25	-3.35856	0.022	0.23	1.64704611561593e-20	down
TM4SF1	7.24820516877662e-25	-1.68151	0.079	0.341	2.1577906787448e-20	down
CD99	8.34898667918624e-25	-1.08226	0.139	0.444	2.48549333439374e-20	down
MIF	1.02429226415161e-24	-2.63053	0.048	0.275	3.04931807037934e-20	down
CLU	1.34044218195725e-24	-2.16651	0.035	0.258	3.99049637568674e-20	down
PAF1	2.05391225072047e-24	-1.88153	0.055	0.295	6.11449677039483e-20	down
TUBA4A	2.73461438516441e-24	-1.15139	0.188	0.5	8.14094702463444e-20	down
GADD45B	3.83364118466417e-24	-1.05984	0.494	0.79	1.14127498067452e-19	down
GNG7	4.27223595956418e-24	-1.36757	0.044	0.276	1.27184464516226e-19	down
YPEL5	4.90247209478524e-24	-1.43052	0.166	0.468	1.45946594261757e-19	down
ALKBH7	5.89769969169289e-24	-1.92244	0.08	0.329	1.75574519821697e-19	down
FBLN1	9.95785979762137e-24	-3.7383	0.011	0.196	2.96445486175188e-19	down
BAG3	1.51886750713735e-23	-3.53092	0.013	0.2	4.52166856874788e-19	down
PABPC4	1.78435056419015e-23	-1.00087	0.135	0.435	5.31201162959408e-19	down
KRT15	2.57025719564669e-23	-3.36775	0.148	0.396	7.65165567144021e-19	down
UBE2S	4.48858726710386e-23	-2.9461	0.029	0.23	1.33625242941682e-18	down
BEST1	1.12648391253443e-22	-2.5168	0.015	0.2	3.35354260761501e-18	down
DDIT3	1.14413044020777e-22	-1.4191	0.11	0.374	3.40607632049852e-18	down
S100A8	1.33344678731462e-22	2.74546	0.572	0.437	3.96967108583562e-18	up
POLR1D	1.96856009898525e-22	-1.46593	0.133	0.406	5.86040341467908e-18	down
SELENOM	1.98914345921018e-22	-1.1489	0.174	0.464	5.92168007806869e-18	down
RPL13P12	2.05299600909788e-22	-1.14934	0.09	0.345	6.1117691190844e-18	down
THBS1	2.84674490774055e-22	-2.01622	0.035	0.241	8.47475959034362e-18	down
ENAM	2.93672982134172e-22	-1.79894	0.024	0.217	8.7426446781343e-18	down
LRRC75A-AS1	3.50317131036453e-22	-1.38585	0.201	0.49	1.04289409909552e-17	down
DCN	3.68729851046051e-22	-1.0824	0.126	0.394	1.09770876656409e-17	down
SYNGR2	4.02458813671926e-22	-1.13615	0.133	0.406	1.19811988830132e-17	down
SFRP4	8.40224805619384e-22	-7.03758	0	0.155	2.50134924632891e-17	down
TIMP3	1.12177497398911e-21	-1.86652	0.024	0.215	3.33952409756558e-17	down
ANKRD37	1.30927213977677e-21	-1.59978	0.075	0.311	3.89770316011545e-17	down
GNB2	1.46994769809232e-21	-2.18034	0.037	0.237	4.37603429722085e-17	down
REX1BD	3.36846420304405e-21	-1.84989	0.057	0.275	1.00279179324621e-16	down
PHLDA2	3.82992411895331e-21	-3.2705	0.027	0.212	1.1401684102124e-16	down
SNHG12	3.91829512262681e-21	-2.18872	0.026	0.213	1.166476458006e-16	down
TNFAIP3	4.47187758946258e-21	-1.11495	0.165	0.437	1.33127795838301e-16	down
ADGRE5	4.49650237955824e-21	-2.46435	0.031	0.222	1.33860875839449e-16	down
CD9	6.35344961889573e-21	-1.34583	0.17	0.444	1.89142195154526e-16	down
CEBPD	7.40737975302212e-21	-2.07346	0.038	0.235	2.20517695247469e-16	down
AL365357.1	8.49722146980505e-21	-3.71714	0.02	0.193	2.52962283156096e-16	down
ANXA11	9.17377201896619e-21	-1.62335	0.038	0.237	2.73103193004624e-16	down
C3	9.37414261873493e-21	-2.51616	0.011	0.177	2.79068225759739e-16	down
CCDC80	9.66346706615242e-21	-2.81147	0.013	0.181	2.87681414559357e-16	down
NR4A1	1.04795574945181e-20	-1.07461	0.177	0.468	3.11976426611803e-16	down
PDLIM1	1.19400162120155e-20	-1.66598	0.071	0.295	3.55454282631702e-16	down
MTND1P23	1.27569781004676e-20	4.09408	0.179	0.017	3.7977523805092e-16	up
ZC3H12A	1.40310143188761e-20	-2.29164	0.029	0.217	4.17703296272941e-16	down
GPX1	1.79545028135001e-20	-1.07745	0.194	0.48	5.34505548757897e-16	down
SPINT2	1.87431010569102e-20	-1.06799	0.088	0.326	5.57982118464215e-16	down
PMAIP1	2.37558344965705e-20	-1.51662	0.093	0.326	7.07211192962904e-16	down
EPB41L4A-AS1	5.84756018687054e-20	-2.78875	0.026	0.201	1.74081866763136e-15	down
TSPYL2	6.23422096632324e-20	-2.65201	0.027	0.205	1.85592758167443e-15	down
CD52	9.27770762382741e-20	-2.10879	0.049	0.246	2.76197355961342e-15	down
ICAM1	1.00040952087793e-19	-1.23228	0.102	0.341	2.97821914365358e-15	down
TSTD1	1.00529466517695e-19	-1.62804	0.084	0.304	2.99276221823177e-15	down
TGFB1	1.02396859425661e-19	-2.11027	0.031	0.213	3.04835450510194e-15	down
ADM	1.13378572318311e-19	-1.66944	0.071	0.288	3.37528009791611e-15	down
RPL3P4	1.39107563541954e-19	-1.17094	0.08	0.309	4.14123216664397e-15	down
CAPNS1	1.62529282527186e-19	-1.63202	0.06	0.27	4.83849674083432e-15	down
IER3	1.81417840712303e-19	-1.4325	0.28	0.549	5.40080911800527e-15	down
IGFBP6	2.6421630147372e-19	-1.53532	0.02	0.189	7.86571929487263e-15	down
TACSTD2	2.96727109148921e-19	-2.54167	0.08	0.283	8.83356603936337e-15	down
HMCES	3.40335470609496e-19	-1.26075	0.091	0.321	1.01317869600447e-14	down
KRT4	3.50340152275857e-19	-8.4644	0	0.137	1.04296263332522e-14	down
DEGS1	3.81237601749914e-19	-1.82928	0.06	0.263	1.13494434040949e-14	down
SERPINB3	4.61666797266121e-19	3.72745	0.212	0.041	1.37438205546124e-14	up
SMDT1	7.57496720080811e-19	-1.0307	0.177	0.449	2.25506773568058e-14	down
H2AFJ	7.79913326611655e-19	-2.14883	0.042	0.227	2.3218019733229e-14	down
COMTD1	1.11625360302372e-18	-2.4404	0.027	0.196	3.32308697620163e-14	down
PAXBP1	1.28308886411271e-18	-1.79985	0.042	0.229	3.81975554846353e-14	down
ELN	1.86531950271363e-18	-3.96333	0.002	0.137	5.55305615957847e-14	down
KRT19	1.90184597097721e-18	-2.57258	0.079	0.273	5.66179545559916e-14	down
HEBP2	2.22829395711231e-18	-1.87639	0.064	0.261	6.63363111032334e-14	down
LGALS7B	2.37577616716169e-18	-4.92773	0.007	0.148	7.07268564964034e-14	down
KRT14	2.58541838164371e-18	1.55207	0.41	0.177	7.69679052215331e-14	up
HMOX1	2.90035578947261e-18	-4.00796	0.004	0.14	8.63435918525997e-14	down
RRAD	3.06032507458125e-18	-7.8544	0	0.13	9.11058774702837e-14	down
CCDC85B	3.39251878099141e-18	-2.78945	0.026	0.188	1.00995284110114e-13	down
IFI6	3.62227606675258e-18	2.64226	0.336	0.145	1.07835158507224e-13	up
RNU5F-1	5.24459351966828e-18	-1.77929	0.022	0.183	1.56131549080525e-13	down
C15orf61	8.06847038172258e-18	-2.55009	0.015	0.164	2.40198363263881e-13	down
RPS4Y1	8.12095413824637e-18	-1.05678	0.112	0.346	2.41760804695594e-13	down
CD55	1.07313712206594e-17	-1.19545	0.093	0.312	3.19472921239032e-13	down
DUSP23	1.23745371580699e-17	-2.17844	0.037	0.206	3.6838997119574e-13	down
SOD1	1.28877199602087e-17	-1.19793	0.23	0.493	3.83667423215412e-13	down
TNFRSF4	1.61610555953086e-17	-4.06843	0.002	0.13	4.81114625072337e-13	down
MMP12	1.65503751107461e-17	8.25604	0.117	0	4.9270466704691e-13	up
BRI3	1.7958756923777e-17	-1.87807	0.046	0.224	5.34632193620842e-13	down
FSTL1	1.92528195644612e-17	-1.64244	0.024	0.183	5.7315643843401e-13	down
PEBP1	1.97572929061675e-17	-1.05567	0.17	0.423	5.88174609816606e-13	down
ID2	1.99277600157414e-17	-1.07921	0.093	0.307	5.93249415668621e-13	down
SPP1	2.25684738254154e-17	4.87897	0.152	0.015	6.71863465782618e-13	up
GNG11	2.71532686275868e-17	-2.34681	0.011	0.152	8.0835280704326e-13	down
HNRNPAB	3.21216654663369e-17	-1.29436	0.066	0.263	9.56261980932849e-13	down
HNRNPA0	4.37225086922069e-17	-1.03368	0.097	0.314	1.301619083767e-12	down
KRT6A	4.79336722284509e-17	1.13418	0.391	0.181	1.42698542224098e-12	up
UBE2D2	5.64253202839126e-17	-1.2156	0.121	0.343	1.67978178485208e-12	down
TNFRSF12A	5.79775399406247e-17	-1.65372	0.029	0.191	1.7259913640324e-12	down
SCAND1	6.0415400787923e-17	-1.51896	0.099	0.305	1.79856648145647e-12	down
FOSL1	7.8807165436422e-17	-3.01468	0.013	0.152	2.34608931504228e-12	down
CFD	1.06781813725896e-16	-3.64775	0.009	0.142	3.17889459461992e-12	down
C9orf16	1.17710999456685e-16	-1.7181	0.069	0.258	3.5042564538255e-12	down
TOMM20	1.23817404297077e-16	-1.04856	0.139	0.369	3.68604412592397e-12	down
TPSAB1	1.34582740167921e-16	-4.28273	0.011	0.145	4.00652817479901e-12	down
SIVA1	1.48034708449163e-16	-1.49827	0.071	0.263	4.40699327053157e-12	down
HSPA6	1.80165756164879e-16	-3.60862	0.027	0.177	5.36353456102845e-12	down
TNFRSF18	1.8459256175366e-16	-2.30165	0.007	0.137	5.49532056340644e-12	down
PRDX6	2.28484493980452e-16	-1.02582	0.128	0.355	6.80198338579806e-12	down
RAC1	2.49520883689778e-16	-1.27475	0.132	0.352	7.4282367074447e-12	down
CD151	3.15051164528046e-16	-1.34497	0.062	0.246	9.37907316799994e-12	down
DCXR	3.15665966503558e-16	-1.57966	0.059	0.237	9.39737582281092e-12	down
NINJ1	3.44175472434257e-16	-2.27675	0.027	0.177	1.02461038143678e-11	down
TIPARP	3.53849135249277e-16	-1.57507	0.057	0.234	1.0534088756371e-11	down
C6orf48	4.52996685586783e-16	-1.29862	0.088	0.285	1.34857113299185e-11	down
RHOC	4.83741968201027e-16	-2.64754	0.013	0.147	1.44009983933446e-11	down
MMP2	5.19217526137286e-16	-2.2342	0.026	0.174	1.5457105753107e-11	down
SERPINB4	5.3389709708306e-16	5.31054	0.128	0.009	1.58941165801627e-11	up
TUBB2A	7.12134409858712e-16	-1.60539	0.035	0.193	2.12002413814939e-11	down
NME3	7.5748092270716e-16	-2.35435	0.035	0.188	2.25502070689922e-11	down
COL14A1	8.47917517426916e-16	-3.76298	0.005	0.126	2.52425044937993e-11	down
TKT	9.20720593735403e-16	-1.33689	0.104	0.307	2.74098520755029e-11	down
SPARC	9.43335009679959e-16	-1.6055	0.144	0.348	2.80830832381724e-11	down
EIF1B	1.19165856181066e-15	-1.36238	0.06	0.237	3.54756753851035e-11	down
KLF9	1.3900754106187e-15	-1.99812	0.016	0.152	4.13825449741187e-11	down
UBXN1	1.43898632385479e-15	-1.65857	0.053	0.22	4.28386228611572e-11	down
FXYD5	1.4683538624235e-15	-1.06359	0.095	0.295	4.37128944843475e-11	down
CLTB	1.78560226730733e-15	-1.90961	0.057	0.224	5.31573794977393e-11	down
RPL10P9	1.89541262732592e-15	3.00668	0.199	0.049	5.64264339154925e-11	up
INSIG1	2.3323472870864e-15	-1.47234	0.037	0.193	6.94339787365622e-11	down
GSTM3	2.37317949884804e-15	-2.64554	0.033	0.179	7.06495536807061e-11	down
MEDAG	3.19355847324753e-15	-6.28242	0	0.108	9.50722357485789e-11	down
TMEM160	3.97234297854802e-15	-1.71029	0.053	0.217	1.18256650471375e-10	down
OAT	4.13523126084796e-15	-1.21844	0.079	0.266	1.23105834635444e-10	down
CHCHD10	5.27317055564998e-15	-1.21421	0.128	0.334	1.569822874417e-10	down
C19orf24	5.43050802009953e-15	-1.85157	0.035	0.183	1.61666223758363e-10	down
MAFF	5.91176060020247e-15	-1.95226	0.02	0.155	1.75993113068027e-10	down
MFAP4	8.57896120370515e-15	-2.60931	0.005	0.119	2.55395675034302e-10	down
ENO2	9.87317094292518e-15	-3.0076	0.018	0.147	2.93924298970883e-10	down
EFEMP1	1.03859276307903e-14	-2.4645	0.009	0.128	3.09189065568628e-10	down
CLTA	1.04665921494497e-14	-1.27863	0.084	0.266	3.11590448289118e-10	down
EIF2AK4	1.55969127299901e-14	-1.12008	0.08	0.265	4.64320091971805e-10	down
PRKCSH	1.63735089161982e-14	-1.16332	0.057	0.224	4.87439360435219e-10	down
ESYT2	2.0550744981417e-14	-1.47299	0.033	0.177	6.11795678096785e-10	down
SEL1L	2.23735462345059e-14	1.7633	0.415	0.251	6.6606047140124e-10	up
CSRNP1	2.55290840409649e-14	-1.227	0.029	0.169	7.60000831899525e-10	down
DDT	2.84535683606007e-14	-1.22765	0.115	0.307	8.47062730095084e-10	down
PDLIM4	3.25291733023144e-14	-2.3743	0.007	0.119	9.683934892099e-10	down
CAMLG	3.48886662005843e-14	-1.66732	0.035	0.177	1.03863559279139e-09	down
SLC7A5	4.06779003652527e-14	-1.34392	0.053	0.213	1.21098109387357e-09	down
COL6A2	4.77082439265355e-14	-2.30051	0.018	0.143	1.42027442169296e-09	down
TAGLN	4.78293259393749e-14	-1.89991	0.022	0.152	1.42387903321519e-09	down
GADD45G	5.04388655590076e-14	-2.47152	0.035	0.174	1.50156502769166e-09	down
PHB2	5.33796264253384e-14	-1.12776	0.079	0.254	1.58911147868232e-09	down
AC090498.1	6.57111388705482e-14	-1.13458	0.053	0.212	1.95622060417622e-09	down
BCL2L11	7.05878230031461e-14	-1.28133	0.06	0.22	2.10139949080366e-09	down
RPL23AP74	8.08476110570482e-14	-2.3757	0.013	0.13	2.40683338116833e-09	down
BIK	8.21631740384254e-14	-1.34526	0.035	0.176	2.44599769112392e-09	down
KRT10	8.22288706701416e-14	-1.00908	0.21	0.43	2.44795347985011e-09	down
BAD	9.11917508689987e-14	-2.13633	0.018	0.142	2.71477842337009e-09	down
RTL8C	9.25720519012825e-14	-1.71774	0.042	0.188	2.75586998510118e-09	down
MFAP5	9.40048838984245e-14	-1.82029	0.018	0.142	2.7985253936561e-09	down
ZNF296	9.82090250481079e-14	-1.7012	0.042	0.188	2.92368267568217e-09	down
ALDH2	1.07002133371372e-13	-2.39581	0.018	0.14	3.18545351046576e-09	down
NQO1	1.11617495662083e-13	-2.52443	0.062	0.212	3.3228528458602e-09	down
DEFB1	1.1274566255269e-13	-3.60295	0.024	0.15	3.35643837419358e-09	down
COMT	1.12896906217727e-13	-1.28176	0.059	0.215	3.36094089810174e-09	down
RTL8A	1.21127479453056e-13	-1.53849	0.035	0.174	3.60596506331748e-09	down
AQP3	1.23128318225739e-13	-1.0111	0.13	0.333	3.66553003358026e-09	down
MIDN	1.26946444166089e-13	-1.43028	0.048	0.198	3.77919564282448e-09	down
FAAP20	1.30269432808739e-13	-1.95067	0.035	0.171	3.87812101471616e-09	down
GABARAPL1	1.9767686704922e-13	-2.49164	0.013	0.126	5.88484033205528e-09	down
CRIP2	1.99388956332105e-13	-2.53751	0.018	0.138	5.93580923000676e-09	down
MRFAP1	2.0038791670156e-13	-1.15649	0.059	0.215	5.96554828020543e-09	down
MYC	2.03356044826381e-13	-1.3308	0.086	0.261	6.05390945448136e-09	down
RPL13AP5	3.14940077860449e-13	-1.21559	0.033	0.169	9.37576611790556e-09	down
CTHRC1	3.41046016567468e-13	-2.25882	0.018	0.137	1.01529399132135e-08	down
EBPL	3.47344954593516e-13	-1.914	0.042	0.181	1.0340459298249e-08	down
SNRNP70	3.53764130525734e-13	-1.63227	0.033	0.167	1.05315581657511e-08	down
PER1	3.5694948281223e-13	-3.11696	0.004	0.102	1.06263861033201e-08	down
MT1A	3.62502651332555e-13	-6.15008	0	0.092	1.07917039301702e-08	down
PPP1R14B	3.86648187698112e-13	-2.04977	0.035	0.167	1.15105165477728e-08	down
PARVB	4.11380162388296e-13	-1.57537	0.031	0.164	1.22467874342996e-08	down
CRABP2	4.2284657829541e-13	-2.37379	0.051	0.196	1.25881426358544e-08	down
PITX1	4.93099264498431e-13	-3.0137	0.02	0.137	1.46795651041183e-08	down
CAPNS2	6.86716234163759e-13	-2.30985	0.026	0.148	2.04435422910551e-08	down
CEBPB	7.9649244017865e-13	-1.27442	0.053	0.201	2.37115799441184e-08	down
CXCL2	8.76791392934413e-13	-1.43077	0.071	0.232	2.61020797676575e-08	down
EMD	1.01799478306626e-12	-1.67684	0.04	0.176	3.03057046918824e-08	down
MAP2K3	1.08472284576621e-12	-2.60281	0.015	0.125	3.229219911846e-08	down
MT1X	1.17890140981975e-12	-1.60779	0.225	0.433	3.5095894970334e-08	down
NDUFAF8	1.45665392996835e-12	-1.54782	0.068	0.22	4.33645874951576e-08	down
CBR1	1.77628097265466e-12	-2.04437	0.144	0.311	5.28798845559292e-08	down
SEPT1	2.12521504431977e-12	-3.08056	0.015	0.121	6.32676518693997e-08	down
FBN1	2.24986916979786e-12	-2.04433	0.015	0.123	6.69786051848822e-08	down
PLK3	2.37892225490911e-12	-1.29822	0.033	0.16	7.08205155286441e-08	down
NME4	2.5954389179567e-12	-1.68341	0.029	0.152	7.72662165875708e-08	down
KLF4	2.65691438922394e-12	-1.33717	0.06	0.208	7.90963413671966e-08	down
MERTK	2.7123604490147e-12	-1.7866	0.033	0.159	8.07469705671676e-08	down
ZFAND2A	2.80802803707769e-12	-1.20697	0.073	0.227	8.35949946638029e-08	down
ERRFI1	3.06864377391844e-12	-1.87916	0.018	0.13	9.13535251495519e-08	down
SERPING1	3.2035595257451e-12	-1.17826	0.027	0.148	9.53699670814316e-08	down
S100A13	3.34061301923508e-12	-1.88944	0.027	0.147	9.94500495826283e-08	down
PGLS	3.60628622238115e-12	-2.21932	0.018	0.128	1.07359140840287e-07	down
C4orf48	3.76591295651948e-12	-1.87698	0.053	0.189	1.12111228715585e-07	down
BTG3	3.8860515277165e-12	-1.26679	0.057	0.201	1.1568775398012e-07	down
SNHG16	4.95650125699511e-12	-1.19083	0.053	0.195	1.47555042420744e-07	down
GLA	5.02036853068112e-12	-1.28126	0.057	0.2	1.49456371158377e-07	down
CXCL14	5.03877822676272e-12	-1.97238	0.079	0.229	1.50004427810726e-07	down
KRT18	5.17469776664161e-12	-2.10193	0.037	0.16	1.54050752512921e-07	down
HK1	5.52205231470287e-12	-1.36028	0.033	0.157	1.64391497408704e-07	down
CCL3	5.56657450895476e-12	-1.72773	0.091	0.254	1.65716923131583e-07	down
CD69	5.61569833904247e-12	-1.18326	0.068	0.218	1.67179339553294e-07	down
MIB2	5.93480529080887e-12	-3.82566	0.005	0.097	1.7667915350738e-07	down
AL590867.2	6.3050715582031e-12	-1.72465	0.038	0.166	1.87701980287706e-07	down
CBR3	6.44268466721868e-12	-3.89358	0.005	0.097	1.917987225431e-07	down
AKNA	6.64364684914827e-12	-2.24548	0.011	0.111	1.97781366699144e-07	down
DNPH1	7.10384089209651e-12	-1.37895	0.06	0.203	2.11481343357713e-07	down
EHD1	7.73969046660851e-12	-1.87769	0.013	0.114	2.30410585190935e-07	down
CCR10	7.86654618047412e-12	-4.95446	0.002	0.087	2.34187079792714e-07	down
IMPA2	8.32058608600563e-12	-2.14405	0.027	0.143	2.47703847780388e-07	down
PCBD1	8.33550311576126e-12	-1.30426	0.049	0.184	2.48147927756213e-07	down
COPRS	8.41948503010371e-12	-2.36581	0.018	0.125	2.50648069346187e-07	down
ECI1	8.57340816026933e-12	-1.22097	0.049	0.184	2.55230360931218e-07	down
RPS19BP1	1.00134868270895e-11	-1.15612	0.097	0.259	2.98101502842455e-07	down
TP53AIP1	1.01759203750786e-11	-3.14935	0.016	0.119	3.0293714956609e-07	down
SOCS1	1.11726516856288e-11	-1.86205	0.022	0.131	3.32609840681169e-07	down
ID1	1.15898991470145e-11	-1.37022	0.059	0.198	3.45031297606621e-07	down
CHMP1B	1.19401783168578e-11	-1.18909	0.055	0.195	3.55459108492857e-07	down
HIST1H2AE	1.31433086899725e-11	-1.396	0.102	0.261	3.9127629970048e-07	down
AMPD1	1.3521300891067e-11	-3.11779	0.007	0.099	4.02529127527064e-07	down
SAMD9L	1.36219352809995e-11	2.86155	0.146	0.034	4.05525013315356e-07	up
H1FX-AS1	1.41448860554496e-11	-4.05977	0.002	0.085	4.21093257870735e-07	down
H2AFX	1.46004746106932e-11	-1.75398	0.031	0.148	4.34656129160335e-07	down
MMP1	1.52036945524579e-11	7.76357	0.075	0	4.52613986826671e-07	up
JSRP1	1.57152746710035e-11	-1.98484	0.064	0.201	4.67843726955775e-07	down
BLVRB	1.6473273133618e-11	-1.5871	0.069	0.212	4.90409341187807e-07	down
BAX	1.75890282780874e-11	-1.56701	0.049	0.181	5.23625371838661e-07	down
SH3BP5	1.86073487503475e-11	-1.42	0.024	0.135	5.53940772297844e-07	down
BCL7C	1.98403262809617e-11	-2.56235	0.015	0.114	5.90646513384229e-07	down
PTMS	2.38167478428548e-11	-1.51427	0.04	0.164	7.09024583281789e-07	down
IL18	2.90683963729025e-11	-1.85347	0.048	0.174	8.65366160021309e-07	down
HSPA2	3.07580024794719e-11	-3.06512	0.009	0.101	9.15665733813877e-07	down
APRT	3.09122527321106e-11	-1.02232	0.176	0.355	9.20257763834931e-07	down
NNMT	3.09568088828198e-11	-1.57115	0.016	0.118	9.21584200441546e-07	down
MTCH1	3.85374386268007e-11	-1.46402	0.037	0.157	1.14725954791986e-06	down
TMEM259	4.70806454153894e-11	-2.13739	0.016	0.116	1.40159081401614e-06	down
SELENOH	4.72138592965671e-11	-1.35508	0.04	0.162	1.4055565912588e-06	down
CARMIL1	4.72562608687506e-11	-1.86048	0.022	0.128	1.40681888606271e-06	down
SLC9A3R1	4.94351590857124e-11	-1.45662	0.051	0.179	1.47168468598166e-06	down
TCEAL3	5.1122220978858e-11	-1.66433	0.024	0.131	1.5219085185406e-06	down
CSNK1D	5.17859369189723e-11	-1.27126	0.033	0.148	1.54166734207781e-06	down
MKNK2	6.42993445054681e-11	-1.02227	0.068	0.21	1.91419148592779e-06	down
PTX3	6.48791665688198e-11	-5.87304	0	0.075	1.93145278875377e-06	down
FCGRT	7.5288828021263e-11	-1.13336	0.033	0.148	2.241348410193e-06	down
CCL5	7.91765193408052e-11	-1.11725	0.033	0.145	2.35708498077577e-06	down
BMF	7.91803265481335e-11	-1.98943	0.011	0.102	2.35719832133793e-06	down
IGFBP4	8.38678903390026e-11	-1.99592	0.018	0.118	2.49674709539211e-06	down
ATG101	8.535353157338e-11	-1.85855	0.02	0.121	2.54097463493952e-06	down
FAM174A	8.63210725422622e-11	-1.8804	0.022	0.125	2.56977832958315e-06	down
ARID5A	9.14326000414497e-11	-1.81624	0.013	0.106	2.72194850323396e-06	down
DEDD2	9.17749260579207e-11	-1.71633	0.018	0.118	2.7321395487443e-06	down
LTBP4	1.0033178549674e-10	-1.9365	0.013	0.106	2.98687725423795e-06	down
HBEGF	1.0179264094062e-10	-1.74138	0.033	0.145	3.03036692080225e-06	down
KRT6C	1.02896491085771e-10	1.98274	0.161	0.048	3.06322853962342e-06	up
HRAS	1.03201078210363e-10	-2.21753	0.015	0.109	3.07229609832251e-06	down
CHMP4B	1.03741115225564e-10	-1.07417	0.075	0.218	3.08837300026503e-06	down
SNORD3A	1.06593002446204e-10	-1.56544	0.06	0.193	3.17327368282349e-06	down
OTUD1	1.12458848157207e-10	-1.41349	0.06	0.193	3.34789990964004e-06	down
COQ4	1.1766440616212e-10	-1.2546	0.044	0.166	3.50286937144632e-06	down
AP2S1	1.20309793644135e-10	-1.01868	0.097	0.249	3.5816225567859e-06	down
PPIF	1.25886722742796e-10	-1.26365	0.037	0.152	3.74764773605305e-06	down
VPS28	1.44246496380885e-10	-1.22698	0.068	0.203	4.29421819725895e-06	down
ARL4A	1.4469299972726e-10	-1.45836	0.044	0.164	4.30751060188054e-06	down
TMEM134	1.62280844562619e-10	-1.43041	0.053	0.177	4.83110074262917e-06	down
COL6A1	1.73704513142901e-10	-1.30659	0.038	0.155	5.17118335626416e-06	down
TAX1BP3	2.09278707838325e-10	-1.83405	0.018	0.114	6.23022713234694e-06	down
TALDO1	2.11199175404758e-10	-1.18408	0.097	0.244	6.28739945179964e-06	down
RARRES3	2.30235104606167e-10	-2.22398	0.024	0.125	6.85409906412559e-06	down
R3HDM4	2.37650695793507e-10	-1.77229	0.018	0.114	7.07486121377272e-06	down
UNC93B1	2.38326641422595e-10	-2.4269	0.009	0.094	7.09498411515067e-06	down
METTL26	2.42317058460039e-10	-1.21636	0.055	0.181	7.21377883035536e-06	down
CPA3	2.53068532341363e-10	-2.36882	0.026	0.128	7.53385020780239e-06	down
CYC1	2.58275992120544e-10	-1.17947	0.106	0.256	7.6888762854286e-06	down
IER5	2.60582821124764e-10	-1.13722	0.086	0.23	7.75755058488422e-06	down
AL138785.1	2.72689285675598e-10	-1.43081	0.018	0.114	8.11796003456254e-06	down
LSM8	2.80605584653993e-10	-1.01656	0.099	0.246	8.35362825514938e-06	down
CCNG2	2.80883017255597e-10	-1.38968	0.018	0.114	8.36188742369912e-06	down
PLAC9	2.82546429803428e-10	-3.13803	0.004	0.08	8.41140721524806e-06	down
CXCL3	2.85704863891441e-10	-1.23497	0.048	0.171	8.5054337980482e-06	down
NR1H2	2.89060092876935e-10	-1.84173	0.016	0.109	8.60531896494635e-06	down
C1orf122	2.98586096098898e-10	-1.196	0.033	0.143	8.88890808086419e-06	down
ZBTB43	3.36781306744111e-10	-1.8001	0.015	0.106	1.00259795017722e-05	down
TWF2	3.42704392330222e-10	-1.17364	0.011	0.097	1.02023097596707e-05	down
RPS3AP26	3.56445460670898e-10	-1.09571	0.048	0.169	1.06113813641726e-05	down
AVPI1	3.57357063221228e-10	-2.62493	0.015	0.104	1.0638519772096e-05	down
ODF3B	3.64028085291007e-10	-1.31553	0.048	0.166	1.08371160991133e-05	down
SPON2	3.88766874376336e-10	-3.0921	0.009	0.092	1.15735898501835e-05	down
MMP24OS	3.92116329988115e-10	-2.28688	0.015	0.104	1.16733031437462e-05	down
SERPINB9	4.10409369646595e-10	-1.23911	0.029	0.133	1.22178869343791e-05	down
PSME2	4.28668506642731e-10	1.59114	0.397	0.278	1.27614614427541e-05	up
CCND3	4.53403574739614e-10	-1.23793	0.02	0.116	1.34978244199983e-05	down
MAP3K8	4.57159087518785e-10	-1.30438	0.04	0.154	1.36096260354342e-05	down
NDUFS7	4.76191214810708e-10	-1.00312	0.097	0.242	1.41762124649148e-05	down
RPS27AP16	4.94325955379678e-10	-1.34768	0.031	0.137	1.4716083691653e-05	down
CCND2	5.07199804174111e-10	2.53476	0.274	0.15	1.50993381702633e-05	up
RNF126	5.29395498583402e-10	-1.4457	0.029	0.133	1.57601039928279e-05	down
S100A16	5.48972007680135e-10	-1.0596	0.117	0.275	1.63428966686376e-05	down
BX284668.5	5.73855102504564e-10	-2.59656	0.007	0.087	1.70836664015609e-05	down
OSER1	5.87600645340103e-10	-1.26851	0.048	0.164	1.74928712117749e-05	down
ACTA2	5.90996899044686e-10	-1.29413	0.031	0.137	1.75939776845603e-05	down
PMP22	6.27342819906048e-10	-1.76283	0.013	0.099	1.86759957486031e-05	down
LINC01480	6.43705772218728e-10	-1.27559	0.042	0.155	1.91631208389515e-05	down
PLA2G16	6.47365043422653e-10	-1.79377	0.013	0.099	1.92720573426924e-05	down
CTSG	6.50939672778843e-10	-3.18276	0.009	0.09	1.93784740586261e-05	down
IL1R2	6.62645489655351e-10	-1.28454	0.029	0.131	1.97269562270398e-05	down
RF00003-11	6.68986792720202e-10	-2.94556	0.005	0.082	1.99157368192804e-05	down
DVL1	8.52428670089346e-10	-1.76803	0.015	0.102	2.53768015085598e-05	down
EEF1B2P6	8.69698715233926e-10	-1.04256	0.042	0.155	2.5890930752514e-05	down
IQGAP2	1.03081694715483e-09	-1.5014	0.031	0.133	3.06874205167991e-05	down
TSEN34	1.04048809571517e-09	-1.5208	0.026	0.123	3.09753306094406e-05	down
CCS	1.05221547469788e-09	-1.60026	0.018	0.109	3.13244546817558e-05	down
LPIN1	1.067788830062e-09	-1.09195	0.055	0.177	3.17880734709457e-05	down
ITGA5	1.15925627365513e-09	-1.81665	0.009	0.089	3.45110592667131e-05	down
CD82	1.16186813131526e-09	-1.31027	0.051	0.166	3.45888142692552e-05	down
MYLIP	1.17210286253232e-09	-1.38677	0.027	0.126	3.48935022175872e-05	down
TRAPPC6A	1.24440191760742e-09	-1.45566	0.029	0.13	3.7045845087173e-05	down
SNRPA	1.24942092417032e-09	-2.14469	0.018	0.108	3.71952609125503e-05	down
CNN3	1.386777594843e-09	-1.50888	0.015	0.101	4.1284368998476e-05	down
RAB13	1.3902697664251e-09	-1.32239	0.033	0.137	4.13883309464753e-05	down
RGS10	1.39545501156859e-09	-1.01664	0.029	0.13	4.15426956943968e-05	down
TNFRSF13B	1.41227493702322e-09	-6.15915	0	0.065	4.20434248751813e-05	down
PGGHG	1.47665556706479e-09	-2.33143	0.011	0.092	4.39600362315188e-05	down
RGS14	1.59996024697651e-09	-2.38328	0.015	0.099	4.76308165524906e-05	down
VAMP5	1.64288496479046e-09	-1.40067	0.055	0.171	4.89086854018119e-05	down
LYPD3	1.73873188164244e-09	-2.18031	0.029	0.126	5.17620481164954e-05	down
NBL1	1.74823028426628e-09	-2.55135	0.005	0.078	5.20448155626073e-05	down
AQP1	1.81341385240059e-09	-2.94039	0.005	0.078	5.39853303859657e-05	down
RAMP2	1.82789579192668e-09	-2.65366	0.005	0.078	5.44164577256572e-05	down
SBNO2	1.83731408381058e-09	-2.05118	0.015	0.099	5.46968402750411e-05	down
RAP2B	1.84392500876649e-09	-1.81725	0.018	0.106	5.48936475109784e-05	down
RND3	1.95763726937236e-09	-1.37775	0.053	0.169	5.82788615092152e-05	down
AL118516.1	1.97652752437581e-09	-1.6164	0.038	0.143	5.88412244006679e-05	down
TGIF1	1.99743913800125e-09	-1.64674	0.022	0.114	5.94637631382973e-05	down
SPSB3	2.01128558671196e-09	-1.6287	0.027	0.125	5.98759719164151e-05	down
TSR3	2.09035156303811e-09	-1.54373	0.029	0.128	6.22297660316446e-05	down
ALDH3A1	2.13658687564699e-09	-1.43605	0.086	0.213	6.36061912880109e-05	down
UGDH	2.15070852832715e-09	-1.02057	0.04	0.148	6.40265928882991e-05	down
RPL41P1	2.19423447595716e-09	-1.24265	0.026	0.121	6.53223603492447e-05	down
NUPR1	2.23325491905664e-09	-1.26019	0.049	0.164	6.64839989403163e-05	down
FHL1	2.26113153972347e-09	-2.27278	0.004	0.073	6.73138859375677e-05	down
ISG15	2.33540665301946e-09	1.82989	0.267	0.138	6.95250560603894e-05	up
MGST2	2.42720570506842e-09	-1.25332	0.06	0.181	7.22579138398869e-05	down
ABHD17A	2.44380805476881e-09	-1.57311	0.011	0.09	7.27521657904675e-05	down
AP001324.1	2.6980312524385e-09	-1.10241	0.029	0.128	8.03203903850942e-05	down
PDLIM3	2.77361562028683e-09	-1.47555	0.007	0.082	8.2570537015939e-05	down
KRT6B	2.83164812300295e-09	2.64329	0.128	0.034	8.42981646217979e-05	up
TNIP1	2.85246814908738e-09	-1.19681	0.042	0.15	8.49179767983314e-05	down
CH25H	2.95598778101878e-09	-3.04367	0.005	0.077	8.79997562409292e-05	down
FBLN2	3.12958790498418e-09	-2.62228	0.005	0.077	9.31678319313792e-05	down
TRAM1	3.23765565823127e-09	1.227	0.521	0.464	9.63850089455448e-05	up
HCFC1R1	3.35069604636791e-09	-1.8596	0.029	0.125	9.97502213003727e-05	down
SERPINE2	3.49174703375654e-09	-2.17423	0.018	0.104	0.000103949	down
GYPC	3.62395467960486e-09	-1.03951	0.088	0.22	0.000107885	down
OGN	3.63353163126984e-09	-1.36292	0.009	0.085	0.00010817	down
TYROBP	3.63504815674445e-09	-1.13299	0.029	0.126	0.000108215	down
SIGIRR	3.65999161042332e-09	-3.19234	0.007	0.08	0.000108958	down
ANGPTL4	3.90309168989683e-09	-2.51135	0.007	0.08	0.000116195	down
C11orf96	3.92479167827913e-09	-5.45353	0	0.061	0.000116841	down
METRNL	3.97538867262959e-09	-2.50295	0.007	0.08	0.000118347	down
SERPINB6	3.9875642196681e-09	-2.10647	0.007	0.08	0.00011871	down
KLHL21	4.19246965939315e-09	-1.86236	0.011	0.089	0.00012481	down
TPPP3	4.39907537040274e-09	-3.65788	0.005	0.075	0.00013096	down
RNU5A-1	4.75802800886951e-09	-1.87054	0.015	0.096	0.000141646	down
RPL14P1	4.78690035930478e-09	-1.09048	0.013	0.092	0.000142506	down
INSR	4.78690035930478e-09	-1.71239	0.013	0.092	0.000142506	down
MAL	4.99173288402885e-09	-2.07576	0.013	0.092	0.000148604	down
BFAR	5.23586007487104e-09	-1.00596	0.042	0.147	0.000155872	down
VWF	5.28503514124182e-09	-2.35485	0.005	0.075	0.000157335	down
SNHG17	5.3117825915302e-09	-1.86933	0.009	0.084	0.000158132	down
MRPL43	5.38677993594314e-09	-1.04412	0.062	0.179	0.000160364	down
NSG1	5.56985960814688e-09	-2.44097	0.013	0.09	0.000165815	down
CORO7	6.10026829420768e-09	-2.69551	0.004	0.07	0.000181605	down
MYL9	6.2925852583617e-09	-1.09746	0.026	0.118	0.00018733	down
PLEKHJ1	6.31875891283811e-09	-1.52379	0.024	0.113	0.000188109	down
TGFBR2	6.45361225306248e-09	-1.0855	0.015	0.096	0.000192124	down
NCBP2-AS2	6.58259348705433e-09	-2.39949	0.018	0.101	0.000195964	down
P2RX5	6.59366198875381e-09	-1.96058	0.007	0.078	0.000196293	down
CRTAP	6.62316487636053e-09	-1.00153	0.048	0.155	0.000197172	down
HPGD	6.83554422762271e-09	-3.94082	0.009	0.082	0.000203494	down
LTBP3	6.91627021623496e-09	-1.65704	0.018	0.102	0.000205897	down
MAPK13	7.68740663792798e-09	-1.07847	0.024	0.113	0.000228854	down
HSBP1L1	8.13821183488859e-09	-1.54173	0.038	0.138	0.000242275	down
MARCKSL1	9.77191363795086e-09	-2.14325	0.011	0.085	0.00029091	down
CRCT1	1.02415306808708e-08	-2.98619	0.004	0.068	0.00030489	down
BBS2	1.10743853589361e-08	-2.22272	0.013	0.089	0.000329684	down
RF00003-12	1.11489542505121e-08	-1.30668	0.018	0.101	0.000331904	down
NFKB2	1.11923778730681e-08	-2.33248	0.007	0.077	0.000333197	down
MT1F	1.15731530840239e-08	-1.99282	0.015	0.092	0.000344533	down
PFKFB3	1.22336331814148e-08	-1.48325	0.024	0.111	0.000364195	down
KLF3	1.27286617916543e-08	-1.26992	0.026	0.114	0.000378932	down
DPEP1	1.28973075363014e-08	-1.3717	0.02	0.104	0.000383953	down
RPN2	1.30840369582195e-08	1.14298	0.512	0.468	0.000389512	up
IGFBP5	1.36780573700566e-08	-1.65671	0.009	0.08	0.000407196	down
PTN	1.38086805657552e-08	-1.63969	0.029	0.119	0.000411084	down
NT5C	1.40487367658883e-08	-1.54944	0.022	0.106	0.000418231	down
PARD6G-AS1	1.53396024241959e-08	-2.08801	0.018	0.099	0.00045666	down
WTAP	1.60064094874875e-08	-1.05269	0.073	0.191	0.000476511	down
CCNQ	1.63654411635345e-08	-2.07919	0.011	0.084	0.000487199	down
ITPKC	1.6413408130184e-08	-3.30924	0.004	0.067	0.000488627	down
HBB	1.65209196790705e-08	-3.62023	0.004	0.067	0.000491828	down
GNPTG	1.6879453212059e-08	-1.1398	0.057	0.166	0.000502501	down
ZNF580	1.74396582358186e-08	-1.35458	0.018	0.099	0.000519179	down
RAB11B	1.75090635862359e-08	-1.06936	0.048	0.15	0.000521245	down
CRYAB	1.75711264172644e-08	-1.76674	0.031	0.121	0.000523092	down
EFHD2	1.9028267249106e-08	-1.19082	0.022	0.106	0.000566472	down
MPG	1.95371101373988e-08	-1.14683	0.055	0.162	0.00058162	down
PRR5	1.99285319771788e-08	-2.03589	0.015	0.09	0.000593272	down
CYB5R3	2.04518997799645e-08	-1.0492	0.042	0.142	0.000608853	down
PRR7	2.06422022141561e-08	-3.58461	0.005	0.07	0.000614518	down
NUDT8	2.06936741086014e-08	-2.26869	0.016	0.094	0.000616051	down
RIPOR1	2.12992390893313e-08	-3.29865	0.005	0.07	0.000634078	down
MRPL23	2.25864159160319e-08	-1.17673	0.037	0.131	0.000672398	down
ERF	2.37076072719308e-08	-2.13302	0.009	0.078	0.000705775	down
SPRY1	2.38348523668758e-08	-2.19632	0.016	0.094	0.000709564	down
IGKV1-27	2.4095591535896e-08	-1.83544	0.011	0.082	0.000717326	down
ING2	2.69926923709443e-08	-1.02328	0.038	0.135	0.000803572	down
NXT1	2.89459776220666e-08	-1.1472	0.042	0.14	0.000861722	down
PPP1R16A	2.89478073071143e-08	-4.71284	0.002	0.06	0.000861776	down
PSMG3	2.89691184684543e-08	-1.53672	0.022	0.104	0.000862411	down
GRB7	2.90469462051296e-08	-4.30488	0.002	0.06	0.000864728	down
CHIC2	2.91919402639438e-08	-1.75167	0.011	0.082	0.000869044	down
PBXIP1	2.94844873979038e-08	-1.08133	0.035	0.128	0.000877753	down
RPS28P7	2.95178618886165e-08	-2.18254	0.018	0.096	0.000878747	down
FHL2	3.41146064494342e-08	-1.2518	0.027	0.114	0.00101559	down
BBC3	3.52887723873325e-08	-2.77578	0.005	0.068	0.00105055	down
SON	3.55235145993646e-08	1.05131	0.547	0.512	0.00105754	up
MGST1	3.69631187523999e-08	-1.20866	0.069	0.181	0.00110039	down
SIK1B	3.74932764303891e-08	-1.32635	0.009	0.077	0.00111617	down
ARRDC1	4.27763340197229e-08	-3.10994	0.004	0.063	0.00127345	down
MCRIP2	4.63078680356596e-08	-1.90885	0.011	0.08	0.00137859	down
PLA2G2A	4.6544089058688e-08	-1.90189	0.004	0.063	0.00138562	down
WDR13	4.68292330786938e-08	-1.66249	0.011	0.08	0.00139411	down
TMEM120A	4.94905080653565e-08	-2.30121	0.007	0.072	0.00147333	down
SPCS2	4.96453084348443e-08	1.08466	0.576	0.578	0.00147794	up
EDN3	5.0084975027426e-08	-5.76596	0	0.053	0.00149103	down
HLA-DRB5	5.0084975027426e-08	-6.13345	0	0.053	0.00149103	down
MUS81	5.04742813897379e-08	-1.157	0.051	0.152	0.00150262	down
DALRD3	5.083953116469e-08	-2.25098	0.007	0.072	0.00151349	down
TMPRSS11D	5.28206270315327e-08	4.83082	0.059	0.003	0.00157247	up
SNHG3	5.35352209100451e-08	-1.43753	0.04	0.133	0.00159374	down
TUSC2	5.45097704880047e-08	-1.49681	0.027	0.111	0.00162276	down
RHOG	5.7531877434553e-08	-1.89551	0.024	0.104	0.00171272	down
SBF1	5.77027099351759e-08	-2.04527	0.018	0.094	0.00171781	down
ARL2	5.78260926058659e-08	-1.07738	0.046	0.143	0.00172148	down
MRPS6	5.86077425065935e-08	-1.0089	0.049	0.148	0.00174475	down
HDAC5	6.17687379761089e-08	-2.86845	0.005	0.067	0.00183886	down
SOX15	6.18409877381605e-08	-1.29223	0.06	0.166	0.00184101	down
TP53I13	6.42127734366262e-08	-1.6043	0.009	0.075	0.00191161	down
SMIM4	6.43283824202732e-08	-1.42635	0.038	0.13	0.00191506	down
CARD19	6.50171090919804e-08	-1.67649	0.026	0.108	0.00193556	down
ZNF844	6.74531870330268e-08	-1.63015	0.018	0.094	0.00200808	down
DEPTOR	7.00118251693963e-08	-3.63669	0.004	0.061	0.00208425	down
RNVU1-6	7.03792862314052e-08	-2.43125	0.013	0.082	0.00209519	down
FBXW5	7.10540429119505e-08	-1.3176	0.031	0.118	0.00211528	down
APH1A	7.11501093087268e-08	-1.00616	0.048	0.145	0.00211814	down
LGALSL	7.22966985185437e-08	-1.41893	0.024	0.104	0.00215227	down
MARCH9	7.30971450676585e-08	-2.1553	0.007	0.07	0.0021761	down
KRTCAP3	7.35347522682699e-08	-3.01377	0.007	0.07	0.00218913	down
KCNN4	7.42153299781372e-08	-2.90471	0.004	0.061	0.00220939	down
FBXL15	7.63438658427526e-08	-1.70167	0.013	0.082	0.00227276	down
PNPLA2	8.0095679166546e-08	-1.16766	0.024	0.104	0.00238445	down
RELA	8.23308118454859e-08	-1.12189	0.026	0.108	0.00245099	down
SCGB3A1	8.32354170240798e-08	-7.00855	0	0.051	0.00247792	down
GFPT2	8.323548287874e-08	-4.83992	0	0.051	0.00247792	down
ABI3BP	8.323548287874e-08	-5.10346	0	0.051	0.00247792	down
FAM213A	8.43416371756457e-08	-1.15199	0.062	0.167	0.00251085	down
SERPINF1	8.45462379253354e-08	-1.19278	0.02	0.097	0.00251694	down
H3F3A	8.91648671332183e-08	-1.03257	0.037	0.126	0.00265444	down
GPX3	9.04245370466648e-08	-1.45735	0.015	0.085	0.00269194	down
CHPT1	9.26950024072522e-08	-1.99496	0.009	0.073	0.00275953	down
TSPAN7	9.59994508704323e-08	-2.38139	0.005	0.065	0.0028579	down
CSRP2	9.64509707204018e-08	-1.74477	0.026	0.106	0.00287135	down
FERMT2	9.99374493029761e-08	-3.15342	0.005	0.065	0.00297514	down
MED25	1.0322221461462e-07	-1.65461	0.022	0.099	0.00307293	down
SLAMF1	1.03831136532789e-07	-1.38124	0.029	0.113	0.00309105	down
ZNF581	1.04189588274785e-07	-1.67936	0.016	0.089	0.00310172	down
STAT1	1.06637130370564e-07	2.27548	0.172	0.075	0.00317459	up
AAED1	1.1530950302158e-07	-1.48311	0.024	0.102	0.00343276	down
DYNLL2	1.1715416221889e-07	-1.3806	0.022	0.099	0.00348768	down
LAD1	1.17288944134143e-07	-1.27008	0.026	0.106	0.00349169	down
MRPL11	1.19926158305791e-07	-1.32542	0.053	0.15	0.0035702	down
AC074212.1	1.21371830288853e-07	-3.13418	0.004	0.06	0.00361324	down
TFEB	1.22635567182161e-07	-2.81216	0.007	0.068	0.00365086	down
C16orf74	1.23155280290536e-07	-2.33447	0.015	0.084	0.00366633	down
CTSF	1.2334562225535e-07	-2.65173	0.004	0.06	0.003672	down
TMX4	1.271776078848e-07	-1.19758	0.046	0.14	0.00378608	down
SNHG15	1.35245867962544e-07	-1.26981	0.064	0.167	0.00402627	down
PTGDS	1.38275851215558e-07	-5.15704	0	0.049	0.00411647	down
DPT	1.38275851215558e-07	-4.90006	0	0.049	0.00411647	down
HSPG2	1.39571379086839e-07	-2.74939	0.002	0.055	0.00415504	down
HIKESHI	1.4886179784788e-07	-1.1682	0.051	0.148	0.00443162	down
SFN	1.49815078994679e-07	-1.43335	0.172	0.297	0.00445999	down
KIT	1.51396475214894e-07	-1.4594	0.015	0.084	0.00450707	down
ING1	1.77697800358117e-07	-1.02451	0.037	0.125	0.00529006	down
BOD1	1.82796849217814e-07	-1.26467	0.022	0.097	0.00544186	down
BCKDK	1.83058828270629e-07	-1.11558	0.029	0.111	0.00544966	down
SPRR2A	1.85359055985351e-07	2.87881	0.106	0.031	0.00551814	up
EDN1	2.06835582499663e-07	-2.63891	0.004	0.058	0.0061575	down
AKAP12	2.0994978196977e-07	-1.25392	0.011	0.075	0.00625021	down
NMU	2.25854081578293e-07	-2.07842	0.02	0.092	0.00672368	down
LGALS7	2.27609893493066e-07	-1.53174	0.037	0.121	0.00677595	down
NFIB	2.29520194948354e-07	-1.88299	0.013	0.078	0.00683282	down
TUSC1	2.2963380643407e-07	-5.37757	0	0.048	0.0068362	down
AC012645.3	2.2963380643407e-07	-5.45209	0	0.048	0.0068362	down
AL138963.3	2.2963380643407e-07	-5.38231	0	0.048	0.0068362	down
DAPL1	2.3236295670528e-07	-1.07137	0.113	0.23	0.00691745	down
KRT8	2.36884962720992e-07	-2.34962	0.026	0.101	0.00705207	down
MDK	2.39383307972648e-07	-1.09558	0.035	0.119	0.00712644	down
PEMT	2.40957432831097e-07	-3.76433	0.005	0.061	0.0071733	down
C1orf35	2.42245703745075e-07	-1.70588	0.016	0.085	0.00721165	down
XAF1	2.50929846211708e-07	2.51458	0.15	0.061	0.00747018	up
SH3GLB2	2.52851466142085e-07	-1.06146	0.016	0.085	0.00752739	down
KLF5	2.67934658802132e-07	-1.13739	0.06	0.159	0.00797641	down
CHCHD5	2.68369933849046e-07	-1.30855	0.037	0.121	0.00798937	down
BCL3	2.7346173981039e-07	-1.10134	0.022	0.096	0.00814096	down
PCOLCE	2.7387244705804e-07	-1.54102	0.015	0.082	0.00815318	down
DNAAF2	2.78648356962222e-07	-1.38573	0.022	0.096	0.00829536	down
HYI	2.80761748457458e-07	-1.15865	0.037	0.121	0.00835828	down
NRARP	2.88734665419862e-07	-2.23279	0.013	0.077	0.00859563	down
TNFRSF14	2.90421773284034e-07	-1.19728	0.027	0.106	0.00864586	down
INAFM1	2.93289405054456e-07	-4.44321	0.004	0.056	0.00873123	down
DVL2	3.05322260687212e-07	-3.81862	0.004	0.056	0.00908944	down
USP12	3.27018632060315e-07	-1.87579	0.024	0.097	0.00973534	down
MAF1	3.31326194680918e-07	-1.0348	0.037	0.121	0.00986358	down
PPP1R35	3.31566604950057e-07	-1.18939	0.02	0.092	0.00987074	down
PHF23	3.39348226708964e-07	-1.16493	0.011	0.073	0.0101024	down
DDAH2	3.39408077607071e-07	-1.87127	0.015	0.08	0.0101042	down
NFKBIB	3.49523601842121e-07	-1.80678	0.013	0.077	0.0104053	down
FAM49A	3.51377237723192e-07	-1.40026	0.013	0.077	0.0104605	down
GPR160	3.59912413787467e-07	-1.98106	0.016	0.084	0.0107146	down
PSPHP1	3.60524584726808e-07	-4.6917	0.002	0.051	0.0107328	down
ESAM	3.81235446574983e-07	-4.98625	0	0.046	0.0113494	down
ALOX5	3.82297397008209e-07	-2.63524	0.009	0.068	0.011381	down
TGFBR3	3.83183345439194e-07	-1.77411	0.002	0.051	0.0114074	down
HCST	3.84140695438983e-07	-1.12439	0.016	0.084	0.0114359	down
LMCD1	3.96591183838965e-07	-2.26375	0.009	0.068	0.0118065	down
NUBP2	3.97831005553495e-07	-1.62792	0.016	0.084	0.0118434	down
CTNNBIP1	3.99004679798669e-07	-1.61522	0.022	0.094	0.0118784	down
OARD1	4.12290233610776e-07	-1.36447	0.024	0.097	0.0122739	down
OGFOD3	4.20890728916765e-07	-1.24002	0.027	0.104	0.0125299	down
FAM46A	4.37080984062158e-07	-2.46569	0.011	0.072	0.0130119	down
SCRN2	4.45684732752481e-07	-1.41905	0.033	0.113	0.013268	down
SLC10A3	4.50381295586471e-07	-2.11303	0.011	0.072	0.0134079	down
RNVU1-4	4.50505733639541e-07	-2.72515	0.005	0.06	0.0134116	down
AKAP8L	4.80661298243367e-07	-1.2183	0.022	0.094	0.0143093	down
AC104046.1	4.85883807992422e-07	-1.32866	0.038	0.121	0.0144648	down
DDB2	4.89998207770043e-07	-1.90411	0.011	0.072	0.0145872	down
ZBTB10	4.92157867640495e-07	-1.2166	0.02	0.09	0.0146515	down
C15orf53	5.39334292965697e-07	4.74593	0.051	0.003	0.016056	up
TACC1	5.5480595146531e-07	-1.04273	0.022	0.094	0.0165166	down
FAM98C	5.71042364995676e-07	-2.31314	0.004	0.055	0.0169999	down
CALML3	5.78726936172199e-07	-1.78424	0.068	0.162	0.0172287	down
MAOA	6.12030320791971e-07	-1.66224	0.018	0.085	0.0182201	down
C9orf3	6.15976973797811e-07	-1.39671	0.051	0.14	0.0183376	down
NPDC1	6.34512137352655e-07	-2.64737	0.002	0.049	0.0188894	down
STMN1	6.4472602149973e-07	-1.18467	0.099	0.208	0.0191935	down
COL1A2	6.78923695876117e-07	-1.23418	0.199	0.312	0.0202116	down
IGLC3	6.8547397826664e-07	-1.10783	0.342	0.502	0.0204066	down
SRSF8	6.92376428696582e-07	-1.00817	0.037	0.118	0.020612	down
DHRS9	6.92462782534131e-07	3.70895	0.059	0.007	0.0206146	up
TEX264	6.96555985900439e-07	-1.20222	0.037	0.118	0.0207365	down
DMAC1	7.03485784718644e-07	-1.23693	0.029	0.106	0.0209428	down
HCAR3	7.07511026142293e-07	-1.32908	0.018	0.085	0.0210626	down
LOX	7.16733527807415e-07	-1.61813	0.009	0.067	0.0213372	down
GBP5	7.31888112769549e-07	3.02533	0.079	0.017	0.0217883	up
C19orf48	7.55529895027916e-07	-1.03408	0.035	0.114	0.0224921	down
MOB2	7.66859205549351e-07	-1.58842	0.011	0.07	0.0228294	down
SIRT2	7.69357708443406e-07	-1.45788	0.029	0.104	0.0229038	down
ZNF165	7.7645637463616e-07	-1.89855	0.005	0.058	0.0231151	down
USE1	8.05813273616613e-07	-1.38107	0.037	0.116	0.0239891	down
PCIF1	8.22531472872641e-07	-1.6023	0.011	0.07	0.0244868	down
PDCD2	8.23655919897385e-07	-1.72087	0.016	0.08	0.0245202	down
MICA	8.51807651436813e-07	-1.42408	0.011	0.07	0.0253583	down
CDC42EP1	8.51952922413538e-07	-3.1351	0.004	0.053	0.0253626	down
FBXO31	8.82344682876165e-07	-2.75413	0.004	0.053	0.0262674	down
AC109326.1	8.96952484811633e-07	-1.79193	0.02	0.087	0.0267023	down
SMARCB1	9.06799485959477e-07	-1.30692	0.037	0.116	0.0269954	down
INF2	9.08948671218966e-07	-2.18286	0.007	0.061	0.0270594	down
TIMM50	9.65160305044322e-07	-1.46134	0.018	0.084	0.0287328	down
FAM110C	9.78836764228799e-07	-1.27061	0.015	0.077	0.02914	down
TRIM29	9.80714567424945e-07	-1.11108	0.055	0.145	0.0291959	down
C1orf21	9.82971802048348e-07	-1.61761	0.02	0.087	0.0292631	down
ANKRD36BP2	9.91981743972376e-07	1.33386	0.395	0.316	0.0295313	up
ITPR3	9.9223040614931e-07	-1.13829	0.02	0.087	0.0295387	down
GFER	9.96891131523149e-07	-1.37574	0.02	0.087	0.0296774	down
MPST	1.0015474769656e-06	-1.15349	0.027	0.101	0.0298161	down
NSMCE1	1.03433406869203e-06	-1.05018	0.049	0.137	0.0307921	down
IL1R1	1.04268036114283e-06	-1.82474	0.009	0.065	0.0310406	down
IGLV2-18	1.04999195918665e-06	-9.48015	0	0.043	0.0312583	down
BEX2	1.06688612896747e-06	-1.43942	0.02	0.087	0.0317612	down
MFSD12	1.07942278981416e-06	-1.11552	0.02	0.087	0.0321344	down
SLC25A33	1.08109238266207e-06	-2.00865	0.009	0.065	0.0321841	down
SNHG11	1.17174965993642e-06	-1.72459	0.009	0.065	0.034883	down
MRC2	1.21472357262863e-06	-1.15405	0.009	0.065	0.0361623	down
CDKN1C	1.21798589519613e-06	-2.04284	0.011	0.068	0.0362594	down
AC078883.1	1.22165812714688e-06	-2.2567	0.018	0.082	0.0363688	down
LMF1	1.23130181003815e-06	-2.1623	0.015	0.075	0.0366559	down
DGCR6L	1.32811693714819e-06	-1.67867	0.015	0.075	0.039538	down
RARRES2	1.4173054759621e-06	-1.61895	0.013	0.072	0.0421932	down
STX10	1.43240577071583e-06	-1.46949	0.022	0.089	0.0426427	down
LINC01881	1.46271266112939e-06	-2.03085	0.007	0.06	0.043545	down
WDTC1	1.50383191843858e-06	-2.65672	0.004	0.051	0.0447691	down
SLC25A25	1.51983540769525e-06	-1.73538	0.016	0.078	0.0452455	down
AKAP17A	1.53245854320024e-06	-1.08182	0.057	0.145	0.0456213	down
ARG2	1.56730618058071e-06	-1.43297	0.007	0.06	0.0466587	down
SPSB1	1.57277929389463e-06	-1.56826	0.02	0.085	0.0468216	down
CERCAM	1.57678736914485e-06	-1.14843	0.027	0.099	0.046941	down
COL18A1	1.60357194197752e-06	-1.39574	0.016	0.078	0.0477383	down
ZNHIT3	1.63775043134782e-06	-1.00413	0.042	0.123	0.0487558	down
STARD10	1.65673012476125e-06	-2.50132	0.009	0.063	0.0493209	down

## Sheet: Plasma_cell(MPR_T_B_vs_MPR_T_A)
Table S4 Differentially expressed genes in Plasma cells due to treatment (MPR_T_B_vs_MPR_T_A)
Gene	p_val	avg_log2FC	pct.1	pct.2	p_val_adj	change
SPP1	7.34869980784831e-156	9.50558	0.512	0.002	2.18770793279644e-151	up
KRT13	3.74884340391448e-140	-5.01416	0.05	0.615	1.11603068134534e-135	down
SPRR3	7.69405268775784e-117	-3.62776	0.075	0.607	2.29051948514551e-112	down
KRT4	4.85853435380883e-72	-2.91478	0.054	0.429	1.44638567712889e-67	down
MALAT1	4.93152624950007e-68	1.23527	0.996	0.996	1.46811536447617e-63	up
XBP1	5.70721229289638e-62	1.30062	0.885	0.747	1.69903709959525e-57	up
S100A9	1.86920117780194e-60	-1.6178	0.31	0.659	5.56461190631637e-56	down
TGFBI	4.84696782016529e-59	5.73504	0.242	0.011	1.44294232006321e-54	up
CSTA	9.7838004943055e-56	-1.41197	0.26	0.61	2.91263740715475e-51	down
SAT1	1.0010800338113e-51	1.63263	0.758	0.559	2.98021526065624e-47	up
HSPA5	1.70366960678629e-49	2.06756	0.773	0.624	5.07182441940279e-45	up
RHCG	2.33181065860191e-47	-3.41517	0.013	0.252	6.94180033065789e-43	down
KRT15	7.90489509251609e-46	-2.21224	0.102	0.408	2.35328726904204e-41	down
HSPA1A	2.7453559359122e-45	-2.0431	0.347	0.589	8.17292462121061e-41	down
IFI6	3.22035145190889e-45	3.38531	0.356	0.118	9.58698627233278e-41	up
HSPA1B	5.89049852768146e-45	-1.77605	0.307	0.581	1.75360141169077e-40	down
HSPD1	1.96427904383322e-43	2.11514	0.569	0.346	5.84765871349149e-39	up
MGP	4.37735632725628e-43	-2.71516	0.022	0.253	1.3031389786242e-38	down
KRT14	4.66035621812531e-42	2.4832	0.427	0.168	1.38738804613591e-37	up
HSPA6	1.41283575820333e-41	-3.7314	0.026	0.25	4.20601205217132e-37	down
KRT17	2.10145649998408e-40	3.16154	0.278	0.06	6.25603600045262e-36	up
MAL	3.20519322168481e-40	-3.31856	0.022	0.238	9.54186022095569e-36	down
SPARCL1	2.87897519485685e-38	-2.3886	0.038	0.266	8.57070915508884e-34	down
ANXA1	2.50778331421239e-37	-1.24295	0.209	0.526	7.46567092641029e-33	down
MMP12	5.74811152276377e-36	6.18811	0.141	0.003	1.71121280032677e-31	up
CRNN	1.14953843058683e-35	-4.20444	0.006	0.184	3.42217590785701e-31	down
IGHA1	2.05168672344897e-35	-1.21086	0.364	0.674	6.1078713757076e-31	down
S100A8	2.54351112697306e-35	-1.01881	0.575	0.77	7.57203262499879e-31	down
SMAP2	6.05427476472717e-35	-1.55482	0.153	0.432	1.80235759745928e-30	down
HSP90B1	1.16443943004923e-34	1.15648	0.934	0.865	3.46653618325656e-30	up
CD27	1.55517562657428e-34	-1.22484	0.217	0.498	4.62975784031164e-30	down
CTSB	7.49984880401e-34	1.82365	0.414	0.203	2.23270498895378e-29	up
CXCL8	2.38560737433206e-33	1.62377	0.287	0.084	7.10195315338653e-29	up
PTP4A3	4.2114860635761e-33	3.9553	0.187	0.028	1.25375940112661e-28	up
LAMB3	4.37685875105485e-33	2.8905	0.187	0.026	1.30299085018903e-28	up
IGLV1-40	9.37009139551504e-33	-3.50571	0.014	0.189	2.78947620844483e-28	down
CNFN	1.82627529479187e-32	-3.17023	0.026	0.213	5.4368215525954e-28	down
IGKV1-5	3.81143607948101e-32	-1.70181	0.061	0.277	1.1346645208615e-27	down
AC019349.1	1.13959984038292e-31	-4.24778	0.002	0.157	3.39258872481997e-27	down
CD44	1.60552577711672e-30	1.71913	0.482	0.29	4.77965023847648e-26	up
CYR61	4.83802576250835e-30	-2.64455	0.013	0.176	1.44028026949874e-25	down
DDIT4	3.51415169991559e-29	-1.23236	0.196	0.45	1.04616296106487e-24	down
FKBP5	4.71183669887558e-29	-2.18641	0.056	0.251	1.40271378525526e-24	down
TSC22D3	5.03644791936924e-29	-1.043	0.361	0.632	1.49935054559622e-24	down
CCND2	7.99206890365463e-29	2.51686	0.242	0.069	2.37923891261798e-24	up
CXCL5	9.91431987259295e-29	8.82184	0.106	0	2.95149302607092e-24	up
IGHGP	1.06422812520584e-28	-1.82513	0.166	0.426	3.16820712873779e-24	down
CTGF	1.54800974801246e-28	-2.19176	0.014	0.171	4.60842501983309e-24	down
S100A7	4.81690892124765e-28	2.87158	0.237	0.064	1.43399378585543e-23	up
IFI27	5.38842430770305e-28	2.42034	0.377	0.193	1.6041339164032e-23	up
HIST1H1C	8.02783372157384e-28	1.43208	0.456	0.244	2.38988609891253e-23	up
CTSL	1.40975366557774e-27	4.03256	0.157	0.023	4.19683666242493e-23	up
SLPI	4.33795093914391e-26	-1.58601	0.105	0.316	1.29140799458314e-21	down
CSTB	6.65230899375433e-26	-1.12528	0.401	0.624	1.98039238744066e-21	down
SPAG4	1.62005553780092e-24	-1.29491	0.12	0.33	4.82290533603335e-20	down
ACKR1	1.8200716524315e-24	-4.93075	0.001	0.12	5.41835330928859e-20	down
ADA2	2.34999230877468e-24	-1.14186	0.161	0.395	6.99592710322221e-20	down
RASSF6	6.72078569375664e-24	2.68516	0.215	0.067	2.00077790103135e-19	up
CRCT1	2.2618498642202e-23	-2.90865	0.011	0.138	6.73352704578353e-19	down
CXCL3	1.57681195530058e-22	2.84827	0.141	0.024	4.69416919092984e-18	up
IGHV3-66	4.10615686793867e-22	-3.09659	0.008	0.126	1.22240289958534e-17	down
CCL3	7.28576057027031e-22	1.58877	0.246	0.092	2.16897092176947e-17	up
RPL41P5	8.90828105812803e-22	-1.09383	0.096	0.286	2.65199527100472e-17	down
HIST1H4C	1.08617782796879e-21	1.15756	0.614	0.469	3.23355139386308e-17	up
EMP1	1.78145187924847e-21	-1.6962	0.089	0.265	5.3033822445227e-17	down
CD24	1.91323757320215e-21	-3.11537	0.013	0.133	5.6957082554228e-17	down
IL1B	1.95389879503022e-21	2.70199	0.17	0.044	5.81675671280497e-17	up
MSMB	5.11127085585319e-21	-5.5202	0.006	0.114	1.52162533378749e-16	down
CXCL1	1.01389528497396e-20	2.37764	0.128	0.021	3.01836626336747e-16	up
IGHG3	1.01834581476805e-20	-1.70241	0.738	0.756	3.03161549056447e-16	down
CCL4	1.10872698080555e-20	1.17205	0.333	0.163	3.30068022185812e-16	up
DNAJB1	1.47623876517616e-20	-1.15169	0.415	0.594	4.39476280392942e-16	down
CREB3L2	2.3485842200524e-20	-1.38089	0.147	0.341	6.99173522309598e-16	down
TAGLN	1.95801615741427e-19	-3.66535	0.005	0.105	5.82901410062229e-15	down
SPINK5	2.10873421579739e-19	-3.73957	0.013	0.123	6.27770176042884e-15	down
BPIFB2	5.39304106149404e-19	-9.008	0	0.09	1.60550832400677e-14	down
NDRG1	6.01007493771266e-19	2.14337	0.219	0.085	1.78919930895706e-14	up
SCGB3A1	2.53406440423074e-18	-4.29213	0.011	0.111	7.54390973139493e-14	down
LGALS7	2.78115229761689e-18	-3.10464	0.011	0.113	8.27949039000548e-14	down
ITGA4	3.98011527886887e-18	-1.53293	0.029	0.15	1.18488031851926e-13	down
HLA-DRB6	6.82459860672139e-18	-2.79998	0.006	0.1	2.03168300522096e-13	down
A2M	9.33552054718203e-18	-1.55724	0.059	0.2	2.77918446689609e-13	down
LAMC2	2.21104880799397e-17	3.21032	0.074	0.004	6.58229230139805e-13	up
SNHG7	2.2277709240321e-17	-1.85032	0.02	0.128	6.63207404084357e-13	down
TM4SF1	3.47849904111486e-17	-2.22369	0.033	0.151	1.0355491645399e-12	down
SLC2A1	4.83538099727101e-17	2.03029	0.185	0.065	1.43949292288758e-12	up
SERPINB3	9.15503555697616e-17	-1.05256	0.045	0.172	2.7254540853118e-12	down
FBLN1	1.24501548635374e-16	-2.24767	0.017	0.117	3.70641110287507e-12	down
RPL3P4	1.82692552602089e-16	-1.07673	0.069	0.212	5.43875729096417e-12	down
HIST1H2BC	2.1426334893568e-16	1.91915	0.181	0.063	6.3786198978152e-12	up
CD48	2.40683575256314e-16	-1.26638	0.036	0.153	7.16515003538047e-12	down
MMP9	2.49782648559719e-16	4.69596	0.072	0.005	7.43602944762284e-12	up
IGHV3-53	2.75534974544046e-16	-3.6501	0.012	0.105	8.20267619217626e-12	down
IGLV3-1	2.90246169522628e-16	1.84942	0.344	0.213	8.64062846668863e-12	up
CRABP2	2.92477370453199e-16	-1.90085	0.038	0.156	8.70705131839174e-12	down
AL365357.1	3.17884916585487e-16	7.69077	0.059	0	9.46343396674995e-12	up
IL6ST	5.31895770753517e-16	-1.3415	0.079	0.221	1.58345370953322e-11	down
STAT1	7.02883589584806e-16	2.0985	0.201	0.084	2.09248444619397e-11	up
TFF3	7.40993620286457e-16	-6.7524	0.001	0.077	2.20593800759278e-11	down
AC023796.2	1.41747082097617e-15	4.67125	0.091	0.014	4.21981063404607e-11	up
HLA-DQA2	2.227407885383e-15	-4.54775	0.002	0.078	6.6309932747852e-11	down
COMTD1	2.92387906599848e-15	-1.19414	0.036	0.147	8.70438797947747e-11	down
AQP1	5.12099404546983e-15	-4.9349	0.002	0.077	1.52451992733637e-10	down
FER1L4	6.98163490171915e-15	-1.58087	0.036	0.144	2.07843271024179e-10	down
FCRLB	7.7544481416015e-15	4.63636	0.068	0.005	2.30849921175477e-10	up
CCL3L1	1.15108234098057e-14	1.8284	0.158	0.055	3.42677212909914e-10	up
HSPE1	1.38439649649468e-14	1.04286	0.522	0.418	4.12134837006465e-10	up
MT-TW	2.2388765306294e-14	-1.31448	0.089	0.224	6.66513543168373e-10	down
SERPINH1	2.68363508180495e-14	3.01486	0.136	0.044	7.98918163853334e-10	up
BPIFB1	2.79196810793716e-14	-8.41222	0	0.067	8.31168905732891e-10	down
SEC61G	3.37283066499321e-14	1.05078	0.511	0.423	1.00409168896848e-09	up
BMF	3.64255572681828e-14	-2.66575	0.006	0.081	1.0843888398738e-09	down
MX1	4.37122254136988e-14	2.28637	0.193	0.086	1.30131295056581e-09	up
UNC93B1	5.27091741949865e-14	-1.83295	0.013	0.096	1.56915211578475e-09	down
RNF213	5.71488360598382e-14	1.55051	0.24	0.124	1.70132084950138e-09	up
ISG15	5.92080054124365e-14	2.00691	0.239	0.123	1.76262232112824e-09	up
ADIRF	6.56438284511652e-14	-1.41299	0.078	0.204	1.95421677299119e-09	down
RASD1	8.08227867718702e-14	-1.17086	0.074	0.199	2.40609436219858e-09	down
POU2F2	8.65548617924231e-14	1.95473	0.199	0.089	2.57673823556044e-09	up
CXCL2	9.46300147370254e-14	1.74897	0.159	0.059	2.81713553872124e-09	up
ITGB7	1.34354243796613e-13	-1.03774	0.041	0.147	3.99972583782518e-09	down
ACTA2	2.09043513387391e-13	-2.41632	0.014	0.095	6.22322539354262e-09	down
SPRR2A	2.24104321785005e-13	-1.5281	0.036	0.136	6.67158565953959e-09	down
KRT1	2.44476747870056e-13	4.73846	0.062	0.005	7.27807278409156e-09	up
LMF1	2.81543111038667e-13	-2.0498	0.016	0.097	8.3815384156211e-09	down
BHLHE41	3.00280759067026e-13	1.59765	0.245	0.13	8.93935819742536e-09	up
NDUFB3	3.49922588426475e-13	1.26405	0.364	0.252	1.04171954574562e-08	up
ARID5B	3.71819920211621e-13	-1.15246	0.099	0.23	1.10690790247e-08	down
CLCA4	3.92596576009919e-13	-6.12252	0.001	0.064	1.16876000678153e-08	down
MFAP4	4.65545181586888e-13	-1.73276	0.007	0.078	1.38592800558417e-08	down
TCF4	4.8033199138703e-13	1.60323	0.237	0.123	1.42994833835919e-08	up
MUC5B	4.98590562680613e-13	-8.26469	0	0.06	1.48430410510019e-08	down
DAPL1	5.92944044360896e-13	-1.55739	0.056	0.165	1.76519442006239e-08	down
COL17A1	8.45048923283955e-13	2.03656	0.118	0.035	2.51571064461633e-08	up
GLRX	1.14594636094118e-12	1.42839	0.402	0.307	3.41148231652191e-08	up
MMP1	1.50287066112825e-12	7.54027	0.044	0	4.4740459581788e-08	up
SFRP2	1.51453552336493e-12	-1.19369	0.011	0.084	4.5087722530574e-08	down
GNG11	1.62933972191243e-12	-1.7996	0.02	0.103	4.85054435213329e-08	down
MT-TE	3.9391240657702e-12	1.33085	0.261	0.143	1.17267723437979e-07	up
ERN1	4.48680022004759e-12	-1.10523	0.047	0.145	1.33572042550817e-07	down
PSMA7	7.32670152756057e-12	1.01543	0.579	0.512	2.18115904475478e-07	up
SBSN	7.62065078850719e-12	-1.46771	0.008	0.075	2.26866773973859e-07	down
MERTK	8.74709723873493e-12	-1.56819	0.041	0.133	2.60401084797139e-07	down
AL138785.1	8.83095045932208e-12	-1.37781	0.013	0.085	2.62897395174018e-07	down
MYL9	9.02234810836367e-12	-2.08365	0.011	0.079	2.68595303185986e-07	down
FAM174A	1.18846211153785e-11	-1.50864	0.032	0.119	3.53805170604819e-07	down
CALR	1.23232570638388e-11	1.04733	0.5	0.43	3.66863362790482e-07	up
PIGR	1.31934588648771e-11	-8.08327	0	0.053	3.9276927040739e-07	down
PLAUR	1.38108680104506e-11	2.41435	0.104	0.031	4.11149540671116e-07	up
MT-TP	1.48649308117042e-11	2.15622	0.173	0.08	4.42528990264433e-07	up
ATP13A3	2.4727951561798e-11	1.93192	0.085	0.02	7.36151117994726e-07	up
SPRY1	2.68670466896831e-11	-2.15097	0.012	0.079	7.99831979951866e-07	down
CRYAB	2.75012082460974e-11	1.77161	0.138	0.053	8.1871096948632e-07	up
LTC4S	2.96880472497626e-11	3.19179	0.103	0.032	8.83813166625433e-07	up
AHNAK	3.11234211905808e-11	-1.41736	0.287	0.441	9.26544248843589e-07	down
TGM3	3.24220166882367e-11	-3.07883	0.005	0.063	9.65203436808806e-07	down
IL10RA	3.7817859010617e-11	1.90787	0.148	0.061	1.12583766274607e-06	up
SGK1	3.81792618268284e-11	1.17609	0.24	0.132	1.13659662458468e-06	up
CRISP3	3.84023588358334e-11	-4.86113	0.002	0.057	1.14323822254276e-06	down
CYSRT1	4.07808154301977e-11	-4.40231	0.002	0.057	1.21404487535698e-06	down
SSPN	4.2732992378641e-11	-1.62156	0.026	0.105	1.27216118311214e-06	down
COL4A1	4.64393812315701e-11	3.42285	0.079	0.018	1.38250037926384e-06	up
PRCC	5.45278687919324e-11	2.2172	0.134	0.053	1.62329465393583e-06	up
AC078883.1	7.18584220779901e-11	-1.50488	0.029	0.109	2.13922522526176e-06	down
SLURP1	8.2652429179798e-11	-4.56704	0.001	0.052	2.46056281668259e-06	down
JCHAIN	1.63175366537597e-10	-1.60683	0.559	0.626	4.85773066182427e-06	down
SPRR2E	1.82158186123978e-10	-1.91797	0.019	0.088	5.42284920091082e-06	down
PTK2B	2.12889207943775e-10	-1.04878	0.073	0.175	6.33771172048617e-06	down
HBB	2.25739927567568e-10	-3.62284	0.013	0.077	6.72027764368649e-06	down
FCER1G	2.49855422782535e-10	1.79921	0.1	0.032	7.43819593623607e-06	up
ZG16B	2.81635699541626e-10	-5.65022	0.002	0.052	8.38429477535421e-06	down
RSAD2	2.89630747870488e-10	4.91071	0.045	0.004	8.62230736410443e-06	up
TMPRSS11B	3.04799648260846e-10	-4.68209	0.002	0.052	9.07388552872539e-06	down
IGHV6-1	3.24790216222927e-10	4.49512	0.054	0.007	9.66900473695653e-06	up
ATP1B3	3.52403706368229e-10	1.46423	0.261	0.162	1.04910583385822e-05	up
TP63	3.78591373913729e-10	1.19372	0.12	0.043	1.12706652014117e-05	up
IGLV3-25	4.02392865887177e-10	-2.01257	0.014	0.077	1.19792356174613e-05	down
GZMB	4.1932093428574e-10	4.15189	0.08	0.021	1.24831842136865e-05	up
NTS	4.76178309978131e-10	4.7514	0.049	0.005	1.4175828288049e-05	up
MOCOS	6.29293820894889e-10	4.40292	0.039	0.002	1.87340770480408e-05	up
HOPX	8.02649904828893e-10	-1.23313	0.042	0.124	2.38948876667561e-05	down
TNFAIP2	8.65680918823428e-10	1.79648	0.108	0.038	2.57713209533734e-05	up
DNAJC3	9.47088383001056e-10	1.25043	0.349	0.267	2.81948211619414e-05	up
GAB1	1.13271139635613e-09	-1.30487	0.035	0.111	3.3720818269522e-05	down
MUC21	1.23405962521555e-09	-2.76343	0.005	0.055	3.67379550426669e-05	down
ZNF581	1.61608957515521e-09	-1.83868	0.016	0.077	4.81109866523705e-05	down
CCDC88A	1.87540363575118e-09	1.38081	0.242	0.148	5.58307662363127e-05	up
HIF1A	1.97103207448998e-09	1.62653	0.194	0.107	5.86776248575666e-05	up
ANKRD36B	2.36200632920356e-09	1.57665	0.138	0.059	7.03169284203899e-05	up
RBBP6	2.37700351536801e-09	1.16915	0.263	0.168	7.07633946525056e-05	up
MSL3	2.44557659834836e-09	1.96202	0.126	0.053	7.28048153328307e-05	up
MUC4	2.57196187390582e-09	3.6861	0.037	0.002	7.65673049861763e-05	up
UQCR11	2.64553952130446e-09	1.15398	0.365	0.287	7.87577115492337e-05	up
BCL2L11	5.45314414137011e-09	-1.29719	0.057	0.141	0.00016234	down
CALU	5.92640287761358e-09	1.24423	0.22	0.132	0.000176429	up
LIMA1	6.09408479627833e-09	1.46382	0.114	0.045	0.000181421	up
MAPKAPK2	6.12848875783738e-09	1.71452	0.145	0.069	0.000182445	up
MYO1B	6.70993248282253e-09	2.64484	0.047	0.006	0.000199755	up
CMTM7	6.82356484541393e-09	-1.10163	0.026	0.093	0.000203138	down
MMRN1	7.17075396954182e-09	-4.23326	0.001	0.042	0.000213473	down
LAPTM4B	7.55922264724082e-09	1.98353	0.06	0.013	0.000225038	up
KLF5	8.4744928151405e-09	1.178	0.124	0.052	0.000252286	up
DCC	9.20092031274427e-09	5.99052	0.035	0.002	0.000273911	up
SLFN5	9.80029204728932e-09	2.66421	0.077	0.023	0.000291755	up
DSP	9.88946239255129e-09	1.1227	0.257	0.165	0.000294409	up
SAMSN1	1.15505996776351e-08	1.69873	0.165	0.087	0.000343861	up
DHRS9	1.22518140269504e-08	3.01312	0.073	0.021	0.000364737	up
SPINK7	1.23126111763353e-08	-3.24312	0.005	0.05	0.000366546	down
HIST1H2AC	1.8656368633381e-08	1.64124	0.167	0.089	0.0005554	up
TXNDC11	1.97215717939931e-08	1.23979	0.275	0.192	0.000587111	up
SAMD9L	2.20802185067814e-08	2.09041	0.139	0.068	0.000657328	up
NDUFA13	2.23014633941637e-08	1.31056	0.255	0.171	0.000663915	up
GPX2	2.87849565801896e-08	2.13099	0.078	0.024	0.000856928	up
IFIT1	3.27102597041041e-08	4.03271	0.045	0.007	0.000973784	up
PLAU	3.36135482737504e-08	3.38321	0.056	0.013	0.00100068	up
LINC01485	3.42848636169032e-08	4.45282	0.053	0.011	0.00102066	up
PDK4	3.63955010774355e-08	-4.1551	0.001	0.039	0.00108349	down
TNFSF10	3.76388571456914e-08	1.91242	0.16	0.086	0.00112051	up
TIMM8B	3.88258808709462e-08	1.37429	0.196	0.115	0.00115585	up
MTND1P23	4.58379644697286e-08	4.7951	0.05	0.01	0.0013646	up
PMEPA1	5.21775810720856e-08	2.00754	0.097	0.038	0.00155333	up
RPL41P1	5.2438440720682e-08	-2.1191	0.008	0.054	0.00156109	down
DPEP1	5.60663444757698e-08	-2.24354	0.007	0.051	0.0016691	down
TPPP3	5.83780122643112e-08	-2.02716	0.011	0.059	0.00173791	down
IL33	6.63251796747592e-08	-6.19287	0	0.034	0.0019745	down
IKZF3	7.33312856971533e-08	1.45096	0.158	0.085	0.00218307	up
XAF1	1.11887767916844e-07	2.6191	0.112	0.051	0.0033309	up
HIST1H2BG	1.13865331843678e-07	1.36499	0.209	0.13	0.00338977	up
ITGB4	1.14722427133519e-07	1.84528	0.066	0.019	0.00341529	up
IGHV3-15	1.1506159154421e-07	1.68816	0.061	0.016	0.00342538	up
DST	1.16646487428903e-07	1.10365	0.19	0.108	0.00347257	up
PARP9	1.25758322365569e-07	1.99361	0.083	0.03	0.00374383	up
MMP14	1.47033836944238e-07	2.95823	0.055	0.014	0.0043772	up
AZGP1	1.48769244878523e-07	-7.45033	0	0.032	0.00442886	down
IGHV1-69	1.52192609092128e-07	2.7955	0.047	0.009	0.00453077	up
GBP6	1.52215850495745e-07	-1.31067	0.017	0.068	0.00453147	down
PARVB	1.63602876056509e-07	-1.07536	0.037	0.101	0.00487046	down
DNAJA4	1.63651654002822e-07	3.21678	0.061	0.017	0.00487191	up
XIST	1.76003389391695e-07	-2.00368	0.084	0.156	0.00523962	down
CKAP2	1.92906435236803e-07	1.93641	0.1	0.042	0.00574282	up
CCDC14	1.99026844334199e-07	2.29829	0.073	0.024	0.00592503	up
A2ML1	2.07657781391308e-07	-2.7233	0.005	0.043	0.00618197	down
LINC00525	2.1841566300122e-07	3.72663	0.042	0.007	0.00650223	up
AC007569.1	2.43652125480714e-07	1.21438	0.116	0.052	0.00725352	up
CLIC3	2.45465447961052e-07	-2.04093	0.008	0.05	0.00730751	down
SEMA3C	2.56990384623339e-07	2.38476	0.042	0.007	0.0076506	up
TMPRSS11BNL	2.67231449891601e-07	-4.59275	0.001	0.034	0.00795548	down
PTGDS	2.68188962078412e-07	-4.40999	0.001	0.034	0.00798399	down
MZT1	2.72759079552276e-07	2.15239	0.097	0.041	0.00812004	up
AHNAK2	3.0782822357584e-07	2.5796	0.054	0.014	0.00916405	up
DNAAF1	3.13557302343726e-07	1.55464	0.067	0.021	0.0093346	up
COL4A2	3.19118107260681e-07	3.19919	0.047	0.01	0.00950015	up
CCR10	3.25601977389964e-07	-1.01286	0.01	0.052	0.00969317	down
LAP3	3.66907899032557e-07	1.24264	0.209	0.135	0.0109228	up
MLF1	3.72255371783615e-07	1.80325	0.039	0.006	0.011082	up
CSKMT	3.73467489753132e-07	1.32583	0.132	0.067	0.0111181	up
NOL8	3.97760210587542e-07	1.06501	0.202	0.125	0.0118413	up
PCED1B-AS1	4.16035402790167e-07	1.20834	0.347	0.285	0.0123854	up
CLDN4	4.38343554031068e-07	-1.8083	0.018	0.067	0.0130495	down
NOP58	4.60469133097782e-07	1.12472	0.317	0.249	0.0137082	up
PRH2	4.99562078668282e-07	-6.85502	0	0.03	0.014872	down
MAFB	5.01890354981955e-07	1.47357	0.092	0.038	0.0149413	up
PGK1	5.12909411715119e-07	1.25662	0.283	0.217	0.0152693	up
IGHV4-34	5.64921102953663e-07	1.80635	0.075	0.027	0.0168177	up
FZD6	5.84807113760685e-07	1.84004	0.069	0.023	0.0174097	up
MT-TS2	5.98830543135074e-07	2.45962	0.083	0.032	0.0178272	up
SNHG9	6.34898206797508e-07	1.29563	0.213	0.138	0.0189009	up
IGLV1-44	6.77264265315466e-07	-1.45277	0.019	0.068	0.0201622	down
DEDD2	6.85487703887822e-07	-1.22159	0.023	0.074	0.020407	down
PRSS27	7.48060375895578e-07	-6.05715	0	0.029	0.0222698	down
LDHA	8.01678767602926e-07	1.10383	0.334	0.27	0.023866	up
ATP2B4	8.04625804496879e-07	2.16747	0.06	0.018	0.0239537	up
SCEL	8.49524407858368e-07	-2.80006	0.012	0.054	0.0252903	down
BCL6	8.73879956165394e-07	2.23965	0.061	0.019	0.0260154	up
LINC02384	9.10156634759267e-07	-1.10275	0.039	0.1	0.0270954	down
MAGEA4	9.11213986588129e-07	6.40497	0.022	0	0.0271268	up
AMPD1	9.40566430743538e-07	-1.5414	0.006	0.042	0.0280007	down
HDGF	9.80261999456427e-07	1.10663	0.135	0.071	0.0291824	up
FHL1	1.01789844896473e-06	-2.07282	0.002	0.034	0.0303028	down
SYNE2	1.0704663380941e-06	1.02989	0.307	0.232	0.0318678	up
ASCC3	1.10623645731583e-06	1.13823	0.188	0.117	0.0329327	up
CARMIL1	1.35168058294677e-06	-1.9464	0.028	0.078	0.0402395	down
CLU	1.39963134347557e-06	-1.04928	0.075	0.148	0.041667	down
TNFRSF13B	1.4726631623814e-06	-2.06912	0.005	0.039	0.0438412	down
TSPAN7	1.50061664739337e-06	-2.91643	0.002	0.033	0.0446734	down
IFI27L1	1.63510290128439e-06	1.73746	0.116	0.059	0.048677	up

## Sheet: Plasma_cell(IPR_T_B_vs_IPR_T_A)
Table S4 Differentially expressed genes in Plasma cells due to treatment (IPR_T_B_vs_IPR_T_A)
Gene	p_val	avg_log2FC	pct.1	pct.2	p_val_adj	change
RPL13	2.00291144077559e-74	-2.02979	0.6	0.996	5.96266735918894e-70	down
CST3	1.65747555413861e-68	-2.53054	0.075	0.599	4.93430472467064e-64	down
RPL13P12	1.24054130183702e-63	-2.06503	0.064	0.556	3.69309145556882e-59	down
RPLP2	4.13975508278019e-63	-2.16755	0.508	0.957	1.23240508814366e-58	down
MT2A	1.17776028511885e-62	-3.70996	0.111	0.642	3.50619236879882e-58	down
RPS28	8.08109244230476e-57	-2.01268	0.368	0.901	2.40574122007413e-52	down
SMAP2	1.96052868747071e-55	-1.82608	0.132	0.677	5.8364939026003e-51	down
TSC22D3	6.01726281329275e-50	-2.00097	0.19	0.72	1.79133913951725e-45	down
MT-RNR2	8.79180935586745e-50	1.33588	1	0.996	2.61732164524174e-45	up
RPL3	2.39188220612012e-49	-1.56374	0.491	0.94	7.1206333276196e-45	down
RPL12	8.9459540365306e-48	-1.75357	0.42	0.94	2.66321051667516e-43	down
TPSB2	3.5865915577546e-47	-5.32394	0.017	0.306	1.06772830674355e-42	down
NOP53	1.43699194509078e-46	-1.86435	0.08	0.5	4.27792502053525e-42	down
MT-RNR1	2.44135590978891e-46	1.26168	1	1	7.26791654344157e-42	up
RPL41P5	3.85881659974923e-46	-1.79776	0.057	0.44	1.14876970174534e-41	down
RPL10	1.06610608213803e-45	-1.46723	0.555	0.944	3.17379780652493e-41	down
RPL37	2.68373847365688e-45	-1.66599	0.553	0.961	7.98948943607653e-41	down
FKBP5	2.95849372553847e-44	-2.29293	0.04	0.375	8.80743582092802e-40	down
APOC1	1.36991492115371e-43	-3.10569	0.013	0.272	4.07823672027459e-39	down
RPL13A	2.56910877781935e-43	-1.5021	0.61	0.978	7.64823683156819e-39	down
CYBA	2.83046785218233e-43	-1.3639	0.394	0.905	8.42630279594679e-39	down
RPL27A	3.34557555846809e-43	-1.53326	0.632	0.961	9.95977843755951e-39	down
IER2	9.97881583580595e-43	-1.88327	0.259	0.767	2.97069347431943e-38	down
RPL18	6.4863480314977e-42	-1.45751	0.412	0.909	1.93098580897686e-37	down
RPS23	1.23477593783715e-41	-1.53626	0.455	0.94	3.6759279669412e-37	down
S100A4	4.69704086890621e-41	-1.99718	0.091	0.496	1.39830906667338e-36	down
RPS15	3.56418495714022e-40	-1.412	0.508	0.935	1.06105786174064e-35	down
RPSA	9.79562472295671e-40	-1.42367	0.259	0.81	2.91615748002421e-35	down
GPX1	3.5385568012442e-39	-1.38826	0.131	0.578	1.0534283597304e-34	down
ATP5F1D	1.32191786094539e-38	-1.66238	0.092	0.483	3.93534947203441e-34	down
H1FX	4.35591043707865e-38	-1.85664	0.094	0.474	1.29675453711832e-33	down
C9orf16	5.88690524290008e-38	-2.52715	0.028	0.297	1.75253169081135e-33	down
KLF6	1.15982740434808e-37	-2.58234	0.148	0.556	3.45280618274423e-33	down
RPS9	4.41265303610625e-37	-1.30597	0.4	0.901	1.31364680884883e-32	down
RPL14	4.6347231943347e-37	-1.45079	0.405	0.897	1.37975709495344e-32	down
RPS21	7.68975359089523e-37	-1.55093	0.429	0.909	2.28923964400951e-32	down
RPL37A	1.04971115711471e-35	-1.28165	0.584	0.957	3.12499011473049e-31	down
GNG7	1.69563852299297e-35	-2.01659	0.03	0.293	5.04791588295008e-31	down
RPLP1	2.48538673070394e-35	-1.15839	0.864	0.987	7.39899629730564e-31	down
RPL18A	3.61852963439682e-35	-1.26103	0.482	0.927	1.07723627215993e-30	down
AL365357.1	5.82752403213514e-35	-2.63257	0.018	0.25	1.73485390436663e-30	down
MZT2B	8.25905569770944e-35	-1.76987	0.058	0.371	2.4587208812081e-30	down
RPL8	8.62217638153203e-35	-1.28417	0.45	0.909	2.56682190878209e-30	down
RPS27A	3.52360003489884e-34	-1.41199	0.545	0.935	1.04897573038938e-29	down
RPL30	3.84709524864081e-34	-1.43603	0.523	0.931	1.14528025552037e-29	down
AL138785.1	5.81920337798858e-34	-3.42358	0.007	0.198	1.7323768456272e-29	down
FTH1	6.49887077180042e-34	-1.48176	0.475	0.931	1.93471382876499e-29	down
RPS2	7.42473591742026e-34	-1.34636	0.565	0.944	2.21034388261601e-29	down
RPS14	9.95227722007169e-34	-1.2211	0.552	0.94	2.96279292841534e-29	down
JUND	1.87278147295725e-33	-1.96089	0.167	0.578	5.57527044499372e-29	down
UBC	3.71185380260652e-33	-1.4271	0.54	0.944	1.10501887703596e-28	down
CD27	4.11471775570432e-33	-1.28676	0.133	0.539	1.22495147587318e-28	down
AL450405.1	7.1206842934191e-33	-1.85377	0.056	0.353	2.11982771415087e-28	down
GPX4	7.57539800119108e-33	-1.31535	0.089	0.444	2.25519598495458e-28	down
AL590867.2	1.0456574887281e-32	-2.9831	0.016	0.228	3.11292234394356e-28	down
RPS12	1.36117721022887e-32	-1.33291	0.521	0.966	4.05222455485136e-28	down
CIRBP	1.77730483909126e-32	-1.22577	0.126	0.526	5.29103650597467e-28	down
RPS13	3.03556955567209e-32	-1.50459	0.435	0.901	9.0368905672358e-28	down
RPL24	3.44312324120482e-32	-1.24251	0.443	0.879	1.02501778890668e-27	down
APOE	8.66506025039525e-32	-4.56823	0.005	0.177	2.57958843654266e-27	down
RPS15A	1.34427224886808e-31	-1.38468	0.323	0.806	4.00189848488027e-27	down
RPS20	1.57817782793571e-31	-1.34208	0.444	0.888	4.69823539376461e-27	down
MIF	2.67352478788924e-31	-1.26076	0.072	0.388	7.95908329354626e-27	down
RPL38	3.20300167164887e-31	-1.25176	0.413	0.905	9.53533597649868e-27	down
RPL13AP5	3.23600994699935e-31	-1.90726	0.033	0.28	9.63360161221707e-27	down
ISG20	5.87280035207497e-31	-1.42702	0.244	0.685	1.74833266481272e-26	down
JSRP1	7.07089482780121e-31	-2.13797	0.046	0.31	2.10500539023642e-26	down
RPL28	9.33896627354588e-31	-1.22746	0.438	0.909	2.78021025963461e-26	down
CD52	1.12488082938103e-30	-2.77593	0.089	0.409	3.34877022906731e-26	down
LMNA	1.570646911805e-30	-3.0452	0.055	0.323	4.67581585644348e-26	down
HLA-DRB1	1.5724918611319e-30	-1.43783	0.083	0.405	4.68130827058967e-26	down
KLF2	1.94234893763077e-30	-1.64991	0.112	0.466	5.78237278732679e-26	down
RPL29	4.78812435205541e-30	-1.16219	0.356	0.845	1.4254246196069e-25	down
RPL7A	4.80078369846353e-30	-1.09795	0.523	0.931	1.42919330703259e-25	down
CFD	5.79440512234977e-30	-4.21347	0.006	0.172	1.72499440492353e-25	down
MMP9	5.95463821182896e-30	-1.85114	0.018	0.224	1.77269579566148e-25	down
ZFP36	1.79059921179548e-29	-1.54943	0.4	0.832	5.33061385351516e-25	down
IL2RG	2.09023339512048e-29	-1.46319	0.067	0.362	6.22262481727368e-25	down
RPL11	1.43762548445808e-28	-1.19145	0.573	0.948	4.2798110672317e-24	down
FXYD5	2.87384702029124e-28	-1.44221	0.073	0.366	8.55544257940702e-24	down
GYPC	3.77263712687946e-28	-1.07755	0.064	0.349	1.12311407267202e-23	down
TYROBP	4.39410520908904e-28	-1.2456	0.084	0.397	1.30812512074581e-23	down
SCAND1	6.08765455082683e-28	-1.59543	0.045	0.293	1.81229475978115e-23	down
ALKBH7	6.31265379285337e-28	-1.5823	0.047	0.302	1.87927703413245e-23	down
ARID5B	9.27454146870186e-28	-1.88558	0.063	0.336	2.76103099523254e-23	down
BCL2L11	2.69462085095998e-27	-2.09986	0.023	0.224	8.02188627330788e-23	down
CXCR4	3.81721884385063e-27	-1.47322	0.117	0.453	1.13638604981433e-22	down
ANAPC16	5.92882057633172e-27	-1.03466	0.144	0.517	1.76500988557395e-22	down
HCST	6.96720169491334e-27	-3.13937	0.022	0.216	2.0741359445757e-22	down
CD48	2.75037562044484e-26	-2.89201	0.017	0.198	8.18786822206429e-22	down
RPS5	3.03384513214957e-26	-1.21515	0.396	0.832	9.03175695840927e-22	down
CXXC5	3.17549897938508e-26	-1.54276	0.044	0.28	9.45346046162937e-22	down
UBA52	3.63336800117356e-26	-1.16964	0.321	0.776	1.08165365394937e-21	down
PPDPF	3.63913614134559e-26	-1.06597	0.117	0.461	1.08337082927858e-21	down
FKBP11	4.18625751133045e-26	-1.00211	0.186	0.586	1.24624886112308e-21	down
EEF1B2	4.82613771886409e-26	-1.13478	0.416	0.862	1.43674119890584e-21	down
AREG	5.63694573078293e-26	-2.7652	0.032	0.241	1.67811874405408e-21	down
PRKCSH	6.68064680786264e-26	-1.35912	0.057	0.315	1.98882855470071e-21	down
RPL19	1.01191198230077e-25	-1.12529	0.515	0.918	3.01246197130939e-21	down
EIF3K	1.31903655718476e-25	-1.0293	0.136	0.491	3.92677183073903e-21	down
RPL22	1.39956508997535e-25	-1.02636	0.214	0.629	4.16650527285661e-21	down
TPSAB1	2.01671282174199e-25	-7.54781	0.002	0.134	6.00375407032591e-21	down
TPM4	4.45239506214408e-25	-1.64911	0.192	0.556	1.32547801000029e-20	down
SNHG5	7.09953000619486e-25	-1.04787	0.203	0.603	2.11353008284421e-20	down
REX1BD	1.2593789091383e-24	-1.95878	0.028	0.224	3.74917101250472e-20	down
TMSB4X	1.67770645234651e-24	-1.37932	0.611	0.897	4.99453210863555e-20	down
CD99	1.75922375112843e-24	-1.32851	0.1	0.401	5.23720910710933e-20	down
HLA-DRA	1.95867369737033e-24	-1.19411	0.231	0.659	5.83097159707146e-20	down
RPS16	2.45545143178768e-24	-1.12719	0.531	0.905	7.30987891243192e-20	down
RPS3A	4.26704082472503e-24	-1.11555	0.499	0.918	1.27029805352064e-19	down
RNASE1	4.34626855880464e-24	-1.51736	0.034	0.241	1.29388414995614e-19	down
LAPTM5	4.55153157017963e-24	-1.36725	0.097	0.392	1.35499094844248e-19	down
MEI1	4.66446248829664e-24	-1.32212	0.079	0.353	1.38861048276591e-19	down
RPL35A	5.0479575141946e-24	-1.09082	0.579	0.927	1.50277695197573e-19	down
FOSB	5.69080557552016e-24	-1.40734	0.275	0.664	1.69415281983235e-19	down
RPL5	7.02412931154898e-24	-1.03228	0.447	0.866	2.09108329604813e-19	down
ITGB7	1.03832002641843e-23	-1.88613	0.031	0.228	3.09107871864766e-19	down
RPS25	1.43920256372077e-23	-1.04985	0.429	0.862	4.28450603219673e-19	down
TGFB1	1.56206637801353e-23	-1.96935	0.033	0.233	4.65027160734628e-19	down
ACKR1	1.69655893668796e-23	-1.82564	0.013	0.168	5.05065595452006e-19	down
EZR	2.32527556617206e-23	-2.42431	0.135	0.431	6.92234536049423e-19	down
ITM2C	2.60564632903185e-23	-1.10231	0.323	0.733	7.7570091215278e-19	down
SMDT1	2.6112767378094e-23	-1.15955	0.118	0.435	7.77377084845857e-19	down
RPS7	2.66335640858772e-23	-1.01688	0.353	0.81	7.92881202836565e-19	down
APRT	3.1670950034526e-23	-1.39755	0.081	0.349	9.42844182527839e-19	down
MZT2A	3.31518299085453e-23	-1.67333	0.032	0.228	9.86929976377393e-19	down
MRPL55	3.70457586005397e-23	-1.45381	0.055	0.289	1.10285223353807e-18	down
RCSD1	3.70783814894967e-23	-1.43484	0.022	0.198	1.10382341694232e-18	down
RPL23A	4.01417726695876e-23	-1.12647	0.549	0.901	1.19502057237362e-18	down
HLA-DPB1	5.88133596024985e-23	-1.12932	0.073	0.336	1.75087371536638e-18	down
CD79A	8.69561902938952e-23	-1.13572	0.362	0.759	2.58868578504926e-18	down
AC090498.1	1.03826084261734e-22	-2.02045	0.022	0.194	3.09090252847181e-18	down
CCDC85B	1.35904702872002e-22	-1.44777	0.023	0.198	4.04588300449951e-18	down
C4orf48	1.69836619304666e-22	-1.62981	0.037	0.237	5.0560361566999e-18	down
GSTK1	2.93277845511864e-22	-1.13932	0.077	0.336	8.73088146088818e-18	down
RPS4Y1	3.00416308824905e-22	-1.49656	0.046	0.259	8.94339351371742e-18	down
EIF2AK4	3.26764873933686e-22	-1.21187	0.061	0.297	9.72779029700584e-18	down
PTK2B	3.39507608466226e-22	-1.06213	0.06	0.297	1.01071415040396e-17	down
VIM	3.58970802290926e-22	-1.36216	0.442	0.849	1.06865607842009e-17	down
NSD3	4.37413004796728e-22	-1.57683	0.052	0.272	1.30217851527986e-17	down
PPP1R15A	4.80093265764031e-22	-1.05174	0.267	0.651	1.42923765217952e-17	down
[truncated: 489 more rows]
