# Supplementary material for: Effect of immune infiltration intensity on the efficacy of neoadjuvant immunotherapy for esophageal cancer
Source: Front Immunol. 2025 Jun 12;16:1543283. doi: 10.3389/fimmu.2025.1543283 (PMC12198219; doi:10.3389/fimmu.2025.1543283)
Supplement: Supplementary file 12 [file Table5.xlsx]

## Sheet: B_cell(PCR_T_B_vs_PCR_T_A)
Table S5 Differentially expressed genes in immune cells due to treatment (B_cell: PCR_T_B_vs_PCR_T_A)
Gene	p_val	avg_log2FC	pct.1	pct.2	p_val_adj	change
RPL13	1.67282698431467e-48	-2.81243	0.661	0.99	4.98000593230477e-44	down
RPLP2	2.00098168868063e-44	-2.49382	0.757	0.974	5.95692248720223e-40	down
RPL13A	3.17087828044832e-42	-2.16975	0.765	0.99	9.43970464089464e-38	down
RPL30	1.99778711993355e-38	-1.96456	0.696	0.977	5.94741225604219e-34	down
RPL27A	3.0948242984778e-38	-1.92253	0.704	0.983	9.21329193656841e-34	down
RPS12	2.47634358520942e-37	-2.26945	0.617	0.977	7.37207485316845e-33	down
RPL9	2.35821949003351e-36	-2.06475	0.617	0.967	7.02041942182975e-32	down
RPS2	2.52342315967616e-36	-1.83855	0.704	0.983	7.51223074635594e-32	down
TPT1	6.53224225264977e-36	-1.69176	0.765	0.993	1.94464851861384e-31	down
RPS3	1.62252081330688e-35	-1.93546	0.67	0.964	4.83024446121459e-31	down
CD52	1.81626028724503e-35	-3.37157	0.209	0.871	5.40700687512845e-31	down
RPS27A	2.01418043977138e-35	-1.75719	0.748	0.99	5.99621516919938e-31	down
RPS23	1.19445383243232e-34	-1.90499	0.661	0.977	3.55588905915101e-30	down
RPL37	4.32478424565592e-34	-1.62253	0.713	0.983	1.28748826993177e-29	down
RPS15A	1.69603858510414e-32	-2.05242	0.504	0.95	5.04910686785503e-28	down
RPL3	1.83807362966957e-32	-2.08804	0.522	0.947	5.4719451955263e-28	down
RPL12	2.26538413036669e-32	-1.95038	0.539	0.967	6.74404855610163e-28	down
RPS21	3.71341063880695e-32	-2.0203	0.591	0.954	1.10548234717283e-27	down
RPSA	4.53436688147294e-32	-2.52247	0.304	0.897	1.34988102061449e-27	down
RPS28	3.71472411260394e-31	-2.04968	0.557	0.947	1.10587336832219e-26	down
MS4A1	5.33600920891687e-31	-3.03151	0.07	0.788	1.58852994149455e-26	down
CD37	5.76131620853367e-31	-3.74942	0.148	0.791	1.71514383528047e-26	down
RPS3A	9.55896862017886e-31	-1.46408	0.739	0.974	2.84570495822725e-26	down
RPL19	2.94754365651516e-30	-1.66116	0.687	0.957	8.77483746544562e-26	down
EEF1B2	3.07490194538187e-30	-2.08638	0.409	0.921	9.15398309140183e-26	down
RPL21	3.35413843503718e-30	-1.4757	0.843	0.977	9.98527012110567e-26	down
RPL8	3.98538904664858e-30	-2.01818	0.461	0.94	1.18645031918728e-25	down
TXNIP	8.29386322416268e-30	-2.49001	0.287	0.884	2.46908308183323e-25	down
RPL38	2.80140383512247e-29	-1.74113	0.617	0.977	8.33977921715958e-25	down
RPS29	8.39917365961942e-29	-1.47762	0.861	0.974	2.5004339984687e-24	down
RPS20	9.14518714612827e-29	-1.6702	0.626	0.957	2.72252221340239e-24	down
RPL7A	1.51298722750231e-28	-1.77086	0.496	0.96	4.50416297627439e-24	down
BANK1	3.55559930413877e-28	-4.68602	0.026	0.675	1.05850191284211e-23	down
RPL35A	3.77827914989974e-28	-1.58584	0.678	0.957	1.12479370292515e-23	down
GZMB	4.87957347331257e-28	4.93681	0.409	0.013	1.45264902300515e-23	up
RPL18A	2.55006212204819e-27	-1.57469	0.713	0.97	7.59153493733746e-23	down
RPL37A	2.72362509461057e-27	-1.40533	0.765	0.98	8.10823190665566e-23	down
EEF1A1	4.09891271643221e-27	-1.36868	0.765	0.983	1.22024631568187e-22	down
CD79A	4.44632179912241e-27	-5.2888	0.026	0.656	1.32366999959874e-22	down
TXN	5.60477858140084e-27	4.34656	0.739	0.285	1.66854258368303e-22	up
RPL11	1.79026091963288e-26	-1.28009	0.783	0.977	5.3296067577471e-22	down
RPL5	3.27663077293572e-26	-1.72799	0.53	0.947	9.75452981102964e-22	down
RPL18	5.81586704524096e-26	-1.77017	0.504	0.95	1.73138361936823e-21	down
RPS11	5.85864022916278e-26	-1.49823	0.617	0.977	1.74411719622176e-21	down
RPL28	1.43750250362883e-25	-1.72946	0.548	0.95	4.27944495330304e-21	down
RPL13P12	2.35043068628907e-25	-3.99028	0.035	0.649	6.99723215308257e-21	down
RPS15	2.95869349504485e-25	-1.51561	0.704	0.974	8.80803053474851e-21	down
RPL9P9	3.00262932367364e-25	-2.10814	0.243	0.861	8.93882749657644e-21	down
RGS1	1.44452039607301e-24	3.10923	0.774	0.371	4.30033721910935e-20	up
HLA-B	3.87807998789312e-24	-1.49145	0.574	0.97	1.15450441239578e-19	down
MT-RNR1	7.02186103978244e-24	1.47177	1	1	2.09040803154323e-19	up
RPLP1	8.14536928376902e-24	-1.13928	0.896	0.98	2.42487643577804e-19	down
CD69	2.73431400302414e-23	-2.6814	0.191	0.768	8.14005278700287e-19	down
RPL23A	2.91718004298539e-23	-1.27523	0.748	0.967	8.6844449879675e-19	down
RPL32	4.19564591320567e-23	-1.34452	0.722	0.967	1.24904378836133e-18	down
RPL10	5.3383144460482e-23	-1.43515	0.643	0.964	1.58921621058855e-18	down
IGSF6	6.08618358216877e-23	6.55261	0.33	0.01	1.81185685241164e-18	up
RPL41	6.84822367410011e-23	-1.37917	0.565	0.95	2.0387161877796e-18	down
JUN	7.34758373133268e-23	-1.86142	0.557	0.934	2.18737567681774e-18	down
TSC22D3	3.68616133384949e-22	-2.05858	0.235	0.818	1.09737022908699e-17	down
RPS6	4.11372013011924e-22	-1.21778	0.739	0.974	1.2246544827365e-17	down
RPS13	4.73811932865763e-22	-1.37937	0.704	0.957	1.41053812414138e-17	down
RPS16	1.81692286106569e-21	-1.22486	0.678	0.964	5.40897935739255e-17	down
HLA-C	2.649669100781e-21	-1.66077	0.357	0.877	7.88806491302503e-17	down
HLA-A	3.01163703941947e-21	-1.61198	0.383	0.891	8.96564346635176e-17	down
FCER1G	3.25133896714529e-21	4.07678	0.435	0.066	9.67923610519152e-17	up
UBA52	4.87794041380488e-21	-1.61439	0.47	0.907	1.45216286118971e-16	down
TYROBP	5.66258345597216e-21	2.99106	0.513	0.109	1.68575109484291e-16	up
RPL23	7.82684958526311e-21	-1.26513	0.739	0.957	2.33005312153283e-16	down
JUNB	1.35580518225131e-20	-1.68906	0.417	0.904	4.03623202756216e-16	down
UBC	1.06636631342683e-19	-1.6782	0.47	0.907	3.17457251507167e-15	down
ZFAS1	1.33494820675497e-19	-2.16674	0.226	0.752	3.97414081150956e-15	down
RPS9	1.51764512669867e-19	-1.44993	0.487	0.904	4.51802954218194e-15	down
RPL22	5.94265107346967e-19	-1.70719	0.391	0.821	1.76912722457192e-14	down
CTSC	7.5808994907549e-19	4.26355	0.47	0.113	2.25683377839773e-14	up
RPL27	1.23726502274021e-18	-1.15529	0.643	0.96	3.68333797269761e-14	down
CD79B	1.29463063191083e-18	-3.84014	0.026	0.517	3.85411539119855e-14	down
RPL4	2.43320479539651e-18	-1.52062	0.4	0.877	7.24365067589541e-14	down
DNAJB1	2.82724473773954e-18	-2.48492	0.365	0.788	8.41670758425061e-14	down
BTG1	3.55971897224366e-18	-1.54698	0.513	0.921	1.05972833803694e-13	down
FOSB	4.35325832517036e-18	-2.10375	0.217	0.728	1.29596500340322e-13	down
JUND	4.4605697086259e-18	-2.29497	0.139	0.662	1.32791160225793e-13	down
ZFP36L2	5.73941494885886e-18	-1.69434	0.183	0.719	1.70862383027528e-13	down
IER2	8.25817046117136e-18	-2.02579	0.296	0.785	2.45845734629071e-13	down
RPS25	1.84426857465385e-17	-1.18854	0.696	0.94	5.4903875467445e-13	down
SMAP2	4.59775348883895e-17	-1.92318	0.174	0.692	1.36875121362736e-12	down
KLF2	5.26789681436046e-17	-6.25607	0.009	0.45	1.56825288163511e-12	down
FAU	1.36400738521008e-16	-1.20628	0.626	0.927	4.06064998577042e-12	down
RPL14	1.39345525868515e-16	-1.06938	0.722	0.947	4.1483163051057e-12	down
ID2	1.68325692157308e-16	3.14942	0.47	0.123	5.01105585552305e-12	up
LAPTM5	2.02507162060228e-16	-1.46205	0.296	0.781	6.02863821453299e-12	down
RPL29	2.30133314232595e-16	-1.31954	0.53	0.907	6.85106876470437e-12	down
RPL36	4.30612389575327e-16	-1.08923	0.704	0.947	1.28193308376575e-11	down
RPL39	4.43827425347938e-16	-1.03121	0.687	0.95	1.32127424526081e-11	down
RPL26	4.43841717015622e-16	-1.20348	0.53	0.891	1.32131679155551e-11	down
NOP53	5.12741358190277e-16	-2.58607	0.113	0.579	1.52643102333245e-11	down
EEF1D	5.18371509127784e-16	-1.50224	0.296	0.785	1.54319198267341e-11	down
RPS5	5.72878535677713e-16	-1.25386	0.557	0.914	1.70545940071255e-11	down
HSPA1B	6.0507877971341e-16	-1.75459	0.235	0.715	1.80131952720682e-11	down
RPL41P5	6.52309407931785e-16	-3.58615	0.043	0.487	1.94192510741292e-11	down
PNRC1	2.01754361131314e-15	-1.37891	0.296	0.781	6.00622733087923e-11	down
IL3RA	2.12150209494347e-15	5.1306	0.243	0.013	6.31571173664672e-11	up
RPL24	2.35806930035035e-15	-1.18729	0.617	0.914	7.01997230714299e-11	down
DUSP2	3.15888957286797e-15	-3.10252	0.113	0.55	9.40401425842795e-11	down
IFI44L	3.22755726379919e-15	3.78037	0.322	0.046	9.60843797433018e-11	up
CXCR4	3.88720590922999e-15	-1.49751	0.322	0.775	1.15722119917777e-10	down
SEC61B	3.95162594570555e-15	3.14316	0.487	0.172	1.17639904403654e-10	up
PPP1R15A	5.15888735322885e-15	-1.52115	0.357	0.811	1.53580076505623e-10	down
RPL21P28	1.19607823728112e-14	-2.02907	0.104	0.566	3.56072491238589e-10	down
LAMP3	1.26561304488095e-14	6.99412	0.2	0.003	3.76773003461058e-10	up
IFT57	1.30145575782163e-14	-3.68895	0.052	0.46	3.87443379103499e-10	down
FCMR	2.19628162897629e-14	-4.1459	0.009	0.401	6.5383304094624e-10	down
SMCHD1	2.32198569726281e-14	-1.86152	0.139	0.606	6.91255142075137e-10	down
HSPA1A	2.53235567719789e-14	-2.17987	0.287	0.702	7.53882285101812e-10	down
IGHA1	3.82471385413108e-14	-6.15407	0.035	0.434	1.13861731437482e-09	down
LILRB4	3.91234388425529e-14	4.78355	0.252	0.023	1.1647047743428e-09	up
BLK	4.98928427272096e-14	-3.68314	0.026	0.424	1.48530992798903e-09	down
MS4A6A	6.43674078542274e-14	3.67383	0.365	0.083	1.91621773182035e-09	up
CLEC4C	6.5499888927161e-14	5.76636	0.191	0.003	1.94993169336158e-09	up
DBI	6.90763072273224e-14	2.26261	0.574	0.262	2.05640166615739e-09	up
ARID5B	8.14035272877171e-14	-5.34179	0.009	0.384	2.42338300735534e-09	down
CIRBP	8.39517778313755e-14	-1.90818	0.157	0.599	2.49924442604005e-09	down
SOX4	9.8184862435372e-14	3.42614	0.409	0.113	2.92296335470102e-09	up
S100A11	1.29084275741372e-13	2.46716	0.574	0.278	3.84283888882065e-09	up
NR4A1	1.30206418896554e-13	-2.00674	0.235	0.656	3.87624509055041e-09	down
RPS4X	1.30442382522629e-13	-1.03347	0.574	0.924	3.88326972769867e-09	down
RPS10	1.56309302341496e-13	-2.08041	0.104	0.536	4.65332793070635e-09	down
RPS7	1.59688433535625e-13	-1.06489	0.574	0.891	4.75392466635556e-09	down
CLK1	1.64829714222942e-13	-1.55993	0.157	0.599	4.90698059241697e-09	down
RALGPS2	2.30163333534385e-13	-2.3598	0.07	0.483	6.85196243931863e-09	down
OPN3	4.01282324140313e-13	4.32901	0.27	0.036	1.19461747896571e-08	up
HLA-E	5.24349078928295e-13	-1.08353	0.443	0.881	1.56098720796953e-08	down
CCL22	5.28418397823913e-13	11.5535	0.165	0	1.57310157032179e-08	up
RACK1	6.82364612660008e-13	-1.0538	0.513	0.877	2.03139945188884e-08	down
ZFP36	1.0374037076859e-12	-1.02282	0.47	0.871	3.08835083778093e-08	down
LIMD2	1.0734434185188e-12	-2.86552	0.078	0.464	3.19564105693047e-08	down
RPL13AP5	1.50183452316751e-12	-2.91658	0.026	0.387	4.47096137546967e-08	down
IGHG3	2.1889001813829e-12	-3.09404	0.052	0.421	6.5163558399769e-08	down
ATP5MD	6.35083470821494e-12	1.96412	0.557	0.265	1.89064349263559e-07	up
DUSP1	6.68023178209343e-12	-1.17227	0.435	0.838	1.98870500152921e-07	down
SNHG6	1.12803957700813e-11	-1.78771	0.165	0.55	3.3581738207532e-07	down
CSF2RB	1.1438912889775e-11	5.15681	0.191	0.013	3.40536436728602e-07	up
TMSB4X	1.23792985999023e-11	1.1719	0.939	0.99	3.68531719319091e-07	up
MYL12A	1.51818412298188e-11	2.19914	0.696	0.603	4.51963413411705e-07	up
CCL4L2	1.85688375975292e-11	4.19174	0.313	0.073	5.52794295278444e-07	up
RPL3P4	2.07902014957102e-11	-2.66069	0.061	0.417	6.18924298527293e-07	down
RCSD1	2.39210303456343e-11	-2.10591	0.07	0.427	7.12129073389533e-07	down
SUB1	2.80267293680167e-11	2.17253	0.583	0.341	8.34355733285857e-07	up
TOMM7	3.37624093091262e-11	-1.38313	0.287	0.695	1.00510692513269e-06	down
JCHAIN	3.8265778843827e-11	3.88632	0.417	0.162	1.13917223618073e-06	up
TNFRSF13C	4.27948981159976e-11	-5.28632	0.009	0.318	1.27400411691325e-06	down
ALOX5AP	4.4687168748116e-11	3.68164	0.4	0.149	1.33033701363141e-06	up
LINC00926	4.6226767553802e-11	-7.85547	0	0.301	1.37617087007668e-06	down
TSPAN13	5.1544646915832e-11	3.15001	0.296	0.066	1.53448413868432e-06	up
NKG7	5.47669368193238e-11	4.77573	0.2	0.02	1.63041170911127e-06	up
TUBB4B	1.10029842455836e-10	-2.16533	0.07	0.414	3.27558840991023e-06	down
RSRP1	1.243962663117e-10	-1.42887	0.191	0.583	3.70327684809932e-06	down
ITM2C	1.28573256800516e-10	2.65663	0.443	0.179	3.82762585495136e-06	up
LBH	1.42912654909413e-10	-3.72991	0.017	0.325	4.25450973665322e-06	down
STK17A	1.94147205113437e-10	-3.19302	0.052	0.371	5.77976229622703e-06	down
CD24	2.13260825815926e-10	-3.40149	0.035	0.348	6.34877478454012e-06	down
HLA-DQB1	2.42224903130885e-10	-1.05257	0.391	0.781	7.21103536620643e-06	down
TAGAP	3.05205596706617e-10	-3.68457	0.026	0.328	9.08597061395599e-06	down
SLC25A6	3.34842627213711e-10	-1.20861	0.313	0.705	9.96826501215218e-06	down
SPP1	3.41737021713169e-10	7.2151	0.139	0.003	1.0173511136401e-05	up
FUS	4.70084110211835e-10	-1.446	0.243	0.629	1.39944039610063e-05	down
TBC1D4	5.12345341969381e-10	4.72486	0.209	0.03	1.52525208304285e-05	up
CD48	5.60676169167135e-10	-1.65259	0.087	0.43	1.66913295561056e-05	down
EZR	6.12078012262643e-10	-1.12182	0.322	0.719	1.82215624250589e-05	down
C12orf45	6.1369584488735e-10	3.42577	0.278	0.066	1.82697253022964e-05	up
SEC61G	6.51331135322903e-10	2.27702	0.409	0.159	1.93901278985628e-05	up
IKZF3	6.65725425425215e-10	-3.1865	0.009	0.291	1.98186459149086e-05	down
MMP12	7.37596010908137e-10	8.27007	0.122	0	2.19582332447352e-05	up
SRRM2	7.96677118188236e-10	-1.38476	0.2	0.583	2.37170778084638e-05	down
CD36	8.48722683884577e-10	4.80074	0.183	0.02	2.52664742992438e-05	up
LILRA4	8.65275929054831e-10	4.44617	0.157	0.01	2.57592644079623e-05	up
PSMA7	8.84241067494478e-10	1.41963	0.739	0.623	2.63238565793106e-05	up
TNFSF13B	9.01067597150799e-10	3.76769	0.2	0.026	2.68247823671793e-05	up
LRRC75A-AS1	1.0470795370215e-09	-1.82384	0.165	0.507	3.11715578171301e-05	down
RPL22L1	1.2770272102454e-09	-2.08193	0.096	0.427	3.80171000490054e-05	down
CYBA	1.71465617157868e-09	-1.14456	0.304	0.682	5.10453142278974e-05	down
DDIT3	1.79591899056191e-09	-2.98648	0.035	0.325	5.3464508349028e-05	down
SRGN	1.89556417908065e-09	1.44295	0.696	0.546	5.64309456112308e-05	up
ATF4	2.12054465811265e-09	-1.58223	0.113	0.447	6.31286144720135e-05	down
LAMP5	2.55294042906936e-09	4.72274	0.139	0.007	7.60010365733948e-05	up
MYL12B	3.23463762610361e-09	2.44185	0.661	0.526	9.62951621291046e-05	up
RNASET2	3.39666220088392e-09	-1.5347	0.139	0.477	0.000101119	down
TOMM20	3.46747942823851e-09	-2.03279	0.087	0.401	0.000103227	down
HRH2	3.87016038735605e-09	4.38882	0.157	0.013	0.000115215	up
ARHGEF1	4.08157691825367e-09	-4.48342	0.009	0.268	0.000121509	down
C12orf75	4.15027601783585e-09	3.82875	0.235	0.05	0.000123554	up
LY86	5.3569887098034e-09	-3.70188	0.035	0.305	0.000159478	down
PAXBP1	5.71778370594423e-09	-1.78557	0.061	0.361	0.000170218	down
TRBC2	5.91737426341236e-09	-3.9428	0.026	0.295	0.00017616	down
CDKN1B	6.09836459694984e-09	-2.27906	0.061	0.354	0.000181548	down
NR4A2	6.25794228262316e-09	-1.7731	0.157	0.49	0.000186299	down
SPRR1B	9.25523169498187e-09	6.52009	0.13	0.007	0.000275528	up
CCDC88A	9.36358542147627e-09	2.17336	0.33	0.103	0.000278754	up
SELENOS	1.00732683921303e-08	3.22924	0.243	0.056	0.000299881	up
EIF1B	1.04353345411965e-08	-2.03215	0.078	0.381	0.00031066	down
ETS1	1.10593094105509e-08	-2.05259	0.07	0.368	0.000329236	down
IGHG1	1.1924867825833e-08	-2.30823	0.078	0.374	0.000355003	down
S100A7	1.29290802555638e-08	8.71407	0.104	0	0.000384899	up
POMP	1.32508967750867e-08	2.29953	0.443	0.222	0.000394479	up
DRAM2	1.41244764943172e-08	-1.64959	0.043	0.325	0.000420486	down
IGLC2	1.42350200169728e-08	-3.51025	0.052	0.318	0.000423777	down
FCGR2B	1.52700664489494e-08	-2.33261	0.026	0.291	0.00045459	down
NUCB2	1.61525113587088e-08	3.10665	0.27	0.073	0.00048086	up
SERTAD1	1.61682284040326e-08	-3.75465	0.035	0.291	0.000481328	down
EEF1B2P6	1.67754047113137e-08	-3.17864	0.026	0.285	0.000499404	down
P2RX5	1.87483649033002e-08	-3.59447	0.009	0.252	0.000558139	down
CD27	1.90253812846524e-08	-7.31989	0	0.232	0.000566386	down
TRAF5	2.06275068143232e-08	-2.61289	0.052	0.318	0.000614081	down
NDUFB2	2.21374027442754e-08	1.67671	0.496	0.268	0.00065903	up
TMEM50A	2.31112864408536e-08	2.085	0.357	0.132	0.000688023	up
TCL1A	2.48040447703534e-08	3.2439	0.148	0.013	0.000738416	up
RPL9P7	2.5234568597409e-08	-3.37948	0.017	0.265	0.000751233	down
CSTA	2.72715828676287e-08	3.499	0.27	0.076	0.000811875	up
FSCN1	3.20143732789478e-08	4.02308	0.209	0.043	0.000953068	up
GAS5	3.52912449591738e-08	-1.59948	0.2	0.517	0.00105062	down
GPSM3	3.55829542152266e-08	-1.59659	0.078	0.371	0.0010593	down
ICAM3	3.92045184855655e-08	-4.0307	0.009	0.242	0.00116712	down
ADAM28	4.41710293725435e-08	-2.09237	0.026	0.278	0.00131497	down
FADS2	4.61918430736205e-08	4.39417	0.122	0.007	0.00137513	up
ANKRD36BP1	5.3831689518242e-08	7.59954	0.096	0	0.00160257	up
MT-ND4L	5.39661167191934e-08	1.48237	0.913	0.94	0.00160657	up
ZFAT	5.49987971471569e-08	4.75706	0.148	0.017	0.00163731	up
AP001324.1	6.29026795153919e-08	-3.28688	0.017	0.252	0.00187261	down
ATP2B1	6.38146608021109e-08	-1.05836	0.07	0.354	0.00189976	down
TAF7	6.97048670460727e-08	-1.59083	0.157	0.46	0.00207511	down
POU2F2	7.06662556308347e-08	-1.47456	0.087	0.374	0.00210373	down
DNASE1L3	7.14826943767939e-08	4.00412	0.148	0.017	0.00212804	up
VPREB3	7.69418823910361e-08	-4.96464	0.009	0.232	0.00229056	down
EIF4A2	7.86896238466026e-08	-1.08206	0.417	0.732	0.00234259	down
PCF11	8.02564503053e-08	-2.71462	0.043	0.295	0.00238923	down
ATP5MF	8.05218956920685e-08	1.69003	0.452	0.232	0.00239714	up
SERPINF1	8.22846845182863e-08	2.76619	0.278	0.089	0.00244962	up
CSF2RA	8.35418464443309e-08	2.7328	0.226	0.053	0.00248704	up
MGEA5	8.66087704981858e-08	-2.58075	0.052	0.305	0.00257834	down
CMTM3	9.83834295537909e-08	3.25406	0.209	0.046	0.00292887	up
SLC2A3	1.00054316012309e-07	-2.00592	0.07	0.334	0.00297862	down
TUBA4A	1.11059604499654e-07	-2.6692	0.035	0.278	0.00330624	down
CCNL1	1.18415920434352e-07	-1.04452	0.365	0.699	0.00352524	down
LAP3	1.21717428175624e-07	2.79553	0.322	0.129	0.00362353	up
PTPRE	1.26820482533743e-07	2.77222	0.226	0.056	0.00377545	up
BID	1.44457017407934e-07	4.04987	0.165	0.026	0.00430049	up
SCIMP	1.47990861098653e-07	-2.14527	0.035	0.275	0.00440569	down
RPS3AP26	1.49477412863646e-07	-2.05023	0.052	0.311	0.00444994	down
CCL4	1.49830894251303e-07	3.31327	0.365	0.166	0.00446047	up
ATP6V0E1	1.53705265294836e-07	1.51042	0.53	0.321	0.00457581	up
PLSCR1	1.61150790034608e-07	2.50517	0.252	0.073	0.00479746	up
EGR1	1.63084694554191e-07	-1.21863	0.278	0.589	0.00485503	down
AC007969.1	1.64070956961342e-07	-1.60878	0.104	0.391	0.00488439	down
UBXN1	1.72455017598617e-07	-1.77589	0.096	0.368	0.00513399	down
IDO1	1.72919755047896e-07	5.89843	0.113	0.007	0.00514782	up
ARPC5	1.77807348811243e-07	1.96323	0.435	0.238	0.00529332	up
SNHG7	1.84436565130386e-07	-2.39772	0.043	0.285	0.00549068	down
IGHM	1.88282524805076e-07	-3.8463	0.13	0.368	0.00560517	down
P2RY14	1.95185975906234e-07	3.92011	0.157	0.023	0.00581069	up
DGKD	2.04709789520796e-07	-3.65763	0.009	0.222	0.00609421	down
PLAUR	2.06034766306979e-07	3.89585	0.183	0.036	0.00613365	up
TSPYL2	2.10218780920755e-07	-1.73992	0.113	0.387	0.00625821	down
IDH3A	2.2189069192111e-07	3.20026	0.217	0.056	0.00660569	up
SELENOM	2.32707945820581e-07	-5.77207	0.009	0.215	0.00692772	down
EGR3	2.44834775838023e-07	-4.43484	0.009	0.219	0.00728873	down
AC090498.1	2.68431031421643e-07	-1.2292	0.035	0.272	0.00799119	down
NFKB1	2.71360615987443e-07	2.66907	0.209	0.05	0.00807841	up
HSP90B1	2.71538304094848e-07	1.61198	0.583	0.447	0.0080837	up
RPL10P9	3.03878760886211e-07	-2.31146	0.087	0.331	0.00904647	down
IFIT3	3.09471837222544e-07	1.76461	0.139	0.017	0.00921298	up
UQCR10	3.19092608913336e-07	1.44237	0.487	0.275	0.00949939	up
LCP1	3.30117636452607e-07	1.89056	0.574	0.47	0.0098276	up
SNHG25	3.31437985717851e-07	-3.39104	0.017	0.232	0.00986691	down
CITED2	3.36737754559541e-07	-1.41968	0.07	0.328	0.0100247	down
FCRL1	3.59970824492343e-07	-6.66632	0	0.195	0.0107163	down
CD86	3.71456764121642e-07	3.85559	0.209	0.053	0.0110583	up
LST1	3.84851116838461e-07	3.62584	0.191	0.043	0.011457	up
ATP5PF	4.22782925987116e-07	1.62527	0.47	0.268	0.0125862	up
KLF9	4.27269379481755e-07	-1.08516	0.026	0.252	0.0127198	down
S100A8	4.49936671900382e-07	5.33215	0.217	0.06	0.0133946	up
SOCS2	4.57271548842163e-07	5.1176	0.096	0.003	0.013613	up
HEXIM1	4.60981445983024e-07	-1.32686	0.13	0.414	0.0137234	down
IGFBP7	4.8145327563519e-07	-1.49839	0.078	0.341	0.0143329	down
ST6GAL1	4.86331273133399e-07	-1.52683	0.096	0.364	0.0144781	down
SRSF2	4.93676255149612e-07	-1.18621	0.2	0.51	0.0146967	down
ATOX1	4.94424758132365e-07	2.20514	0.287	0.106	0.014719	up
PDIA3	5.08765648549813e-07	1.56667	0.574	0.434	0.015146	up
VAMP8	5.28212752230196e-07	2.39387	0.348	0.159	0.0157249	up
SMARCB1	5.50926734960661e-07	-3.41471	0.026	0.238	0.0164011	down
RHOH	5.91694305512591e-07	-2.53516	0.043	0.268	0.0176147	down
IGLC3	5.94822235115619e-07	-5.34564	0.017	0.219	0.0177079	down
PIK3IP1	6.10154294813898e-07	-3.25273	0.017	0.225	0.0181643	down
FCRL2	6.16947564828476e-07	-2.81118	0.009	0.209	0.0183665	down
SLC41A2	6.43061282198878e-07	5.49284	0.104	0.007	0.0191439	up
SQSTM1	6.54704031025523e-07	-1.1817	0.148	0.43	0.0194905	down
SMDT1	6.9074059055703e-07	-1.63738	0.183	0.454	0.0205633	down
PLAC8	6.98607642092612e-07	2.44685	0.417	0.238	0.0207975	up
MX1	6.99498163156785e-07	3.16787	0.313	0.136	0.0208241	up
PRDM2	7.33966227093135e-07	-1.7726	0.07	0.311	0.0218502	down
S100A2	7.48535825227277e-07	1.24849	0.278	0.083	0.0222839	up
IGHG2	7.49430258934288e-07	-3.30867	0.017	0.222	0.0223105	down
TAF15	8.11248552240745e-07	-3.26861	0.017	0.222	0.0241509	down
PLAU	8.14468251573009e-07	4.28583	0.13	0.017	0.0242467	up
CCL3	9.67758001460574e-07	2.81447	0.261	0.089	0.0288102	up
AL590867.2	1.02992593755687e-06	-1.64667	0.061	0.298	0.0306609	down
PLA2G16	1.04155100438459e-06	2.97082	0.174	0.036	0.031007	up
ACAP1	1.05477409562564e-06	-2.19582	0.043	0.265	0.0314006	down
STAT1	1.16474728086793e-06	2.44286	0.261	0.089	0.0346745	up
CLIC3	1.19180539013781e-06	2.30419	0.139	0.02	0.03548	up
RAC2	1.2104441085867e-06	-1.14555	0.209	0.507	0.0360349	down
MARCH1	1.24013833711513e-06	-1.64527	0.087	0.334	0.0369189	down
R3HDM2	1.26527000938914e-06	-3.44527	0.009	0.199	0.0376671	down
EIF4B	1.28908657010216e-06	-1.16691	0.2	0.493	0.0383761	down
MPEG1	1.29660484944315e-06	2.97711	0.226	0.07	0.0385999	up
AL138785.1	1.40175523255952e-06	-1.64087	0.026	0.232	0.0417303	down
YPEL3	1.42272548328774e-06	-4.1399	0.017	0.209	0.0423545	down
UQCRQ	1.43670519081621e-06	1.39433	0.417	0.219	0.0427707	up
PSMA4	1.51844774634369e-06	2.18013	0.339	0.152	0.0452042	up

## Sheet: B_cell(MPR_T_B_vs_MPR_T_A)
Table S5 Differentially expressed genes in immune cells due to treatment (B_cell: MPR_T_B_vs_MPR_T_A)
Gene	p_val	avg_log2FC	pct.1	pct.2	p_val_adj	change
KRT15	8.36381e-13	-2.89826	0.319	0.719	2.48991e-08	down
KRT13	1.7675e-11	-3.4326	0.101	0.51	5.26186e-07	down
HLA-DRB6	1.62678e-10	-2.81563	0.067	0.448	4.84294e-06	down
IL1R2	3.05025e-09	-3.89778	0.025	0.323	9.08059e-05	down
SPRR3	1.43537e-08	-1.65439	0.151	0.521	0.000427309	down
HSP90AA1	4.19518e-08	1.31535	0.95	0.729	0.0012489	up
VPREB3	6.8597e-08	4.87311	0.303	0.021	0.00204213	up
HLA-DQA2	7.81902e-08	-2.42618	0.084	0.396	0.00232772	down
KRT17	7.91693e-08	3.19354	0.412	0.094	0.00235687	up
BIRC3	8.78497e-08	1.30878	0.63	0.25	0.00261529	up
TCEA1	9.15578e-08	2.14568	0.538	0.198	0.00272567	up
S100A2	1.15455e-07	-1.42347	0.378	0.729	0.00343709	down
PSMA7	1.77228e-07	1.44023	0.815	0.74	0.00527606	up
RNASE6	2.35487e-07	-4.33291	0.008	0.229	0.00701045	down
MTCO1P12	5.66619e-07	-2.18858	0.269	0.562	0.0168682	down
EZR	7.02192e-07	1.69111	0.613	0.333	0.0209043	up
FKBP5	8.54567e-07	-1.96368	0.168	0.469	0.0254405	down
GPX1	1.0646e-06	-1.99222	0.345	0.594	0.031693	down
GPX2	1.49834e-06	3.76955	0.261	0.021	0.0446056	up

## Sheet: B_cell(IPR_T_B_vs_IPR_T_A)
Table S5 Differentially expressed genes in immune cells due to treatment (B_cell: IPR_T_B_vs_IPR_T_A)
Gene	p_val	avg_log2FC	pct.1	pct.2	p_val_adj	change
RPLP2	5.85065415242974e-34	-3.37657	0.672	0.987	1.74173974117833e-29	down
ITGA6	2.03979564433126e-33	6.69083	0.328	0.011	6.07247163317418e-29	up
RPL13	1.66742004698437e-32	-2.83587	0.69	0.985	4.96390947987247e-28	down
MT-TE	6.96689934995905e-32	4.72865	0.586	0.088	2.07404593648281e-27	up
RPS21	9.60943441510013e-32	-3.306	0.362	0.98	2.86072862537531e-27	down
RPS28	1.26104366181054e-31	-3.09775	0.483	0.974	3.75412698120996e-27	down
RPL13A	1.30401013482949e-31	-2.33969	0.81	0.99	3.88203817138739e-27	down
RPS29	1.98457308312921e-31	-2.3982	0.81	0.987	5.90807406847566e-27	down
RPL21	2.25674621549998e-31	-2.51395	0.776	0.989	6.71833348354344e-27	down
RPL30	8.20216148900426e-31	-2.53558	0.69	0.984	2.44178347527657e-26	down
RPL27A	1.37162186888561e-30	-2.51716	0.741	0.982	4.08331830367245e-26	down
RPS23	4.82294109941493e-30	-2.71124	0.534	0.977	1.43578956529583e-25	down
RPS27A	1.0010933131341e-29	-2.22437	0.845	0.987	2.98025479320022e-25	down
RPL23A	1.21801525412982e-29	-2.20556	0.81	0.98	3.62603141154446e-25	down
RPL10	1.67766057012475e-29	-2.69634	0.517	0.982	4.99439551726138e-25	down
RPL11	8.52302172951944e-29	-2.0038	0.828	0.985	2.53730356887794e-24	down
RPL37	1.01868411429613e-28	-2.118	0.776	0.989	3.03262260825959e-24	down
RPS16	1.94860134268887e-28	-2.12218	0.741	0.992	5.80098619718478e-24	down
MT-RNR1	2.14548396227681e-28	1.85265	1	0.995	6.38710575569806e-24	up
S100A2	2.30658796787028e-28	4.24842	0.362	0.024	6.86671238034981e-24	up
RPS3A	3.7841618932483e-28	-2.02938	0.776	0.982	1.12654499562002e-23	down
RPL19	4.59830694535155e-28	-2.02807	0.793	0.976	1.36891597763116e-23	down
RPS2	1.28349451637633e-27	-2.1607	0.741	0.982	3.82096317525234e-23	down
MT-RNR2	5.73826996890694e-27	1.7959	1	1	1.7082829697436e-22	up
RPL37A	1.72054846375825e-26	-1.97642	0.759	0.989	5.12207277660832e-22	down
RPL9	1.97233013163701e-26	-2.19319	0.569	0.98	5.87162680188338e-22	down
RPL38	2.36970096990991e-26	-2.20776	0.655	0.976	7.05459978742181e-22	down
RPL3	3.35930608689303e-26	-2.27025	0.603	0.974	1.00006542206805e-21	down
RPS27	7.49011937490282e-26	-1.50294	1	0.993	2.22980853790857e-21	down
CD52	1.14436969750296e-25	-3.47371	0.172	0.923	3.4067885894663e-21	down
KRT14	2.06565036312564e-25	4.6597	0.259	0.01	6.14944113102503e-21	up
FAT1	2.38526645274558e-25	7.70764	0.207	0.003	7.10093822982359e-21	up
RPS13	3.24716481753065e-25	-1.95463	0.655	0.98	9.66680966178876e-21	down
RPL14	4.96558852023896e-25	-2.26077	0.517	0.971	1.47825570247514e-20	down
CCND1	5.90686843860461e-25	7.45366	0.241	0.008	1.75847473417259e-20	up
RPS12	8.65401576832488e-25	-1.94389	0.707	0.987	2.57630049423032e-20	down
RPL18	1.09638214554172e-24	-2.13368	0.621	0.977	3.2639296472777e-20	down
RPS20	1.38259350040024e-24	-1.85583	0.776	0.979	4.11598085069153e-20	down
RPS3	1.50684746894387e-24	-1.98128	0.69	0.98	4.48588491504589e-20	down
RPS15	1.56216010463675e-24	-2.12493	0.603	0.977	4.65055063150361e-20	down
KRT6A	3.7162107284045e-24	6.78399	0.224	0.007	1.10631593384602e-19	up
RPLP1	5.3161109463876e-24	-1.55657	0.914	0.993	1.58260622873959e-19	down
RPL32	1.69584885826869e-23	-1.71337	0.724	0.984	5.0485420510659e-19	down
LAMP3	1.38625646369437e-22	5.90843	0.172	0.002	4.12688549241814e-18	up
RPL12	2.23121720775041e-22	-1.9107	0.603	0.976	6.64233362747297e-18	down
CD37	2.64763711789927e-22	-3.48747	0.086	0.85	7.88201569998612e-18	down
RPS15A	3.10099036102447e-22	-1.99168	0.483	0.972	9.23164830476984e-18	down
RPL8	5.97451486849874e-22	-1.98685	0.586	0.974	1.77861307635207e-17	down
RPSA	6.92048496956157e-22	-2.43859	0.379	0.938	2.06022837543848e-17	down
RPS14	7.22302035324211e-22	-1.64983	0.759	0.982	2.15029315916018e-17	down
UBA52	1.29329032345613e-21	-2.15663	0.466	0.946	3.85012529292891e-17	down
RPL18A	1.41139050794209e-21	-1.82996	0.552	0.976	4.20170954214361e-17	down
EEF1B2	1.77642126659299e-21	-2.29197	0.448	0.94	5.28840611064734e-17	down
RPL31	6.07045217685551e-21	-1.42243	0.879	0.989	1.80717361304989e-16	down
PTPRF	1.16015253050031e-20	7.1518	0.172	0.003	3.45377408329942e-16	up
SDC1	2.50974996733486e-20	7.77547	0.155	0.002	7.47152565275588e-16	up
RPL23	2.66373249681366e-20	-1.58944	0.707	0.979	7.92993164301425e-16	down
IDO1	2.673033091862e-20	7.7974	0.155	0.002	7.95761951447317e-16	up
RPL24	3.94367178412566e-20	-2.01983	0.5	0.958	1.17403109013421e-15	down
MIR205HG	4.56409268573859e-20	5.37522	0.241	0.015	1.35873039254438e-15	up
RPL35A	5.95050647375887e-20	-1.57405	0.776	0.979	1.77146577723802e-15	down
RPS25	8.31016178738899e-20	-1.71566	0.603	0.974	2.4739351641057e-15	down
RPS5	1.00724236143053e-19	-2.06827	0.517	0.927	2.9985605099787e-15	down
FSCN1	1.06970799366019e-19	5.029	0.276	0.023	3.1845206971264e-15	up
RPL41	1.13527273385279e-19	-1.54155	0.707	0.972	3.37970692867975e-15	down
IGSF6	1.23762071617026e-19	6.04245	0.19	0.007	3.68439687203886e-15	up
FAU	2.29323531545843e-19	-1.78108	0.638	0.958	6.82696153411973e-15	down
KRT5	3.14171689259184e-19	4.34245	0.293	0.028	9.3528911892459e-15	up
RPS11	3.87755354130328e-19	-1.49001	0.759	0.979	1.15434768924599e-14	down
DSP	4.18199906646345e-19	5.08286	0.207	0.01	1.24498112208617e-14	up
RPL36	5.76797345307909e-19	-1.53806	0.69	0.976	1.71712569698165e-14	down
FZD6	6.10114550019615e-19	6.61541	0.172	0.005	1.81631101540839e-14	up
RPL5	2.17438171680003e-18	-1.56746	0.741	0.969	6.47313437091368e-14	down
DSG2	2.41779319206969e-18	8.02803	0.155	0.003	7.19777033279148e-14	up
S100A8	2.71707343553143e-18	3.21768	0.466	0.096	8.08872761757706e-14	up
PERP	3.37391821285187e-18	5.09329	0.241	0.018	1.004415451966e-13	up
KRT13	4.5203358322389e-18	4.93198	0.224	0.015	1.34570397725752e-13	up
TP63	5.73592326934105e-18	8.11807	0.138	0.002	1.70758435728283e-13	up
DSC2	5.73603138518347e-18	6.94656	0.138	0.002	1.70761654336912e-13	up
AC131206.1	6.10396971778991e-18	7.09629	0.138	0.002	1.81715178498606e-13	up
RPL27	1.34906809069933e-17	-1.50276	0.707	0.974	4.0161757060119e-13	down
MT-TV	1.54563959506921e-17	4.31536	0.276	0.028	4.60136907452104e-13	up
IL1B	2.54706541166575e-17	4.30924	0.345	0.05	7.58261373052895e-13	up
RPL39	2.68841855983146e-17	-1.36166	0.741	0.974	8.00342205261825e-13	down
RPS18	2.71817950673984e-17	-1.27572	0.828	0.977	8.09202039156451e-13	down
CYBA	3.55111429038534e-17	-3.35356	0.086	0.736	1.05716672424771e-12	down
RPL34	5.1457405775094e-17	-1.24908	0.862	0.984	1.53188696992455e-12	down
PALLD	5.48271585817434e-17	5.03266	0.207	0.013	1.6322045109785e-12	up
CD79A	1.23229918043732e-16	-3.8621	0.069	0.702	3.6685546601619e-12	down
KRT17	1.31531357551966e-16	4.51316	0.241	0.021	3.91568851432203e-12	up
TPT1	2.41001809107345e-16	-1.16769	0.81	0.989	7.17462385712565e-12	down
SOX4	2.95014068233277e-16	3.0202	0.466	0.104	8.78256881130465e-12	up
COL4A1	3.70942531125024e-16	5.80826	0.172	0.008	1.1042959151592e-11	up
HLA-DRB1	3.94773172542218e-16	-1.39523	0.5	0.943	1.17523973465818e-11	down
RPL28	4.21285880530605e-16	-1.47697	0.621	0.961	1.25416806633961e-11	down
RPL7A	4.43649570282951e-16	-1.48755	0.638	0.946	1.32074477073235e-11	down
PDGFA	5.22751606451384e-16	5.78661	0.138	0.003	1.55623153240577e-11	up
AC091812.1	1.27119924264051e-15	9.38187	0.103	0	3.78436014534079e-11	up
FRMD6	1.31903014235207e-15	6.54272	0.121	0.002	3.9267527337821e-11	up
DOCK1	1.31903014235207e-15	7.03068	0.121	0.002	3.9267527337821e-11	up
SAA1	1.53654994599455e-15	5.70868	0.121	0.002	4.57430918922577e-11	up
RPL9P9	1.61983319107915e-15	-1.9112	0.259	0.86	4.82224340984264e-11	down
MT-ATP8	3.60142911048472e-15	1.99837	0.897	0.705	1.0721454461913e-10	up
CCL22	4.6536006345048e-15	7.79307	0.172	0.01	1.38537690889208e-10	up
RPS19	5.08902230142883e-15	-1.17108	0.828	0.984	1.51500193913536e-10	down
RPS9	5.75827823945929e-15	-1.37241	0.655	0.959	1.71423943188703e-10	down
RPL22	6.56867620286689e-15	-1.80522	0.379	0.879	1.95549490559347e-10	down
EEF1D	1.09345766731571e-14	-2.50701	0.224	0.775	3.25522347559887e-10	down
NFKBIA	1.50085162408656e-14	-1.86267	0.517	0.902	4.46803528490568e-10	down
RPL29	1.53261292069415e-14	-1.54849	0.483	0.943	4.56258866490649e-10	down
KIAA1217	2.09772109038154e-14	5.27671	0.138	0.005	6.24491568606584e-10	up
MT-CO2	2.10326445342263e-14	1.12972	1	0.998	6.26141827783916e-10	up
MT-ND5	2.52071798132072e-14	1.20987	0.983	0.984	7.50417743039178e-10	up
RPL15	2.98985630328084e-14	-1.11742	0.759	0.979	8.90080221486706e-10	down
SDC4	1.00658045351275e-13	5.90385	0.121	0.003	2.99659001010746e-09	up
IER2	1.12653538370862e-13	-2.53208	0.259	0.772	3.35369583730056e-09	down
RPL26	1.32071412318383e-13	-1.41825	0.483	0.93	3.93176594471827e-09	down
EIF1	2.00245321265223e-13	-1.3042	0.707	0.958	5.96130321406569e-09	down
GNA11	2.77215095730656e-13	6.91515	0.103	0.002	8.25269339990163e-09	up
KRT6B	2.77215095730656e-13	7.19678	0.103	0.002	8.25269339990163e-09	up
PBX1	2.77215095730656e-13	6.48367	0.103	0.002	8.25269339990163e-09	up
KRT16	2.77215095730656e-13	7.20687	0.103	0.002	8.25269339990163e-09	up
SOX9	2.99297819561119e-13	8.43682	0.086	0	8.91009608833451e-09	up
EHF	2.99297819561119e-13	8.37034	0.086	0	8.91009608833451e-09	up
CD163L1	2.99297819561119e-13	8.39475	0.086	0	8.91009608833451e-09	up
MMP12	2.99297819561119e-13	8.53588	0.086	0	8.91009608833451e-09	up
LAPTM5	3.87596747483475e-13	-2.22761	0.224	0.761	1.15387551725831e-08	down
RSAD2	4.15264292388385e-13	5.9999	0.138	0.007	1.23624179844022e-08	up
CXCL10	4.65297867726233e-13	4.87419	0.138	0.007	1.38519175222099e-08	up
CTTN	6.05566853814576e-13	4.83283	0.155	0.01	1.80277252380599e-08	up
CD69	6.58552636524272e-13	-1.66323	0.328	0.785	1.96051119893276e-08	down
JUNB	1.01897407944651e-12	-1.58567	0.552	0.927	3.03348583451227e-08	down
FTL	2.24812100705701e-12	-1.11094	0.724	0.982	6.69265623800872e-08	down
TXNIP	2.31331219167983e-12	-2.67898	0.224	0.718	6.88673039463085e-08	down
RPL41P5	2.66703719380619e-12	-2.95326	0.069	0.616	7.93976972596102e-08	down
KCNQ1OT1	2.72983244143912e-12	6.70277	0.121	0.005	8.12671117816426e-08	up
TOMM7	2.87433347061138e-12	-2.162	0.207	0.726	8.55689074201008e-08	down
TRIM29	3.00524833019827e-12	5.49635	0.121	0.005	8.94662427900026e-08	up
RPS8	3.09855453781365e-12	-1.06455	0.776	0.963	9.22439685907124e-08	down
CXCL1	3.93006175397868e-12	4.91363	0.155	0.011	1.16997938415945e-07	up
MS4A1	5.5948033678057e-12	-1.57026	0.276	0.827	1.66557296259576e-07	down
MT-ND4L	6.19942085803856e-12	1.52043	0.966	0.889	1.84556758943808e-07	up
ZFP36	6.88715528562148e-12	-1.60795	0.466	0.897	2.05030612852952e-07	down
COL1A2	7.45605267989835e-12	3.15573	0.345	0.08	2.21966688280574e-07	up
FNDC3B	1.35222779920843e-11	4.31057	0.172	0.016	4.02558215824351e-07	up
CSTA	1.41046904918374e-11	5.16372	0.19	0.021	4.19896635941998e-07	up
ANXA1	1.4885395461993e-11	2.98758	0.483	0.171	4.43138222903532e-07	up
SFRP1	1.66355026267464e-11	6.06289	0.103	0.003	4.9523891319824e-07	up
TCF7L2	1.66355026267464e-11	5.34498	0.103	0.003	4.9523891319824e-07	up
CD79B	2.02134726178137e-11	-7.9661	0	0.484	6.01755079832314e-07	down
RPS7	2.29208330748554e-11	-1.17718	0.621	0.936	6.82353200638444e-07	down
ID2	2.56348207547474e-11	3.06626	0.431	0.132	7.63148613868831e-07	up
NTRK2	4.63892633759514e-11	5.99482	0.121	0.007	1.38100837070207e-06	up
SPRR1B	4.63892633759514e-11	5.78835	0.121	0.007	1.38100837070207e-06	up
PPFIA1	4.65988705384825e-11	3.55206	0.259	0.046	1.38724837593062e-06	up
RASSF4	5.0905025015383e-11	4.51591	0.138	0.01	1.51544259470795e-06	up
FBXO32	5.49657738835646e-11	4.59276	0.138	0.01	1.63633108851372e-06	up
LY6D	5.79176419003946e-11	7.05604	0.086	0.002	1.72420819937475e-06	up
GPX2	5.79176419003946e-11	7.32709	0.086	0.002	1.72420819937475e-06	up
PLCB1	5.79176419003946e-11	7.12363	0.086	0.002	1.72420819937475e-06	up
SOX10	5.79176419003946e-11	6.71339	0.086	0.002	1.72420819937475e-06	up
BANK1	6.0144198152168e-11	-2.06462	0.155	0.681	1.79049277899004e-06	down
ID4	6.13833394007143e-11	5.85544	0.086	0.002	1.82738201395926e-06	up
PSD3	6.31914467029946e-11	5.89458	0.086	0.002	1.88120936834815e-06	up
FERMT1	7.06860168697825e-11	7.46808	0.069	0	2.10432272221342e-06	up
CERS3	7.06860168697825e-11	7.80757	0.069	0	2.10432272221342e-06	up
CXCL5	7.06860168697825e-11	7.99541	0.069	0	2.10432272221342e-06	up
CTHRC1	7.06860168697825e-11	8.74098	0.069	0	2.10432272221342e-06	up
MMP1	7.06860168697825e-11	8.23676	0.069	0	2.10432272221342e-06	up
POTEE	7.06860168697825e-11	8.01577	0.069	0	2.10432272221342e-06	up
CCDC144NL-AS1	7.06860168697825e-11	8.32187	0.069	0	2.10432272221342e-06	up
BRDT	7.06860168697825e-11	7.868	0.069	0	2.10432272221342e-06	up
DUSP2	8.57012772557088e-11	-3.55292	0.086	0.56	2.55132702390245e-06	down
RPL21P28	9.2411136517806e-11	-2.31387	0.103	0.614	2.75107953413508e-06	down
IFI44L	9.75886528608335e-11	3.83988	0.241	0.041	2.90521419566701e-06	up
CXCL8	1.13258109946422e-10	3.00454	0.431	0.143	3.37169393310497e-06	up
JUN	1.73028919106464e-10	-1.28239	0.672	0.922	5.15107092179945e-06	down
ZNF117	2.01283273628536e-10	4.33489	0.172	0.02	5.99220305592151e-06	up
SMAP2	2.41356812795798e-10	-2.02039	0.155	0.645	7.18519231693092e-06	down
RPL13P12	2.46027903082152e-10	-2.33062	0.138	0.621	7.32425067475568e-06	down
PXDN	3.67462805454317e-10	5.30414	0.103	0.005	1.0939367718375e-05	up
CLCA2	3.84608557627437e-10	5.57244	0.103	0.005	1.14497967605688e-05	up
MT-TP	3.85455118468204e-10	2.78822	0.31	0.073	1.14749988767984e-05	up
KLF5	4.61345895044301e-10	4.63171	0.103	0.005	1.37342672954688e-05	up
SCD	4.71930988128527e-10	3.76854	0.103	0.005	1.40493855165862e-05	up
PPFIBP1	6.95949690256647e-10	5.02053	0.155	0.016	2.07184222789404e-05	up
RPL4	7.31080881605047e-10	-1.20158	0.517	0.884	2.17642778453822e-05	down
NACA	7.39305571669956e-10	-1.28012	0.517	0.884	2.20091268686146e-05	down
RPL35	7.90261388422478e-10	-1.02635	0.741	0.948	2.35260815333372e-05	down
RPL23AP42	8.06835394419966e-10	-1.65798	0.19	0.702	2.40194896918824e-05	down
RPS26	8.63599511955539e-10	-1.95554	0.328	0.741	2.57093574709164e-05	down
SHTN1	9.25675279924394e-10	3.32698	0.19	0.026	2.75573530833492e-05	up
LIMD2	1.12480864866782e-09	-3.48859	0.034	0.482	3.34855534708409e-05	down
COL5A2	1.58596183160955e-09	4.89267	0.138	0.013	4.72140837270163e-05	up
HLA-DQB1	1.99383850710599e-09	-1.21463	0.276	0.77	5.93565723565453e-05	down
PFN2	2.56775179827122e-09	6.12168	0.086	0.003	7.64419710345342e-05	up
GNG12	2.69722072871814e-09	5.36867	0.086	0.003	8.0296261093939e-05	up
WDHD1	2.83303861984849e-09	4.32594	0.086	0.003	8.43395597128895e-05	up
IL7R	2.85624961410141e-09	3.78135	0.155	0.018	8.5030551011799e-05	up
YBX3	3.25179681964245e-09	2.94904	0.241	0.047	9.68059913207558e-05	up
LAMB1	3.68780799562963e-09	4.218	0.121	0.01	0.000109786	up
SFN	3.75463367917282e-09	4.87197	0.121	0.01	0.000111775	up
S100A11	4.09439568768843e-09	2.46365	0.5	0.231	0.00012189	up
CADM1	4.1069951676768e-09	4.14619	0.121	0.01	0.000122265	up
LRIG3	4.56323182040552e-09	5.75409	0.103	0.007	0.000135847	up
RND3	4.65690653147686e-09	4.82325	0.103	0.007	0.000138636	up
CXCR4	4.66375068452546e-09	-1.787	0.241	0.687	0.00013884	down
FBXW2	5.00513137716331e-09	2.83751	0.31	0.081	0.000149003	up
BACE1	5.05067326613115e-09	4.67053	0.103	0.007	0.000150359	up
CCL11	5.15406821873352e-09	4.67914	0.103	0.007	0.000153437	up
SNHG6	5.57059526178208e-09	-2.03209	0.172	0.629	0.000165837	down
IGFBP5	5.68632592460032e-09	3.83732	0.172	0.024	0.000169282	up
ENAH	5.70272341266642e-09	4.126	0.103	0.007	0.00016977	up
CD9	6.82462878408552e-09	3.31634	0.293	0.077	0.000203169	up
HLA-C	6.89575331511838e-09	-1.07835	0.362	0.813	0.000205287	down
IGHG4	7.12835892311684e-09	5.02429	0.569	0.322	0.000212211	up
AL590867.2	8.11939171754058e-09	-3.42203	0.017	0.427	0.000241714	down
TSC22D3	8.21593083399856e-09	-1.47639	0.207	0.671	0.000244588	down
MRPL44	8.78077638175209e-09	3.6517	0.155	0.02	0.000261404	up
CANX	8.95739611850482e-09	2.51166	0.379	0.13	0.000266662	up
TXN	1.12438320005828e-08	4.16092	0.569	0.327	0.000334729	up
FGFR2	1.1502409554639e-08	7.41637	0.069	0.002	0.000342427	up
TFAP2C	1.1502409554639e-08	6.46829	0.069	0.002	0.000342427	up
EDAR	1.1502409554639e-08	6.04825	0.069	0.002	0.000342427	up
AKR1C2	1.1502409554639e-08	7.09092	0.069	0.002	0.000342427	up
PLA2R1	1.1502409554639e-08	6.89626	0.069	0.002	0.000342427	up
LAD1	1.1502409554639e-08	7.06494	0.069	0.002	0.000342427	up
PC	1.1502409554639e-08	6.92253	0.069	0.002	0.000342427	up
COL27A1	1.18279279734121e-08	5.99632	0.069	0.002	0.000352117	up
PFDN5	1.61883661982448e-08	-1.36641	0.431	0.811	0.000481928	down
ANLN	1.69246679808161e-08	7.40317	0.052	0	0.000503847	up
IL20RA	1.69246679808161e-08	7.3603	0.052	0	0.000503847	up
ME1	1.69246679808161e-08	7.0808	0.052	0	0.000503847	up
FGFR3	1.69246679808161e-08	7.239	0.052	0	0.000503847	up
LRP6	1.69246679808161e-08	8.55223	0.052	0	0.000503847	up
LNX1	1.69246679808161e-08	7.12468	0.052	0	0.000503847	up
FAT2	1.69246679808161e-08	7.3482	0.052	0	0.000503847	up
UPK3A	1.69246679808161e-08	7.66503	0.052	0	0.000503847	up
PCDHB2	1.69246679808161e-08	7.55396	0.052	0	0.000503847	up
PADI2	1.69246679808161e-08	8.06161	0.052	0	0.000503847	up
BCL2L14	1.69246679808161e-08	8.43777	0.052	0	0.000503847	up
HIST1H1A	1.69246679808161e-08	8.14975	0.052	0	0.000503847	up
TFAP2A	1.69246679808161e-08	8.42239	0.052	0	0.000503847	up
CELSR2	1.69246679808161e-08	7.45551	0.052	0	0.000503847	up
AKAP6	1.69246679808161e-08	7.41829	0.052	0	0.000503847	up
TREML1	1.69246679808161e-08	7.86601	0.052	0	0.000503847	up
WDR72	1.69246679808161e-08	6.99621	0.052	0	0.000503847	up
GPR171	1.69246679808161e-08	7.77873	0.052	0	0.000503847	up
RIPK4	1.69246679808161e-08	7.29208	0.052	0	0.000503847	up
AHNAK2	1.69246679808161e-08	7.98671	0.052	0	0.000503847	up
AC006329.1	1.69246679808161e-08	7.18381	0.052	0	0.000503847	up
LINC00958	1.69246679808161e-08	7.25721	0.052	0	0.000503847	up
HOXA10	1.69246679808161e-08	7.46519	0.052	0	0.000503847	up
SLCO1A2	1.69246679808161e-08	8.56089	0.052	0	0.000503847	up
MMP3	1.69246679808161e-08	8.00089	0.052	0	0.000503847	up
POTEF	1.69246679808161e-08	7.79648	0.052	0	0.000503847	up
AC011632.1	1.69246679808161e-08	7.87207	0.052	0	0.000503847	up
MED15P9	1.69246679808161e-08	8.16058	0.052	0	0.000503847	up
POLR2D	2.25072507596057e-08	3.90883	0.121	0.011	0.000670041	up
PON2	2.34324193696425e-08	4.02684	0.155	0.021	0.000697583	up
AUTS2	2.38634396983591e-08	3.09085	0.172	0.026	0.000710415	up
FLT3	2.40738644978389e-08	4.58171	0.138	0.016	0.000716679	up
BTG1	2.4962519479919e-08	-1.33885	0.603	0.878	0.000743134	down
RGS1	2.65735869011108e-08	1.4878	0.724	0.41	0.000791096	up
MYOF	3.40698124131721e-08	3.39297	0.138	0.016	0.00101426	up
CALCRL	3.72148339279257e-08	5.573	0.103	0.008	0.00110789	up
CRIM1	4.00330797084058e-08	4.69992	0.103	0.008	0.00119178	up
GPR157	4.00330797084058e-08	4.1269	0.103	0.008	0.00119178	up
PDGFRA	4.0769350353211e-08	4.25251	0.103	0.008	0.0012137	up
TNC	4.22814862469088e-08	4.04877	0.103	0.008	0.00125872	up
LRRC1	4.24227419112156e-08	5.25078	0.086	0.005	0.00126293	up
NPPC	4.24227419112156e-08	7.28207	0.086	0.005	0.00126293	up
TACSTD2	4.33353319882471e-08	5.45511	0.086	0.005	0.00129009	up
EMP3	4.40209766421784e-08	-2.41738	0.155	0.555	0.0013105	down
PPA1	4.51452466600589e-08	2.45425	0.362	0.121	0.00134397	up
EPCAM	4.52179582476491e-08	5.05822	0.086	0.005	0.00134614	up
DSC3	4.52179582476491e-08	4.72079	0.086	0.005	0.00134614	up
SLC25A6	4.76634799037023e-08	-1.26739	0.328	0.751	0.00141894	down
ARPC1A	4.77795495085069e-08	3.21959	0.19	0.034	0.0014224	up
LAMP2	4.81097709765204e-08	2.85077	0.241	0.055	0.00143223	up
UBC	5.26381083942803e-08	-1.13021	0.586	0.915	0.00156704	down
COL15A1	8.17949026976222e-08	4.23963	0.121	0.013	0.00243503	up
MT-TI	8.17949026976222e-08	4.72515	0.121	0.013	0.00243503	up
SH3BGRL3	8.48893557825443e-08	-1.33779	0.397	0.756	0.00252716	down
PLS3	8.56377575527988e-08	3.92861	0.121	0.013	0.00254944	up
TNFRSF13C	8.71378991260576e-08	-3.66984	0.017	0.384	0.0025941	down
COL3A1	8.91847358755468e-08	3.37078	0.241	0.059	0.00265503	up
ACTN1	9.67596367089181e-08	3.55222	0.121	0.013	0.00288053	up
SMDT1	1.04814674251182e-07	-3.66593	0.017	0.381	0.00312033	down
NOP53	1.06615003547271e-07	-1.91246	0.155	0.568	0.00317393	down
FXYD5	1.15279377740137e-07	-1.80276	0.138	0.531	0.00343187	down
RPL13AP5	1.20546080678946e-07	-2.44195	0.069	0.456	0.00358866	down
TBC1D4	1.6014718777163e-07	4.65493	0.172	0.031	0.00476758	up
KLF2	1.82899510452539e-07	-3.06719	0.017	0.373	0.00544492	down
NR4A2	2.17477877547508e-07	-2.46586	0.172	0.547	0.00647432	down
IFI6	2.18863598230164e-07	2.87451	0.224	0.052	0.00651557	up
EZR	2.23694078687247e-07	-1.70493	0.328	0.694	0.00665937	down
SLC2A3	2.70074123304913e-07	-2.89099	0.052	0.41	0.00804011	down
GOLIM4	3.03632115956638e-07	3.17486	0.138	0.02	0.00903913	up
SERPINH1	3.27388378171901e-07	4.1244	0.121	0.015	0.00974635	up
LTB	3.27841427613816e-07	-2.07408	0.138	0.521	0.00975984	down
CSF2RA	3.31929489587318e-07	3.39472	0.138	0.02	0.00988154	up
H1F0	3.320607186466e-07	4.69938	0.121	0.015	0.00988545	up
LAMA3	3.46296421131078e-07	5.83395	0.069	0.003	0.0103092	up
LAMC2	3.46296421131078e-07	6.17081	0.069	0.003	0.0103092	up
TANC1	3.46296421131078e-07	5.94077	0.069	0.003	0.0103092	up
NID1	3.46296421131078e-07	5.30946	0.069	0.003	0.0103092	up
CMPK2	3.46296421131078e-07	4.88072	0.069	0.003	0.0103092	up
C15orf48	3.46296421131078e-07	5.55137	0.069	0.003	0.0103092	up
ETV5	3.46296421131078e-07	5.29546	0.069	0.003	0.0103092	up
SNAI2	3.54325180425963e-07	5.02668	0.069	0.003	0.0105483	up
WNT5A	3.54325180425963e-07	5.1725	0.069	0.003	0.0105483	up
ARHGAP32	3.62533462983293e-07	4.92583	0.069	0.003	0.0107926	up
CHST7	3.62533462983293e-07	4.64396	0.069	0.003	0.0107926	up
STEAP2	3.62533462983293e-07	4.8665	0.069	0.003	0.0107926	up
MT-TC	3.62533462983293e-07	5.02509	0.069	0.003	0.0107926	up
MIR3143	3.70925124677013e-07	4.48735	0.069	0.003	0.0110424	up
S100A14	3.79504100529792e-07	4.30629	0.069	0.003	0.0112978	up
ACVR1	3.84027568376262e-07	4.55771	0.086	0.007	0.0114325	up
DHCR24	4.21593463906547e-07	4.14327	0.086	0.007	0.0125508	up
AL138785.1	4.85680420283586e-07	-4.16245	0.034	0.358	0.0144587	down
BTG2	4.86908402014176e-07	-1.42952	0.207	0.598	0.0144953	down
CIRBP	5.64607381119002e-07	-1.07246	0.155	0.586	0.0168084	down
TYROBP	6.28785176956044e-07	1.98116	0.379	0.15	0.0187189	up
LINC00926	7.10625568908864e-07	-6.81897	0	0.314	0.0211553	down
GBP1	7.33035482283134e-07	3.04853	0.19	0.041	0.0218225	up
MZT2B	7.75016316051766e-07	-6.74593	0	0.313	0.0230722	down
COX7C	8.767542341724e-07	-1.23603	0.466	0.805	0.026101	down
FXYD3	9.10820353735357e-07	4.70664	0.103	0.011	0.0271151	up
CD2	9.10820353735357e-07	4.84475	0.103	0.011	0.0271151	up
CTSC	9.58494928613688e-07	2.81308	0.328	0.117	0.0285344	up
CCDC88A	9.60543327896631e-07	2.71912	0.276	0.086	0.0285954	up
OPN3	9.72802085251277e-07	3.89279	0.121	0.016	0.0289603	up
BTF3	1.0422137779161e-06	-1.12356	0.31	0.678	0.0310267	down
MGST1	1.05310386359824e-06	2.84049	0.155	0.028	0.0313509	up
RUFY3	1.09929778549228e-06	2.94515	0.155	0.028	0.0327261	up
C1QC	1.1617502514499e-06	3.61273	0.172	0.036	0.0345853	up
SULF2	1.36176350920326e-06	4.10259	0.138	0.023	0.0405397	up
IGHGP	1.39351315327761e-06	5.42579	0.138	0.023	0.0414849	up
GZMB	1.48331987414781e-06	2.42077	0.172	0.034	0.0441584	up
NFKB1	1.53499578871613e-06	2.83423	0.259	0.078	0.0456968	up
RPS10	1.65204040869159e-06	-1.13917	0.328	0.735	0.0491812	down
SPATS2L	1.65538812727111e-06	3.81897	0.138	0.023	0.0492809	up

## Sheet: T_cell(PCR_T_B_vs_PCR_T_A)
Table S5 Differentially expressed genes in immune cells due to treatment (T_cell: PCR_T_B_vs_PCR_T_A)
Gene	p_val	avg_log2FC	pct.1	pct.2	p_val_adj	change
RPLP2	0	-2.01833	0.661	0.999	0	down
RPL13	9.56003e-299	-2.19333	0.597	0.997	2.84602e-294	down
RPL27A	1.23976e-289	-1.91013	0.624	0.998	3.69077e-285	down
RPS12	4.45622e-266	-2.21009	0.495	0.99	1.32662e-261	down
RPL30	7.29582e-260	-1.82974	0.595	0.997	2.17197e-255	down
RPL13A	6.63078e-246	-1.73432	0.657	0.996	1.97398e-241	down
RPS27A	1.27497e-245	-1.67955	0.668	0.998	3.79559e-241	down
MT-RNR1	2.08364e-219	1.49114	0.999	0.998	6.203e-215	up
RPS3	2.37626e-215	-1.55192	0.649	0.996	7.07413e-211	down
RPL10	2.82686e-208	-1.61236	0.598	0.99	8.41555e-204	down
RPS21	3.44445e-206	-1.70959	0.553	0.988	1.02541e-201	down
RPS28	8.47417e-203	-1.76514	0.464	0.974	2.52276e-198	down
MT-RNR2	9.25366e-196	1.24646	1	1	2.75482e-191	up
RPL28	1.48567e-195	-1.69633	0.48	0.97	4.42283e-191	down
RPL12	1.43209e-188	-1.76426	0.481	0.973	4.26334e-184	down
RPS2	1.40157e-179	-1.4547	0.622	0.996	4.17246e-175	down
RPS29	4.9498e-177	-1.11317	0.849	1	1.47356e-172	down
S100A10	1.62036e-174	-1.93009	0.429	0.925	4.82381e-170	down
RPS15A	1.21163e-173	-1.61159	0.452	0.955	3.60703e-169	down
RPL14	6.61815e-172	-1.45231	0.592	0.988	1.97022e-167	down
TPT1	6.69099e-169	-1.25293	0.676	0.999	1.99191e-164	down
HLA-B	7.7783e-169	-1.66509	0.662	0.971	2.3156e-164	down
RPL37	1.34572e-166	-1.35499	0.679	0.995	4.00622e-162	down
RPL23A	7.71869e-166	-1.1617	0.75	0.999	2.29785e-161	down
CYBA	1.00757e-163	-2.66645	0.169	0.744	2.99954e-159	down
RPL8	2.31432e-162	-1.5	0.477	0.965	6.88972e-158	down
RPL19	1.72836e-161	-1.33342	0.594	0.989	5.14534e-157	down
HLA-C	2.34251e-159	-1.68583	0.434	0.917	6.97364e-155	down
CD52	2.76529e-159	-2.21218	0.621	0.923	8.23228e-155	down
RPL3	3.11826e-158	-1.47967	0.508	0.967	9.28305e-154	down
RPS3A	9.0096e-155	-1.35054	0.596	0.985	2.68216e-150	down
RPL7A	1.05931e-154	-1.49464	0.45	0.954	3.15357e-150	down
HCST	1.4406e-146	-2.06833	0.285	0.806	4.28867e-142	down
RPL38	2.36481e-146	-1.31062	0.538	0.978	7.04004e-142	down
RPL35A	2.4709e-145	-1.34889	0.583	0.98	7.35587e-141	down
RPS23	7.0097e-144	-1.3716	0.546	0.976	2.08679e-139	down
CST3	1.89215e-143	-1.92104	0.103	0.673	5.63294e-139	down
TAGLN2	9.78081e-143	-1.85919	0.334	0.86	2.91175e-138	down
UBA52	6.35256e-142	-1.37718	0.465	0.955	1.89116e-137	down
RPL18	3.94179e-141	-1.35555	0.499	0.958	1.17347e-136	down
RPS15	1.68837e-134	-1.2092	0.627	0.982	5.02627e-130	down
RPL11	1.72929e-130	-1.11258	0.686	0.988	5.1481e-126	down
RPL37A	4.80032e-126	-1.1179	0.667	0.987	1.42906e-121	down
RPL9	2.28854e-123	-1.10154	0.587	0.98	6.81297e-119	down
PNRC1	1.71645e-122	-1.43141	0.219	0.761	5.10988e-118	down
RPL24	1.73257e-122	-1.23266	0.525	0.954	5.15786e-118	down
FAU	4.38392e-122	-1.15099	0.555	0.968	1.30509e-117	down
RPS9	4.26297e-120	-1.33533	0.418	0.901	1.26908e-115	down
HLA-A	6.15231e-120	-1.17647	0.497	0.947	1.83154e-115	down
RPL18A	2.23884e-119	-1.06249	0.654	0.981	6.66504e-115	down
RPS20	1.05036e-117	-1.12068	0.602	0.976	3.12691e-113	down
NKG7	2.7174e-117	-2.54676	0.239	0.709	8.0897e-113	down
IER2	3.66912e-117	-1.93393	0.239	0.738	1.0923e-112	down
RPL23	2.52999e-114	-1.10502	0.621	0.979	7.53178e-110	down
RPSA	7.31246e-114	-1.27565	0.408	0.888	2.17692e-109	down
S100A6	2.07427e-113	-1.16483	0.618	0.955	6.1751e-109	down
CTSW	9.41734e-113	-2.1196	0.079	0.551	2.80354e-108	down
RPS25	2.16625e-112	-1.06852	0.573	0.968	6.44894e-108	down
CD8A	9.41573e-112	-1.96738	0.068	0.542	2.80306e-107	down
GZMH	4.73435e-111	-2.86064	0.06	0.51	1.40942e-106	down
EEF1D	8.62034e-110	-1.47276	0.307	0.803	2.56627e-105	down
EEF1B2	4.38781e-109	-1.29942	0.384	0.864	1.30625e-104	down
SH3BGRL3	3.42183e-107	-1.31296	0.708	0.963	1.01868e-102	down
SNHG5	1.53156e-106	-1.42814	0.286	0.761	4.55945e-102	down
MT-ND4L	1.70963e-104	1.67343	0.921	0.934	5.08956e-100	up
RPL41P5	1.0945e-103	-1.76567	0.095	0.546	3.25832e-99	down
CD8B	5.07682e-103	-2.69447	0.049	0.475	1.51137e-98	down
ITGB2	8.92167e-101	-2.04376	0.105	0.547	2.65598e-96	down
FTL	2.35858e-100	-1.07591	0.637	0.971	7.02149e-96	down
CD99	1.63332e-98	-1.25265	0.281	0.769	4.8624e-94	down
CTLA4	2.74927e-98	4.72015	0.327	0.037	8.18457e-94	up
HOPX	4.51739e-95	-1.87248	0.07	0.492	1.34483e-90	down
PPDPF	4.7924e-95	-1.4826	0.217	0.661	1.4267e-90	down
RGS1	1.50048e-94	1.83878	0.815	0.611	4.46691e-90	up
GZMM	3.37511e-93	-2.48851	0.047	0.438	1.00477e-88	down
CD63	1.30909e-92	-1.28353	0.212	0.686	3.89715e-88	down
EMP3	1.97864e-92	-1.4498	0.35	0.774	5.8904e-88	down
CST7	5.54028e-92	-1.66994	0.214	0.65	1.64934e-87	down
RARRES3	9.67628e-92	-1.85533	0.162	0.592	2.88063e-87	down
JUN	8.13282e-91	-1.21752	0.668	0.947	2.42114e-86	down
JUNB	6.48923e-90	-1.05443	0.415	0.846	1.93184e-85	down
S100A4	4.3161e-88	-1.2164	0.72	0.94	1.2849e-83	down
TSPO	3.24407e-87	-1.87628	0.179	0.586	9.65761e-83	down
IFITM2	7.63469e-87	-1.27816	0.528	0.876	2.27285e-82	down
TOMM7	1.25863e-85	-1.2924	0.312	0.742	3.74695e-81	down
SNHG6	4.39996e-84	-1.60451	0.163	0.577	1.30987e-79	down
TGFB1	7.94229e-84	-2.46889	0.034	0.389	2.36442e-79	down
RPL13P12	1.37567e-83	-1.78941	0.087	0.469	4.09536e-79	down
CAPNS1	1.66026e-83	-1.93335	0.104	0.493	4.94259e-79	down
PLP2	2.05401e-83	-1.43193	0.242	0.668	6.11478e-79	down
GSTK1	5.59752e-81	-1.35715	0.18	0.592	1.66638e-76	down
CD3E	6.27996e-80	-1.24176	0.276	0.701	1.86954e-75	down
MKI67	1.22399e-79	4.65316	0.272	0.031	3.64381e-75	up
CFD	1.28231e-78	-3.15911	0.015	0.336	3.81743e-74	down
MYADM	1.34304e-75	-1.51836	0.072	0.433	3.99823e-71	down
IL2RA	1.8646e-74	4.67984	0.293	0.05	5.55092e-70	up
TRBC2	6.11152e-73	-1.36301	0.457	0.813	1.8194e-68	down
CD37	6.9844e-73	-1.62435	0.115	0.477	2.07926e-68	down
FOS	2.24155e-72	-1.25324	0.638	0.897	6.67309e-68	down
ATP5F1D	1.08284e-71	-1.79123	0.136	0.499	3.22363e-67	down
PAXX	2.1391e-71	-2.37222	0.084	0.419	6.36811e-67	down
GIMAP4	7.59654e-71	-1.81338	0.067	0.402	2.26149e-66	down
NOP53	8.89946e-70	-1.39796	0.104	0.462	2.64937e-65	down
LSP1	3.16506e-69	-1.21581	0.222	0.617	9.4224e-65	down
NUSAP1	1.40641e-68	4.35683	0.273	0.046	4.18688e-64	up
MZT2B	2.06835e-67	-2.10893	0.126	0.461	6.15749e-63	down
LY6E	2.23008e-67	-1.21165	0.305	0.688	6.63896e-63	down
FXYD5	3.71411e-67	-1.20774	0.292	0.679	1.10569e-62	down
SLC9A3R1	4.21818e-67	-1.62023	0.107	0.446	1.25575e-62	down
PAXBP1	5.33788e-66	-2.22984	0.058	0.366	1.58909e-61	down
IL32	7.22296e-66	-1.0012	0.524	0.816	2.15027e-61	down
TOP2A	2.92355e-65	4.14501	0.247	0.035	8.7034e-61	up
TIMP1	5.60496e-65	-1.72154	0.105	0.441	1.6686e-60	down
TRGC2	5.89914e-64	-2.26312	0.05	0.353	1.75617e-59	down
CIRBP	8.09353e-64	-1.04015	0.159	0.531	2.40944e-59	down
CORO1A	2.09587e-61	-1.2712	0.216	0.566	6.2394e-57	down
GNB2	1.19179e-60	-2.34654	0.072	0.365	3.54795e-56	down
XBP1	3.30094e-60	-1.42042	0.102	0.421	9.82689e-56	down
ADGRE5	4.94121e-60	-1.46226	0.104	0.424	1.471e-55	down
CD48	2.47579e-59	-1.18365	0.179	0.524	7.37043e-55	down
VAMP2	2.65577e-59	-1.60382	0.088	0.398	7.90622e-55	down
LMNA	7.54126e-59	-1.21419	0.105	0.422	2.24503e-54	down
CCDC85B	1.45316e-58	-3.21187	0.041	0.308	4.32605e-54	down
GPSM3	1.94025e-58	-1.42949	0.104	0.417	5.77613e-54	down
GIMAP7	4.72128e-58	-1.02077	0.183	0.534	1.40553e-53	down
TMX4	1.28294e-57	-1.61975	0.055	0.339	3.81932e-53	down
EIF3K	2.32632e-57	-1.18097	0.25	0.61	6.92544e-53	down
ABHD17A	1.94063e-56	-3.52986	0.024	0.273	5.77725e-52	down
CENPF	2.17109e-56	4.09905	0.216	0.03	6.46334e-52	up
APOBEC3G	2.36512e-56	-1.47673	0.177	0.496	7.04095e-52	down
ARPC4	3.06573e-56	-1.55447	0.126	0.437	9.12666e-52	down
MIF	4.48814e-56	-2.61426	0.045	0.306	1.33612e-51	down
ZFAS1	5.97411e-56	-1.18254	0.229	0.562	1.77849e-51	down
REX1BD	1.1144e-55	-2.22252	0.07	0.345	3.31758e-51	down
ARHGAP30	1.27945e-55	-1.48804	0.107	0.412	3.80894e-51	down
ANXA6	2.02737e-55	-1.35555	0.141	0.465	6.03549e-51	down
ICOS	8.63022e-55	3.28822	0.285	0.071	2.56922e-50	up
FCRL6	2.35989e-54	-3.94155	0.006	0.234	7.02539e-50	down
CCND3	6.48939e-54	-1.48963	0.092	0.385	1.93189e-49	down
GUK1	1.00443e-53	-1.1346	0.186	0.512	2.99019e-49	down
CTSD	1.02411e-53	-1.15179	0.124	0.439	3.04879e-49	down
HIST1H1B	2.1601e-53	4.2245	0.222	0.037	6.43061e-49	up
SOX4	2.33957e-52	3.7536	0.296	0.087	6.96489e-48	up
APRT	6.2954e-52	-1.10152	0.255	0.593	1.87414e-47	down
ENTPD1	7.77563e-52	5.55957	0.153	0.008	2.3148e-47	up
ACAP1	1.2732e-51	-1.49172	0.125	0.419	3.79031e-47	down
GNAI2	1.67466e-51	-1.02628	0.199	0.532	4.98546e-47	down
SPP1	3.51382e-51	5.1813	0.156	0.01	1.04606e-46	up
ZYX	1.71594e-50	-1.31219	0.101	0.389	5.10837e-46	down
CD7	2.3621e-50	-1.3045	0.265	0.58	7.03197e-46	down
PRF1	5.93314e-50	-1.16702	0.119	0.418	1.7663e-45	down
SUN2	8.44893e-50	-1.81439	0.053	0.307	2.51525e-45	down
UBXN1	1.34935e-49	-1.86381	0.09	0.358	4.01702e-45	down
MBP	6.11375e-49	-2.00582	0.053	0.301	1.82006e-44	down
SIGIRR	6.55579e-49	-2.18149	0.042	0.281	1.95166e-44	down
ASPM	1.2959e-48	5.02246	0.17	0.018	3.8579e-44	up
GLIPR2	2.63787e-48	-1.95405	0.048	0.292	7.85294e-44	down
ZNF683	1.26174e-47	-2.75748	0.027	0.25	3.75621e-43	down
HLA-F	1.27699e-47	-1.03486	0.156	0.461	3.80159e-43	down
GTF3A	2.83853e-47	-1.12836	0.181	0.486	8.45032e-43	down
AES	3.76695e-47	-1.04223	0.179	0.488	1.12142e-42	down
SELENOW	5.45844e-47	-1.21483	0.225	0.532	1.62498e-42	down
MATK	2.90566e-46	-4.65693	0.004	0.198	8.65015e-42	down
2025-09-01	1.8268e-45	-1.31375	0.135	0.411	5.43838e-41	down
SF3B5	3.21356e-45	-1.05659	0.209	0.514	9.56676e-41	down
HEBP2	4.2275e-45	-1.74928	0.08	0.328	1.25853e-40	down
AL138785.1	4.75352e-45	-2.57854	0.014	0.214	1.41512e-40	down
ICAM3	6.58898e-45	-1.45511	0.074	0.324	1.96154e-40	down
TMEM219	6.68794e-45	-1.82466	0.068	0.31	1.991e-40	down
TUBA1A	1.19757e-44	-1.16493	0.195	0.492	3.56516e-40	down
AL590867.2	2.93801e-44	-1.27705	0.048	0.279	8.74645e-40	down
GPX4	3.5618e-44	-1.03259	0.214	0.499	1.06035e-39	down
VSIR	1.15349e-43	-1.89965	0.035	0.252	3.43393e-39	down
RALY	2.1446e-43	-1.3511	0.114	0.376	6.38446e-39	down
CENPE	9.36443e-43	4.59511	0.15	0.016	2.78779e-38	up
SMDT1	1.84488e-42	-1.26681	0.128	0.385	5.49221e-38	down
C9orf16	2.58673e-42	-1.43785	0.132	0.384	7.70069e-38	down
KRT10	3.29328e-42	-1.31531	0.132	0.393	9.80411e-38	down
CCL20	6.38395e-42	2.81653	0.182	0.031	1.9005e-37	up
MMP12	7.02394e-42	10.4554	0.104	0	2.09103e-37	up
FIS1	9.17672e-42	-1.24604	0.11	0.362	2.73191e-37	down
DUSP4	3.61003e-41	3.37378	0.19	0.036	1.07471e-36	up
SCAND1	4.1149e-41	-1.75656	0.088	0.319	1.22501e-36	down
SLAMF7	4.49518e-41	-2.04425	0.022	0.217	1.33822e-36	down
HIST1H4C	5.61434e-41	2.90321	0.617	0.556	1.67139e-36	up
TPX2	8.39398e-41	3.6231	0.172	0.028	2.49889e-36	up
TRIR	8.42454e-41	-1.319	0.119	0.37	2.50799e-36	down
ENO2	1.24751e-40	-2.08868	0.039	0.245	3.71383e-36	down
CXCR3	1.57463e-40	-1.84335	0.08	0.308	4.68769e-36	down
RHOC	1.82561e-40	-1.52382	0.082	0.317	5.43486e-36	down
LRRC75A-AS1	3.02389e-40	-1.3441	0.188	0.452	9.00213e-36	down
PRKCQ-AS1	4.01325e-40	-2.87164	0.023	0.212	1.19474e-35	down
CISH	5.61074e-40	-2.70094	0.03	0.226	1.67032e-35	down
PLAC8	1.25272e-39	-2.41644	0.024	0.215	3.72934e-35	down
RPL13AP5	1.94541e-39	-1.52064	0.048	0.259	5.79147e-35	down
FOXP3	6.63482e-39	5.09889	0.119	0.008	1.97519e-34	up
RABAC1	1.40362e-38	-1.08161	0.075	0.305	4.17858e-34	down
BIRC3	4.81951e-38	2.28427	0.425	0.233	1.43477e-33	up
GIMAP1	5.03321e-38	-2.33174	0.019	0.198	1.49839e-33	down
ITGB7	1.11726e-37	-2.06977	0.027	0.214	3.32607e-33	down
CLTB	2.89056e-37	-2.53015	0.041	0.233	8.60521e-33	down
VPS28	2.92162e-37	-1.48943	0.104	0.331	8.69766e-33	down
CIB1	3.07655e-37	-1.0206	0.194	0.456	9.15889e-33	down
SKAP1	3.20147e-37	-1.19759	0.107	0.342	9.53076e-33	down
PTGER2	3.5117e-37	-2.12639	0.013	0.184	1.04543e-32	down
DLGAP5	4.27036e-37	4.57047	0.135	0.016	1.27129e-32	up
SMC4	5.48591e-37	2.76455	0.302	0.123	1.63316e-32	up
PYCARD	7.23453e-37	-1.37628	0.081	0.295	2.15372e-32	down
KLF2	8.081e-37	-1.15799	0.037	0.232	2.40571e-32	down
BIN2	8.42795e-37	-1.2528	0.099	0.33	2.509e-32	down
DOK2	1.5568e-36	-2.15616	0.052	0.249	4.6346e-32	down
TOMM20	3.00456e-36	-1.0278	0.15	0.399	8.94458e-32	down
HIST1H2AJ	4.26071e-36	4.39148	0.13	0.015	1.26841e-31	up
PCLAF	5.07033e-36	3.11139	0.202	0.052	1.50944e-31	up
UXT	5.59853e-36	-1.22599	0.143	0.382	1.66668e-31	down
YPEL3	1.52278e-35	-1.85822	0.035	0.217	4.53332e-31	down
BAX	2.00509e-35	-1.08428	0.143	0.384	5.96917e-31	down
TTK	2.39657e-35	4.27559	0.143	0.022	7.13459e-31	up
TBC1D10C	3.00905e-35	-1.77811	0.058	0.256	8.95795e-31	down
SELPLG	4.93462e-35	-1.13566	0.083	0.296	1.46904e-30	down
IGFBP6	9.21525e-35	-2.56333	0.019	0.185	2.74338e-30	down
PRDX5	9.59139e-35	-1.20805	0.177	0.419	2.85536e-30	down
CBR1	3.14364e-34	-2.27175	0.09	0.288	9.35862e-30	down
SERTAD1	3.17703e-34	-1.83371	0.037	0.217	9.45802e-30	down
PDLIM2	5.5103e-34	-2.76904	0.028	0.197	1.64042e-29	down
PSTPIP1	6.44859e-34	-2.33745	0.021	0.185	1.91975e-29	down
HSPB1	6.61842e-34	-1.39035	0.263	0.517	1.9703e-29	down
DDT	6.80573e-34	-1.49365	0.102	0.311	2.02606e-29	down
FLNA	7.49134e-34	-1.28459	0.154	0.388	2.23017e-29	down
ITGAL	8.03008e-34	-1.4621	0.07	0.273	2.39056e-29	down
PTMS	1.25159e-33	-1.15125	0.054	0.247	3.72598e-29	down
UBE2C	1.89822e-33	3.61048	0.148	0.026	5.651e-29	up
FAAP20	2.42786e-33	-2.60718	0.038	0.211	7.22774e-29	down
CRIP2	2.45597e-33	-2.01683	0.023	0.188	7.31142e-29	down
CHCHD10	3.04523e-33	-1.78382	0.085	0.282	9.06565e-29	down
NME3	3.17909e-33	-2.50539	0.029	0.197	9.46415e-29	down
PHLDA2	9.06824e-33	-4.57012	0.012	0.16	2.69962e-28	down
SSBP4	1.19145e-32	-2.30563	0.021	0.181	3.54695e-28	down
RNH1	1.63519e-32	-1.8525	0.07	0.261	4.86795e-28	down
SNHG7	1.68513e-32	-2.73948	0.019	0.174	5.01662e-28	down
MFAP4	1.69266e-32	-1.91787	0.008	0.156	5.03905e-28	down
GABARAPL2	1.77131e-32	-1.09762	0.114	0.329	5.27318e-28	down
MRPL43	2.06693e-32	-2.06816	0.049	0.226	6.15325e-28	down
C16orf54	2.06698e-32	-1.10403	0.023	0.185	6.15339e-28	down
ATP2B1-AS1	4.58499e-32	-2.18998	0.022	0.18	1.36495e-27	down
COMTD1	6.92089e-32	-3.16546	0.024	0.18	2.06035e-27	down
CEP55	6.94182e-32	3.85825	0.124	0.016	2.06658e-27	up
KNL1	8.2098e-32	4.43972	0.116	0.013	2.44406e-27	up
TMEM160	1.16774e-31	-2.17708	0.075	0.262	3.47637e-27	down
HMMR	1.39582e-31	4.024	0.109	0.011	4.15536e-27	up
CCDC107	1.82329e-31	-1.58261	0.06	0.244	5.42794e-27	down
FBLN1	2.26147e-31	-1.63318	0.018	0.171	6.73239e-27	down
EIF3G	3.20283e-31	-1.00413	0.128	0.343	9.53481e-27	down
TNFRSF9	3.26648e-31	3.40545	0.124	0.017	9.72432e-27	up
SYTL1	3.65646e-31	-1.87095	0.026	0.185	1.08853e-26	down
NENF	5.21133e-31	-1.59727	0.064	0.248	1.55141e-26	down
MT-ATP8	5.65009e-31	1.34026	0.724	0.817	1.68203e-26	up
SHISA5	1.50056e-30	-1.09378	0.106	0.314	4.46718e-26	down
GYPC	2.13243e-30	-1.25145	0.096	0.295	6.34825e-26	down
CBX3	2.50365e-30	1.48894	0.588	0.58	7.45338e-26	up
TSTD1	2.55756e-30	-1.04219	0.132	0.343	7.61386e-26	down
HIST1H3B	3.03928e-30	3.95981	0.111	0.013	9.04794e-26	up
SPSB3	3.80623e-30	-2.48799	0.024	0.174	1.13312e-25	down
H3F3A	5.27518e-30	-1.10429	0.034	0.197	1.57042e-25	down
PIM1	6.06318e-30	-1.13498	0.074	0.264	1.80501e-25	down
FANCI	1.0946e-29	3.26426	0.137	0.026	3.25863e-25	up
ATP6V1F	1.62158e-29	-1.10147	0.165	0.383	4.82743e-25	down
METTL26	2.36764e-29	-1.70298	0.073	0.25	7.04846e-25	down
ATF3	2.37856e-29	-1.16711	0.15	0.364	7.08096e-25	down
NAMPT	5.64227e-29	2.89749	0.264	0.113	1.6797e-24	up
CDKN2D	2.18485e-28	-2.14599	0.029	0.178	6.5043e-24	down
TRBC1	2.71147e-28	-1.16263	0.269	0.493	8.07205e-24	down
BBS2	2.99797e-28	-1.42351	0.018	0.157	8.92496e-24	down
ALKBH7	3.2128e-28	-1.73484	0.054	0.219	9.5645e-24	down
KIF11	3.89193e-28	3.59281	0.139	0.029	1.15863e-23	up
IER3	5.36112e-28	-1.43742	0.149	0.349	1.596e-23	down
RGS14	5.45914e-28	-2.39592	0.028	0.173	1.62519e-23	down
TBC1D4	6.42009e-28	2.70942	0.181	0.053	1.91126e-23	up
ADGRG1	6.8613e-28	-2.38436	0.024	0.166	2.04261e-23	down
AGTRAP	7.96696e-28	-1.63372	0.057	0.224	2.37176e-23	down
EFHD2	1.01476e-27	-1.31597	0.111	0.303	3.02095e-23	down
PGLS	1.03565e-27	-1.91606	0.032	0.18	3.08313e-23	down
BCL7C	1.07232e-27	-1.65272	0.038	0.19	3.19229e-23	down
ABHD14A	1.10482e-27	-3.40722	0.015	0.146	3.28904e-23	down
RRM2	1.23658e-27	3.76203	0.121	0.021	3.68129e-23	up
MT2A	1.37788e-27	1.01987	0.634	0.49	4.10196e-23	up
SPDL1	1.43639e-27	2.53876	0.17	0.046	4.27615e-23	up
NSG1	1.70856e-27	-3.22326	0.018	0.15	5.08638e-23	down
TWF2	1.72307e-27	-1.56741	0.063	0.229	5.12958e-23	down
MYO1G	2.21574e-27	-1.53842	0.051	0.212	6.59625e-23	down
SELENOM	2.23827e-27	-1.36865	0.04	0.195	6.66333e-23	down
FKBP8	2.4561e-27	-1.51491	0.043	0.199	7.31182e-23	down
EPB41L4A-AS1	2.88379e-27	-1.84382	0.037	0.186	8.58503e-23	down
TEX264	3.21114e-27	-1.9054	0.04	0.193	9.55957e-23	down
BUB1	3.51512e-27	4.57045	0.098	0.011	1.04645e-22	up
CDK1	4.21429e-27	3.39873	0.131	0.026	1.25459e-22	up
RAB11B	5.43017e-27	-1.34041	0.062	0.227	1.61656e-22	down
KIF20B	5.86153e-27	2.77573	0.193	0.064	1.74498e-22	up
CHST12	6.38535e-27	-1.96493	0.027	0.169	1.90092e-22	down
HMGB3	1.01704e-26	2.91059	0.153	0.039	3.02774e-22	up
APH1A	1.05018e-26	-1.33281	0.05	0.205	3.12637e-22	down
CD226	1.15558e-26	-1.0085	0.058	0.222	3.44015e-22	down
CKAP2L	1.15743e-26	4.90584	0.095	0.011	3.44568e-22	up
GSTP1	1.23593e-26	-1.06774	0.374	0.629	3.67937e-22	down
CDKN3	1.33176e-26	2.88397	0.139	0.031	3.96464e-22	up
AP001324.1	1.35351e-26	-1.65437	0.035	0.18	4.0294e-22	down
S100A7	1.51882e-26	5.98997	0.076	0.004	4.52151e-22	up
MMP1	1.65269e-26	10.6351	0.065	0	4.92005e-22	up
H2AFJ	2.26472e-26	-1.53138	0.061	0.221	6.74207e-22	down
CD300A	2.35253e-26	-2.05766	0.015	0.143	7.00347e-22	down
RHOG	2.48591e-26	-1.02678	0.124	0.316	7.40054e-22	down
KIF14	3.05261e-26	5.25143	0.087	0.008	9.08763e-22	up
LMO4	4.71821e-26	-1.10242	0.063	0.228	1.40461e-21	down
KIFC1	5.15512e-26	4.14314	0.095	0.011	1.53468e-21	up
ADRB2	5.44601e-26	-1.33857	0.018	0.149	1.62128e-21	down
F5	5.55108e-26	4.88755	0.085	0.007	1.65256e-21	up
NCAPG	6.61092e-26	3.96881	0.106	0.016	1.96807e-21	up
ITGB2-AS1	7.73187e-26	-2.28993	0.017	0.145	2.30178e-21	down
DEDD2	7.94696e-26	-1.332	0.034	0.175	2.36581e-21	down
FMNL1	8.85897e-26	-1.36551	0.052	0.209	2.63731e-21	down
MIB2	1.10146e-25	-3.35309	0.015	0.138	3.27906e-21	down
BLM	1.90087e-25	3.41042	0.117	0.022	5.6589e-21	up
MZT2A	1.99003e-25	-1.50454	0.102	0.276	5.92431e-21	down
CLSPN	2.0579e-25	3.71259	0.105	0.016	6.12636e-21	up
CLIC3	2.12199e-25	-2.74222	0.01	0.13	6.31717e-21	down
FGFBP2	2.77114e-25	-4.30567	0.004	0.115	8.24967e-21	down
RFLNB	2.85766e-25	-1.74435	0.035	0.174	8.50725e-21	down
TBCC	3.72368e-25	-1.65025	0.027	0.162	1.10854e-20	down
PTPN4	4.15729e-25	-1.4676	0.037	0.18	1.23762e-20	down
RASSF1	6.71449e-25	-1.30112	0.037	0.177	1.9989e-20	down
C1orf21	7.52781e-25	-1.3128	0.02	0.147	2.24103e-20	down
TPST2	7.55025e-25	-1.81505	0.032	0.169	2.24771e-20	down
ESCO2	7.97505e-25	4.07071	0.096	0.013	2.37417e-20	up
SMC2	9.37662e-25	2.5398	0.174	0.055	2.79142e-20	up
TMBIM1	9.7608e-25	-1.06167	0.061	0.218	2.90579e-20	down
STK10	1.20923e-24	-1.03477	0.053	0.205	3.59988e-20	down
SSU72	1.33028e-24	-1.05758	0.101	0.277	3.96025e-20	down
DCXR	1.70663e-24	-1.56095	0.07	0.229	5.08064e-20	down
BIRC5	1.78416e-24	3.46196	0.113	0.021	5.31145e-20	up
ORAI1	1.83022e-24	-1.94377	0.036	0.173	5.44856e-20	down
AURKA	2.19077e-24	3.81559	0.107	0.018	6.52191e-20	up
AQP3	2.5551e-24	-1.97313	0.041	0.181	7.60652e-20	down
C19orf24	3.72856e-24	-1.67503	0.07	0.225	1.10999e-19	down
ADCYAP1	4.13902e-24	5.5021	0.07	0.004	1.23219e-19	up
DHRS3	4.31408e-24	-1.01199	0.019	0.142	1.2843e-19	down
ZAP70	5.04733e-24	-2.15496	0.044	0.183	1.50259e-19	down
SPN	5.1109e-24	-1.00063	0.082	0.25	1.52151e-19	down
DTD1	5.21923e-24	-1.5955	0.038	0.174	1.55376e-19	down
ADAM8	5.37796e-24	-1.36403	0.019	0.142	1.60102e-19	down
DUSP23	6.0684e-24	-1.4827	0.055	0.202	1.80656e-19	down
BEST1	6.42901e-24	-1.41944	0.014	0.132	1.91391e-19	down
ZNF428	6.67018e-24	-2.04716	0.026	0.153	1.98571e-19	down
BRCA2	7.70936e-24	4.01908	0.096	0.014	2.29508e-19	up
CDCA8	7.80304e-24	3.76454	0.096	0.014	2.32297e-19	up
CXCL13	1.05468e-23	4.03151	0.091	0.012	3.13977e-19	up
ANXA2R	1.48598e-23	-2.49783	0.018	0.136	4.42375e-19	down
RTL8C	1.86108e-23	-1.68453	0.03	0.16	5.54044e-19	down
ARPC5L	2.13574e-23	-1.10829	0.137	0.318	6.35809e-19	down
UBE2S	2.63853e-23	-1.55979	0.071	0.223	7.8549e-19	down
KIF23	2.74468e-23	5.01826	0.081	0.008	8.1709e-19	up
RPS3AP26	3.20719e-23	-1.21068	0.057	0.202	9.54782e-19	down
RBCK1	3.70543e-23	-1.44141	0.055	0.2	1.10311e-18	down
ARHGAP45	3.81779e-23	-1.14931	0.043	0.18	1.13656e-18	down
F2R	5.12563e-23	-1.40606	0.019	0.137	1.5259e-18	down
LTBP4	5.18553e-23	-2.60172	0.006	0.111	1.54373e-18	down
VKORC1	5.41656e-23	-1.45109	0.061	0.206	1.61251e-18	down
FAM173A	5.63287e-23	-3.51717	0.015	0.126	1.67691e-18	down
TSR3	6.11119e-23	-1.32856	0.029	0.156	1.8193e-18	down
PITPNC1	6.81535e-23	-1.92938	0.028	0.153	2.02893e-18	down
KRT17	9.55503e-23	2.81329	0.18	0.063	2.84453e-18	up
TFRC	9.90232e-23	2.40264	0.213	0.088	2.94792e-18	up
SCML4	1.07262e-22	-1.18824	0.024	0.147	3.19318e-18	down
LAMTOR1	1.17375e-22	-1.30592	0.092	0.252	3.49424e-18	down
NT5C	1.31671e-22	-1.51035	0.06	0.202	3.91985e-18	down
GTSE1	1.49407e-22	3.75445	0.081	0.009	4.44784e-18	up
TNFSF12	1.52613e-22	-2.43256	0.016	0.128	4.54329e-18	down
KRT15	1.59514e-22	-3.64711	0.048	0.174	4.74874e-18	down
STX10	1.79573e-22	-2.02255	0.035	0.161	5.34589e-18	down
CDK2AP2	2.16987e-22	-1.05874	0.124	0.293	6.45969e-18	down
CIP2A	2.18714e-22	3.54354	0.09	0.013	6.51113e-18	up
TNFAIP3	2.21364e-22	1.79615	0.545	0.452	6.59001e-18	up
AL118516.1	2.26453e-22	-1.17087	0.037	0.167	6.74151e-18	down
ARHGAP4	2.70261e-22	-1.25361	0.034	0.161	8.04566e-18	down
TRPV2	2.83331e-22	-1.75505	0.02	0.135	8.43477e-18	down
RGS19	3.82191e-22	-1.30111	0.059	0.2	1.13778e-17	down
SGO2	3.91468e-22	3.22614	0.111	0.023	1.1654e-17	up
IDH2	3.93488e-22	-1.00427	0.075	0.228	1.17141e-17	down
BLVRB	4.28778e-22	-1.43894	0.037	0.164	1.27647e-17	down
PLAC9	5.1125e-22	-2.06507	0.006	0.107	1.52199e-17	down
LTB	5.1301e-22	-1.29073	0.09	0.248	1.52723e-17	down
SGO1	5.19695e-22	3.92782	0.091	0.014	1.54713e-17	up
CARD19	6.0866e-22	-1.35049	0.047	0.181	1.81198e-17	down
MS4A1	8.81198e-22	-1.5452	0.013	0.12	2.62333e-17	down
CNPY3	9.89073e-22	-1.37174	0.043	0.173	2.94447e-17	down
HIST1H2AH	1.06597e-21	2.86562	0.119	0.028	3.1734e-17	up
RPS19BP1	1.1969e-21	-1.36799	0.098	0.255	3.56318e-17	down
STUB1	1.33424e-21	-1.19383	0.051	0.186	3.97202e-17	down
KRT19	1.69341e-21	-2.88917	0.038	0.159	5.04128e-17	down
IMP3	1.77372e-21	-1.42131	0.084	0.232	5.28036e-17	down
TSPAN2	1.85537e-21	-1.50809	0.023	0.139	5.52343e-17	down
FBXO5	2.10159e-21	3.22821	0.111	0.025	6.25644e-17	up
ABHD14B	2.68614e-21	-2.06215	0.022	0.135	7.99665e-17	down
CCNB1	2.75757e-21	2.70871	0.135	0.038	8.2093e-17	up
C4orf48	2.84817e-21	-1.56094	0.094	0.243	8.47899e-17	down
MGMT	4.08721e-21	-1.78798	0.041	0.166	1.21676e-16	down
BUB1B	4.57713e-21	3.50204	0.097	0.018	1.36261e-16	up
PSMF1	4.64183e-21	-1.03021	0.076	0.222	1.38187e-16	down
SELENOH	5.64759e-21	-1.53444	0.059	0.191	1.68129e-16	down
PLA2G16	6.15893e-21	-1.53781	0.035	0.156	1.83351e-16	down
RPL9P7	6.46189e-21	-1.03531	0.02	0.13	1.9237e-16	down
KIF2C	8.00009e-21	4.0217	0.089	0.015	2.38163e-16	up
TSC22D4	8.17937e-21	-1.82587	0.039	0.16	2.435e-16	down
MYO1F	8.50497e-21	-1.51241	0.037	0.16	2.53193e-16	down
HCP5	8.93447e-21	-1.28513	0.04	0.165	2.65979e-16	down
CADM1	9.13421e-21	3.89741	0.089	0.015	2.71926e-16	up
TSPAN32	9.68657e-21	-2.49311	0.009	0.108	2.88369e-16	down
AC044849.1	1.04079e-20	-1.86332	0.015	0.118	3.09845e-16	down
TRABD	1.49482e-20	-1.47292	0.03	0.147	4.45009e-16	down
MTATP6P1	1.71961e-20	1.23002	0.842	0.933	5.11928e-16	up
RNU4ATAC	2.02682e-20	-4.77744	0.002	0.09	6.03384e-16	down
UPP1	2.70845e-20	-1.43723	0.058	0.189	8.06306e-16	down
PEPD	2.82436e-20	-1.8093	0.029	0.143	8.40813e-16	down
NLRP1	2.97139e-20	-1.44526	0.032	0.15	8.84582e-16	down
TMC8	3.07169e-20	-1.45158	0.039	0.16	9.14441e-16	down
EEF1B2P6	3.60692e-20	-1.40543	0.036	0.154	1.07378e-15	down
SIRPG	4.00049e-20	2.1455	0.148	0.047	1.19095e-15	up
CYB5R3	4.02546e-20	-1.81656	0.047	0.171	1.19838e-15	down
ARL8A	5.56678e-20	-1.73337	0.027	0.139	1.65723e-15	down
PNP	6.17009e-20	-1.45664	0.063	0.194	1.83684e-15	down
TUBB2A	7.54452e-20	-1.36458	0.028	0.14	2.246e-15	down
MMP24OS	8.49085e-20	-1.79614	0.022	0.129	2.52773e-15	down
CCNA2	9.17886e-20	3.43913	0.089	0.016	2.73255e-15	up
IL1RL1	9.27352e-20	4.53384	0.095	0.019	2.76073e-15	up
CALHM2	9.72968e-20	-1.96371	0.017	0.118	2.89653e-15	down
HCFC1R1	9.96858e-20	-1.3995	0.052	0.178	2.96765e-15	down
ARRDC1	1.08981e-19	-2.88897	0.014	0.111	3.24438e-15	down
SIVA1	1.20982e-19	-1.14936	0.125	0.283	3.60164e-15	down
NDC80	1.40077e-19	2.96878	0.108	0.026	4.17008e-15	up
CCR8	1.45217e-19	8.97517	0.047	0	4.32311e-15	up
TECR	2.76423e-19	-1.09835	0.064	0.194	8.2291e-15	down
FBXW5	3.13016e-19	-1.60386	0.036	0.149	9.31849e-15	down
TACSTD2	3.14624e-19	-2.93724	0.041	0.153	9.36636e-15	down
HJURP	3.22453e-19	5.27562	0.061	0.005	9.59941e-15	up
MOB2	3.26286e-19	-2.69467	0.014	0.108	9.71354e-15	down
GPR82	3.26706e-19	6.95369	0.05	0.001	9.72605e-15	up
CTDSP1	3.2923e-19	-1.30202	0.029	0.14	9.80118e-15	down
TRGC1	4.4918e-19	-1.02251	0.024	0.131	1.33721e-14	down
CX3CR1	5.02435e-19	-2.71437	0.006	0.094	1.49575e-14	down
PTGDR	5.19979e-19	-1.25729	0.008	0.099	1.54798e-14	down
TSEN54	5.35899e-19	-1.15392	0.03	0.14	1.59537e-14	down
MTND1P23	6.62447e-19	4.2586	0.084	0.015	1.9721e-14	up
PTPN18	7.98805e-19	-1.4785	0.029	0.137	2.37804e-14	down
C15orf61	8.24067e-19	-2.55021	0.025	0.128	2.45325e-14	down
MELK	9.39877e-19	3.58803	0.08	0.013	2.79802e-14	up
SBF1	1.01288e-18	-2.22317	0.021	0.121	3.01535e-14	down
VDR	1.18603e-18	4.18122	0.076	0.012	3.5308e-14	up
LTC4S	1.22051e-18	-2.0339	0.006	0.092	3.63345e-14	down
NSMCE3	1.33591e-18	-1.38975	0.038	0.149	3.977e-14	down
LINC00623	1.38791e-18	-1.3406	0.018	0.115	4.1318e-14	down
IMPA2	1.49868e-18	-2.83983	0.012	0.102	4.46157e-14	down
FAM117A	1.5405e-18	-1.53978	0.014	0.107	4.58607e-14	down
PRR7	2.04684e-18	-3.74045	0.006	0.091	6.09345e-14	down
DDAH2	2.92129e-18	-1.4443	0.023	0.124	8.69669e-14	down
LYSMD2	3.61301e-18	-1.44543	0.026	0.128	1.07559e-13	down
TRAPPC6A	3.63442e-18	-1.44241	0.044	0.157	1.08197e-13	down
IFI44L	3.65063e-18	2.99848	0.106	0.027	1.08679e-13	up
RHOF	3.76062e-18	-1.14839	0.065	0.193	1.11954e-13	down
MVP	3.98478e-18	-1.18524	0.043	0.157	1.18627e-13	down
BRI3	4.04883e-18	-1.2632	0.03	0.136	1.20534e-13	down
TMEM134	4.79745e-18	-1.60942	0.048	0.164	1.4282e-13	down
APOBEC3H	4.87289e-18	-1.18307	0.041	0.153	1.45066e-13	down
SPON2	5.14519e-18	-2.38085	0.015	0.106	1.53172e-13	down
TIMM17B	5.23055e-18	-1.08231	0.068	0.192	1.55713e-13	down
FLOT2	5.34265e-18	-1.14791	0.054	0.174	1.59051e-13	down
CENPU	5.40567e-18	2.46743	0.123	0.037	1.60927e-13	up
PLK3	5.71416e-18	-1.63423	0.031	0.138	1.7011e-13	down
FKBP11	5.85212e-18	-1.52151	0.018	0.113	1.74218e-13	down
EZH2	6.3558e-18	2.28058	0.135	0.044	1.89212e-13	up
IGHA1	6.43372e-18	-3.23915	0.026	0.129	1.91532e-13	down
R3HDM4	6.49939e-18	-1.25213	0.043	0.156	1.93487e-13	down
ATAD5	7.09867e-18	2.25169	0.115	0.032	2.11327e-13	up
RNF166	8.02624e-18	-1.80109	0.036	0.142	2.38941e-13	down
MIR4435-2HG	8.05329e-18	3.05896	0.107	0.028	2.39747e-13	up
MAF1	8.71293e-18	-1.26542	0.03	0.133	2.59384e-13	down
SMPD3	8.80398e-18	-2.68577	0.006	0.088	2.62094e-13	down
DEFB1	8.92334e-18	-4.85063	0.004	0.083	2.65648e-13	down
AC017002.3	9.74569e-18	4.67594	0.05	0.002	2.90129e-13	up
LGALS7B	9.98629e-18	-4.81603	0.006	0.087	2.97292e-13	down
MUS81	1.28914e-17	-1.02606	0.104	0.242	3.83777e-13	down
PRKD2	1.29779e-17	-1.59207	0.021	0.118	3.86353e-13	down
LAYN	1.32457e-17	3.8671	0.063	0.007	3.94324e-13	up
NUF2	1.37465e-17	2.99429	0.101	0.025	4.09233e-13	up
TMC6	1.41175e-17	-1.22932	0.032	0.136	4.20277e-13	down
FAM98C	1.4805e-17	-1.84951	0.013	0.1	4.40746e-13	down
AAED1	2.01659e-17	-1.37432	0.026	0.126	6.00337e-13	down
EFEMP1	2.05437e-17	-1.31365	0.015	0.105	6.11586e-13	down
ZNF296	2.19102e-17	-7.12227	0.001	0.074	6.52266e-13	down
CKAP2	2.19923e-17	2.13488	0.202	0.095	6.54711e-13	up
CCNB2	2.38175e-17	3.06346	0.088	0.019	7.09046e-13	up
LMNB1	2.8011e-17	2.46081	0.155	0.06	8.33889e-13	up
PRR11	2.92327e-17	2.67587	0.082	0.016	8.70256e-13	up
SORBS3	2.93641e-17	-3.69504	0.003	0.079	8.7417e-13	down
IL17A	2.98284e-17	6.65854	0.047	0.002	8.87992e-13	up
SDF4	3.05633e-17	-1.05741	0.049	0.163	9.09869e-13	down
TMEM141	3.92264e-17	-2.00987	0.046	0.154	1.16777e-12	down
KIF4A	3.94568e-17	4.14377	0.063	0.008	1.17463e-12	up
APOBR	5.47134e-17	-1.18843	0.026	0.125	1.62882e-12	down
DAPL1	5.53294e-17	-1.73495	0.041	0.146	1.64716e-12	down
TMUB1	6.61185e-17	-2.78236	0.021	0.112	1.96835e-12	down
RAD51AP1	7.88217e-17	3.73808	0.075	0.013	2.34652e-12	up
SLC25A1	9.41339e-17	-1.87301	0.027	0.122	2.80236e-12	down
SURF1	9.67882e-17	-1.28398	0.044	0.15	2.88138e-12	down
TBX21	9.81615e-17	-1.15538	0.02	0.111	2.92227e-12	down
DGCR6L	1.0389e-16	-1.22017	0.035	0.136	3.09281e-12	down
KLHDC2	1.19637e-16	-1.28032	0.032	0.133	3.56159e-12	down
MFF	1.20134e-16	-1.07822	0.081	0.204	3.57639e-12	down
LIMD2	1.46137e-16	-1.08527	0.139	0.281	4.35051e-12	down
CRABP2	1.53513e-16	-2.97434	0.008	0.087	4.5701e-12	down
PERP	1.63591e-16	-1.13152	0.131	0.272	4.87009e-12	down
CCDC115	1.63686e-16	-1.30967	0.031	0.13	4.87293e-12	down
MCRIP1	1.67109e-16	-1.99962	0.034	0.132	4.97483e-12	down
SMIM29	1.72866e-16	-1.6378	0.041	0.144	5.14622e-12	down
SHARPIN	2.08209e-16	-1.213	0.024	0.116	6.19837e-12	down
ANLN	2.16017e-16	3.44866	0.076	0.015	6.43083e-12	up
FEN1	2.19868e-16	2.48103	0.096	0.025	6.54548e-12	up
KRT13	2.41799e-16	-2.98794	0.049	0.154	7.19836e-12	down
CREM	2.89547e-16	1.97545	0.263	0.151	8.61983e-12	up
FBXO32	2.90268e-16	-1.91505	0.017	0.102	8.64127e-12	down
GNPTG	2.92656e-16	-1.15429	0.032	0.13	8.71236e-12	down
DGKZ	3.42219e-16	-1.8053	0.02	0.108	1.01879e-11	down
STX4	4.09189e-16	-1.20291	0.034	0.132	1.21816e-11	down
CYTOR	4.51805e-16	1.67857	0.348	0.237	1.34502e-11	up
R3HDM2	4.67719e-16	-1.28179	0.044	0.149	1.3924e-11	down
SH3BP1	5.80195e-16	-1.16216	0.038	0.139	1.72724e-11	down
CDCA2	5.95819e-16	4.32154	0.065	0.01	1.77375e-11	up
ACSL6	6.28159e-16	-2.02237	0.007	0.083	1.87003e-11	down
RPL23AP74	6.47919e-16	-2.43669	0.01	0.089	1.92886e-11	down
S1PR5	6.511e-16	-4.93215	0.004	0.075	1.93833e-11	down
MMP10	6.51464e-16	10.2841	0.038	0	1.93941e-11	up
TP53AIP1	6.67565e-16	-3.14432	0.007	0.082	1.98734e-11	down
FCGR3A	6.85987e-16	-1.75061	0.03	0.125	2.04218e-11	down
NDUFAF8	8.2333e-16	-1.21043	0.09	0.212	2.45105e-11	down
EBPL	8.51931e-16	-1.28356	0.05	0.156	2.5362e-11	down
SLC2A4RG	9.58696e-16	-2.97951	0.015	0.095	2.85404e-11	down
FANCD2	1.29879e-15	2.47886	0.082	0.018	3.8665e-11	up
LAIR2	1.59397e-15	1.59776	0.169	0.071	4.74523e-11	up
DANCR	1.65296e-15	-1.27578	0.053	0.159	4.92086e-11	down
FANK1	1.65519e-15	8.19084	0.037	0	4.9275e-11	up
UTP3	1.71816e-15	-1.30117	0.048	0.15	5.11495e-11	down
SFRP2	1.72785e-15	-1.22608	0.015	0.096	5.14382e-11	down
UBE2T	1.76157e-15	2.48936	0.118	0.04	5.24418e-11	up
BLOC1S4	1.85543e-15	-1.81845	0.017	0.099	5.52363e-11	down
CENPN	1.91692e-15	2.46485	0.114	0.037	5.70666e-11	up
SSBP2	2.02025e-15	-1.30262	0.016	0.097	6.0143e-11	down
FOXM1	2.05325e-15	4.56508	0.049	0.004	6.11251e-11	up
TP53I13	2.0654e-15	-2.08936	0.012	0.088	6.14871e-11	down
NUDT14	2.398e-15	-1.12543	0.029	0.121	7.13886e-11	down
PNPLA2	2.62621e-15	-2.39406	0.009	0.084	7.81822e-11	down
RTL8A	2.88505e-15	-1.23404	0.032	0.126	8.58879e-11	down
S1PR4	2.98203e-15	-1.81365	0.023	0.109	8.8775e-11	down
TP53TG1	3.0499e-15	-1.39244	0.041	0.139	9.07954e-11	down
LLGL2	3.0785e-15	-2.70713	0.008	0.081	9.1647e-11	down
SLC10A3	3.11958e-15	-2.31318	0.018	0.099	9.28699e-11	down
SPC25	3.18456e-15	3.73975	0.068	0.012	9.48044e-11	up
RASAL3	3.53269e-15	-1.15628	0.048	0.15	1.05168e-10	down
ICAM2	3.59881e-15	-1.72072	0.041	0.138	1.07137e-10	down
MFSD10	3.60849e-15	-1.21826	0.051	0.154	1.07425e-10	down
TNIP3	3.71331e-15	2.22383	0.105	0.032	1.10545e-10	up
KIF15	3.75067e-15	3.95753	0.07	0.013	1.11657e-10	up
NUBP2	4.10923e-15	-1.05855	0.036	0.13	1.22332e-10	down
MTCO1P23	4.2041e-15	7.71958	0.036	0	1.25156e-10	up
TNFRSF1A	4.57571e-15	-1.26547	0.034	0.126	1.36219e-10	down
METTL23	4.60353e-15	-1.05997	0.054	0.159	1.37047e-10	down
RGS16	5.1631e-15	2.23306	0.127	0.046	1.53706e-10	up
RASGRP2	5.29299e-15	-1.91998	0.014	0.091	1.57572e-10	down
YWHAE	5.29514e-15	1.56921	0.395	0.321	1.57636e-10	up
SPAG5	6.16112e-15	3.30021	0.06	0.009	1.83417e-10	up
IDH3G	6.19221e-15	-1.09516	0.081	0.196	1.84342e-10	down
MX1	6.74501e-15	2.10691	0.238	0.139	2.00799e-10	up
MGST1	6.83279e-15	-1.36712	0.043	0.141	2.03412e-10	down
TCIRG1	6.9669e-15	-1.9356	0.012	0.086	2.07405e-10	down
NOSIP	7.00974e-15	-1.34069	0.069	0.177	2.0868e-10	down
GOPC	7.28865e-15	-1.39427	0.03	0.12	2.16983e-10	down
PLEKHA1	7.61784e-15	-1.22826	0.023	0.108	2.26783e-10	down
SERPINB5	7.90064e-15	-1.3577	0.031	0.123	2.35202e-10	down
SOX15	8.19254e-15	-1.82706	0.027	0.114	2.43892e-10	down
RNPEPL1	8.48786e-15	-1.46137	0.024	0.11	2.52684e-10	down
KLF3	8.54679e-15	-1.05309	0.025	0.112	2.54438e-10	down
SERPINB4	9.26769e-15	7.33489	0.039	0.001	2.75899e-10	up
PPP2R2B	9.43995e-15	-2.31921	0.009	0.081	2.81027e-10	down
IL18R1	9.54606e-15	2.45307	0.134	0.052	2.84186e-10	up
B3GAT3	1.05347e-14	-3.02852	0.012	0.085	3.13617e-10	down
MRPL23	1.08118e-14	-1.79921	0.044	0.139	3.21866e-10	down
SOD3	1.10445e-14	-1.90254	0.003	0.068	3.28793e-10	down
BAD	1.16268e-14	-1.85186	0.034	0.123	3.46131e-10	down
SNF8	1.22125e-14	-1.26913	0.061	0.166	3.63566e-10	down
TPRG1L	1.47065e-14	-1.96229	0.013	0.087	4.37811e-10	down
RTKN2	1.52332e-14	3.03768	0.072	0.015	4.53494e-10	up
TNFRSF4	1.66217e-14	2.17018	0.112	0.037	4.94827e-10	up
ISG15	1.66709e-14	1.71258	0.331	0.231	4.96292e-10	up
STIL	1.75802e-14	3.19495	0.051	0.006	5.23362e-10	up
CAPNS2	1.79941e-14	-2.37214	0.01	0.083	5.35686e-10	down
SKA1	1.83289e-14	4.26453	0.055	0.008	5.45651e-10	up
GPR34	2.02605e-14	3.84715	0.055	0.008	6.03155e-10	up
PDCD2	2.0735e-14	-1.31921	0.055	0.157	6.1728e-10	down
DTL	2.21634e-14	3.96967	0.057	0.008	6.59806e-10	up
RINL	2.23711e-14	-1.09529	0.028	0.115	6.65988e-10	down
RASSF7	2.2526e-14	-2.02042	0.012	0.084	6.70598e-10	down
PQLC3	2.53127e-14	-1.34674	0.023	0.105	7.5356e-10	down
ADM	2.55727e-14	-1.92567	0.023	0.105	7.613e-10	down
IGBP1	2.62843e-14	-1.26908	0.053	0.154	7.82485e-10	down
TNFSF14	2.79971e-14	-1.30326	0.042	0.135	8.33473e-10	down
MYOM2	2.88884e-14	-2.66	0.013	0.085	8.60007e-10	down
IL18	3.60257e-14	-1.12913	0.026	0.11	1.07249e-09	down
GMNN	3.67416e-14	2.30719	0.136	0.055	1.0938e-09	up
STN1	3.83549e-14	-1.26329	0.046	0.142	1.14182e-09	down
PLEKHF1	4.22862e-14	-2.2647	0.024	0.105	1.25886e-09	down
CLPP	4.41814e-14	-1.07296	0.066	0.171	1.31528e-09	down
HAGH	4.55479e-14	-2.53842	0.02	0.097	1.35596e-09	down
ST6GAL1	4.85573e-14	-1.00441	0.045	0.141	1.44555e-09	down
LMF2	5.10503e-14	-1.03934	0.034	0.122	1.51977e-09	down
CRIP1	5.6187e-14	-4.12645	0.001	0.06	1.67269e-09	down
CAPN12	5.62471e-14	-2.27188	0.01	0.08	1.67448e-09	down
CLUHP3	5.93452e-14	-1.44467	0.013	0.085	1.76671e-09	down
POLQ	6.4935e-14	4.88024	0.048	0.005	1.93312e-09	up
ANKRD37	6.62794e-14	-1.24651	0.019	0.096	1.97314e-09	down
SCRN2	6.74482e-14	-1.38797	0.022	0.101	2.00793e-09	down
LINC02099	6.87793e-14	8.65485	0.032	0	2.04756e-09	up
FAM200B	7.06245e-14	-1.31158	0.048	0.144	2.10249e-09	down
CYR61	7.20095e-14	-1.23239	0.016	0.09	2.14372e-09	down
CCNB1IP1	7.58393e-14	-1.42943	0.026	0.108	2.25774e-09	down
CCS	8.17381e-14	-1.58956	0.023	0.102	2.43334e-09	down
EOMES	8.34795e-14	-1.42882	0.008	0.075	2.48519e-09	down
HPS1	1.17085e-13	-1.38583	0.036	0.123	3.48562e-09	down
LTBP3	1.21942e-13	-1.46842	0.014	0.085	3.6302e-09	down
SAT2	1.23984e-13	-1.00444	0.035	0.122	3.69101e-09	down
HOXB2	1.28946e-13	-1.82242	0.021	0.098	3.83873e-09	down
KLC1	1.3672e-13	-1.33691	0.032	0.118	4.07014e-09	down
PLA2G2A	1.39687e-13	-3.88509	0.001	0.058	4.15847e-09	down
RASA3	1.7133e-13	-1.08015	0.012	0.081	5.10048e-09	down
BBC3	1.74823e-13	-2.72751	0.007	0.071	5.20448e-09	down
MCM10	1.75391e-13	3.9362	0.051	0.007	5.22139e-09	up
PLEKHO1	1.85549e-13	-1.26073	0.025	0.104	5.52379e-09	down
RRM1	2.01491e-13	2.06653	0.159	0.074	5.99838e-09	up
PCNX2	2.02283e-13	-1.19258	0.028	0.111	6.02197e-09	down
TMEM9B	2.15957e-13	-1.04243	0.061	0.159	6.42903e-09	down
SMAD3	2.28888e-13	-1.59238	0.018	0.091	6.81399e-09	down
MOSPD3	2.33358e-13	-1.28054	0.019	0.094	6.94706e-09	down
NMRAL1	2.50725e-13	-1.39698	0.04	0.127	7.46408e-09	down
ETHE1	2.599e-13	-1.01904	0.052	0.147	7.73723e-09	down
HAVCR2	2.70069e-13	2.89901	0.08	0.021	8.03996e-09	up
DGKD	2.75048e-13	-1.50665	0.014	0.083	8.18819e-09	down
LINC00892	2.76407e-13	-1.35594	0.042	0.13	8.22864e-09	down
CALML3	2.8901e-13	-2.59267	0.024	0.101	8.60382e-09	down
NUDT16L1	3.03801e-13	-1.55453	0.029	0.109	9.04416e-09	down
AURKB	3.11902e-13	3.37327	0.059	0.011	9.28533e-09	up
MAD2L1	3.20842e-13	2.43833	0.111	0.04	9.55148e-09	up
EPSTI1	3.20879e-13	2.04041	0.156	0.073	9.55257e-09	up
MGAT1	3.39897e-13	-1.22456	0.052	0.146	1.01187e-08	down
NME4	3.94935e-13	-2.29967	0.015	0.084	1.17572e-08	down
IKZF2	3.95949e-13	2.25205	0.114	0.043	1.17874e-08	up
GALM	4.41959e-13	2.03867	0.13	0.053	1.31571e-08	up
SYNGR1	5.01496e-13	-2.08437	0.008	0.071	1.49295e-08	down
BATF3	5.12696e-13	3.29514	0.043	0.004	1.5263e-08	up
JOSD2	5.13073e-13	-1.50184	0.034	0.116	1.52742e-08	down
MTHFD2	5.47672e-13	1.90564	0.155	0.071	1.63042e-08	up
TK1	5.52414e-13	1.94597	0.113	0.042	1.64454e-08	up
NPRL2	5.88208e-13	-1.82649	0.03	0.109	1.75109e-08	down
TRADD	5.88295e-13	-1.68483	0.028	0.106	1.75136e-08	down
CD28	5.91055e-13	2.28885	0.107	0.038	1.75957e-08	up
IL1R1	7.20563e-13	2.97774	0.083	0.024	2.14512e-08	up
ERF	7.96418e-13	-1.61922	0.012	0.077	2.37094e-08	down
CXCL14	8.81034e-13	-1.8466	0.052	0.142	2.62284e-08	down
LINC00861	9.30722e-13	-1.54435	0.025	0.101	2.77076e-08	down
NQO1	1.00181e-12	-1.37633	0.058	0.149	2.98238e-08	down
LGALS7	1.04274e-12	-2.73111	0.012	0.076	3.10423e-08	down
IL26	1.12323e-12	7.24157	0.029	0	3.34386e-08	up
THRA	1.21567e-12	-1.05191	0.008	0.07	3.61905e-08	down
FBXO6	1.39383e-12	-1.30333	0.023	0.097	4.14944e-08	down
H2AFZ	1.49932e-12	1.36629	0.472	0.453	4.46347e-08	up
NSMCE4A	1.54134e-12	-1.64237	0.036	0.116	4.58856e-08	down
CD151	1.55081e-12	-1.01681	0.065	0.162	4.61677e-08	down
AVPI1	1.56092e-12	-1.14911	0.013	0.078	4.64687e-08	down
MRPL10	1.63683e-12	-1.71253	0.052	0.14	4.87284e-08	down
CCDC88B	1.65923e-12	-2.03528	0.012	0.075	4.93953e-08	down
CD320	1.92852e-12	-1.64751	0.046	0.132	5.74121e-08	down
TSEN34	2.15418e-12	-1.83956	0.018	0.086	6.41299e-08	down
CENPW	2.42337e-12	1.94776	0.118	0.047	7.21436e-08	up
RAB37	2.56585e-12	-1.48553	0.016	0.083	7.63855e-08	down
C11orf21	2.7011e-12	-1.68157	0.015	0.08	8.04117e-08	down
CCL22	2.84907e-12	9.56537	0.028	0	8.4817e-08	up
EED	2.87769e-12	2.42793	0.115	0.046	8.56688e-08	up
TMEM243	3.07842e-12	-1.18768	0.031	0.109	9.16444e-08	down
ZC3H6	3.15313e-12	-1.32634	0.021	0.092	9.38687e-08	down
HIST1H1D	3.30983e-12	2.01662	0.238	0.152	9.85336e-08	up
CCDC124	3.31057e-12	-1.02949	0.071	0.168	9.85556e-08	down
PXN	3.36439e-12	-1.0172	0.022	0.094	1.00158e-07	down
ALDH3A1	3.41898e-12	-1.60431	0.04	0.122	1.01783e-07	down
UBXN11	3.52052e-12	-1.20453	0.013	0.077	1.04806e-07	down
HIST1H3C	3.63291e-12	3.13407	0.055	0.011	1.08152e-07	up
RPS2P5	3.65022e-12	-2.56422	0.013	0.075	1.08667e-07	down
CDCA7	3.6748e-12	3.13034	0.077	0.022	1.09399e-07	up
NHSL2	3.68783e-12	-1.21865	0.005	0.061	1.09787e-07	down
HRAS	3.72829e-12	-2.24463	0.014	0.078	1.10991e-07	down
LYPD3	4.01888e-12	-2.1856	0.017	0.083	1.19642e-07	down
GINS2	4.02846e-12	2.4706	0.084	0.026	1.19927e-07	up
NCAPG2	4.05627e-12	2.48185	0.102	0.037	1.20755e-07	up
AC093673.1	4.25209e-12	-2.39069	0.008	0.067	1.26585e-07	down
PITX1	4.2875e-12	-1.89499	0.019	0.087	1.27639e-07	down
BRCA1	4.45588e-12	2.88815	0.072	0.019	1.32651e-07	up
ZNF524	4.4588e-12	-2.05653	0.01	0.071	1.32738e-07	down
ACYP2	4.6291e-12	-1.00643	0.018	0.086	1.37808e-07	down
HSPD1	4.71855e-12	1.40512	0.414	0.37	1.40471e-07	up
RRAS	4.78474e-12	-2.88968	0.009	0.069	1.42442e-07	down
CDC20	5.04816e-12	2.39632	0.083	0.025	1.50284e-07	up
ZBTB4	5.20488e-12	-1.16598	0.021	0.091	1.54949e-07	down
BNIP3	5.21222e-12	-1.56601	0.02	0.088	1.55168e-07	down
CCNE2	5.2148e-12	3.09592	0.059	0.012	1.55245e-07	up
COL6A2	5.22504e-12	-1.8667	0.012	0.073	1.55549e-07	down
DBN1	5.99229e-12	-2.41254	0.005	0.06	1.7839e-07	down
KRT4	6.27093e-12	-8.20263	0	0.048	1.86686e-07	down
DPM3	6.36808e-12	-1.15572	0.041	0.122	1.89578e-07	down
CKAP5	6.59129e-12	2.12555	0.157	0.077	1.96223e-07	up
MAPK8IP3	6.69711e-12	-1.85139	0.008	0.067	1.99373e-07	down
ARHGAP11A	7.66139e-12	2.6416	0.082	0.025	2.2808e-07	up
ZWINT	7.96014e-12	2.51878	0.085	0.027	2.36973e-07	up
CYHR1	8.0163e-12	-1.74008	0.01	0.07	2.38645e-07	down
VPS51	8.07894e-12	-1.33183	0.026	0.098	2.4051e-07	down
KIF18A	8.16644e-12	2.78961	0.064	0.015	2.43115e-07	up
ZBED2	8.25909e-12	4.27077	0.049	0.008	2.45873e-07	up
HIF1A	8.39153e-12	1.7204	0.246	0.156	2.49816e-07	up
NR1D1	8.70994e-12	-1.38944	0.012	0.073	2.59295e-07	down
SDF2L1	8.7706e-12	-1.51385	0.071	0.163	2.61101e-07	down
MIF4GD	9.00727e-12	-1.37952	0.043	0.123	2.68146e-07	down
MCM4	9.19352e-12	1.84506	0.133	0.059	2.73691e-07	up
POSTN	9.49484e-12	3.47807	0.07	0.019	2.82661e-07	up
ARL4D	9.69061e-12	-1.55961	0.025	0.096	2.8849e-07	down
RNF126	9.72817e-12	-1.20735	0.042	0.122	2.89607e-07	down
ALDH2	1.02349e-11	-1.59747	0.013	0.074	3.04694e-07	down
AGPAT2	1.03683e-11	-2.06675	0.015	0.077	3.08666e-07	down
DALRD3	1.10452e-11	-2.37039	0.01	0.069	3.28816e-07	down
TNFRSF10A	1.17608e-11	-1.47096	0.01	0.07	3.50119e-07	down
ARF5	1.23158e-11	-1.61372	0.015	0.077	3.66641e-07	down
FAM102A	1.24563e-11	-1.00688	0.024	0.094	3.70825e-07	down
TPPP3	1.32331e-11	-4.64169	0.002	0.051	3.9395e-07	down
ABCA7	1.33769e-11	-2.61744	0.007	0.063	3.98229e-07	down
STMN3	1.39753e-11	-2.20636	0.01	0.069	4.16045e-07	down
PLEKHN1	1.41541e-11	-2.36102	0.01	0.069	4.21368e-07	down
MICAL2	1.41554e-11	2.44438	0.089	0.03	4.21408e-07	up
MT-TI	1.42921e-11	3.68151	0.042	0.005	4.25475e-07	up
CENPM	1.43405e-11	2.00741	0.099	0.036	4.26917e-07	up
FBLN2	1.43697e-11	-2.12631	0.003	0.054	4.27785e-07	down
LPAR2	1.47263e-11	-2.82158	0.007	0.063	4.38403e-07	down
HSF1	1.51114e-11	-1.15506	0.031	0.106	4.49866e-07	down
NCAPH	1.53179e-11	2.9775	0.061	0.014	4.56013e-07	up
TSTA3	1.66867e-11	-1.25018	0.065	0.154	4.96763e-07	down
TP53I11	1.69592e-11	-2.43355	0.009	0.067	5.04876e-07	down
FAM89B	1.70287e-11	-1.27154	0.024	0.094	5.06945e-07	down
YDJC	1.77063e-11	-2.36751	0.022	0.088	5.27118e-07	down
MED11	1.84146e-11	-1.28792	0.035	0.109	5.48202e-07	down
SYS1	1.85506e-11	-1.28515	0.026	0.097	5.52251e-07	down
ADGRG5	1.98992e-11	-2.85032	0.002	0.051	5.92399e-07	down
KNSTRN	2.07302e-11	2.79041	0.065	0.016	6.17137e-07	up
C11orf68	2.39828e-11	-1.22695	0.012	0.07	7.13969e-07	down
CENPK	2.43052e-11	1.93884	0.129	0.057	7.23566e-07	up
IRF4	2.55956e-11	3.32386	0.049	0.009	7.6198e-07	up
RPL24P2	2.83779e-11	-2.26678	0.009	0.066	8.44809e-07	down
PI16	2.95849e-11	-1.25669	0.005	0.057	8.80744e-07	down
TRIM29	3.49362e-11	-1.25693	0.026	0.095	1.04005e-06	down
ILF3-AS1	3.54967e-11	-1.4504	0.028	0.098	1.05674e-06	down
AC087239.1	3.55099e-11	-1.17305	0.021	0.086	1.05713e-06	down
KPNA2	3.61267e-11	1.76802	0.213	0.129	1.07549e-06	up
NBL1	3.65073e-11	-1.11484	0.019	0.083	1.08682e-06	down
PPM1M	3.74464e-11	-1.03242	0.02	0.085	1.11478e-06	down
TNFRSF18	3.87137e-11	1.55774	0.125	0.054	1.15251e-06	up
CHEK1	4.04868e-11	2.73886	0.065	0.017	1.20529e-06	up
AC020916.1	4.06132e-11	-2.14368	0.007	0.061	1.20906e-06	down
PRR5L	4.18209e-11	-1.23365	0.015	0.075	1.24501e-06	down
KRT6A	4.40745e-11	1.81252	0.158	0.079	1.3121e-06	up
DENND1C	4.48893e-11	-1.38167	0.025	0.093	1.33635e-06	down
CD177	4.6491e-11	8.54999	0.025	0	1.38404e-06	up
KNTC1	4.67288e-11	2.72378	0.071	0.02	1.39112e-06	up
GPS1	4.77973e-11	-1.09903	0.058	0.141	1.42293e-06	down
AD000864.1	4.98787e-11	-1.26844	0.012	0.069	1.48489e-06	down
HMGN2	5.01235e-11	1.74656	0.306	0.234	1.49218e-06	up
CEP152	5.78742e-11	2.06086	0.106	0.042	1.72291e-06	up
GNG4	5.80147e-11	4.00329	0.032	0.002	1.7271e-06	up
MIR3188	6.00766e-11	-2.48698	0.004	0.053	1.78848e-06	down
THAP11	6.10209e-11	-1.19424	0.028	0.097	1.81659e-06	down
STMN1	6.20066e-11	1.42527	0.291	0.212	1.84594e-06	up
P4HTM	6.78498e-11	-3.28483	0.003	0.051	2.01989e-06	down
DNAJC4	7.30616e-11	-1.89	0.017	0.077	2.17504e-06	down
FAAP100	7.58158e-11	-1.56809	0.017	0.077	2.25704e-06	down
SDR39U1	7.69477e-11	-1.26593	0.027	0.095	2.29073e-06	down
CCNF	7.9235e-11	4.84202	0.03	0.002	2.35883e-06	up
RDH14	7.99511e-11	-1.67017	0.009	0.064	2.38014e-06	down
PCOLCE2	8.08223e-11	-2.55362	0.003	0.05	2.40608e-06	down
KIF20A	8.25405e-11	3.88524	0.045	0.008	2.45723e-06	up
MMP25	8.78512e-11	-3.21246	0.002	0.048	2.61533e-06	down
UBAC1	8.84522e-11	-1.08596	0.043	0.119	2.63322e-06	down
MAD2L2	9.09361e-11	-1.15101	0.054	0.136	2.70717e-06	down
SKA3	9.16011e-11	3.42663	0.052	0.011	2.72697e-06	up
UCHL1	9.78269e-11	5.80145	0.028	0.001	2.91231e-06	up
NBEAL2	1.17532e-10	-1.56143	0.015	0.073	3.49892e-06	down
KAT8	1.1821e-10	-1.70623	0.01	0.065	3.51912e-06	down
E2F8	1.23373e-10	4.32322	0.038	0.005	3.67281e-06	up
ITPA	1.24913e-10	-1.01007	0.081	0.171	3.71865e-06	down
SHCBP1	1.28238e-10	3.17352	0.055	0.013	3.81764e-06	up
C7orf26	1.28798e-10	-1.68655	0.014	0.071	3.83432e-06	down
MYBL2	1.3114e-10	3.84542	0.038	0.005	3.90403e-06	up
COL4A1	1.39348e-10	3.94069	0.048	0.009	4.1484e-06	up
TCF7	1.44155e-10	-1.31554	0.023	0.087	4.29151e-06	down
DPT	1.45944e-10	-1.01674	0.008	0.061	4.34476e-06	down
ERG28	1.51002e-10	-1.2327	0.048	0.126	4.49532e-06	down
ECT2	1.53926e-10	2.68091	0.059	0.015	4.58237e-06	up
SLC35C2	1.57569e-10	-2.13182	0.019	0.079	4.69082e-06	down
CDCA5	1.62158e-10	3.06584	0.048	0.009	4.82744e-06	up
UNC93B1	1.65284e-10	-2.31423	0.007	0.058	4.92049e-06	down
FBXW4	1.69527e-10	-2.53571	0.007	0.058	5.04683e-06	down
AKAP5	1.78328e-10	2.45047	0.063	0.017	5.30883e-06	up
MRI1	1.80016e-10	-1.43075	0.016	0.073	5.35909e-06	down
UNC13D	1.82709e-10	-1.1538	0.027	0.094	5.43925e-06	down
HMGN2P5	1.87268e-10	2.73302	0.06	0.015	5.57496e-06	up
CXorf21	1.99582e-10	4.18628	0.029	0.002	5.94156e-06	up
PTRH1	2.03006e-10	-1.24275	0.022	0.084	6.04349e-06	down
FBXO2	2.28202e-10	-2.33632	0.004	0.051	6.79358e-06	down
EPHB6	2.44033e-10	-2.26176	0.009	0.061	7.26487e-06	down
SLPI	2.475e-10	-1.08852	0.017	0.075	7.36808e-06	down
DOCK6	2.54297e-10	-4.80279	0.002	0.046	7.57043e-06	down
INO80E	2.54963e-10	-1.1692	0.025	0.089	7.59024e-06	down
ING4	2.85044e-10	-1.7829	0.014	0.069	8.48575e-06	down
PPP2CB	2.99246e-10	-1.09334	0.026	0.091	8.90854e-06	down
MHENCR	3.0319e-10	-2.89611	0.006	0.054	9.02598e-06	down
PPP1R37	3.03385e-10	-2.24966	0.003	0.048	9.03176e-06	down
GTPBP6	3.05721e-10	-1.71389	0.016	0.073	9.10131e-06	down
TSLP	3.22408e-10	-3.11909	0.006	0.054	9.59807e-06	down
NAT6	3.5047e-10	-5.32435	0.001	0.043	1.04335e-05	down
DBP	3.55494e-10	-2.05474	0.008	0.059	1.05831e-05	down
AKAP8L	3.67137e-10	-1.16015	0.036	0.105	1.09297e-05	down
DEPDC1B	3.87049e-10	3.0599	0.042	0.007	1.15225e-05	up
IFIT3	4.17743e-10	2.48357	0.085	0.031	1.24362e-05	up
IMPDH1	4.52623e-10	-1.88613	0.023	0.084	1.34746e-05	down
C1orf122	4.54253e-10	-1.62717	0.03	0.095	1.35231e-05	down
TTLL7	4.88838e-10	-1.449	0.006	0.054	1.45527e-05	down
TRIB1	4.94991e-10	2.61296	0.097	0.04	1.47359e-05	up
INHBA	4.97511e-10	4.32104	0.028	0.002	1.48109e-05	up
SMYD2	5.18295e-10	-1.32892	0.026	0.089	1.54296e-05	down
ARRDC2	5.1894e-10	-1.76167	0.005	0.051	1.54489e-05	down
MTFR2	5.48134e-10	3.38939	0.039	0.006	1.63179e-05	up
HIST1H2BH	5.50384e-10	1.30938	0.077	0.026	1.63849e-05	up
USP18	5.65989e-10	3.85034	0.031	0.003	1.68495e-05	up
APBA2	5.81658e-10	-7.18038	0	0.039	1.73159e-05	down
PHACTR2	5.81884e-10	1.89772	0.125	0.059	1.73227e-05	up
PPP1R16A	6.48456e-10	-3.10542	0.005	0.051	1.93045e-05	down
TPRG1	6.5817e-10	-1.06276	0.014	0.067	1.95937e-05	down
HCAR2	7.32564e-10	-1.72571	0.01	0.061	2.18084e-05	down
NEFM	8.13559e-10	5.24042	0.029	0.002	2.42197e-05	up
CARD11	8.2268e-10	-1.18635	0.018	0.074	2.44912e-05	down
ECI1	8.33535e-10	-1.08167	0.042	0.112	2.48143e-05	down
GAMT	8.40625e-10	-1.27701	0.026	0.088	2.50254e-05	down
RNF220	8.8176e-10	-1.65726	0.021	0.079	2.625e-05	down
EPHX1	8.85763e-10	-1.2071	0.02	0.078	2.63692e-05	down
ARFRP1	8.99748e-10	-1.97073	0.018	0.074	2.67855e-05	down
CENPT	9.52547e-10	-1.13103	0.019	0.075	2.83573e-05	down
ZNF337	9.9181e-10	-1.24125	0.008	0.057	2.95262e-05	down
ATAD2	9.9281e-10	1.7884	0.153	0.083	2.9556e-05	up
KLRF1	9.92988e-10	-1.74979	0.012	0.063	2.95613e-05	down
PARP14	1.08654e-09	2.09403	0.18	0.108	3.23463e-05	up
HEIH	1.08826e-09	-1.45471	0.014	0.066	3.23976e-05	down
FOSL1	1.09312e-09	-1.27411	0.018	0.074	3.25421e-05	down
EFNA1	1.09642e-09	-1.34615	0.022	0.081	3.26404e-05	down
AP1M1	1.11593e-09	-1.12386	0.049	0.122	3.32213e-05	down
RRAS2	1.1428e-09	-1.58267	0.008	0.056	3.40211e-05	down
MIS18BP1	1.16869e-09	1.83642	0.169	0.095	3.4792e-05	up
CYB561D2	1.17663e-09	-1.14865	0.048	0.12	3.50283e-05	down
PLK1	1.17894e-09	2.46482	0.049	0.011	3.5097e-05	up
B3GALT4	1.19841e-09	-2.4313	0.005	0.05	3.56767e-05	down
RBBP8	1.23993e-09	2.17063	0.128	0.063	3.69127e-05	up
WDR77	1.24721e-09	-1.89723	0.014	0.066	3.71296e-05	down
HMGB1P5	1.27288e-09	2.22429	0.136	0.069	3.78936e-05	up
DNPEP	1.30693e-09	-1.81622	0.023	0.081	3.89073e-05	down
ZFP90	1.31464e-09	-1.20687	0.018	0.074	3.91369e-05	down
DHFR	1.32565e-09	1.87536	0.081	0.029	3.94646e-05	up
NFKBIZ	1.33536e-09	1.44884	0.403	0.352	3.97536e-05	up
SLC25A4	1.36355e-09	-1.03081	0.022	0.08	4.05929e-05	down
CDC6	1.37928e-09	2.67782	0.063	0.019	4.10613e-05	up
AL021453.1	1.38874e-09	-1.7681	0.014	0.066	4.13426e-05	down
CCDC112	1.42643e-09	-2.17855	0.006	0.051	4.24649e-05	down
ZNF593	1.48645e-09	-1.22489	0.054	0.129	4.42516e-05	down
MAD1L1	1.53623e-09	-1.57316	0.023	0.082	4.57336e-05	down
RPL36A	1.66032e-09	-1.16267	0.024	0.084	4.94276e-05	down
INAFM1	1.74313e-09	-3.92424	0.002	0.042	5.18928e-05	down
POLE4	1.86231e-09	-1.25182	0.076	0.157	5.54408e-05	down
SH2D3A	1.8656e-09	-2.07495	0.008	0.055	5.55388e-05	down
ECSIT	1.91917e-09	-1.94801	0.012	0.061	5.71338e-05	down
RRP36	1.92843e-09	-1.03028	0.054	0.128	5.74092e-05	down
CD80	1.94812e-09	4.4139	0.023	0.001	5.79957e-05	up
NMU	1.97687e-09	-2.8475	0.009	0.057	5.88513e-05	down
IKZF4	2.00928e-09	3.91568	0.031	0.004	5.98163e-05	up
DUSP14	2.01484e-09	-1.21577	0.014	0.065	5.99818e-05	down
SAPCD2	2.05859e-09	4.08535	0.031	0.004	6.12842e-05	up
LAMC2	2.0938e-09	3.88193	0.05	0.012	6.23325e-05	up
ABCA2	2.15222e-09	-1.7428	0.013	0.063	6.40715e-05	down
FXYD3	2.2105e-09	-1.49675	0.082	0.16	6.58067e-05	down
DUSP16	2.33731e-09	1.72299	0.131	0.066	6.95818e-05	up
DNA2	2.35122e-09	3.27616	0.041	0.008	6.99958e-05	up
BATF	2.3755e-09	1.57635	0.218	0.143	7.07185e-05	up
MAPK3	2.49181e-09	-1.4843	0.012	0.061	7.41813e-05	down
TSSC4	2.54389e-09	-1.39396	0.027	0.087	7.57315e-05	down
CTNNBIP1	2.72202e-09	-1.19718	0.031	0.094	8.10344e-05	down
FAM111B	2.76433e-09	2.61849	0.063	0.019	8.22941e-05	up
SDHAF1	2.79502e-09	-1.64972	0.012	0.06	8.32076e-05	down
AL139246.5	2.81854e-09	-5.54889	0.001	0.039	8.39081e-05	down
DVL1	2.88531e-09	-1.68989	0.015	0.066	8.58956e-05	down
EDN3	2.99348e-09	-3.85573	0.001	0.039	8.91158e-05	down
FASTK	3.07282e-09	-1.39172	0.025	0.084	9.14778e-05	down
PSMG3	3.17304e-09	-1.28807	0.043	0.109	9.44615e-05	down
ZNRF1	3.23506e-09	2.64049	0.06	0.018	9.63078e-05	up
KIZ	3.24095e-09	-1.67889	0.014	0.064	9.6483e-05	down
KLK10	3.27771e-09	-2.58094	0.003	0.043	9.75774e-05	down
CPM	3.50273e-09	3.4185	0.074	0.027	0.000104276	up
TCEA2	3.57358e-09	-3.11433	0.005	0.047	0.000106386	down
RNU4-2	3.63026e-09	-1.09058	0.012	0.06	0.000108073	down
EML3	3.63371e-09	-1.90764	0.008	0.054	0.000108176	down
SIRT7	3.73861e-09	-1.2844	0.023	0.08	0.000111299	down
REEP4	3.87684e-09	-1.70398	0.019	0.073	0.000115414	down
HSBP1L1	3.88335e-09	-1.02481	0.017	0.07	0.000115607	down
EEF1A1P5	3.98869e-09	-1.56838	0.013	0.061	0.000118743	down
ARNTL2	4.07518e-09	3.8508	0.034	0.005	0.000121318	up
TAZ	4.11285e-09	-1.47973	0.021	0.075	0.00012244	down
KRT6B	4.60307e-09	3.80564	0.058	0.017	0.000137033	up
TUBB	4.84947e-09	1.43206	0.419	0.413	0.000144369	up
EHBP1L1	4.86036e-09	-1.87073	0.019	0.072	0.000144693	down
HNRNPA1P21	4.89747e-09	7.48689	0.02	0	0.000145798	up
MAGEA4	4.89747e-09	7.37171	0.02	0	0.000145798	up
RETREG1	4.93006e-09	-1.61383	0.029	0.088	0.000146768	down
WDR13	5.01216e-09	-1.49878	0.012	0.059	0.000149212	down
CIDEB	5.19186e-09	-1.63321	0.008	0.053	0.000154562	down
RNU5E-1	5.31162e-09	-2.03999	0.009	0.055	0.000158127	down
TTF2	5.37605e-09	2.16724	0.087	0.035	0.000160045	up
AL365361.1	5.74854e-09	-1.5156	0.008	0.053	0.000171134	down
LAMP3	5.83893e-09	3.6096	0.041	0.008	0.000173825	up
ANKRD13D	5.84055e-09	-1.02876	0.025	0.083	0.000173873	down
MEI1	5.91016e-09	-1.5445	0.025	0.081	0.000175946	down
ROGDI	6.51507e-09	-3.2919	0.005	0.046	0.000193954	down
SRGAP3	6.57169e-09	3.60263	0.042	0.009	0.000195639	up
RASD1	6.79189e-09	-1.57383	0.017	0.068	0.000202195	down
ANO1	6.82491e-09	4.59149	0.031	0.004	0.000203178	up
CCDC22	6.8326e-09	-2.85482	0.005	0.046	0.000203407	down
RAB25	6.90224e-09	-2.11896	0.013	0.06	0.00020548	down
RARA	6.93385e-09	-1.15001	0.019	0.072	0.000206421	down
ZDHHC12	7.18184e-09	-1.10086	0.07	0.145	0.000213803	down
SLC7A11	7.21927e-09	5.59556	0.025	0.002	0.000214918	up
SPATC1L	7.25386e-09	-3.01215	0.003	0.042	0.000215947	down
C11orf71	7.39656e-09	-1.46697	0.009	0.054	0.000220196	down
TMEM63A	7.76515e-09	-1.01941	0.01	0.056	0.000231168	down
EMC6	8.51819e-09	-1.11094	0.067	0.142	0.000253586	down
TMEM203	8.64913e-09	-1.86599	0.014	0.061	0.000257485	down
RXRB	8.78386e-09	-1.67484	0.012	0.058	0.000261496	down
SGK3	9.07987e-09	-1.14339	0.017	0.067	0.000270308	down
MICAL1	9.5028e-09	-1.22777	0.023	0.078	0.000282898	down
AC079922.2	1.00428e-08	-2.73836	0.002	0.039	0.000298974	down
IL23R	1.03727e-08	3.99717	0.023	0.001	0.000308796	up
RETREG2	1.05532e-08	-1.02685	0.02	0.073	0.000314169	down
RRAD	1.0719e-08	-2.2833	0.003	0.041	0.000319104	down
AC020911.2	1.07732e-08	-2.02353	0.002	0.039	0.000320717	down
WDR86-AS1	1.07976e-08	-1.95035	0.002	0.039	0.000321444	down
ARID5B	1.10704e-08	1.94452	0.239	0.172	0.000329566	up
IL12RB2	1.11003e-08	2.76356	0.051	0.014	0.000330456	up
SNORD104	1.14415e-08	-1.89765	0.006	0.047	0.000340615	down
MXD4	1.15241e-08	-1.07282	0.024	0.079	0.000343073	down
TRIM7	1.20892e-08	-1.73608	0.006	0.047	0.000359897	down
TMPRSS11D	1.21613e-08	5.39263	0.021	0.001	0.000362043	up
GINS1	1.2957e-08	3.4587	0.04	0.008	0.00038573	up
LINC01315	1.31405e-08	-4.46991	0.001	0.036	0.000391192	down
SEPHS2	1.31807e-08	-1.23856	0.035	0.095	0.000392391	down
PNKP	1.34476e-08	-1.79211	0.016	0.064	0.000400335	down
FXYD2	1.34691e-08	-2.86831	0.001	0.036	0.000400975	down
DESI2	1.40541e-08	-1.00394	0.036	0.096	0.000418392	down
USP20	1.42429e-08	-1.54455	0.014	0.061	0.000424011	down
KRI1	1.45583e-08	-1.08672	0.036	0.097	0.0004334	down
AL365357.1	1.57269e-08	-1.27817	0.036	0.096	0.000468189	down
HSPH1	1.59272e-08	1.47974	0.313	0.25	0.000474152	up
CCR6	1.67483e-08	3.63086	0.03	0.004	0.000498597	up
SLC27A3	1.76875e-08	-1.74203	0.01	0.054	0.000526556	down
EHMT2	1.7733e-08	-1.72135	0.023	0.075	0.000527912	down
CYTH2	1.78655e-08	-1.11293	0.023	0.076	0.000531855	down
ZC3H12C	1.797e-08	5.19174	0.024	0.002	0.000534966	up
ADTRP	1.8099e-08	5.14544	0.024	0.002	0.000538807	up
DEPDC1	1.81034e-08	3.0668	0.043	0.01	0.000538938	up
DIAPH3	1.84724e-08	3.16731	0.057	0.018	0.000549923	up
CCR4	1.84914e-08	4.39472	0.024	0.002	0.00055049	up
TTC38	1.84975e-08	-1.13872	0.016	0.064	0.000550671	down
LRR1	1.86997e-08	2.17853	0.073	0.028	0.000556691	up
FAM84B	1.88112e-08	-2.0805	0.003	0.04	0.000560009	down
CD160	1.88804e-08	-1.46071	0.005	0.044	0.000562071	down
FAM110C	1.89696e-08	-2.05044	0.007	0.049	0.000564724	down
HCAR3	1.91686e-08	-1.36294	0.013	0.059	0.00057065	down
COLGALT1	1.93569e-08	-1.06164	0.029	0.086	0.000576255	down
ORC6	2.07114e-08	2.71439	0.057	0.018	0.000616579	up
ARSA	2.13981e-08	-1.49818	0.017	0.066	0.000637021	down
HELLS	2.17002e-08	1.61372	0.128	0.067	0.000646016	up
CKS1B	2.19938e-08	1.78682	0.178	0.112	0.000654756	up
SEC14L1	2.20195e-08	2.10676	0.127	0.067	0.00065552	up
CCNQ	2.22275e-08	-1.78808	0.017	0.065	0.000661713	down
SPSB2	2.24114e-08	-1.00935	0.012	0.056	0.000667189	down
BEX5	2.25188e-08	-1.56266	0.006	0.046	0.000670383	down
DCAF15	2.31018e-08	-1.55894	0.009	0.052	0.000687742	down
CCDC18-AS1	2.31817e-08	-1.205	0.02	0.07	0.000690118	down
PDLIM4	2.33861e-08	-2.18459	0.01	0.054	0.000696203	down
WRAP73	2.35904e-08	-1.17558	0.013	0.058	0.000702286	down
PRDM1	2.38117e-08	1.84236	0.284	0.227	0.000708873	up
ZSCAN18	2.44197e-08	-3.66509	0.001	0.035	0.000726974	down
CCDC65	2.55323e-08	-1.87404	0.003	0.039	0.000760095	down
CD4	2.64396e-08	1.5712	0.108	0.051	0.000787107	up
CSNK1G2	2.65666e-08	-1.2404	0.025	0.078	0.000790888	down
MPRIP	2.72489e-08	-1.00009	0.026	0.08	0.000811199	down
POP7	2.72893e-08	-1.00583	0.049	0.114	0.000812402	down
COL1A1	2.7604e-08	1.34354	0.107	0.05	0.000821772	up
FXYD7	2.88584e-08	-6.78846	0	0.032	0.000859113	down
MMP25-AS1	2.91227e-08	-1.63237	0.005	0.043	0.000866984	down
ADARB1	3.02522e-08	-1.06168	0.012	0.056	0.000900607	down
MINK1	3.05427e-08	-1.22347	0.015	0.061	0.000909255	down
PRKDC	3.10442e-08	1.50946	0.255	0.186	0.000924185	up
AC027644.3	3.13657e-08	-1.57668	0.018	0.066	0.000933757	down
CFAP58	3.16546e-08	7.3028	0.018	0	0.000942358	up
ALDH7A1	3.20529e-08	-1.33918	0.013	0.057	0.000954214	down
LINC01943	3.55853e-08	1.65057	0.134	0.073	0.00105937	up
ASF1B	3.69672e-08	2.47665	0.063	0.022	0.00110051	up
CBR3	3.73594e-08	-1.53626	0.017	0.064	0.00111219	down
LINC02273	3.99388e-08	-4.89573	0.003	0.038	0.00118898	down
DSCC1	4.05847e-08	3.63128	0.035	0.006	0.00120821	up
PCYT2	4.08968e-08	-1.69192	0.007	0.047	0.0012175	down
SERPINB3	4.1323e-08	3.45839	0.043	0.011	0.00123018	up
CPT1A	4.15444e-08	-1.06585	0.035	0.091	0.00123678	down
SERGEF	4.18654e-08	-1.3678	0.024	0.075	0.00124633	down
AC092069.1	4.35019e-08	3.03203	0.064	0.023	0.00129505	up
SPNS3	4.37968e-08	-1.81595	0.01	0.053	0.00130383	down
GEN1	4.623e-08	2.79508	0.046	0.012	0.00137627	up
YPEL1	4.88884e-08	-1.46913	0.006	0.044	0.00145541	down
ATG4D	4.89499e-08	-2.83854	0.007	0.046	0.00145724	down
ARFIP2	5.0824e-08	-1.8859	0.016	0.061	0.00151303	down
GALK1	5.21807e-08	-2.18804	0.019	0.066	0.00155342	down
IFI16	5.28345e-08	1.22321	0.448	0.444	0.00157288	up
PRR5	5.48911e-08	-1.75735	0.015	0.059	0.00163411	down
RGL4	5.62099e-08	-1.05463	0.036	0.092	0.00167337	down
EPS8L2	5.74377e-08	-1.35407	0.018	0.065	0.00170992	down
HSD17B8	5.85959e-08	-1.01129	0.022	0.072	0.0017444	down
VPS26B	5.88567e-08	-1.69814	0.016	0.061	0.00175217	down
USE1	5.8971e-08	-1.09813	0.035	0.091	0.00175557	down
SMS	5.93546e-08	1.76142	0.148	0.085	0.00176699	up
PBK	6.22207e-08	2.65568	0.059	0.02	0.00185231	up
NAA40	6.38174e-08	-1.09184	0.034	0.09	0.00189984	down
PCBP4	6.58643e-08	-2.42244	0.006	0.044	0.00196078	down
PJA1	6.58765e-08	-1.65558	0.018	0.064	0.00196114	down
COQ4	6.60928e-08	-1.07712	0.048	0.11	0.00196758	down
FAM174A	6.92877e-08	-2.22732	0.009	0.05	0.00206269	down
CGRRF1	7.00245e-08	-1.11594	0.016	0.061	0.00208463	down
GBP6	7.07607e-08	-2.01276	0.009	0.05	0.00210655	down
MCM8	7.30442e-08	2.25415	0.067	0.025	0.00217453	up
IL22	7.34722e-08	7.17408	0.024	0.002	0.00218727	up
SLC52A2	7.38391e-08	-1.3306	0.016	0.061	0.00219819	down
CCDC159	7.7914e-08	-1.10963	0.015	0.059	0.0023195	down
C1orf112	7.93455e-08	3.13779	0.041	0.01	0.00236211	up
HES4	7.93874e-08	-3.47457	0.003	0.037	0.00236336	down
MMP13	8.05749e-08	7.9846	0.017	0	0.00239872	up
PLEKHB1	8.52539e-08	-2.85807	0.003	0.037	0.00253801	down
TINCR	9.05257e-08	-3.09246	0.005	0.041	0.00269495	down
SASS6	9.11425e-08	1.7119	0.071	0.028	0.00271331	up
VRK1	9.22644e-08	1.60098	0.138	0.077	0.00274671	up
MASTL	9.48247e-08	2.76061	0.051	0.016	0.00282293	up
PDZD4	9.56808e-08	-6.65622	0	0.029	0.00284842	down
MANBAL	9.90654e-08	-1.10652	0.019	0.066	0.00294918	down
HSPBP1	1.00809e-07	-1.31547	0.031	0.085	0.00300107	down
MEPCE	1.04013e-07	-1.02074	0.029	0.082	0.00309647	down
MCM6	1.05395e-07	2.0788	0.105	0.052	0.0031376	up
CENPJ	1.08145e-07	2.32796	0.068	0.026	0.00321948	up
PAGE5	1.09257e-07	-3.13596	0.001	0.032	0.00325258	down
RNU5A-1	1.1322e-07	-1.46727	0.004	0.039	0.00337057	down
EME1	1.14543e-07	4.19512	0.022	0.002	0.00340995	up
DVL2	1.15433e-07	-1.5794	0.02	0.067	0.00343643	down
MYO1E	1.15619e-07	2.87486	0.059	0.02	0.00344198	up
CILP	1.16626e-07	-1.2745	0.002	0.034	0.00347196	down
IQSEC1	1.18542e-07	-1.42337	0.012	0.053	0.003529	down
NEK2	1.19009e-07	3.44872	0.029	0.005	0.00354291	up
CRNDE	1.20306e-07	-1.5978	0.013	0.054	0.00358151	down
NELFB	1.21878e-07	-1.62451	0.015	0.058	0.00362832	down
SFXN1	1.22308e-07	1.55735	0.145	0.083	0.0036411	up
AXIN1	1.27409e-07	-1.72602	0.009	0.049	0.00379296	down
C6orf136	1.29653e-07	-1.10404	0.018	0.063	0.00385977	down
MT-TP	1.32898e-07	2.38393	0.105	0.053	0.00395638	up
PLK4	1.37288e-07	3.06372	0.037	0.008	0.00408705	up
TMEM175	1.4288e-07	-1.97726	0.006	0.042	0.00425354	down
AC124016.1	1.43471e-07	-2.29087	0.004	0.038	0.00427112	down
IL23A	1.4605e-07	-1.29325	0.01	0.05	0.0043479	down
CTBP1-AS2	1.46094e-07	-3.775	0.002	0.033	0.00434923	down
LINC01353	1.46095e-07	-4.01127	0.001	0.031	0.00434925	down
LENG8	1.53239e-07	-1.25494	0.008	0.046	0.00456192	down
PDCD1	1.54867e-07	-1.4092	0.026	0.076	0.00461039	down
C16orf87	1.60176e-07	1.53482	0.115	0.06	0.00476845	up
DRAXIN	1.63695e-07	-1.09962	0.017	0.061	0.0048732	down
THAP4	1.63771e-07	-1.01922	0.016	0.059	0.00487545	down
FAT1	1.65235e-07	3.34705	0.041	0.011	0.00491904	up
TYMS	1.69145e-07	1.70802	0.108	0.055	0.00503544	up
PHF23	1.75347e-07	-1.37108	0.016	0.059	0.00522009	down
PCED1A	1.83469e-07	-1.21363	0.008	0.046	0.00546188	down
XRCC2	1.84603e-07	3.40573	0.023	0.002	0.00549562	up
SPI1	1.91275e-07	-4.7103	0.001	0.03	0.00569425	down
SPOUT1	1.96817e-07	-1.01804	0.03	0.082	0.00585923	down
ERCC6L	1.97065e-07	5.68702	0.018	0.001	0.00586664	up
FGFBP1	1.983e-07	-1.89466	0.013	0.053	0.00590339	down
CDCA3	1.98735e-07	2.39798	0.05	0.016	0.00591634	up
SLC27A2	2.08844e-07	2.56036	0.048	0.015	0.00621729	up
EXO1	2.09093e-07	4.03272	0.027	0.004	0.00622469	up
MED25	2.09335e-07	-1.31171	0.038	0.092	0.00623192	down
RNU5B-1	2.31856e-07	-2.25218	0.005	0.039	0.00690237	down
FAM3A	2.3848e-07	-1.5023	0.007	0.043	0.00709955	down
GIMAP8	2.39441e-07	-1.11691	0.009	0.047	0.00712815	down
HIST1H2AI	2.47129e-07	1.62057	0.046	0.013	0.00735704	up
CERS4	2.47186e-07	-1.00341	0.009	0.047	0.00735874	down
MLST8	2.49467e-07	-1.06032	0.024	0.072	0.00742664	down
DBF4	2.61134e-07	1.47506	0.15	0.089	0.00777396	up
KRTCAP3	2.6268e-07	-1.76186	0.012	0.051	0.00781999	down
AKAP7	2.70203e-07	-1.25223	0.013	0.053	0.00804393	down
TMEM214	2.77231e-07	-1.18881	0.017	0.06	0.00825318	down
MID1IP1	2.7808e-07	-1.08274	0.037	0.09	0.00827843	down
UTP11	2.79379e-07	1.64127	0.166	0.105	0.0083171	up
AP002387.2	2.89498e-07	-2.22103	0.013	0.052	0.00861835	down
TYK2	2.93145e-07	-1.00215	0.013	0.053	0.00872693	down
TOLLIP	3.05786e-07	-1.07371	0.02	0.065	0.00910324	down
UBASH3A	3.07015e-07	-1.09194	0.026	0.074	0.00913984	down
MAF	3.15258e-07	1.96854	0.218	0.157	0.00938524	up
KLK11	3.28642e-07	-3.10951	0.004	0.036	0.00978366	down
TAPBPL	3.32862e-07	-1.01609	0.027	0.076	0.00990931	down
CDC42EP1	3.41774e-07	-2.14783	0.004	0.036	0.0101746	down
BOLA1	3.42518e-07	-2.36421	0.009	0.046	0.0101968	down
CDC34	3.48172e-07	-1.94727	0.019	0.062	0.0103651	down
FAM46B	3.60382e-07	-3.2669	0.001	0.029	0.0107286	down
GLI4	3.6549e-07	-1.87146	0.003	0.034	0.0108806	down
DLK2	3.75813e-07	-3.0281	0.002	0.032	0.011188	down
MT1L	3.80222e-07	3.00817	0.039	0.01	0.0113192	up
AFAP1L2	3.83123e-07	3.65552	0.03	0.006	0.0114056	up
PAFAH1B3	3.84829e-07	-1.03477	0.039	0.092	0.0114564	down
ZNF480	3.98158e-07	-1.04456	0.031	0.082	0.0118532	down
OGFOD3	4.1635e-07	-1.44328	0.014	0.053	0.0123948	down
COLGALT2	4.27709e-07	-6.42314	0	0.026	0.0127329	down
TRGV10	4.27709e-07	-6.48636	0	0.026	0.0127329	down
MGAT4B	4.31416e-07	-1.94127	0.007	0.042	0.0128432	down
HMGN5	4.35593e-07	-3.2233	0.004	0.036	0.0129676	down
CDK10	4.3744e-07	-1.62905	0.018	0.06	0.0130226	down
RPP25L	4.37968e-07	-1.44063	0.03	0.079	0.0130383	down
RSAD2	4.42407e-07	2.79233	0.054	0.019	0.0131705	up
FAM207A	4.53091e-07	-1.24535	0.02	0.064	0.0134885	down
SELL	4.54444e-07	1.05844	0.096	0.047	0.0135288	up
PACS2	4.55209e-07	-1.22133	0.012	0.05	0.0135516	down
LINC002481	4.56802e-07	-4.81534	0.002	0.031	0.013599	down
SGF29	4.71505e-07	-1.10504	0.028	0.077	0.0140367	down
ZNF365	4.71955e-07	-1.57978	0.004	0.036	0.0140501	down
TMEM167A	4.77893e-07	1.25729	0.197	0.133	0.0142269	up
ATP13A3	4.81194e-07	2.3124	0.071	0.03	0.0143251	up
MT-TE	5.04421e-07	2.42308	0.181	0.125	0.0150166	up
ZNF511	5.04709e-07	-1.27949	0.026	0.073	0.0150252	down
ORAI3	5.10857e-07	-1.84961	0.002	0.031	0.0152082	down
CNFN	5.11105e-07	-1.97324	0.003	0.033	0.0152156	down
LINC02084	5.13285e-07	-1.32365	0.003	0.033	0.0152805	down
UQCC3	5.1726e-07	-1.1227	0.055	0.114	0.0153988	down
IL17F	5.23845e-07	7.93659	0.015	0	0.0155949	up
AC245100.8	5.36276e-07	-1.19009	0.006	0.04	0.0159649	down
SNAPC2	5.38631e-07	-2.03593	0.016	0.056	0.016035	down
SAMSN1	5.70939e-07	1.54277	0.339	0.299	0.0169969	up
IFNL1	5.77028e-07	-6.77039	0	0.026	0.0171781	down
GBP2	5.8323e-07	1.48024	0.213	0.152	0.0173628	up
NELL2	5.84981e-07	-2.87584	0.004	0.035	0.0174149	down
SNAI3	5.90408e-07	-1.91618	0.004	0.035	0.0175765	down
PTTG1	5.96748e-07	1.14729	0.282	0.223	0.0177652	up
HEBP1	5.96975e-07	-1.29234	0.017	0.058	0.0177719	down
JMJD8	5.99054e-07	-1.58907	0.017	0.058	0.0178338	down
C17orf67	6.045e-07	-2.01324	0.004	0.035	0.017996	down
E2F7	6.08591e-07	3.02201	0.035	0.008	0.0181177	up
PDPR	6.16737e-07	-1.41251	0.008	0.043	0.0183603	down
HSPB8	6.43462e-07	-1.50559	0.004	0.035	0.0191559	down
AP002807.1	6.46003e-07	-3.97827	0.002	0.03	0.0192315	down
AC115223.1	6.48569e-07	-1.6053	0.017	0.057	0.0193079	down
TRIM47	6.57924e-07	-1.33633	0.009	0.045	0.0195864	down
MMP28	6.70115e-07	-2.95349	0.002	0.03	0.0199493	down
RF00003-11	6.71453e-07	-1.45452	0.009	0.045	0.0199892	down
ATP8B4	6.99611e-07	2.99485	0.036	0.009	0.0208274	up
CXCL1	7.21938e-07	2.92375	0.045	0.014	0.0214921	up
TMEM222	7.36267e-07	-1.16672	0.031	0.08	0.0219187	down
CCDC18	7.37235e-07	1.87981	0.084	0.039	0.0219475	up
NCAPD3	7.48103e-07	1.75491	0.09	0.044	0.022271	up
HIST1H2BF	7.67848e-07	1.84274	0.051	0.018	0.0228588	up
CYP4F22	7.78483e-07	-6.22012	0	0.025	0.0231754	down
ADH7	7.88164e-07	-1.19775	0.021	0.064	0.0234637	down
IGHG4	8.04712e-07	1.60927	0.091	0.045	0.0239563	up
DHRS12	8.13972e-07	-1.79149	0.006	0.039	0.0242319	down
PRSS23	8.69439e-07	-1.6136	0.023	0.067	0.0258832	down
RNVU1-15	8.74126e-07	-3.62291	0.002	0.03	0.0260227	down
LILRB1	8.8095e-07	-1.94284	0.003	0.032	0.0262259	down
PRSS8	8.81885e-07	-2.73019	0.003	0.032	0.0262537	down
CERS5	8.9185e-07	-1.24807	0.014	0.052	0.0265504	down
BORCS6	8.94859e-07	-1.29852	0.009	0.044	0.0266399	down
LINC02132	8.96977e-07	-2.50196	0.003	0.032	0.026703	down
IGF2BP2	9.09485e-07	3.01327	0.024	0.004	0.0270754	up
MAN1B1	9.1155e-07	-1.31808	0.009	0.044	0.0271368	down
MIR3142HG	9.18065e-07	2.86725	0.029	0.006	0.0273308	up
NR3C2	9.29557e-07	-1.76304	0.002	0.03	0.0276729	down
EBI3	9.88899e-07	5.21571	0.018	0.001	0.0294395	up
NCF1C	9.96604e-07	-1.05947	0.01	0.046	0.0296689	down
TMEM161A	9.96885e-07	-2.01662	0.008	0.042	0.0296773	down
DSN1	1.00118e-06	2.15062	0.062	0.025	0.0298051	up
LINC01480	1.00902e-06	2.77292	0.018	0.001	0.0300386	up
ZMIZ1	1.01914e-06	2.18854	0.07	0.03	0.0303397	up
TBC1D25	1.10773e-06	-1.66113	0.008	0.042	0.0329771	down
SLC39A3	1.11698e-06	-1.9497	0.013	0.049	0.0332524	down
BORCS8	1.11914e-06	-1.81533	0.022	0.064	0.0333168	down
AC131235.1	1.12258e-06	-1.71804	0.003	0.032	0.0334192	down
LINC01003	1.1442e-06	-2.89934	0.003	0.032	0.0340629	down
MACROD1	1.15394e-06	-3.20737	0.003	0.032	0.0343529	down
TMEM41A	1.15423e-06	-1.01218	0.016	0.055	0.0343613	down
GIGYF1	1.15473e-06	-1.25289	0.009	0.044	0.0343764	down
TMEM204	1.16286e-06	-1.84274	0.009	0.044	0.0346184	down
PGLYRP2	1.16447e-06	-4.1349	0.002	0.029	0.0346663	down
IGSF8	1.24246e-06	-1.49932	0.012	0.047	0.036988	down
KIF5C	1.26445e-06	-1.63167	0.007	0.04	0.0376427	down
DXO	1.27736e-06	-2.10976	0.007	0.04	0.0380269	down
MMP3	1.28242e-06	4.92192	0.016	0.001	0.0381775	up
BET1L	1.35277e-06	-1.33792	0.018	0.057	0.0402719	down
PHLDA3	1.37469e-06	-2.42918	0.01	0.045	0.0409246	down
INTS1	1.38602e-06	-2.04568	0.008	0.042	0.0412619	down
TFAP2B	1.41705e-06	-5.67069	0	0.024	0.0421855	down
TNFRSF12A	1.44181e-06	-1.1301	0.027	0.073	0.0429226	down
IGLC3	1.45572e-06	-1.03434	0.01	0.046	0.0433369	down
TMEM116	1.46745e-06	-2.06031	0.009	0.043	0.0436861	down
JCHAIN	1.49376e-06	-1.2204	0.016	0.055	0.0444692	down
AC099343.3	1.53364e-06	-5.01587	0.001	0.026	0.0456565	down
ITPKC	1.53879e-06	-3.03813	0.003	0.031	0.0458099	down
SPARCL1	1.53936e-06	1.36644	0.131	0.236	0.0458268	up
HIST1H2AL	1.57663e-06	2.38397	0.039	0.011	0.0469364	up
SNHG11	1.58615e-06	-1.01893	0.006	0.037	0.0472198	down
ASCL2	1.61857e-06	-3.30486	0.002	0.029	0.0481849	down
EIF5	1.62738e-06	1.21316	0.404	0.392	0.048447	up
AC020571.1	1.62824e-06	2.14701	0.043	0.013	0.0484726	up
SWI5	1.62869e-06	-1.31465	0.017	0.056	0.0484861	down
GKAP1	1.65652e-06	-1.73871	0.002	0.029	0.0493147	down

## Sheet: T_cell(MPR_T_B_vs_MPR_T_A)
Table S5 Differentially expressed genes in immune cells due to treatment (T_cell: MPR_T_B_vs_MPR_T_A)
Gene	p_val	avg_log2FC	pct.1	pct.2	p_val_adj	change
KRT15	6.09693e-140	-4.5198	0.131	0.747	1.81506e-135	down
KRT13	1.27225e-103	-5.62852	0.125	0.664	3.78749e-99	down
MT-CO3	1.38484e-86	-1.19377	0.999	1	4.12268e-82	down
MT-CO2	3.65073e-82	-1.11497	0.994	1	1.08682e-77	down
DAPL1	9.73318e-77	-3.84089	0.054	0.452	2.89757e-72	down
MT-CO1	4.84023e-75	-1.02027	1	1	1.44094e-70	down
S100A2	5.1615e-75	-1.93894	0.298	0.765	1.53658e-70	down
HSP90AA1	1.11912e-65	1.75564	0.918	0.827	3.33161e-61	up
MTND1P23	3.78537e-62	6.56427	0.404	0.019	1.12691e-57	up
RGS1	1.73957e-61	1.63664	0.91	0.782	5.1787e-57	up
S100A4	8.62999e-57	1.57537	0.889	0.725	2.56915e-52	up
RPS29	3.76239e-55	1.12651	0.986	0.988	1.12006e-50	up
IL1R2	7.84978e-55	-3.32535	0.059	0.381	2.33688e-50	down
MALAT1	2.95947e-54	1.04994	1	0.998	8.81035e-50	up
RHCG	7.98985e-54	-4.96553	0.018	0.292	2.37858e-49	down
GSTP1	2.70483e-53	-1.33607	0.503	0.869	8.05227e-49	down
LRRC75A-AS1	1.36254e-52	-1.36184	0.319	0.747	4.05627e-48	down
KRT5	9.78965e-52	-1.91812	0.275	0.661	2.91438e-47	down
MIR205HG	1.5889e-51	-1.89522	0.132	0.502	4.73015e-47	down
KRT19	1.01736e-48	-2.32261	0.105	0.439	3.02868e-44	down
FABP5	2.78098e-48	-1.71944	0.364	0.77	8.27898e-44	down
SRGN	2.39603e-45	1.63857	0.861	0.765	7.13298e-41	up
TKT	1.6681e-44	-1.60604	0.161	0.516	4.96594e-40	down
SFN	6.08855e-44	-2.22354	0.155	0.49	1.81256e-39	down
S100A14	6.27138e-44	-2.25079	0.116	0.429	1.86699e-39	down
TNFAIP3	1.09789e-43	1.96488	0.675	0.429	3.26843e-39	up
HLA-DRB6	3.38901e-42	-2.11414	0.034	0.291	1.00891e-37	down
IMPDH2	5.1188e-42	-1.85796	0.09	0.396	1.52387e-37	down
CBR1	3.60047e-41	-1.40121	0.176	0.524	1.07186e-36	down
HLA-DRA	2.73994e-39	-1.31374	0.297	0.656	8.1568e-35	down
CD69	1.046e-38	1.32449	0.816	0.656	3.11395e-34	up
CLTB	4.8429e-38	-1.53592	0.084	0.37	1.44173e-33	down
FXYD3	1.13874e-36	-1.30117	0.18	0.502	3.39002e-32	down
VIM	1.4602e-36	1.61236	0.742	0.569	4.34703e-32	up
TACSTD2	2.41149e-36	-2.48032	0.116	0.389	7.17901e-32	down
ID2	4.20634e-36	1.79078	0.689	0.481	1.25223e-31	up
ADH7	5.19988e-36	-4.38043	0.02	0.218	1.548e-31	down
COMTD1	9.7074e-36	-2.17677	0.044	0.277	2.88989e-31	down
CD74	2.85806e-35	-1.33661	0.535	0.773	8.50843e-31	down
MRPL12	5.22053e-35	-1.67786	0.066	0.32	1.55415e-30	down
CALML3	6.11886e-35	-3.54997	0.053	0.277	1.82158e-30	down
PDLIM1	6.60447e-35	-1.90473	0.088	0.353	1.96615e-30	down
CD52	8.81152e-35	1.24756	0.858	0.763	2.62319e-30	up
CRABP2	2.54683e-34	-4.33339	0.032	0.234	7.58193e-30	down
SPINK5	5.47105e-34	-3.43393	0.033	0.24	1.62873e-29	down
TPSB2	8.30865e-34	3.35448	0.438	0.18	2.47348e-29	up
IGFBP7	1.35452e-33	-2.059	0.061	0.306	4.03241e-29	down
ALDH3A2	1.48137e-33	-2.11326	0.072	0.315	4.41005e-29	down
S100A16	3.19093e-33	-2.07876	0.117	0.377	9.49939e-29	down
PTN	4.43061e-33	-3.62826	0.016	0.197	1.31899e-28	down
QARS	2.21858e-32	-1.46973	0.055	0.291	6.60472e-28	down
TPSAB1	2.67933e-32	3.29869	0.336	0.08	7.97637e-28	up
AQP3	3.57296e-32	-1.67246	0.136	0.419	1.06367e-27	down
NOP16	8.09703e-32	-1.78065	0.062	0.294	2.41049e-27	down
TIMM13	9.6405e-32	-1.30475	0.122	0.4	2.86998e-27	down
TUFM	9.91442e-32	-1.20296	0.119	0.401	2.95152e-27	down
S100A9	1.13468e-31	-3.63787	0.432	0.723	3.37794e-27	down
LYPD3	2.18363e-31	-2.88055	0.027	0.216	6.50066e-27	down
COMT	2.66618e-31	-1.5851	0.119	0.388	7.93722e-27	down
PRMT1	3.17339e-31	-1.35099	0.154	0.448	9.44717e-27	down
HMGA1	3.56965e-31	-1.32101	0.131	0.41	1.06269e-26	down
NT5C	5.45026e-31	-1.28071	0.056	0.284	1.62254e-26	down
SPP1	6.95968e-31	7.06881	0.22	0.009	2.0719e-26	up
OAT	1.33622e-30	-1.23914	0.1	0.367	3.97793e-26	down
HLA-DQA2	3.21711e-30	-3.70298	0.007	0.161	9.57735e-26	down
EMP1	3.34369e-30	-1.92257	0.118	0.375	9.95417e-26	down
DSG3	2.1017e-29	-1.17447	0.117	0.386	6.25677e-25	down
SLC9A3R1	2.35992e-29	-1.28017	0.095	0.344	7.02547e-25	down
MPZL2	3.7353e-29	-2.15364	0.068	0.284	1.112e-24	down
THSD4	3.77013e-29	-3.39106	0.016	0.178	1.12237e-24	down
MT2A	4.49999e-29	3.11027	0.794	0.796	1.33965e-24	up
VSNL1	5.3435e-29	-2.62577	0.065	0.273	1.59076e-24	down
TRIM29	8.86813e-29	-2.24412	0.071	0.285	2.64004e-24	down
MTCO1P12	1.19032e-28	-1.24174	0.235	0.55	3.54357e-24	down
PGD	2.3311e-28	-1.98979	0.053	0.258	6.93967e-24	down
LGALS1	2.62705e-28	1.66285	0.574	0.332	7.82073e-24	up
PHB2	6.83733e-28	-1.0034	0.154	0.439	2.03547e-23	down
PRELID1	7.36566e-28	-1.11139	0.161	0.445	2.19276e-23	down
CAPNS2	1.11806e-27	-2.85858	0.025	0.194	3.32847e-23	down
MRPL4	1.73202e-27	-1.51013	0.069	0.287	5.15622e-23	down
UQCRC1	2.46646e-27	-1.17156	0.123	0.381	7.34265e-23	down
CLCA4	1.32435e-26	-4.6134	0.005	0.137	3.94258e-22	down
LY6D	1.498e-26	-2.17935	0.185	0.443	4.45954e-22	down
MRPL11	1.74321e-26	-1.2852	0.091	0.322	5.18953e-22	down
GBP6	1.8051e-26	-3.75137	0.025	0.183	5.37379e-22	down
CXCL14	1.87215e-26	-2.11143	0.128	0.358	5.5734e-22	down
BLCAP	1.90728e-26	-1.4884	0.101	0.334	5.67799e-22	down
TM4SF1	1.93843e-26	-2.19817	0.07	0.275	5.7707e-22	down
EHF	2.27694e-26	-1.97137	0.069	0.277	6.77844e-22	down
C9orf3	3.13943e-26	-2.03211	0.086	0.298	9.34608e-22	down
ISOC2	4.20269e-26	-1.98942	0.041	0.221	1.25114e-21	down
CPA3	4.93853e-26	2.63775	0.342	0.116	1.4702e-21	up
SYTL1	4.94733e-26	-1.53787	0.035	0.213	1.47282e-21	down
RAB25	1.06651e-25	-2.81805	0.024	0.182	3.17499e-21	down
CTSG	1.09558e-25	3.62321	0.259	0.052	3.26154e-21	up
IL33	1.33198e-25	-8.72607	0	0.118	3.9653e-21	down
IL18	2.17252e-25	-1.84977	0.064	0.261	6.46758e-21	down
MAOA	2.28496e-25	-2.83958	0.033	0.199	6.80233e-21	down
AP2S1	4.35566e-25	-1.05284	0.164	0.429	1.29668e-20	down
ALKBH7	4.5051e-25	-1.22065	0.091	0.313	1.34117e-20	down
LGALS3BP	7.21767e-25	-1.54543	0.068	0.268	2.1487e-20	down
ALDH3A1	7.26475e-25	-2.27214	0.054	0.237	2.16272e-20	down
LINC01871	2.58316e-24	2.2935	0.421	0.211	7.69006e-20	up
MGST2	2.84686e-24	-1.62403	0.089	0.299	8.47511e-20	down
EIF5A	3.08474e-24	-1.02343	0.232	0.516	9.18326e-20	down
TUBA1C	3.89678e-24	-1.0884	0.199	0.474	1.16007e-19	down
IDH3B	4.6211e-24	-1.17438	0.077	0.285	1.3757e-19	down
NDUFS2	5.16649e-24	-1.01517	0.115	0.353	1.53806e-19	down
EMP2	5.43295e-24	-1.69786	0.09	0.296	1.61739e-19	down
NFKBIA	1.03533e-23	1.10017	0.824	0.706	3.08217e-19	up
MS4A2	1.70814e-23	3.91186	0.217	0.033	5.08513e-19	up
AL365357.1	1.91074e-23	9.19646	0.157	0	5.68827e-19	up
PAICS	2.02175e-23	-1.17646	0.1	0.32	6.01876e-19	down
AC005912.1	3.55072e-23	1.65435	0.514	0.313	1.05705e-18	up
ALDH7A1	4.84449e-23	-2.16916	0.026	0.175	1.44221e-18	down
IFITM2	5.03953e-23	1.4305	0.666	0.564	1.50027e-18	up
ALDH2	7.91516e-23	-2.53685	0.029	0.18	2.35634e-18	down
RGS2	8.63778e-23	1.86674	0.565	0.417	2.57147e-18	up
BTG1	8.72684e-23	1.27816	0.779	0.709	2.59798e-18	up
LPAR6	1.19207e-22	-1.20916	0.157	0.394	3.5488e-18	down
DCTPP1	1.57764e-22	-1.39452	0.078	0.273	4.69665e-18	down
MOXD1	1.787e-22	-3.70957	0.003	0.114	5.31991e-18	down
TSC22D3	1.90575e-22	1.82379	0.627	0.574	5.67341e-18	up
SIGMAR1	2.56283e-22	-1.57223	0.071	0.258	7.62956e-18	down
TYMS	2.80736e-22	-2.27148	0.056	0.227	8.35751e-18	down
S100A8	2.95595e-22	-2.60385	0.548	0.782	8.79988e-18	down
AC106795.1	3.37229e-22	-2.32864	0.026	0.17	1.00393e-17	down
SNHG3	3.54278e-22	-1.00612	0.073	0.27	1.05469e-17	down
PCBD1	3.76951e-22	-1.12192	0.092	0.298	1.12218e-17	down
SPARCL1	4.94604e-22	-1.63634	0.059	0.237	1.47244e-17	down
TUBB	6.62141e-22	-1.02422	0.322	0.593	1.97119e-17	down
SLC7A1	7.54351e-22	-1.96365	0.052	0.22	2.2457e-17	down
BLVRB	7.64247e-22	-1.30061	0.073	0.265	2.27516e-17	down
NUBP2	8.76189e-22	-1.20487	0.051	0.221	2.60841e-17	down
SERPINB3	8.83086e-22	-3.77214	0.033	0.178	2.62895e-17	down
DUT	9.27357e-22	-1.07402	0.2	0.455	2.76074e-17	down
DUSP23	9.79525e-22	-1.12518	0.087	0.287	2.91605e-17	down
CYC1	1.17146e-21	-1.02748	0.178	0.424	3.48742e-17	down
CSTA	1.1805e-21	-1.65522	0.32	0.576	3.51436e-17	down
AREG	1.21399e-21	3.35927	0.302	0.109	3.61405e-17	up
CENPX	1.40947e-21	-1.26936	0.111	0.322	4.19598e-17	down
AL450405.1	2.5306e-21	2.96463	0.235	0.052	7.53359e-17	up
TOMM40	2.93308e-21	-1.86908	0.032	0.178	8.73179e-17	down
NUPR1	3.51226e-21	-1.45411	0.071	0.253	1.0456e-16	down
HLA-DMA	4.41158e-21	-1.12374	0.074	0.265	1.31333e-16	down
PTGR1	5.03658e-21	-2.53683	0.032	0.175	1.49939e-16	down
SAMSN1	5.10172e-21	1.96267	0.428	0.242	1.51878e-16	up
CLPP	5.65552e-21	-1.11437	0.081	0.275	1.68365e-16	down
TMSB4XP4	7.82888e-21	2.81993	0.283	0.099	2.33066e-16	up
PLEKHJ1	1.64448e-20	-1.41675	0.044	0.201	4.89561e-16	down
TWF2	1.92938e-20	-1.28441	0.05	0.213	5.74376e-16	down
IDH2	1.93255e-20	-1.41742	0.066	0.242	5.75321e-16	down
TM7SF3	2.52778e-20	-1.39427	0.032	0.175	7.52521e-16	down
NOB1	2.67891e-20	-1.52489	0.063	0.234	7.9751e-16	down
PITX1	2.9313e-20	-1.76322	0.048	0.206	8.72648e-16	down
ADK	3.11862e-20	-1.07883	0.096	0.292	9.28413e-16	down
RUVBL2	3.73194e-20	-1.52701	0.059	0.225	1.111e-15	down
PRPF31	4.59694e-20	-1.4214	0.042	0.194	1.36851e-15	down
PMVK	5.90664e-20	-1.21603	0.089	0.279	1.75841e-15	down
ALOX5AP	7.34606e-20	1.64697	0.493	0.315	2.18692e-15	up
TAX1BP3	8.64558e-20	-1.61882	0.05	0.206	2.57379e-15	down
IMPA2	9.51515e-20	-1.62207	0.05	0.206	2.83266e-15	down
CS	9.91228e-20	-1.19466	0.056	0.221	2.95089e-15	down
SOX2	1.2247e-19	-2.71303	0.023	0.149	3.64592e-15	down
FHL2	1.23028e-19	-2.9285	0.02	0.144	3.66255e-15	down
CRNDE	1.43052e-19	-3.36205	0.018	0.137	4.25866e-15	down
HPGDS	1.4434e-19	3.41749	0.196	0.035	4.29701e-15	up
FTH1	1.61775e-19	1.7578	0.929	0.938	4.81603e-15	up
STOML2	1.65312e-19	-1.02202	0.118	0.325	4.92135e-15	down
ACKR1	1.83048e-19	-2.35802	0.017	0.137	5.44935e-15	down
CSRP1	1.93835e-19	-1.07808	0.069	0.242	5.77046e-15	down
ZDHHC12	2.00532e-19	-1.016	0.072	0.249	5.96985e-15	down
MYC	2.24884e-19	-1.17953	0.117	0.317	6.69479e-15	down
SHMT2	2.47892e-19	-1.12465	0.055	0.218	7.37976e-15	down
TMPRSS11A	2.51661e-19	-3.76405	0.009	0.114	7.49195e-15	down
AHCY	2.83966e-19	-1.62155	0.051	0.204	8.45366e-15	down
C19orf24	5.01444e-19	-1.01142	0.089	0.275	1.4928e-14	down
CSTB	5.09422e-19	-1.89245	0.505	0.746	1.51655e-14	down
EBPL	5.74656e-19	-1.26632	0.089	0.27	1.71075e-14	down
MRPL28	6.89439e-19	-1.38412	0.051	0.206	2.05246e-14	down
MCM7	7.5564e-19	-1.27377	0.072	0.242	2.24954e-14	down
CMA1	9.35721e-19	4.05188	0.158	0.016	2.78564e-14	up
DUSP1	1.00905e-18	1.58835	0.682	0.637	3.00395e-14	up
RGS14	1.0328e-18	-1.32988	0.039	0.183	3.07465e-14	down
COQ4	1.37991e-18	-1.08665	0.05	0.202	4.10799e-14	down
CD24	1.7142e-18	-1.91161	0.03	0.161	5.10318e-14	down
HCAR3	2.19267e-18	-3.20709	0.011	0.116	6.52758e-14	down
SOX15	2.32085e-18	-2.11381	0.053	0.199	6.90916e-14	down
BAG1	2.76541e-18	-1.04886	0.073	0.244	8.23262e-14	down
SPRR2E	3.09233e-18	-2.66649	0.01	0.112	9.20585e-14	down
ACTA2	3.15648e-18	-2.9417	0.017	0.13	9.39685e-14	down
PPIF	3.38851e-18	-1.29979	0.057	0.213	1.00876e-13	down
NPM3	3.77328e-18	-1.05595	0.071	0.235	1.12331e-13	down
MRPS26	4.26054e-18	-1.38937	0.052	0.201	1.26836e-13	down
TRIP6	4.44046e-18	-2.15588	0.024	0.144	1.32193e-13	down
TK1	4.89604e-18	-2.05864	0.053	0.197	1.45755e-13	down
DDX39A	5.10989e-18	-1.02275	0.127	0.329	1.52121e-13	down
TRAP1	5.23073e-18	-1.49228	0.034	0.166	1.55719e-13	down
C12orf10	5.39385e-18	-1.35487	0.034	0.166	1.60575e-13	down
CISD1	6.0125e-18	-1.24132	0.095	0.272	1.78992e-13	down
NMU	6.07524e-18	-3.49177	0.017	0.126	1.8086e-13	down
NUDT1	7.62901e-18	-1.07266	0.077	0.247	2.27116e-13	down
CHCHD1	8.96842e-18	-1.0477	0.091	0.268	2.6699e-13	down
WDR18	1.06459e-17	-1.54903	0.036	0.168	3.16929e-13	down
MRPL37	1.23673e-17	-1.12189	0.079	0.247	3.68175e-13	down
RNF126	1.44491e-17	-1.18776	0.044	0.185	4.30149e-13	down
MT2P1	1.45818e-17	5.91147	0.132	0.007	4.34099e-13	up
TMEM141	1.52406e-17	-1.14938	0.073	0.237	4.53713e-13	down
PKP1	1.53453e-17	-1.33012	0.082	0.249	4.56829e-13	down
KLF6	1.55231e-17	1.2182	0.678	0.623	4.62123e-13	up
RHOV	1.87328e-17	-2.81835	0.015	0.119	5.57677e-13	down
MT1F	2.04499e-17	4.65932	0.244	0.085	6.08794e-13	up
CCND1	2.2871e-17	-1.86719	0.053	0.196	6.80868e-13	down
A2ML1	2.79542e-17	-4.42149	0.006	0.095	8.32197e-13	down
EPHX1	3.25004e-17	-2.82141	0.019	0.128	9.67537e-13	down
MTUS1	3.27073e-17	-2.0304	0.029	0.151	9.73696e-13	down
MRPS12	3.43571e-17	-1.06383	0.102	0.28	1.02281e-12	down
GPR87	3.53836e-17	-2.50126	0.032	0.154	1.05337e-12	down
IL1RL1	3.96207e-17	3.74959	0.159	0.022	1.17951e-12	up
FGFBP1	4.09243e-17	-2.20306	0.035	0.161	1.21832e-12	down
HSPBP1	4.14802e-17	-1.72308	0.025	0.142	1.23487e-12	down
CAPN1	5.04204e-17	-1.05412	0.068	0.227	1.50101e-12	down
HCAR2	5.27892e-17	-3.20378	0.016	0.119	1.57153e-12	down
MCM2	5.51592e-17	-1.68656	0.046	0.182	1.64209e-12	down
COL14A1	6.07254e-17	-3.89239	0.007	0.097	1.80779e-12	down
NQO1	6.39265e-17	-1.94737	0.05	0.187	1.90309e-12	down
PYCR2	6.74503e-17	-1.07046	0.054	0.201	2.00799e-12	down
NFKBIZ	7.18579e-17	1.36402	0.561	0.439	2.13921e-12	up
TMUB1	7.54465e-17	-1.03113	0.037	0.168	2.24604e-12	down
MIB2	8.46865e-17	-1.70041	0.042	0.173	2.52112e-12	down
MANBAL	8.9385e-17	-2.05362	0.024	0.137	2.66099e-12	down
F12	9.84707e-17	-3.20432	0.009	0.102	2.93147e-12	down
SSBP2	1.12169e-16	-1.85998	0.029	0.149	3.33928e-12	down
IER3	1.20338e-16	-1.19388	0.206	0.413	3.58245e-12	down
LINC01315	2.06594e-16	-4.72774	0.002	0.081	6.1503e-12	down
GPAA1	2.16224e-16	-1.18321	0.046	0.182	6.43699e-12	down
MYL6B	2.28827e-16	-1.01776	0.046	0.182	6.81218e-12	down
EXOSC5	2.30368e-16	-1.81847	0.038	0.164	6.85805e-12	down
ID1	2.58833e-16	-1.27758	0.089	0.251	7.70545e-12	down
KRT4	2.78526e-16	-3.58166	0.064	0.208	8.29171e-12	down
PHLDA3	2.88294e-16	-1.8513	0.019	0.125	8.58253e-12	down
SERPINB5	3.10601e-16	-1.49996	0.078	0.232	9.24659e-12	down
ETS2	3.3711e-16	-1.43819	0.074	0.227	1.00358e-11	down
GRN	3.43276e-16	-1.03963	0.127	0.313	1.02193e-11	down
C19orf33	3.46946e-16	-1.3238	0.07	0.22	1.03286e-11	down
ARL4D	3.81482e-16	-1.42776	0.05	0.185	1.13567e-11	down
TMPRSS11BNL	4.00739e-16	-3.48075	0.005	0.087	1.193e-11	down
RHEX	4.38358e-16	3.67431	0.158	0.026	1.30499e-11	up
TIMM21	4.47711e-16	-1.42125	0.033	0.152	1.33284e-11	down
JUP	5.35225e-16	-1.16971	0.104	0.272	1.59337e-11	down
HCFC1R1	6.54769e-16	-1.0815	0.083	0.244	1.94925e-11	down
MRPS23	6.61081e-16	-1.08864	0.073	0.225	1.96804e-11	down
GGTA1P	6.74434e-16	-2.21309	0.009	0.099	2.00779e-11	down
RAB13	7.3336e-16	-1.49049	0.035	0.156	2.18321e-11	down
MED25	7.66014e-16	-1.0916	0.037	0.163	2.28042e-11	down
PTGES2	9.77244e-16	-1.57886	0.034	0.152	2.90926e-11	down
CYP4X1	1.0576e-15	-2.74561	0.012	0.106	3.14846e-11	down
MYL9	1.12622e-15	-2.81314	0.017	0.116	3.35275e-11	down
CDC42EP1	1.25081e-15	-3.478	0.008	0.093	3.72366e-11	down
IL1RN	1.50289e-15	-1.5751	0.064	0.206	4.4741e-11	down
GPNMB	1.51237e-15	-1.17132	0.123	0.296	4.50231e-11	down
SERPINE2	1.65374e-15	-2.10476	0.027	0.137	4.92318e-11	down
SLC1A3	1.90087e-15	-2.99477	0.017	0.114	5.65889e-11	down
C19orf48	1.91394e-15	-1.53647	0.05	0.18	5.69781e-11	down
KMT2E	2.12771e-15	1.38356	0.518	0.408	6.33419e-11	up
CERS3	2.41916e-15	-2.70648	0.02	0.121	7.20183e-11	down
IMPDH1	2.67276e-15	-2.07315	0.015	0.109	7.9568e-11	down
CNN3	3.31765e-15	-2.62542	0.016	0.111	9.87663e-11	down
KRT8	3.42168e-15	-1.67645	0.034	0.149	1.01863e-10	down
CDK4	4.02122e-15	-1.01713	0.089	0.246	1.19712e-10	down
PRSS8	4.20633e-15	-2.70412	0.017	0.112	1.25222e-10	down
FH	4.57657e-15	-1.42014	0.053	0.185	1.36245e-10	down
LTA4H	5.04734e-15	-1.08016	0.069	0.215	1.50259e-10	down
BIRC3	5.29789e-15	1.84699	0.435	0.308	1.57718e-10	up
TNIP2	6.34367e-15	-1.7443	0.021	0.123	1.88851e-10	down
EFNA1	7.10563e-15	-2.17308	0.03	0.14	2.11535e-10	down
GPS1	7.72771e-15	-1.00108	0.053	0.185	2.30054e-10	down
DDR1	8.11498e-15	-1.38621	0.048	0.175	2.41583e-10	down
SCPEP1	8.5299e-15	-1.15451	0.06	0.196	2.53935e-10	down
DHRS3	9.02179e-15	-1.85337	0.028	0.135	2.68579e-10	down
RTL8A	9.75556e-15	-1.4264	0.064	0.201	2.90423e-10	down
BAK1	1.10114e-14	-1.80765	0.021	0.121	3.2781e-10	down
AC104046.1	1.1302e-14	-1.46682	0.037	0.154	3.36461e-10	down
CHMP1A	1.14808e-14	-1.07809	0.035	0.151	3.41784e-10	down
45910	1.20204e-14	-1.46914	0.065	0.202	3.57846e-10	down
GPR65	1.22017e-14	2.05513	0.325	0.178	3.63245e-10	up
TMED3	1.25578e-14	-1.01511	0.065	0.204	3.73847e-10	down
VWA5A	1.42688e-14	2.77197	0.234	0.09	4.24783e-10	up
PDZK1IP1	1.66349e-14	-1.9168	0.071	0.206	4.9522e-10	down
INPP1	1.6814e-14	-1.35751	0.041	0.159	5.00553e-10	down
CD2	1.75615e-14	1.25234	0.663	0.606	5.22805e-10	up
EBP	1.75889e-14	-1.13112	0.077	0.221	5.23622e-10	down
CTNNAL1	1.94635e-14	-1.56834	0.048	0.171	5.79428e-10	down
NPPC	2.29654e-14	-8.24463	0	0.064	6.8368e-10	down
NRM	2.35251e-14	-1.27758	0.023	0.123	7.00343e-10	down
C3orf14	2.53782e-14	-1.81652	0.028	0.133	7.55509e-10	down
LAMA3	2.77002e-14	-1.67654	0.056	0.18	8.24635e-10	down
PRDX4	2.79325e-14	-1.00194	0.102	0.263	8.3155e-10	down
TF	3.0643e-14	-3.24851	0.003	0.074	9.12243e-10	down
KIT	3.45539e-14	2.69618	0.226	0.085	1.02867e-09	up
GINS2	3.4854e-14	-1.6862	0.036	0.147	1.0376e-09	down
NFIX	3.48933e-14	-2.28651	0.018	0.111	1.03877e-09	down
FAM110C	4.01657e-14	-2.14112	0.018	0.111	1.19573e-09	down
WFDC21P	4.42205e-14	-2.81661	0.01	0.092	1.31644e-09	down
CREM	4.45715e-14	1.85438	0.358	0.215	1.32689e-09	up
DEFB1	5.25124e-14	-2.88838	0.023	0.118	1.56329e-09	down
C1R	6.95412e-14	-1.85468	0.037	0.147	2.07024e-09	down
GATA2	7.09496e-14	3.4653	0.122	0.014	2.11217e-09	up
PAX9	7.21207e-14	-2.59589	0.011	0.093	2.14703e-09	down
CCDC6	7.70167e-14	-1.01265	0.052	0.176	2.29279e-09	down
STK16	7.80765e-14	-1.3095	0.023	0.119	2.32434e-09	down
SAMM50	7.97297e-14	-1.20105	0.042	0.157	2.37355e-09	down
DTYMK	8.18606e-14	-1.4519	0.069	0.201	2.43699e-09	down
SHMT1	8.93216e-14	-1.88758	0.021	0.116	2.6591e-09	down
C1orf21	9.39726e-14	-1.50169	0.041	0.154	2.79757e-09	down
HADH	9.84915e-14	-1.15754	0.054	0.18	2.93209e-09	down
MPST	1.04902e-13	-1.03632	0.035	0.145	3.12294e-09	down
NPR3	1.14657e-13	-4.25983	0.005	0.074	3.41334e-09	down
BCAT2	1.17355e-13	-1.45899	0.028	0.13	3.49364e-09	down
AC019349.1	1.42748e-13	-4.18038	0.001	0.064	4.2496e-09	down
TPSD1	1.49493e-13	3.69539	0.122	0.016	4.4504e-09	up
DNAJA1	1.63098e-13	1.29965	0.615	0.571	4.85541e-09	up
RND3	1.70252e-13	-1.42182	0.053	0.173	5.06841e-09	down
IL32	1.9084e-13	1.12318	0.584	0.495	5.68131e-09	up
PLIN2	2.40012e-13	2.24971	0.358	0.23	7.14515e-09	up
BLNK	2.79304e-13	-3.86704	0.005	0.073	8.31488e-09	down
IGHA2	2.97068e-13	-1.10856	0.018	0.107	8.84372e-09	down
PPL	3.23052e-13	-1.65198	0.029	0.13	9.61727e-09	down
IRF6	3.93241e-13	-1.71129	0.051	0.166	1.17068e-08	down
SPRR2A	4.33997e-13	-1.85959	0.056	0.178	1.29201e-08	down
LTBR	4.76467e-13	-1.72105	0.023	0.114	1.41844e-08	down
KLF3	5.04002e-13	-1.03873	0.044	0.157	1.50041e-08	down
CLDN7	5.19909e-13	-1.70531	0.045	0.156	1.54777e-08	down
INO80E	5.39886e-13	-1.2292	0.024	0.118	1.60724e-08	down
A2M	5.78393e-13	-1.4362	0.043	0.154	1.72187e-08	down
CHL1	5.87891e-13	-4.36366	0.005	0.071	1.75015e-08	down
NFIB	5.90648e-13	-2.43312	0.026	0.119	1.75836e-08	down
DSC2	6.19612e-13	-1.09995	0.053	0.171	1.84459e-08	down
RFXANK	6.19992e-13	-1.09255	0.05	0.166	1.84572e-08	down
CYR61	6.70771e-13	-1.44602	0.026	0.121	1.99689e-08	down
NMRAL1	7.15188e-13	-1.0962	0.052	0.17	2.12911e-08	down
TNFRSF1A	7.36533e-13	-1.28053	0.041	0.149	2.19266e-08	down
LMF2	7.58587e-13	-1.11786	0.042	0.151	2.25831e-08	down
MT1G	7.89171e-13	4.47175	0.208	0.078	2.34936e-08	up
TSLP	9.56206e-13	-2.55752	0.012	0.09	2.84663e-08	down
DESI1	1.01532e-12	-1.15888	0.042	0.151	3.02262e-08	down
DNPEP	1.10337e-12	-1.61869	0.032	0.13	3.28472e-08	down
NPDC1	1.10531e-12	-1.72507	0.019	0.106	3.2905e-08	down
CDCP1	1.13952e-12	-1.9948	0.024	0.114	3.39234e-08	down
CSF1	1.41433e-12	3.31968	0.153	0.04	4.21046e-08	up
BOC	1.56435e-12	-3.75127	0.003	0.066	4.65707e-08	down
CES2	1.68598e-12	-1.54166	0.032	0.13	5.01916e-08	down
AKR1C1	1.70012e-12	-2.00236	0.032	0.128	5.06127e-08	down
ZG16B	1.71415e-12	-4.07563	0.002	0.062	5.10303e-08	down
THOC6	1.79524e-12	-1.59094	0.034	0.133	5.34444e-08	down
MCM5	1.90388e-12	-1.24683	0.056	0.173	5.66786e-08	down
45721	1.96574e-12	-1.28159	0.032	0.13	5.85201e-08	down
ISOC1	2.05702e-12	-1.33659	0.041	0.145	6.12376e-08	down
SVIL	2.08507e-12	-1.31657	0.072	0.197	6.20726e-08	down
CLDN4	2.1539e-12	-2.96329	0.015	0.093	6.41217e-08	down
CD40	2.63559e-12	-2.8947	0.011	0.085	7.84617e-08	down
MRPS18A	2.72113e-12	-1.03153	0.056	0.173	8.1008e-08	down
ERI3	2.83541e-12	-1.31369	0.039	0.144	8.44103e-08	down
PKP3	3.22066e-12	-1.33999	0.029	0.125	9.5879e-08	down
DHCR24	3.24739e-12	-1.36674	0.054	0.168	9.66749e-08	down
IGHA1	3.3176e-12	-1.70391	0.063	0.187	9.87649e-08	down
CSRP2	3.71166e-12	-1.43761	0.07	0.19	1.10496e-07	down
CENPN	4.80845e-12	-1.29132	0.035	0.133	1.43148e-07	down
FAM207A	4.95766e-12	-1.36484	0.029	0.123	1.47589e-07	down
MED16	5.38873e-12	-1.66291	0.01	0.081	1.60422e-07	down
CKLF	5.63324e-12	1.64291	0.412	0.306	1.67701e-07	up
LGALS7	6.57047e-12	-2.57591	0.019	0.1	1.95603e-07	down
JMJD8	6.59679e-12	-1.38899	0.017	0.097	1.96386e-07	down
TARBP2	7.20391e-12	-2.11724	0.014	0.088	2.1446e-07	down
CYSRT1	8.06825e-12	-3.68414	0.003	0.062	2.40192e-07	down
ANKRD22	8.31706e-12	-4.68327	0.001	0.055	2.47599e-07	down
DNAJB1	8.75229e-12	1.39891	0.664	0.644	2.60556e-07	up
QTRT1	8.95374e-12	-1.06548	0.045	0.151	2.66553e-07	down
JAG1	9.79599e-12	-1.04871	0.082	0.209	2.91627e-07	down
KRT18	1.03448e-11	-1.11902	0.065	0.183	3.07963e-07	down
RIPK4	1.05305e-11	-2.76838	0.01	0.08	3.13494e-07	down
SDHAF1	1.25482e-11	-2.28243	0.007	0.071	3.73559e-07	down
UNG	1.27433e-11	-1.25724	0.042	0.144	3.79368e-07	down
MGLL	1.2778e-11	-1.87838	0.012	0.085	3.80402e-07	down
LAD1	1.29994e-11	-1.41503	0.057	0.168	3.86993e-07	down
EI24	1.30054e-11	-1.05491	0.047	0.154	3.8717e-07	down
METTL8	1.40753e-11	-1.14794	0.075	0.197	4.19021e-07	down
ECHDC2	1.52241e-11	-1.12495	0.036	0.133	4.53221e-07	down
EPHX2	1.59143e-11	-1.6746	0.014	0.087	4.73769e-07	down
TP53AIP1	1.61771e-11	-1.32029	0.052	0.157	4.81593e-07	down
CXCL17	1.71058e-11	-2.08619	0.014	0.087	5.09241e-07	down
ANXA8	1.78778e-11	-2.05585	0.017	0.093	5.32222e-07	down
TMEM40	1.80959e-11	-1.44794	0.016	0.092	5.38716e-07	down
CDK10	1.88937e-11	-1.56	0.014	0.087	5.62465e-07	down
SRD5A1	1.90893e-11	-1.31604	0.03	0.121	5.68287e-07	down
CALB2	1.91123e-11	4.3164	0.097	0.01	5.68974e-07	up
POP7	1.99008e-11	-1.04952	0.062	0.176	5.92448e-07	down
STK25	2.13012e-11	-1.12427	0.034	0.128	6.34136e-07	down
DRG2	2.23839e-11	-1.24513	0.035	0.13	6.66367e-07	down
DHRS1	2.38543e-11	-1.28087	0.023	0.106	7.10142e-07	down
GNG12	2.64355e-11	-1.35775	0.053	0.159	7.86984e-07	down
KLK13	2.70653e-11	-2.44882	0.014	0.085	8.05735e-07	down
STAP2	2.80499e-11	-1.65535	0.021	0.102	8.35046e-07	down
G6PD	2.86659e-11	-1.00982	0.026	0.112	8.53385e-07	down
TCEAL9	2.94533e-11	-1.61793	0.05	0.152	8.76825e-07	down
ERAL1	2.95432e-11	-1.10224	0.028	0.116	8.79501e-07	down
PDPN	3.03824e-11	-2.30259	0.024	0.106	9.04485e-07	down
TMEM159	3.04852e-11	-1.1288	0.051	0.156	9.07544e-07	down
ZBTB7C	3.11573e-11	-2.47769	0.011	0.08	9.27554e-07	down
GSTO2	3.11888e-11	-3.90388	0.008	0.071	9.2849e-07	down
KCTD1	3.36469e-11	-1.87843	0.028	0.114	1.00167e-06	down
CXCR4	3.40672e-11	1.44806	0.461	0.375	1.01418e-06	up
SLC25A1	3.47382e-11	-1.12951	0.043	0.142	1.03416e-06	down
PGM1	3.49474e-11	-1.31706	0.025	0.109	1.04038e-06	down
PGAP2	3.49599e-11	-1.06345	0.021	0.102	1.04076e-06	down
SCEL	3.6033e-11	-1.81467	0.019	0.097	1.0727e-06	down
PLLP	4.12011e-11	-2.50573	0.008	0.071	1.22656e-06	down
SULT2B1	4.13905e-11	-3.82978	0.003	0.059	1.23219e-06	down
TUBG1	4.44236e-11	-1.07047	0.041	0.138	1.32249e-06	down
SLC7A2	4.46313e-11	-3.34723	0.002	0.055	1.32867e-06	down
LHPP	4.66628e-11	-1.16874	0.03	0.119	1.38915e-06	down
BCKDK	5.30732e-11	-1.06276	0.026	0.111	1.57999e-06	down
TNFRSF21	5.4824e-11	-1.40951	0.028	0.114	1.63211e-06	down
TCF4	5.48677e-11	-2.821	0.011	0.078	1.63341e-06	down
FGFR3	5.57634e-11	-1.64367	0.021	0.1	1.66008e-06	down
CETN3	5.64892e-11	-1.23773	0.047	0.149	1.68168e-06	down
PHGDH	6.36722e-11	-2.06184	0.024	0.104	1.89552e-06	down
TP53	6.46338e-11	-1.24891	0.034	0.125	1.92415e-06	down
REEP4	6.87942e-11	-1.07668	0.041	0.137	2.048e-06	down
RITA1	7.14475e-11	-1.8802	0.009	0.073	2.12699e-06	down
CH25H	7.19933e-11	-1.60916	0.014	0.083	2.14324e-06	down
PRRG4	7.29114e-11	-1.57773	0.043	0.138	2.17057e-06	down
HSD17B8	8.27985e-11	-1.2942	0.032	0.119	2.46491e-06	down
GPN2	8.37853e-11	-1.64444	0.014	0.083	2.49429e-06	down
HRAS	9.06371e-11	-1.18473	0.023	0.102	2.69827e-06	down
SFXN4	9.45886e-11	-1.16726	0.026	0.109	2.8159e-06	down
BRAT1	9.51448e-11	-1.60227	0.015	0.085	2.83246e-06	down
PI3	9.57992e-11	-1.72343	0.033	0.121	2.85194e-06	down
KRTCAP3	9.72894e-11	-1.70995	0.03	0.116	2.89631e-06	down
GRB7	1.1285e-10	-2.81818	0.007	0.066	3.35954e-06	down
TGM1	1.14172e-10	-3.57493	0.009	0.071	3.39891e-06	down
ZNF296	1.18971e-10	-1.20002	0.017	0.09	3.54175e-06	down
CIDEB	1.18981e-10	-1.4757	0.018	0.092	3.54207e-06	down
EPS8L2	1.19969e-10	-1.11464	0.034	0.123	3.57147e-06	down
AAAS	1.20257e-10	-1.04355	0.025	0.106	3.58004e-06	down
DLK2	1.21898e-10	-3.17468	0.015	0.083	3.6289e-06	down
DEPDC7	1.24929e-10	-2.97897	0.011	0.076	3.71912e-06	down
ZNF750	1.29166e-10	-2.00165	0.007	0.066	3.84527e-06	down
MID1	1.36524e-10	-2.46706	0.009	0.071	4.06432e-06	down
C10orf99	1.46607e-10	-2.28988	0.02	0.095	4.36449e-06	down
PUDP	1.71363e-10	-3.05458	0.008	0.067	5.10147e-06	down
RNF141	1.7224e-10	-1.15771	0.048	0.147	5.1276e-06	down
FCHO2	1.80605e-10	-2.03969	0.021	0.097	5.37661e-06	down
NT5DC2	1.82187e-10	-2.07234	0.015	0.083	5.42371e-06	down
KRT16P1	1.83935e-10	-6.1635	0	0.045	5.47575e-06	down
ASF1B	1.8886e-10	-1.41656	0.027	0.109	5.62238e-06	down
EDN1	1.90371e-10	-2.35239	0.005	0.059	5.66734e-06	down
PARVA	1.95666e-10	-2.08929	0.015	0.083	5.82497e-06	down
MICALL1	2.00259e-10	-1.19889	0.032	0.118	5.96172e-06	down
TPD52L1	2.00605e-10	-1.38162	0.069	0.176	5.97201e-06	down
IGHG4	2.07285e-10	-1.03647	0.261	0.138	6.17088e-06	down
DDX49	2.30852e-10	-1.31401	0.025	0.104	6.87247e-06	down
FANCF	2.61575e-10	-1.42209	0.01	0.073	7.78708e-06	down
RAPGEF5	3.04774e-10	-2.59952	0.015	0.081	9.07311e-06	down
CDC20	3.23505e-10	-1.35927	0.037	0.125	9.63075e-06	down
WDR34	3.45412e-10	-1.17	0.029	0.111	1.02829e-05	down
PKMYT1	3.68529e-10	-2.4989	0.012	0.076	1.09711e-05	down
ZDHHC16	4.13663e-10	-1.85134	0.012	0.076	1.23147e-05	down
DKK3	4.35451e-10	-2.36064	0.01	0.071	1.29634e-05	down
NUDT8	4.52064e-10	-2.18098	0.019	0.09	1.34579e-05	down
GPSM2	4.62967e-10	-1.51974	0.032	0.114	1.37825e-05	down
MCRIP2	4.77406e-10	-1.2225	0.023	0.097	1.42124e-05	down
NR4A2	4.99997e-10	1.56822	0.28	0.161	1.48849e-05	up
RRM2	5.05957e-10	-1.02427	0.057	0.159	1.50623e-05	down
ABCC3	5.07177e-10	-3.11175	0.002	0.05	1.50987e-05	down
FCER1G	5.16799e-10	2.05339	0.226	0.111	1.53851e-05	up
CCNB2	5.36185e-10	-1.22429	0.039	0.128	1.59622e-05	down
KIF9	5.51985e-10	-2.50575	0.007	0.062	1.64326e-05	down
ECSIT	5.93029e-10	-1.55492	0.029	0.109	1.76545e-05	down
NIPA2	7.02669e-10	-1.09741	0.038	0.126	2.09184e-05	down
EFEMP1	7.28112e-10	-1.72009	0.015	0.08	2.16759e-05	down
ATG4D	8.05274e-10	-1.63854	0.011	0.073	2.3973e-05	down
CARS2	8.12735e-10	-1.00126	0.032	0.114	2.41951e-05	down
HSPE1	8.54385e-10	1.24693	0.694	0.711	2.5435e-05	up
SNRNP25	9.42469e-10	-1.09108	0.045	0.137	2.80573e-05	down
NOC4L	9.52223e-10	-1.26562	0.015	0.08	2.83477e-05	down
PLXDC2	9.65601e-10	-1.66768	0.015	0.08	2.87459e-05	down
DNTTIP1	9.76715e-10	-1.26118	0.03	0.111	2.90768e-05	down
RGS13	1.01882e-09	2.83055	0.109	0.024	3.03303e-05	up
SMAD3	1.02799e-09	-1.02346	0.024	0.099	3.06034e-05	down
SCAP	1.09659e-09	-1.10455	0.018	0.087	3.26454e-05	down
SLCO2A1	1.1405e-09	-1.93779	0.002	0.048	3.39528e-05	down
TMPRSS4	1.20543e-09	-1.45415	0.028	0.106	3.58857e-05	down
COPRS	1.22582e-09	-1.2579	0.027	0.104	3.64927e-05	down
EXOSC4	1.27903e-09	-1.19869	0.044	0.133	3.80769e-05	down
FOSL1	1.2939e-09	-1.95124	0.017	0.083	3.85194e-05	down
PHLDA2	1.2965e-09	-1.2597	0.061	0.159	3.85969e-05	down
ELMO3	1.31883e-09	-2.50683	0.011	0.071	3.92616e-05	down
CEBPA	1.37886e-09	-1.55591	0.011	0.071	4.10487e-05	down
RBFOX2	1.52899e-09	-1.37955	0.03	0.109	4.5518e-05	down
VAV3	1.59616e-09	-1.20773	0.035	0.118	4.75178e-05	down
STARD5	1.66088e-09	-2.23919	0.006	0.057	4.94445e-05	down
AP1B1	1.76428e-09	-1.09564	0.028	0.106	5.25225e-05	down
GSTA4	1.77502e-09	-1.443	0.036	0.118	5.28425e-05	down
RRP1	1.77601e-09	-1.20842	0.02	0.09	5.28718e-05	down
TFAP2A	1.87941e-09	-1.14641	0.03	0.109	5.59502e-05	down
PRMT5	1.89691e-09	-1.25015	0.033	0.112	5.64709e-05	down
KCNJ2	1.94177e-09	-4.77718	0.003	0.05	5.78066e-05	down
NDN	1.96495e-09	-2.52861	0.005	0.054	5.84966e-05	down
KRT24	2.11162e-09	-7.8765	0	0.04	6.2863e-05	down
CHI3L2	2.12983e-09	-1.72773	0.016	0.08	6.3405e-05	down
HIST1H2AE	2.21065e-09	-1.311	0.045	0.133	6.58111e-05	down
JUND	2.21991e-09	1.66958	0.403	0.336	6.60867e-05	up
LCN2	2.33284e-09	-1.61006	0.071	0.178	6.94487e-05	down
WNT5B	2.37249e-09	-4.02621	0.002	0.047	7.0629e-05	down
SLC18A2	2.38155e-09	3.05134	0.104	0.022	7.08988e-05	up
PLK2	2.39864e-09	-1.11581	0.078	0.183	7.14076e-05	down
DNASE1L3	2.51341e-09	-3.13426	0.002	0.047	7.48241e-05	down
PTGS2	2.72582e-09	2.85954	0.163	0.064	8.11476e-05	up
MRC2	2.86038e-09	-1.91391	0.009	0.064	8.51536e-05	down
UCK2	3.07055e-09	-1.29052	0.017	0.081	9.14103e-05	down
SCAMP4	3.20043e-09	-1.77473	0.011	0.069	9.52768e-05	down
RASD1	3.21977e-09	-1.72357	0.026	0.099	9.58526e-05	down
FADD	3.24313e-09	-1.0384	0.029	0.106	9.6548e-05	down
BEX2	3.41644e-09	-1.74219	0.015	0.076	0.000101707	down
KAT2A	3.67574e-09	-1.58088	0.015	0.076	0.000109427	down
PJA1	3.78946e-09	-1.44735	0.021	0.09	0.000112812	down
DVL1	3.99948e-09	-1.04028	0.015	0.076	0.000119065	down
SOX4	4.06711e-09	2.00527	0.288	0.18	0.000121078	up
SELENBP1	4.28863e-09	-2.60261	0.005	0.052	0.000127672	down
HSPA1A	4.37239e-09	1.21011	0.604	0.592	0.000130166	up
KRT6A	4.41088e-09	-1.17813	0.2	0.339	0.000131312	down
ZNF385A	4.45211e-09	-1.3452	0.018	0.083	0.000132539	down
SPINT1	4.52834e-09	-1.13828	0.019	0.085	0.000134809	down
LINC02195	4.53494e-09	3.17659	0.127	0.04	0.000135005	up
AC007906.2	4.57979e-09	-3.84611	0.003	0.048	0.00013634	down
FBXO2	4.64182e-09	-1.67969	0.01	0.066	0.000138187	down
DMAP1	5.2117e-09	-1.21311	0.016	0.078	0.000155152	down
EPN1	5.27001e-09	-1.33137	0.016	0.078	0.000156888	down
OVOL1	5.36849e-09	-2.96405	0.009	0.062	0.00015982	down
TINCR	5.52161e-09	-2.4663	0.011	0.067	0.000164378	down
WDR5	5.57457e-09	-1.26466	0.025	0.095	0.000165955	down
ZFP36L2	5.58123e-09	1.36704	0.479	0.427	0.000166153	up
SAA1	5.9223e-09	-1.65873	0.053	0.142	0.000176307	down
ERRFI1	6.52903e-09	-1.6007	0.039	0.119	0.000194369	down
CASC19	6.79013e-09	-2.52008	0.016	0.076	0.000202142	down
AGMAT	6.97984e-09	-2.75338	0.006	0.054	0.00020779	down
ROBO1	7.05856e-09	-3.02869	0.006	0.054	0.000210133	down
CYYR1	7.3204e-09	-2.23157	0.006	0.054	0.000217928	down
CLUH	7.38424e-09	-2.04695	0.012	0.069	0.000219829	down
SMCO4	7.65511e-09	-1.04713	0.026	0.097	0.000227893	down
FGFR2	7.77823e-09	-2.13774	0.012	0.069	0.000231558	down
MSRB2	7.96929e-09	-1.07079	0.026	0.097	0.000237246	down
ADORA2B	8.02958e-09	-2.50951	0.017	0.078	0.000239041	down
CALD1	8.14908e-09	-1.02432	0.045	0.13	0.000242598	down
SERPINB4	8.57219e-09	-2.77634	0.017	0.078	0.000255194	down
RPRD1A	8.74566e-09	-1.33233	0.018	0.081	0.000260358	down
SLPI	8.85149e-09	-1.15788	0.083	0.187	0.000263509	down
CENPH	8.91864e-09	-1.06935	0.044	0.128	0.000265508	down
EMP3	9.12328e-09	1.19359	0.458	0.386	0.0002716	up
TSPAN7	9.17267e-09	-1.64812	0.012	0.069	0.00027307	down
TEDC1	9.31532e-09	-2.65336	0.005	0.05	0.000277317	down
TNS4	9.35742e-09	-1.87294	0.027	0.097	0.00027857	down
ETV7	9.52399e-09	-1.79044	0.012	0.069	0.000283529	down
ATPAF2	1.00421e-08	-1.41969	0.01	0.064	0.000298953	down
ALDH4A1	1.00675e-08	-1.92516	0.014	0.071	0.000299709	down
LINC00958	1.01941e-08	-1.98092	0.021	0.087	0.000303479	down
TRAF2	1.03179e-08	-1.2518	0.01	0.064	0.000307164	down
EVA1C	1.05362e-08	-1.57218	0.017	0.078	0.000313661	down
FBXO4	1.06067e-08	-1.52732	0.02	0.085	0.000315762	down
NAPSB	1.11761e-08	-2.76451	0.003	0.047	0.000332711	down
SASH1	1.15948e-08	-2.30219	0.011	0.066	0.000345178	down
HMBS	1.16883e-08	-1.36645	0.017	0.078	0.000347962	down
KRT16P6	1.18327e-08	-3.0797	0.002	0.043	0.000352261	down
TGFBI	1.19768e-08	2.8617	0.109	0.029	0.000356548	up
TMPRSS11B	1.21364e-08	-2.20715	0.011	0.066	0.000361301	down
WLS	1.23281e-08	-1.57299	0.036	0.112	0.000367007	down
AURKB	1.24508e-08	-1.24613	0.026	0.095	0.00037066	down
GALNT5	1.25338e-08	-3.71829	0.001	0.04	0.000373131	down
ZNF503	1.27793e-08	-1.10258	0.014	0.071	0.00038044	down
SOWAHC	1.31393e-08	-2.00657	0.023	0.088	0.000391156	down
AC099560.2	1.32221e-08	2.08769	0.168	0.073	0.000393622	up
RHOD	1.3819e-08	-1.57153	0.018	0.08	0.000411393	down
NR2C2AP	1.39341e-08	-1.04749	0.034	0.109	0.000414817	down
ARHGEF28	1.56956e-08	-2.09334	0.012	0.067	0.000467258	down
EPHA2	1.65683e-08	-2.92158	0.008	0.057	0.000493238	down
ANK3	1.67409e-08	-1.74051	0.019	0.081	0.000498378	down
MDK	1.74073e-08	-1.7479	0.032	0.104	0.000518215	down
PLXNB2	1.85187e-08	-1.07095	0.024	0.09	0.000551302	down
MLST8	1.90737e-08	-1.09786	0.038	0.116	0.000567823	down
SYNPO2	1.91727e-08	-3.37994	0.005	0.048	0.00057077	down
STK17B	1.92944e-08	1.22012	0.491	0.457	0.000574394	up
UBXN6	2.02506e-08	-1.0636	0.027	0.097	0.000602859	down
SEH1L	2.02529e-08	-1.10716	0.029	0.1	0.000602929	down
TRIM16	2.06675e-08	-2.08452	0.014	0.069	0.00061527	down
ZWINT	2.07955e-08	-1.07798	0.033	0.106	0.000619083	down
AC004148.2	2.09737e-08	-1.35324	0.016	0.074	0.000624387	down
AQP1	2.11772e-08	-2.42511	0.005	0.048	0.000630447	down
YAP1	2.19538e-08	-1.60952	0.027	0.095	0.000653565	down
G6PC3	2.2321e-08	-1.37348	0.017	0.076	0.000664496	down
TFCP2L1	2.26783e-08	-2.8229	0.009	0.059	0.000675133	down
RIOK2	2.28566e-08	-1.02634	0.038	0.116	0.000680442	down
FERMT1	2.32032e-08	-1.27049	0.044	0.125	0.000690759	down
TMPRSS11D	2.33905e-08	-2.23043	0.011	0.064	0.000696336	down
DPH7	2.3417e-08	-1.13763	0.014	0.069	0.000697123	down
POLDIP3	2.34968e-08	-1.02975	0.025	0.092	0.000699501	down
SBSN	2.38965e-08	-3.80686	0.003	0.045	0.000711397	down
LRRC45	2.41945e-08	-5.66047	0	0.035	0.00072027	down
THOC3	2.56028e-08	-1.52536	0.037	0.112	0.000762195	down
RMND5B	2.56335e-08	-1.69345	0.007	0.054	0.000763111	down
PLK1	2.59033e-08	-1.46723	0.018	0.078	0.000771141	down
MAPK14	2.64853e-08	-1.13001	0.021	0.085	0.000788467	down
ITSN1	2.75114e-08	-1.9132	0.015	0.071	0.000819016	down
RPUSD1	2.75547e-08	-1.83691	0.011	0.064	0.000820304	down
C2orf54	2.80464e-08	-3.50221	0.001	0.038	0.000834941	down
NUP210	2.88768e-08	-1.0372	0.018	0.078	0.000859663	down
RCN1	3.39627e-08	-1.71354	0.012	0.066	0.00101107	down
HCST	3.64242e-08	1.20182	0.477	0.424	0.00108435	up
PARP6	3.73271e-08	-1.40518	0.012	0.066	0.00111123	down
VARS	3.7339e-08	-1.3566	0.019	0.08	0.00111158	down
TSKU	3.76747e-08	-1.44557	0.02	0.081	0.00112157	down
CBLC	4.1853e-08	-3.13618	0.005	0.047	0.00124596	down
CDCA3	4.23575e-08	-1.5786	0.017	0.074	0.00126098	down
GRHL2	4.34717e-08	-1.93338	0.014	0.067	0.00129415	down
IGSF3	4.8457e-08	-1.61533	0.018	0.076	0.00144257	down
DUOX1	5.05652e-08	-2.79686	0.007	0.052	0.00150533	down
GLCE	5.05676e-08	-1.23239	0.021	0.083	0.0015054	down
LTF	5.11856e-08	-3.98322	0.003	0.043	0.0015238	down
PXMP2	5.41107e-08	-1.98463	0.009	0.057	0.00161087	down
SLC27A6	5.45419e-08	-6.62744	0	0.033	0.00162371	down
BBOX1	5.45419e-08	-6.44281	0	0.033	0.00162371	down
MIF-AS1	5.45419e-08	-6.34203	0	0.033	0.00162371	down
GNA11	5.50295e-08	-2.24998	0.007	0.052	0.00163823	down
BAIAP2	5.5132e-08	-1.29634	0.029	0.097	0.00164128	down
GMDS	5.54438e-08	-1.03663	0.021	0.083	0.00165056	down
RABEPK	5.75705e-08	-1.01783	0.035	0.107	0.00171387	down
SH3RF2	5.91606e-08	-1.54029	0.011	0.062	0.00176121	down
SYT8	6.01602e-08	-2.40483	0.012	0.064	0.00179097	down
NIT1	6.06294e-08	-1.11069	0.028	0.095	0.00180494	down
GRHL3	6.22209e-08	-2.58877	0.002	0.04	0.00185232	down
ROBO2	6.27403e-08	-3.54889	0.001	0.036	0.00186778	down
PDGFC	6.29507e-08	-3.7278	0.001	0.036	0.00187404	down
ERBB2	6.46547e-08	-2.24779	0.012	0.064	0.00192477	down
ATAD3A	7.12396e-08	-2.04572	0.006	0.048	0.0021208	down
SNHG11	7.36021e-08	-1.29031	0.016	0.071	0.00219114	down
KRT6C	7.472e-08	-2.32989	0.023	0.083	0.00222441	down
KANK1	7.72912e-08	-2.10029	0.014	0.066	0.00230096	down
PEX6	7.8166e-08	-2.21943	0.006	0.048	0.002327	down
AJUBA	7.8439e-08	-2.43336	0.008	0.054	0.00233513	down
GJB3	8.1351e-08	-2.17976	0.014	0.066	0.00242182	down
TROAP	8.49756e-08	-1.34706	0.021	0.081	0.00252972	down
TTLL12	8.70206e-08	-1.15141	0.027	0.092	0.0025906	down
SUSD4	8.77102e-08	-1.59771	0.008	0.054	0.00261113	down
LIMK2	9.13048e-08	-1.46002	0.021	0.081	0.00271814	down
CDC45	9.19143e-08	-1.35004	0.014	0.066	0.00273629	down
INPP5K	9.37821e-08	-1.16104	0.026	0.09	0.00279189	down
WDR3	9.57445e-08	-1.00677	0.035	0.106	0.00285031	down
TRIT1	9.60228e-08	-1.26234	0.021	0.081	0.0028586	down
PCP4L1	9.75812e-08	-2.03019	0.005	0.045	0.00290499	down
VPS35L	9.89695e-08	-1.04078	0.017	0.073	0.00294632	down
HSCB	1.04182e-07	-1.07576	0.027	0.092	0.0031015	down
PAWR	1.05938e-07	-1.3343	0.032	0.099	0.00315378	down
C5orf66-AS1	1.09655e-07	-1.98939	0.016	0.069	0.00326444	down
NREP	1.12019e-07	-2.75472	0.007	0.05	0.00333481	down
RGMA	1.128e-07	-3.73703	0.003	0.042	0.00335806	down
LNX1	1.12842e-07	-2.18696	0.009	0.055	0.0033593	down
IRX3	1.21421e-07	-1.33183	0.015	0.067	0.00361469	down
NUP35	1.21996e-07	-1.73033	0.02	0.078	0.00363183	down
CEACAM6	1.22974e-07	-6.09611	0	0.031	0.00366093	down
KRT32	1.22974e-07	-6.44035	0	0.031	0.00366093	down
AKR1B10	1.23569e-07	-1.27341	0.043	0.118	0.00367864	down
RAD51AP1	1.24479e-07	-1.23267	0.036	0.106	0.00370573	down
DAB2IP	1.27981e-07	-1.55357	0.007	0.05	0.00380999	down
FMO2	1.28228e-07	-4.34874	0.002	0.038	0.00381735	down
TRIP13	1.32102e-07	-1.57459	0.016	0.069	0.00393267	down
CENPA	1.32885e-07	-1.35323	0.019	0.076	0.00395599	down
JCHAIN	1.3794e-07	-2.44824	0.012	0.062	0.00410647	down
VIT	1.4126e-07	-3.8184	0.001	0.035	0.00420532	down
KITLG	1.50076e-07	-2.80502	0.006	0.047	0.00446777	down
HSPA2	1.5769e-07	-1.21631	0.054	0.133	0.00469444	down
POLR3H	1.58266e-07	-1.23085	0.021	0.08	0.00471157	down
SMARCA1	1.62325e-07	-2.11709	0.006	0.047	0.0048324	down
COL18A1	1.6963e-07	-1.21054	0.026	0.088	0.00504988	down
EHD2	1.75396e-07	-1.88128	0.008	0.052	0.00522154	down
SPRR3	1.86094e-07	-1.04922	0.294	0.462	0.00554003	down
CTDSPL	1.88794e-07	-2.59075	0.011	0.059	0.0056204	down
MGST1	1.93127e-07	-1.02034	0.065	0.151	0.00574938	down
MMP28	1.96776e-07	-2.33044	0.011	0.059	0.00585802	down
SNAI2	2.01159e-07	-1.47044	0.033	0.099	0.0059885	down
KLRF1	2.06601e-07	-2.59606	0.005	0.043	0.0061505	down
CHID1	2.07386e-07	-1.05749	0.029	0.093	0.00617388	down
BCL11A	2.0863e-07	-1.36134	0.024	0.083	0.00621091	down
TRMT1L	2.12175e-07	-1.06175	0.023	0.081	0.00631644	down
GJB5	2.34297e-07	-1.69819	0.02	0.076	0.00697504	down
CTTN	2.38113e-07	-1.02659	0.043	0.116	0.00708863	down
GPX3	2.40183e-07	-1.09327	0.011	0.059	0.00715024	down
FBXO31	2.56248e-07	-1.67002	0.009	0.054	0.00762851	down
MCAT	2.58415e-07	-2.07226	0.012	0.061	0.00769301	down
ZEB2	2.5852e-07	2.37513	0.14	0.059	0.00769614	up
RIN1	2.58595e-07	-2.54056	0.003	0.04	0.00769839	down
DUSP7	2.59323e-07	-1.2344	0.015	0.066	0.00772006	down
MT1X	2.61236e-07	2.08616	0.616	0.595	0.00777698	up
CTLA4	2.61968e-07	1.95935	0.33	0.249	0.00779879	up
CCDC51	2.66739e-07	-2.01499	0.017	0.069	0.00794083	down
TRMT44	2.69047e-07	-1.56053	0.007	0.048	0.00800952	down
FGF1	2.77347e-07	-6.52145	0	0.029	0.00825661	down
GULP1	2.77347e-07	-5.91569	0	0.029	0.00825661	down
SCNN1B	2.77347e-07	-5.87914	0	0.029	0.00825661	down
BDH1	2.97061e-07	-1.61782	0.016	0.067	0.0088435	down
SFRP2	3.04917e-07	-3.08134	0.002	0.036	0.00907738	down
NIF3L1	3.05844e-07	-1.10505	0.027	0.088	0.00910498	down
LTC4S	3.06396e-07	2.56512	0.131	0.052	0.00912142	up
GCNT2	3.06555e-07	-4.68827	0.001	0.033	0.00912615	down
ALG1	3.23702e-07	-2.1241	0.008	0.05	0.0096366	down
SOX6	3.28577e-07	-2.53983	0.008	0.05	0.00978173	down
DPH2	3.51405e-07	-1.83672	0.008	0.05	0.0104613	down
TLR3	3.55671e-07	-1.68698	0.006	0.045	0.0105883	down
AVPI1	3.63243e-07	-1.84608	0.02	0.074	0.0108138	down
PHYHD1	3.70321e-07	-2.45377	0.011	0.057	0.0110245	down
NECTIN1	4.02999e-07	-1.05393	0.03	0.093	0.0119973	down
CKMT1A	4.20517e-07	-2.07429	0.011	0.057	0.0125188	down
SERINC2	4.25955e-07	-1.16446	0.035	0.1	0.0126807	down
SNCA	4.31633e-07	-2.76297	0.009	0.052	0.0128497	down
GRTP1	4.36482e-07	-2.47487	0.005	0.042	0.0129941	down
PPP1R13L	4.452e-07	-1.00687	0.018	0.071	0.0132536	down
DLL1	4.49616e-07	-2.40697	0.009	0.052	0.0133851	down
CRB3	4.50696e-07	-2.69912	0.009	0.052	0.0134172	down
TAGLN	4.66746e-07	-1.81286	0.015	0.064	0.013895	down
RBPMS	4.82489e-07	-1.48596	0.005	0.042	0.0143637	down
SLC35F2	4.84534e-07	-1.03768	0.026	0.085	0.0144246	down
RGS3	4.92367e-07	-1.01946	0.015	0.064	0.0146578	down
SAA2	4.972e-07	-2.52667	0.007	0.047	0.0148016	down
SSX2IP	4.98633e-07	-1.2825	0.019	0.073	0.0148443	down
PPFIBP1	5.02646e-07	-1.22842	0.045	0.116	0.0149638	down
DOCK1	5.28227e-07	-1.31316	0.016	0.066	0.0157253	down
IGHM	5.31394e-07	-2.17829	0.007	0.047	0.0158196	down
TICAM1	5.48314e-07	-1.48093	0.009	0.052	0.0163233	down
EPN3	5.59385e-07	-2.63736	0.003	0.038	0.0166529	down
BARX2	5.62618e-07	-1.36671	0.012	0.059	0.0167491	down
PAK6	5.6431e-07	-2.7647	0.003	0.038	0.0167995	down
HBA1	5.68125e-07	7.57129	0.057	0.007	0.0169131	up
SPRY1	5.91125e-07	2.61468	0.154	0.074	0.0175978	up
HES2	6.0207e-07	-1.18784	0.016	0.066	0.0179236	down
LRG1	6.12154e-07	-2.25501	0.01	0.054	0.0182238	down
MFGE8	6.24032e-07	-1.69824	0.017	0.067	0.0185774	down
TFAP2B	6.25791e-07	-6.49666	0	0.028	0.0186298	down
SH3YL1	6.38564e-07	-1.00546	0.038	0.106	0.0190101	down
B4GALT7	6.46564e-07	-1.06909	0.016	0.066	0.0192482	down
ALDH6A1	6.56928e-07	-1.25657	0.029	0.09	0.0195568	down
CYP4B1	6.71947e-07	-3.02122	0.002	0.035	0.0200039	down
UBA6-AS1	6.97465e-07	-1.63669	0.01	0.054	0.0207635	down
ULK2	7.06315e-07	-3.62491	0.001	0.031	0.021027	down
AKR1C2	7.26975e-07	-1.13937	0.039	0.106	0.021642	down
NR3C1	7.32175e-07	1.93373	0.258	0.18	0.0217968	up
TUSC3	7.38337e-07	-1.60843	0.018	0.069	0.0219803	down
OSBPL1A	7.52225e-07	-1.19301	0.014	0.061	0.0223937	down
AC016876.1	7.70161e-07	-1.64817	0.006	0.043	0.0229277	down
AKT1S1	7.70839e-07	-1.12254	0.01	0.054	0.0229479	down
EVPL	7.93971e-07	-1.51858	0.019	0.071	0.0236365	down
FCER1A	8.65336e-07	2.46758	0.111	0.042	0.0257611	up
DEPDC1B	9.0051e-07	-1.79205	0.011	0.055	0.0268082	down
SLC4A11	9.35418e-07	-2.43833	0.005	0.04	0.0278474	down
SYTL3	9.63424e-07	1.68459	0.232	0.149	0.0286811	up
AC128657.1	9.64005e-07	7.4054	0.041	0	0.0286984	up
CKMT1B	9.92835e-07	-1.38135	0.021	0.074	0.0295567	down
PIK3C2G	1.04943e-06	-2.29127	0.007	0.045	0.0312417	down
MACROD1	1.14498e-06	-1.24164	0.017	0.066	0.0340861	down
TAB1	1.1639e-06	-1.78424	0.007	0.045	0.0346494	down
XXYLT1	1.22198e-06	-3.19662	0.003	0.036	0.0363783	down
SLC35A2	1.23331e-06	-1.14614	0.012	0.057	0.0367157	down
ALDH3B2	1.29853e-06	-2.26225	0.003	0.036	0.0386572	down
NIPAL2	1.31264e-06	-1.85592	0.019	0.069	0.0390773	down
RAB7B	1.33953e-06	-2.02253	0.01	0.052	0.0398779	down
HBA2	1.34273e-06	5.74347	0.062	0.01	0.0399731	up
FOSB	1.34372e-06	1.42852	0.495	0.498	0.0400025	up
ORC6	1.35722e-06	-1.144	0.033	0.093	0.0404043	down
MSMB	1.36566e-06	-6.02347	0.002	0.033	0.0406557	down
MYBBP1A	1.37661e-06	-1.62082	0.01	0.052	0.0409815	down
TNC	1.38195e-06	-1.08393	0.047	0.116	0.0411407	down
DUOXA1	1.39868e-06	-1.96813	0.01	0.052	0.0416388	down
ITGB6	1.41145e-06	-1.4907	0.01	0.052	0.042019	down
SIM2	1.4129e-06	-5.96718	0	0.026	0.0420622	down
MUC15	1.4129e-06	-6.06631	0	0.026	0.0420622	down
SERTAD4-AS1	1.42142e-06	-4.46185	0.002	0.033	0.0423156	down
PLXNB1	1.45134e-06	-1.75463	0.008	0.047	0.0432064	down
RASSF9	1.46511e-06	-2.59905	0.006	0.042	0.0436163	down
LMF1	1.49764e-06	-2.80247	0.002	0.033	0.0445847	down
ARL4C	1.52212e-06	1.34195	0.368	0.31	0.0453136	up
CREB3L4	1.54198e-06	-1.5949	0.008	0.047	0.0459049	down
COL7A1	1.54701e-06	-1.10571	0.025	0.08	0.0460546	down
GMPPB	1.56482e-06	-1.43208	0.019	0.069	0.0465846	down
LMCD1	1.56562e-06	-1.14055	0.014	0.059	0.0466086	down
PIGV	1.62674e-06	-1.63467	0.006	0.042	0.0484279	down
PPP1R16A	1.63269e-06	-1.01596	0.028	0.085	0.0486053	down

## Sheet: T_cell(IPR_T_B_vs_IPR_T_A)
Table S5 Differentially expressed genes in immune cells due to treatment (T_cell: IPR_T_B_vs_IPR_T_A)
Gene	p_val	avg_log2FC	pct.1	pct.2	p_val_adj	change
RPLP2	1.67858566386942e-219	-2.44632	0.779	0.998	4.99714952133925e-215	down
RPS29	2.57971021275825e-207	-2.0093	0.931	0.999	7.6797973033813e-203	down
RPL13	1.4876946572457e-193	-2.1727	0.753	0.997	4.42886699462045e-189	down
S100A2	7.92444683476002e-188	6.63111	0.484	0.016	2.35910782270806e-183	up
RPL27A	4.46600683710703e-179	-1.93307	0.798	0.996	1.32953023540676e-174	down
RPL30	1.18800718666623e-175	-1.9589	0.789	0.992	3.53669739470538e-171	down
KRT5	3.90181536401394e-163	6.17281	0.425	0.013	1.16157043386695e-158	up
RPS27A	2.32546012484238e-162	-1.70551	0.796	0.995	6.92289479165577e-158	down
KRT14	1.01181332959117e-159	7.36959	0.403	0.009	3.01216828219291e-155	up
MT-RNR2	1.01376432836959e-157	1.74038	1	0.999	3.01797640555628e-153	up
RPL13A	9.58223123991994e-157	-1.70521	0.818	0.996	2.85263024012417e-152	down
MT-RNR1	2.5705072497134e-153	1.57589	1	0.997	7.65240008239679e-149	up
RPS12	1.28296919714572e-150	-1.91402	0.69	0.986	3.81939929990281e-146	down
S100A8	7.01504026432849e-150	5.49906	0.555	0.075	2.08837748669059e-145	up
KRT6A	1.90555521331572e-145	8.20818	0.364	0.008	5.67283787004089e-141	up
RPS27	2.36733683849511e-145	-1.31258	0.97	1	7.04756176819994e-141	down
RPL23A	4.26599558800749e-143	-1.57822	0.804	0.991	1.26998688654983e-138	down
RPL21	4.27723923355492e-140	-1.57817	0.846	0.997	1.2733341198293e-135	down
RPS28	1.56652411913461e-139	-1.88339	0.664	0.97	4.66354230266373e-135	down
RPL10	1.23943836926688e-132	-1.62373	0.723	0.986	3.68980802530751e-128	down
RPL37	1.03835373042723e-127	-1.47223	0.84	0.994	3.09117905548187e-123	down
RPS3	1.72228974157243e-125	-1.39382	0.826	0.994	5.12725656066112e-121	down
RPS21	1.91099660269149e-123	-1.6452	0.715	0.97	5.68903688621257e-119	down
FTH1	4.93741303487794e-120	-1.92647	0.765	0.985	1.46986786048316e-115	down
JUNB	1.94574648696322e-119	-2.53995	0.427	0.888	5.7924872916895e-115	down
RPS16	4.18205355674739e-119	-1.37536	0.81	0.989	1.2449973438437e-114	down
RPL38	2.79989762113094e-118	-1.65415	0.658	0.97	8.33529521810682e-114	down
KRT13	6.0196510042009e-115	9.28056	0.318	0.013	1.79205010395061e-110	up
MT-TE	5.90060547629102e-114	3.76599	0.565	0.134	1.75661025029184e-109	up
RPS23	2.57775802458177e-112	-1.58678	0.66	0.965	7.67398563917994e-108	down
RPL37A	1.81572472668539e-111	-1.34126	0.794	0.985	5.4054125113424e-107	down
RPS3A	1.96368792214038e-109	-1.4557	0.723	0.981	5.8458989442119e-105	down
RPS15A	1.80460934290554e-106	-1.64738	0.617	0.947	5.3723220138298e-102	down
DSP	9.29232930300619e-106	7.99453	0.267	0.005	2.76632643350494e-101	up
RPL14	1.51264336796211e-105	-1.47126	0.678	0.965	4.50313930642319e-101	down
RPL9	3.05809381860909e-102	-1.41434	0.727	0.976	9.10394529799927e-98	down
SFN	7.70044622920084e-102	7.35817	0.265	0.006	2.29242284243309e-97	up
CD52	3.29607769920507e-101	-2.31847	0.563	0.884	9.8124233105335e-97	down
TPT1	2.31619794994785e-100	-1.2488	0.862	0.99	6.89532129699475e-96	down
RPS20	4.69230467678821e-97	-1.34383	0.753	0.968	1.39689910227985e-92	down
HCST	1.25821680068466e-96	-2.79249	0.239	0.754	3.74571141563825e-92	down
RPL28	3.98456602880575e-96	-1.41068	0.713	0.964	1.18620530677547e-91	down
RPL19	3.24610153375785e-93	-1.25211	0.785	0.978	9.66364426599713e-89	down
SPRR1B	1.02006083166308e-91	9.50511	0.229	0.003	3.03672109586099e-87	up
FXYD3	2.65612555066183e-91	5.93794	0.253	0.009	7.90728576432027e-87	up
RPL18	5.76919960437176e-91	-1.44295	0.63	0.945	1.71749072222147e-86	down
RPL11	2.39169845377956e-89	-1.20313	0.826	0.981	7.12008629690176e-85	down
RPL12	4.96802679586195e-87	-1.36193	0.723	0.95	1.4789815771281e-82	down
RPS2	8.06279594009555e-87	-1.05893	0.8	0.99	2.40029435136645e-82	down
FAU	1.19278699548758e-86	-1.32222	0.668	0.953	3.55092688556653e-82	down
UBA52	4.69801289911371e-86	-1.47171	0.634	0.92	1.39859844006615e-81	down
HLA-C	1.09558656764366e-85	-1.36476	0.575	0.933	3.26156121187516e-81	down
RPL3	2.01589797406037e-85	-1.31316	0.666	0.95	6.00132826877773e-81	down
RPL35A	4.94427075215782e-84	-1.19197	0.731	0.976	1.47190940291738e-79	down
HES1	2.46469849206528e-83	4.29362	0.31	0.032	7.33740741087833e-79	up
RPS15	1.79383809786761e-82	-1.20391	0.755	0.969	5.34025601735187e-78	down
RPS25	1.07502433253926e-81	-1.28329	0.696	0.951	3.20034743796937e-77	down
IFI27	2.47894956341564e-80	4.41528	0.395	0.077	7.37983285028835e-76	up
CSTA	7.97090352404324e-80	6.25548	0.249	0.016	2.37293797910767e-75	up
KRT15	1.87648130684089e-79	3.45805	0.269	0.022	5.58628485046532e-75	up
CTLA4	1.44509620165642e-78	3.94842	0.449	0.112	4.30205139233117e-74	up
MT-CO2	5.09635404822843e-78	1.18128	0.994	0.997	1.5171846001576e-73	up
RPL24	2.04027129564377e-77	-1.34617	0.67	0.932	6.07388764713149e-73	down
RPS13	4.03652681730889e-77	-1.24396	0.717	0.957	1.20167403351286e-72	down
MIR205HG	8.93339684373776e-76	4.7465	0.219	0.009	2.65947224038073e-71	up
S100A9	3.84541837426463e-74	3.79451	0.403	0.088	1.14478105001858e-69	up
EIF1	4.36314158000445e-74	-1.18941	0.783	0.96	1.29890724836732e-69	down
CLCA2	2.54409813229669e-73	6.76499	0.182	0.002	7.57378013984726e-69	up
KRT17	2.60514265985513e-73	5.05198	0.219	0.011	7.75550969838871e-69	up
BTG1	1.83639124915012e-72	-1.62646	0.545	0.87	5.46693674871992e-68	down
DSG3	2.19789144460388e-72	8.13491	0.182	0.003	6.54312283058574e-68	up
RPL41	9.39577081026746e-71	-1.06327	0.737	0.964	2.79712097021662e-66	down
S100A14	1.70951704270614e-70	6.78373	0.196	0.007	5.08923223613618e-66	up
MT-ND4L	1.02917790176601e-69	1.32145	0.943	0.858	3.06386261355742e-65	up
MT-ATP8	1.05651605430028e-69	1.61238	0.846	0.657	3.14524829365193e-65	up
CD99	1.22706887132235e-66	-2.05408	0.271	0.7	3.65298402992664e-62	down
CCL5	1.67876066948313e-63	-2.7706	0.334	0.658	4.99767051305126e-59	down
IFI44L	7.54729491599466e-63	4.49962	0.231	0.023	2.24682969649161e-58	up
RPL23	1.81311608545109e-62	-1.02347	0.834	0.963	5.39764658638791e-58	down
CYBA	2.26611553755629e-62	-2.10884	0.174	0.62	6.74622595530508e-58	down
LY6D	2.46578873439835e-62	10.2242	0.154	0.002	7.34065306230388e-58	up
CST7	4.20153939945079e-62	-3.17849	0.136	0.552	1.2507982792165e-57	down
RPL27	1.71442923964638e-61	-1.02458	0.717	0.953	5.10385584642727e-57	down
S100A4	2.66763487786499e-61	-1.27246	0.684	0.917	7.94154903140407e-57	down
JUN	4.70392497380039e-61	-1.4032	0.731	0.936	1.40035846470037e-56	down
RPS9	5.30940276922378e-61	-1.2506	0.609	0.893	1.58060920439792e-56	down
ZFP36	1.23613054579443e-60	-1.72042	0.494	0.827	3.67996063483003e-56	down
CXCR4	1.98111981032055e-60	-2.13543	0.182	0.624	5.89779367532427e-56	down
TXNIP	2.75728244960004e-60	-2.07687	0.249	0.678	8.20842985245933e-56	down
MX1	3.49054263119392e-60	3.17311	0.358	0.084	1.03913454130643e-55	up
TOP2A	1.52697941483386e-58	3.86252	0.241	0.029	4.54581771796039e-54	up
SOX4	1.62619595602495e-58	3.18159	0.306	0.056	4.84118536108627e-54	up
ZFP36L2	1.10689924170353e-57	-2.31413	0.209	0.622	3.2952390425514e-53	down
AKR1B10	8.31814660429268e-57	10.5037	0.136	0.001	2.47631224409793e-52	up
RPL9P9	2.14007878954139e-56	-1.43091	0.316	0.737	6.3710145564647e-52	down
MT-TP	1.18071025569133e-55	2.92976	0.34	0.08	3.5149744311931e-51	up
DSC3	2.09892939504832e-55	8.21172	0.138	0.002	6.24851280905886e-51	up
TP63	3.73901916894547e-55	6.01652	0.152	0.005	1.11310600659507e-50	up
MT2A	4.10586385637687e-55	-2.52141	0.49	0.806	1.22231567004339e-50	down
IER2	4.84912003309708e-55	-2.08641	0.296	0.679	1.443583033853e-50	down
RARRES3	8.06771364385481e-55	-2.70334	0.123	0.525	2.40175835177558e-50	down
S100A16	1.32303214058949e-54	4.57048	0.188	0.015	3.9386666825349e-50	up
RPL41P5	1.5596158838299e-54	-2.2309	0.121	0.532	4.6429764861616e-50	down
CALML3	2.47000431254792e-54	6.311	0.15	0.005	7.35320283845515e-50	up
TACSTD2	8.65744478401622e-54	7.29772	0.144	0.004	2.57732131220163e-49	up
KRT16	1.12876004766017e-53	8.79674	0.134	0.002	3.36031866188432e-49	up
IL32	3.72380430701421e-53	-1.22464	0.512	0.847	1.10857654219813e-48	down
UBC	4.94051746698511e-53	-1.10487	0.688	0.926	1.47079204992147e-48	down
ENO1	6.1925947474783e-53	1.66888	0.688	0.435	1.84353545632429e-48	up
FXYD5	1.42879346507414e-52	-1.69389	0.261	0.662	4.25351814552572e-48	down
CXCL14	1.58558186552776e-52	4.18323	0.217	0.027	4.72027721367615e-48	up
RPL8	1.95802964417894e-51	-1.01512	0.674	0.917	5.82905425072071e-47	down
HLA-E	8.68816810619646e-51	-1.03837	0.555	0.883	2.58646764521469e-46	down
S100A10	9.91153537506509e-51	-1.55096	0.457	0.799	2.95066408115688e-46	down
ENTPD1	3.84868301018109e-50	4.5655	0.18	0.016	1.14575293213091e-45	up
COL3A1	4.15901917222221e-50	3.67626	0.257	0.047	1.23814000757055e-45	up
PNRC1	5.02922072372812e-50	-1.5849	0.3	0.692	1.49719900945386e-45	down
MKI67	1.80423434483617e-48	3.33689	0.255	0.047	5.37120564457728e-44	up
PKM	2.11358527714112e-48	1.84993	0.571	0.292	6.2921433700491e-44	up
NUSAP1	2.4483326300206e-48	3.66455	0.229	0.036	7.28868623957132e-44	up
IFI6	4.57949963824188e-48	2.61311	0.425	0.157	1.36331704230461e-43	up
PERP	4.82718153347713e-47	2.97576	0.332	0.093	1.43705194251614e-42	up
KRT6B	1.73625035734648e-46	9.70842	0.111	0.001	5.16881731382048e-42	up
KRT6C	5.5877066078808e-46	11.0137	0.107	0	1.66346025716611e-41	up
SARAF	7.3192186074632e-46	-1.67194	0.249	0.626	2.17893137944179e-41	down
DSC2	1.13345756379729e-45	7.17507	0.117	0.002	3.37430316742454e-41	up
EEF1B2	4.09003716565201e-45	-1.17801	0.5	0.812	1.2176040642146e-40	down
LAMB3	4.29283640027339e-45	8.12665	0.113	0.002	1.27797739636139e-40	up
VSNL1	5.8054571521945e-45	5.84557	0.128	0.005	1.7282845942083e-40	up
SDC1	1.72553146101512e-44	8.27728	0.109	0.001	5.136907159442e-40	up
EEF1D	1.33400655101844e-43	-1.27283	0.385	0.738	3.97133750238191e-39	down
CCND1	1.43453217655462e-43	4.68335	0.162	0.016	4.27060228960311e-39	up
ADH7	4.43888611106356e-43	8.60571	0.103	0.001	1.32145639526362e-38	up
TPSB2	6.10351719354587e-43	-3.31545	0.032	0.354	1.81701706851861e-38	down
MT-TV	6.52300463507138e-43	3.72984	0.194	0.028	1.94189847986075e-38	up
ALDH3A1	7.38173558954769e-43	4.49841	0.128	0.006	2.19754268500835e-38	up
STAT1	9.67362115478545e-43	2.16249	0.395	0.14	2.87983701777963e-38	up
RPSA	1.23844548562129e-42	-1.00185	0.587	0.859	3.68685221069459e-38	down
MMP1	1.42951634411359e-42	10.4091	0.099	0	4.25567015642614e-38	up
PKP1	8.71916540572916e-42	6.15677	0.115	0.004	2.59569554128557e-37	up
GPX2	1.18709030950553e-41	7.47138	0.105	0.002	3.53396785139797e-37	up
SPP1	6.42819302435655e-41	2.20984	0.235	0.049	1.91367306335094e-36	up
SNHG6	7.51965188742993e-41	-1.93077	0.198	0.54	2.23860036688789e-36	down
SERPINB5	8.70068227897075e-41	5.43564	0.115	0.004	2.59019311444959e-36	up
TUBB	2.27710782437124e-40	1.82312	0.484	0.228	6.77894999315319e-36	up
NQO1	2.63675934029972e-40	4.46829	0.144	0.012	7.84963255607227e-36	up
SPATS2L	3.02087001081322e-40	2.7076	0.289	0.077	8.99313002219095e-36	up
NKG7	9.47632032599398e-40	-3.25871	0.178	0.482	2.82110056104841e-35	down
GBP6	1.00218174740248e-39	7.00925	0.103	0.002	2.98349506201719e-35	up
MPZL2	1.07820284023464e-39	4.95377	0.117	0.005	3.20980985537854e-35	up
JUP	1.12754095770268e-39	4.72974	0.126	0.008	3.35668943108087e-35	up
COL4A1	2.91994976549795e-39	5.07455	0.134	0.01	8.69269045188741e-35	up
S100A7	4.67716953293535e-39	5.89168	0.099	0.002	1.39239336995485e-34	up
RPL22	1.1138877103954e-38	-1.07842	0.439	0.765	3.31604371384712e-34	down
HIST1H1B	1.82661635062256e-38	4.00376	0.182	0.028	5.43783687580335e-34	up
SPRR3	2.70072665753985e-38	5.70242	0.109	0.004	8.04006325949613e-34	up
FOS	3.23239447267918e-38	-1.40187	0.68	0.861	9.62283834516591e-34	down
IL2RA	4.85510909841758e-38	2.98173	0.3	0.091	1.44536597859891e-33	up
IGHG3	1.9495685212772e-37	3.82686	0.237	0.057	5.80386548784223e-33	up
NME1	4.73802064466093e-37	2.30499	0.277	0.076	1.41050874591556e-32	up
ID2	4.88479451583033e-37	-1.37206	0.429	0.727	1.45420332736269e-32	down
KLRB1	6.27306552403985e-37	-2.90347	0.093	0.391	1.86749160650666e-32	down
S100A11	7.0522535458e-37	1.57641	0.66	0.447	2.09945588058466e-32	up
ALOX5AP	8.93365527787097e-37	-1.94142	0.14	0.46	2.65954917622219e-32	down
GZMH	3.23091703955083e-36	-3.88399	0.043	0.321	9.61844002674281e-32	down
FABP5	3.36114858941971e-36	3.06047	0.403	0.171	1.00061393507025e-31	up
XAF1	3.51314141794365e-36	2.37201	0.328	0.113	1.04586220012182e-31	up
JUND	4.56149178878916e-36	-1.3104	0.269	0.62	1.35795610552253e-31	down
PSME2	5.13346637864716e-36	1.57114	0.559	0.312	1.52823294092326e-31	up
CENPF	6.36150169706756e-36	3.41852	0.184	0.031	1.89381905521701e-31	up
IGHG4	6.41540054938933e-36	3.9497	0.346	0.136	1.9098647435532e-31	up
CD8B	6.71216410508964e-36	-4.54832	0.016	0.284	1.99821125408519e-31	down
YWHAE	1.68340603643781e-35	1.72205	0.472	0.231	5.01149977047535e-31	up
IFIT1	1.79101890621383e-35	3.49352	0.15	0.018	5.33186328379857e-31	up
BTG2	1.84702298348815e-35	-1.6221	0.231	0.554	5.49858742184423e-31	down
KRT18	2.05679392259303e-35	3.96733	0.111	0.006	6.12307550755944e-31	up
GZMM	2.67028854122691e-35	-3.22752	0.043	0.323	7.94944898723251e-31	down
CIRBP	4.25141652280297e-35	-1.53896	0.202	0.531	1.26564669883844e-30	down
OAS1	9.78756057629986e-35	2.94889	0.196	0.038	2.91375678356447e-30	up
IFITM2	1.18666010115609e-34	-1.15613	0.555	0.809	3.53268712114168e-30	down
ASPM	1.5474598936432e-34	3.99542	0.15	0.019	4.60678810337581e-30	up
DCN	5.37986999597885e-34	-1.29314	0.158	0.498	1.6015872978029e-29	down
COL17A1	6.24458248130158e-34	4.65388	0.101	0.005	1.85901220468348e-29	up
ISG15	8.91421949104481e-34	2.22754	0.47	0.253	2.65376314248404e-29	up
STMN1	5.36971184755308e-33	1.68488	0.332	0.118	1.59856321701655e-28	up
SERPINB3	6.77709571160207e-33	9.05281	0.079	0.001	2.01754139334394e-28	up
CCNB1	1.41318303902142e-32	3.79537	0.14	0.018	4.20704590716678e-28	up
AKR1C2	1.7384871756967e-32	6.34212	0.095	0.004	5.17547632204907e-28	up
AKR1C1	1.82408832676655e-32	6.31422	0.101	0.006	5.43031094878402e-28	up
CD8A	2.03738043584077e-32	-2.85706	0.059	0.326	6.06528155749798e-28	down
PTGR1	2.53860376273053e-32	4.96427	0.101	0.006	7.55742340164879e-28	up
CXCL1	2.98044735432481e-32	3.85376	0.121	0.012	8.87279177382496e-28	up
SMC2	4.08010754686583e-32	2.66098	0.192	0.04	1.21464801670196e-27	up
TSC22D3	5.17904411831115e-32	-1.62326	0.235	0.544	1.54180143402123e-27	down
C19orf33	6.73139978577848e-32	5.43467	0.087	0.003	2.00393771622625e-27	up
DST	1.14014186730778e-31	2.93338	0.186	0.038	3.39420233897526e-27	up
TRBC2	1.17421020464661e-31	-1.08146	0.536	0.785	3.49562377923295e-27	down
IFI44	1.50117379333438e-31	2.54669	0.227	0.059	4.46899438275646e-27	up
SMC4	1.68692392266207e-31	2.26293	0.336	0.132	5.02197251776499e-27	up
TXNDC17	2.56546770256692e-31	1.87626	0.352	0.141	7.63739735054171e-27	up
FOXP3	3.14733411623738e-31	3.00021	0.178	0.035	9.36961366403868e-27	up
RSAD2	3.30856290921773e-31	4.44328	0.113	0.01	9.84959178074117e-27	up
DNAJB1	3.77362373252603e-31	-1.94921	0.466	0.689	1.123407785173e-26	down
PCLAF	8.34410119034689e-31	2.93778	0.168	0.031	2.48403892436627e-26	up
TTK	8.91063014890878e-31	4.76994	0.115	0.011	2.65269459533014e-26	up
PRDX3	1.06202574247146e-30	2.19759	0.281	0.093	3.16165063533755e-26	up
CTTN	1.54573328146928e-30	4.58681	0.111	0.01	4.60164797893405e-26	up
CD37	1.58346115638061e-30	-1.85255	0.109	0.397	4.71396386254507e-26	down
IL7R	1.60278556437939e-30	-1.7915	0.192	0.485	4.77149262515744e-26	down
GLIPR1	2.10778957614633e-30	-1.86433	0.099	0.38	6.27488956818761e-26	down
RAB10	2.57509985039795e-30	2.17907	0.298	0.106	7.66607225463471e-26	up
CBX3	3.35530696813193e-30	1.22733	0.65	0.477	9.98874884412877e-26	up
UBE2C	3.79978683250506e-30	3.2923	0.134	0.018	1.13119654003676e-25	up
SPDL1	4.77767587716154e-30	2.90813	0.176	0.036	1.42231410863099e-25	up
CTSB	6.4429269660111e-30	1.70876	0.417	0.204	1.9180593577815e-25	up
CD53	8.75373296592291e-30	-1.12105	0.243	0.555	2.60598630395525e-25	down
TFRC	1.22310015954291e-29	2.12406	0.35	0.147	3.64116917495923e-25	up
CD9	4.79895065688057e-29	2.37824	0.302	0.115	1.42864761055334e-24	up
ITGA6	8.78279034132182e-29	2.74726	0.198	0.048	2.61463668461151e-24	up
FAM213A	9.30485540396435e-29	3.31411	0.117	0.014	2.77005545376019e-24	up
LEPROTL1	1.17823580563819e-28	-2.10498	0.126	0.39	3.50760799338489e-24	down
ATP5MF	1.3994466358166e-28	1.26567	0.549	0.336	4.16615263482601e-24	up
DUSP1	1.6993928176453e-28	-1.03025	0.5	0.75	5.05909241813006e-24	down
SEM1	2.8387376794216e-28	1.25339	0.532	0.31	8.45092207163809e-24	up
RPL21P28	3.15355875185548e-28	-1.60168	0.132	0.406	9.38814440427376e-24	down
CFD	5.95439268298102e-28	-4.31206	0.014	0.231	1.77262270172345e-23	down
LGALS7B	8.19662340480539e-28	6.78356	0.077	0.003	2.44013478761056e-23	up
GSTK1	9.15103024890184e-28	-1.57946	0.19	0.468	2.72426170509808e-23	down
EMP3	1.17499059146904e-27	-1.21059	0.318	0.601	3.49794699080333e-23	down
SOX2	1.50604785063727e-27	4.03657	0.079	0.003	4.48350445134715e-23	up
PSMA7	2.03953759262748e-27	1.10515	0.8	0.747	6.071703413252e-23	up
RPL13P12	2.06561802035648e-27	-1.60693	0.154	0.433	6.14934484660125e-23	down
TPX2	2.60425243970266e-27	3.20902	0.148	0.027	7.75285951299483e-23	up
RRM2	2.82665209830093e-27	3.83757	0.111	0.013	8.41494329664186e-23	up
TOMM7	3.51484712194433e-27	-1.12363	0.377	0.652	1.04636998820283e-22	down
CEP55	4.44648787741035e-27	3.45983	0.13	0.02	1.32371944110506e-22	up
TXN	6.90959642063874e-27	1.5672	0.63	0.48	2.05698685442415e-22	up
EMP2	7.53691344579285e-27	2.975	0.117	0.015	2.24373913281253e-22	up
ATP5ME	9.4047059393964e-27	1.12179	0.571	0.372	2.79978095815831e-22	up
CLDN4	1.04126567660934e-26	7.10324	0.067	0.001	3.09984791926602e-22	up
UQCR10	1.09272123561869e-26	1.16093	0.532	0.315	3.25303111843683e-22	up
VAMP2	1.23899346399077e-26	-2.01634	0.085	0.334	3.68848354230052e-22	down
FOSB	1.34546727261324e-26	-1.44713	0.33	0.619	4.00545607056963e-22	down
TGFB1	1.49359133118557e-26	-2.51154	0.04	0.269	4.44642139293944e-22	down
MRPL51	1.8723344289531e-26	1.58866	0.377	0.174	5.57393959499337e-22	up
MYADM	2.55037401346791e-26	-1.90361	0.073	0.318	7.59246343809398e-22	down
IFNG	2.80682209285842e-26	-2.44031	0.115	0.362	8.35590937043952e-22	down
LGALS7	3.6082473653159e-26	6.52381	0.073	0.003	1.07417524065454e-21	up
CD48	3.8729312959348e-26	-1.43723	0.206	0.482	1.15297164679979e-21	down
CDK1	4.30845782563095e-26	3.29345	0.111	0.014	1.28262789469033e-21	up
TIMM8B	5.27905452403729e-26	1.84283	0.285	0.106	1.5715745318059e-21	up
LAMB1	5.90294758312411e-26	5.44192	0.079	0.004	1.75730749549605e-21	up
PTPRZ1	6.3442836070906e-26	4.93727	0.079	0.004	1.88869322983087e-21	up
DAPL1	7.39770349823333e-26	4.23431	0.087	0.006	2.20229633142406e-21	up
PSMB5	9.20201722351715e-26	2.05612	0.213	0.061	2.73944052744105e-21	up
ICOS	9.69574839574838e-26	2.31854	0.304	0.126	2.88642429741429e-21	up
ETS1	1.01227180070657e-25	-1.02025	0.36	0.642	3.01353315070347e-21	down
XCL1	1.06692287807441e-25	-3.13601	0.047	0.266	3.17622940802751e-21	down
CKAP5	1.66151904388047e-25	2.58299	0.182	0.047	4.94634219363217e-21	up
EHF	2.56890538238555e-25	7.53011	0.061	0.001	7.64763132336179e-21	up
KNL1	2.63185404702367e-25	4.05916	0.117	0.017	7.83502949798946e-21	up
HIST1H2AJ	2.64340279474357e-25	3.90608	0.126	0.021	7.86941011995159e-21	up
OAS3	3.53103248505214e-25	3.15292	0.138	0.025	1.05118837080002e-20	up
SNHG5	3.74204489669509e-25	-1.17289	0.302	0.567	1.11400676574613e-20	down
CD96	4.01526048128436e-25	-1.12064	0.215	0.494	1.19534304527835e-20	down
NOP53	4.02067341179524e-25	-1.4856	0.138	0.398	1.19695447469144e-20	down
MT-TI	4.12120445599835e-25	4.4329	0.085	0.006	1.22688256655071e-20	up
TRIM29	4.18606241461628e-25	4.9576	0.077	0.004	1.24619078083127e-20	up
DLGAP5	5.99626597173687e-25	3.45239	0.115	0.017	1.78508837978607e-20	up
CKS1B	6.6236513673348e-25	2.21014	0.186	0.048	1.97186101205557e-20	up
TAGLN2	7.05384640906026e-25	-1.14458	0.417	0.665	2.09993007597724e-20	down
NR4A2	7.07537457885536e-25	-1.74775	0.146	0.401	2.10633901212524e-20	down
MAL2	7.7508556679232e-25	8.70024	0.057	0	2.30742973234074e-20	up
MMP12	7.7508556679232e-25	9.38025	0.057	0	2.30742973234074e-20	up
MMP3	7.7508556679232e-25	9.70722	0.057	0	2.30742973234074e-20	up
HEXIM1	1.00439186463459e-24	-1.43542	0.176	0.439	2.99007458101717e-20	down
SLIRP	1.15023843757543e-24	1.58739	0.342	0.154	3.42425982866206e-20	up
EIF2AK2	1.33383926595378e-24	1.88575	0.287	0.112	3.97083949474441e-20	up
CXADR	2.32543780221018e-24	5.10857	0.071	0.003	6.9228283371797e-20	up
ITGB2	2.7674007662372e-24	-1.29665	0.178	0.447	8.23855208108814e-20	down
RGS2	3.03952724931897e-24	-1.41224	0.227	0.495	9.04867262122257e-20	down
BIRC5	3.96560620528752e-24	3.10846	0.121	0.02	1.1805609673141e-19	up
GPSM3	4.14424871146192e-24	-1.55516	0.109	0.357	1.23374284140221e-19	down
CDKN3	4.6225619864291e-24	2.8975	0.13	0.023	1.37613670335994e-19	up
AL138785.1	4.88232682312246e-24	-3.01592	0.022	0.221	1.45346869524356e-19	down
HSBP1	5.00649638364631e-24	1.77892	0.269	0.101	1.49043397341151e-19	up
KLK10	5.55976237917021e-24	6.65201	0.063	0.002	1.65514126027897e-19	up
EPCAM	5.64236751763078e-24	6.65186	0.063	0.002	1.67973280999868e-19	up
IFIT3	5.70893850124147e-24	2.14734	0.16	0.037	1.69955099181958e-19	up
ECHS1	6.06161997729565e-24	1.83556	0.289	0.117	1.80454426724091e-19	up
HSPD1	9.445339877072e-24	1.21944	0.512	0.321	2.81187768140433e-19	up
COL4A2	1.0567439866025e-23	4.59226	0.083	0.007	3.14592684811564e-19	up
GJB2	1.39821406011679e-23	5.35459	0.069	0.003	4.16248325696769e-19	up
SYTL3	1.41284392743299e-23	-1.84139	0.117	0.356	4.20603637196801e-19	down
IGLC3	1.50668705481582e-23	3.00403	0.186	0.055	4.4854073621867e-19	up
SGO2	3.30867243247366e-23	3.91555	0.111	0.017	9.8499178314741e-19	up
H1F0	4.10719772797353e-23	3.01717	0.113	0.018	1.22271276361772e-18	up
HMGN2	4.67321012277639e-23	1.62168	0.389	0.204	1.39121465355053e-18	up
KRT19	4.99787812389639e-23	4.1059	0.093	0.011	1.48786831748396e-18	up
KLF5	5.06687821122055e-23	2.71023	0.132	0.025	1.50840964348036e-18	up
SOX15	5.96616411043618e-23	3.60174	0.085	0.008	1.77612705567685e-18	up
GJA1	6.74483092657287e-23	3.09324	0.101	0.014	2.00793616684074e-18	up
SAA1	7.32896242863982e-23	6.15469	0.065	0.003	2.18183211500607e-18	up
PLS3	7.45650303062735e-23	2.77266	0.111	0.017	2.21980095221776e-18	up
CENPE	8.83667045571326e-23	3.24151	0.142	0.031	2.63067679466584e-18	up
PITX1	9.04308827461635e-23	4.49147	0.065	0.003	2.69212737935329e-18	up
SLC2A3	9.47899814700676e-23	-1.44613	0.146	0.396	2.82189774836391e-18	down
PTPRF	9.72716746895001e-23	5.62661	0.071	0.004	2.89577775550642e-18	up
CTSW	1.22811299934342e-22	-2.11031	0.075	0.286	3.65609239904537e-18	down
CST3	1.33940748355134e-22	-1.49149	0.166	0.411	3.98741607853233e-18	down
EIF2S2	1.34349916635321e-22	1.16233	0.466	0.269	3.9995970182335e-18	up
TPSAB1	1.49419377768087e-22	-3.37855	0.012	0.193	4.44821487615594e-18	down
IL1R2	1.64566095407466e-22	3.40879	0.13	0.026	4.89913266028027e-18	up
PPDPF	1.67951634746602e-22	-1.05725	0.306	0.567	4.99992016640635e-18	down
DDX60	1.84224100497049e-22	2.20972	0.164	0.042	5.48435147179716e-18	up
CKAP2L	1.95903937309234e-22	4.07363	0.093	0.011	5.8320602136959e-18	up
CCL20	3.32472181347166e-22	1.50431	0.184	0.052	9.89769683870514e-18	up
PARP8	4.73780656510848e-22	-1.49701	0.089	0.316	1.41044501443279e-17	down
LAD1	5.45182797291499e-22	5.20555	0.063	0.003	1.62300918753679e-17	up
TPI1	5.47714366581735e-22	1.05586	0.619	0.458	1.63054566931383e-17	up
ATP5PF	5.59996175324378e-22	1.12239	0.52	0.342	1.66710861394067e-17	up
MGST1	7.85047578806791e-22	3.06139	0.119	0.022	2.33708664210782e-17	up
ENAH	7.87035370792221e-22	4.27752	0.071	0.005	2.34300429884844e-17	up
NCKAP1	8.254890092625e-22	3.20038	0.105	0.016	2.45748078057446e-17	up
TPD52L1	8.31832978253569e-22	4.30193	0.067	0.004	2.47636677626087e-17	up
U2SURP	1.11354109465857e-21	1.31927	0.411	0.22	3.31501183879856e-17	up
LAPTM4B	1.54091604510728e-21	3.13969	0.097	0.014	4.58730706628438e-17	up
NTS	1.75616805953879e-21	7.23663	0.057	0.002	5.22811231324699e-17	up
NFKBIA	2.00605044314036e-21	-1.01371	0.731	0.836	5.97201216922885e-17	down
CA12	2.38617067438221e-21	6.20052	0.059	0.002	7.10363009763582e-17	up
FGFBP1	3.40136586945403e-21	5.17479	0.061	0.003	1.01258661933647e-16	up
FAT1	4.00280319205338e-21	5.56771	0.067	0.004	1.19163451027429e-16	up
RND3	4.89663432862548e-21	4.34412	0.069	0.005	1.45772803963181e-16	up
EFNA1	5.0179050347989e-21	4.39559	0.065	0.004	1.49383032885963e-16	up
TRGC2	7.68645618053278e-21	-3.49832	0.02	0.194	2.28825800494461e-16	down
DHCR24	8.38889941500167e-21	3.97517	0.079	0.008	2.497375355846e-16	up
TSPYL2	9.63649862908952e-21	-1.67743	0.095	0.311	2.86878564187995e-16	down
NUF2	1.06845219761971e-20	2.99818	0.113	0.021	3.18078219231389e-16	up
XCL2	1.09750414842976e-20	-3.25332	0.047	0.233	3.2672698498754e-16	down
SPINK5	1.19876137603091e-20	8.91738	0.047	0	3.56871261644401e-16	up
NET1	1.48067700323728e-20	3.38531	0.097	0.015	4.40797543863738e-16	up
PTTG1	1.93314993976779e-20	1.6429	0.328	0.159	5.75498737068871e-16	up
MRPL27	1.96409596573766e-20	1.91154	0.182	0.056	5.84711369000102e-16	up
BST2	2.03805836711325e-20	1.65698	0.334	0.167	6.06729975889615e-16	up
CDKN1B	2.24220540205114e-20	-1.00341	0.198	0.446	6.67504548190625e-16	down
RBFOX2	2.56235013444412e-20	4.69318	0.067	0.005	7.62811635024014e-16	up
IL1RN	2.62631995911349e-20	3.60262	0.093	0.014	7.81855451828085e-16	up
CCDC85B	3.20976737910726e-20	-2.42301	0.04	0.223	9.5554774876023e-16	down
SERPINB4	4.98362603720287e-20	7.42085	0.051	0.001	1.4836254712753e-15	up
MCM4	5.14842736015142e-20	2.64994	0.144	0.036	1.53268682511708e-15	up
SGO1	5.38631399545466e-20	3.92285	0.089	0.012	1.60350567644685e-15	up
AL365357.1	6.72309940528332e-20	-2.29946	0.026	0.202	2.00146669295284e-15	down
RHCG	8.23284181917255e-20	9.25629	0.045	0	2.45091700956767e-15	up
GADD45B	1.27140480230842e-19	-1.17917	0.372	0.594	3.78497209647216e-15	down
KRTCAP3	1.35970031015285e-19	2.85225	0.055	0.002	4.04782782332503e-15	up
RGCC	1.41785327349281e-19	-1.70194	0.123	0.334	4.22094919518809e-15	down
EIF3K	1.52146541867358e-19	-1.07206	0.275	0.5	4.52940255139126e-15	down
MARCKS	1.7980672831459e-19	2.59428	0.117	0.024	5.35284630192535e-15	up
RBL2	1.82933883055675e-19	-1.08977	0.152	0.38	5.44594169856746e-15	down
KIF18A	1.85055952224048e-19	4.01016	0.077	0.009	5.50911569770991e-15	up
CDCA8	1.92470607441453e-19	3.67084	0.089	0.013	5.72984998353207e-15	up
ESCO2	2.10339851732791e-19	3.78823	0.093	0.015	6.26181738608518e-15	up
BUB1	2.5160560339062e-19	3.20926	0.097	0.016	7.49029881293877e-15	up
AL590867.2	2.68943048863801e-19	-1.90565	0.071	0.262	8.00643456467536e-15	down
PSMA2	2.97576245839158e-19	1.60625	0.302	0.146	8.85884483863174e-15	up
CTNNA1	3.17737070291788e-19	2.18077	0.178	0.057	9.45903258258654e-15	up
HLA-F	3.48319096941425e-19	-1.02655	0.229	0.465	1.03694595159462e-14	down
MYOF	4.43748221993474e-19	3.94961	0.079	0.01	1.32103845687457e-14	up
GZMK	5.008946065731e-19	-2.55674	0.051	0.227	1.49116324376812e-14	down
YARS	5.0396732573238e-19	1.88063	0.255	0.109	1.5003107287053e-14	up
SCEL	5.65053240960812e-19	8.85956	0.043	0	1.68216349834034e-14	up
KRT4	5.65053240960812e-19	9.92661	0.043	0	1.68216349834034e-14	up
PPA1	5.68757745180215e-19	1.71557	0.304	0.148	1.6931918074015e-14	up
IRF6	5.75347361698895e-19	4.73772	0.051	0.002	1.71280909577761e-14	up
MYO1B	5.98972771549896e-19	3.49586	0.079	0.01	1.78314194090404e-14	up
KIF11	6.03126825287156e-19	2.82133	0.117	0.025	1.79550855887986e-14	up
CXCL10	6.04946581481019e-19	5.11034	0.051	0.002	1.80092597306899e-14	up
JPT1	6.81556099827576e-19	1.42959	0.35	0.185	2.02899250918669e-14	up
LAMC2	7.02442641702319e-19	6.69307	0.053	0.002	2.0911717443478e-14	up
CD63	7.12527854231921e-19	-1.12953	0.261	0.491	2.12119542204843e-14	down
PIK3R1	7.32503656092297e-19	-1.28935	0.192	0.416	2.18066338418677e-14	down
PSMA4	7.41976147750366e-19	1.20585	0.411	0.234	2.20886299185284e-14	up
ZNRF1	7.49053114769319e-19	3.29743	0.117	0.026	2.22993112266826e-14	up
ITGA2	9.02817822074208e-19	4.2477	0.065	0.005	2.68768865631492e-14	up
RNF213	9.2958207821132e-19	1.51843	0.466	0.308	2.7673658468351e-14	up
GGCT	9.67153799378284e-19	2.25007	0.164	0.05	2.87921686074915e-14	up
ITGB4	1.0142208872096e-18	5.38986	0.059	0.004	3.01933558122297e-14	up
PLOD2	1.02253388475937e-18	4.62153	0.055	0.003	3.04408337492865e-14	up
DUSP4	1.12930725392394e-18	2.12643	0.245	0.104	3.36194769493157e-14	up
NDUFA13	1.24573164847121e-18	1.4927	0.362	0.197	3.70854311749878e-14	up
ANO1	1.29667245934904e-18	7.06356	0.045	0.001	3.8601939114821e-14	up
ANXA2	1.29725678241875e-18	1.25656	0.573	0.449	3.86193344126061e-14	up
ELF3	1.37499455055721e-18	5.29569	0.045	0.001	4.09335877700881e-14	up
CKAP2	1.5442980159749e-18	1.90923	0.217	0.082	4.59737519355729e-14	up
BEX3	1.6902981225613e-18	1.91914	0.174	0.055	5.032017510865e-14	up
HLA-DRB1	1.87947192083315e-18	-1.38666	0.225	0.445	5.59518790832029e-14	down
SPINT2	2.35124936872241e-18	1.97017	0.172	0.054	6.99966937068661e-14	up
IFI16	2.98674358967532e-18	1.01101	0.545	0.387	8.89153566646342e-14	up
CCL11	3.30036782621547e-18	4.08162	0.067	0.006	9.82519501864347e-14	up
TMX4	3.79053146444645e-18	-1.60516	0.085	0.278	1.12844121696571e-13	down
NR3C1	3.9861700213357e-18	-1.32007	0.164	0.38	1.18668281535164e-13	down
ADGRE5	4.4487158454194e-18	-1.48126	0.103	0.304	1.32438270718135e-13	down
NCAPG	4.61022455668897e-18	3.5892	0.089	0.015	1.37246385052631e-13	up
CNIH4	5.10877834482952e-18	1.60156	0.221	0.084	1.52088331325575e-13	up
KRT8	5.12573592943376e-18	3.57857	0.065	0.006	1.52593158619243e-13	up
HELLS	5.74742873018007e-18	2.39441	0.156	0.048	1.71100953297461e-13	up
SCAND1	5.7489403854024e-18	-1.8681	0.097	0.284	1.71145955273429e-13	down
IGKC	6.20685510799005e-18	2.23516	0.35	0.202	1.84778076564864e-13	up
PAWR	6.86308837444536e-18	4.83904	0.057	0.004	2.04314140907238e-13	up
KIF20B	6.90829603268185e-18	2.18865	0.206	0.079	2.05659972892939e-13	up
FERMT1	7.0593979837259e-18	4.624	0.055	0.003	2.1015827797552e-13	up
HSD17B11	7.73854770445093e-18	-2.58714	0.043	0.206	2.30376565161504e-13	down
AC109326.1	7.82720878364869e-18	-2.34026	0.065	0.238	2.33016005489222e-13	down
CCT5	8.67464447575605e-18	1.37706	0.338	0.179	2.58244166043258e-13	up
ANXA8	8.70315119929846e-18	7.82937	0.043	0.001	2.59092811203115e-13	up
LYPD3	8.73073865332506e-18	3.6243	0.083	0.012	2.59914089709487e-13	up
GTSE1	1.03980906673319e-17	3.77302	0.069	0.008	3.09551159166469e-13	up
PARP9	1.09562420967016e-17	2.23971	0.182	0.064	3.26167327218806e-13	up
GPR65	1.09764710822416e-17	-1.50285	0.117	0.313	3.26769544118332e-13	down
ZNF117	1.15450167693432e-17	3.64954	0.069	0.008	3.43695149223347e-13	up
DNPH1	1.31935476169633e-17	1.76571	0.215	0.084	3.92771912556999e-13	up
SPARC	1.35700791719529e-17	2.65145	0.176	0.062	4.03981256949037e-13	up
IRF1	1.39281138877232e-17	-1.21955	0.239	0.458	4.14639950437519e-13	down
HMMR	1.45282108308129e-17	3.46136	0.093	0.017	4.32504836433301e-13	up
ZNF331	1.63355197776267e-17	-1.57964	0.111	0.31	4.86308423779948e-13	down
FGFR3	1.65242781517022e-17	5.78637	0.045	0.001	4.91927760576173e-13	up
GNG12	1.6613312740568e-17	3.40004	0.075	0.01	4.94578320286708e-13	up
MZT2B	1.78205542273769e-17	-1.50427	0.14	0.338	5.3051789934901e-13	down
PCNA	1.82557067471037e-17	1.83216	0.267	0.123	5.43472389861277e-13	up
H2AFZ	1.89824040889197e-17	1.22363	0.534	0.395	5.6510616972714e-13	up
FCRL6	2.3988703633909e-17	-4.69916	0.01	0.149	7.14143707181471e-13	down
MAOA	2.42356932485695e-17	5.68661	0.047	0.002	7.21496588009914e-13	up
UBE2T	2.9402557785314e-17	2.97087	0.101	0.021	8.75314145268798e-13	up
BCL11A	3.29979412842141e-17	5.1239	0.049	0.002	9.82348712031053e-13	up
FCMR	3.49910847270142e-17	-1.94636	0.034	0.196	1.04168459232321e-12	down
DSG2	3.55424972699033e-17	4.99199	0.057	0.004	1.05810014372502e-12	up
AHNAK2	3.97166611094361e-17	4.34615	0.057	0.004	1.18236500122791e-12	up
AREG	4.3037233649908e-17	-3.78801	0.047	0.204	1.28121844575776e-12	down
FSCN1	4.34518848763299e-17	2.6713	0.091	0.016	1.29356261276834e-12	up
ABHD17A	5.06229083510436e-17	-2.10629	0.043	0.205	1.50704398161057e-12	down
TUBA1B	5.38625621289721e-17	1.21697	0.549	0.43	1.6034884745795e-12	up
RSRP1	6.74369543059952e-17	-1.0273	0.245	0.474	2.00759812968948e-12	down
NMT1	7.03042239711629e-17	1.70949	0.213	0.084	2.09295674762152e-12	up
PLAC8	7.29533370804895e-17	-2.68826	0.036	0.191	2.17182084488617e-12	down
TK1	7.69920251849663e-17	2.76864	0.109	0.025	2.29205258975645e-12	up
MMP14	8.39522513721475e-17	3.84212	0.065	0.007	2.49925852334883e-12	up
SCD	8.61301168758007e-17	3.2713	0.083	0.014	2.56409357939259e-12	up
CCND2	9.35927859520309e-17	1.58368	0.36	0.214	2.78625723779196e-12	up
HIST1H4C	9.87453850397941e-17	2.28545	0.607	0.525	2.93965011263467e-12	up
PRDX1	1.0482603856439e-16	1.16549	0.492	0.343	3.12067116806188e-12	up
EIF3F	1.1156454883994e-16	-1.30014	0.126	0.323	3.32127661896502e-12	down
EPSTI1	1.13919064927191e-16	1.81879	0.233	0.101	3.39137056288247e-12	up
SYTL2	1.2392825846349e-16	-2.07877	0.036	0.192	3.6893442544581e-12	down
LINC01871	1.42999150874337e-16	-1.12112	0.154	0.358	4.25708472152902e-12	down
LGALS3BP	1.48750161688852e-16	2.43558	0.119	0.03	4.42829231347714e-12	up
APP	1.64776725044479e-16	2.56037	0.15	0.047	4.90540310457413e-12	up
SIGIRR	1.67661310005224e-16	-2.42746	0.043	0.198	4.99127719885552e-12	down
SMAP2	1.78617327334211e-16	-1.25363	0.162	0.367	5.31743783473945e-12	down
MTHFD1	1.90021962785633e-16	2.28508	0.136	0.039	5.6569538321283e-12	up
SEPT10	1.90377859380488e-16	2.23361	0.077	0.011	5.66754887375714e-12	up
CLDN7	2.07245938295607e-16	3.57553	0.059	0.005	6.16971158306022e-12	up
SAMD9L	2.3155840833143e-16	1.98204	0.215	0.089	6.89349381602668e-12	up
HSPA1B	2.34615634108853e-16	-1.23172	0.368	0.551	6.98450742742056e-12	down
KIF23	2.59048751506839e-16	3.81532	0.077	0.012	7.71188133235859e-12	up
CDCP1	2.60626363120025e-16	4.55487	0.051	0.003	7.75884683008313e-12	up
PFN2	2.60668771061361e-16	4.18319	0.055	0.004	7.7601093144967e-12	up
CENPN	2.65079959799103e-16	2.77617	0.093	0.018	7.8914304032193e-12	up
EMB	3.25845796655531e-16	-1.04981	0.14	0.348	9.70042936643515e-12	down
HSPA4L	4.06559178251223e-16	7.68767	0.038	0.001	1.21032667365389e-11	up
SLC12A8	4.1291928838388e-16	6.35728	0.038	0.001	1.22926072151881e-11	up
FAM111B	4.40824512690933e-16	3.5497	0.075	0.011	1.31233457428091e-11	up
BRCA1	4.70513773772437e-16	3.13715	0.087	0.016	1.40071950452054e-11	up
TRBC1	5.14450616921936e-16	-1.16256	0.314	0.508	1.5315194865766e-11	down
NDUFA12	6.96486074528395e-16	1.1292	0.379	0.22	2.07343904387103e-11	up
PRKDC	7.04498833955486e-16	1.4691	0.304	0.158	2.09729302868548e-11	up
ATP2A2	7.34094851823039e-16	2.18345	0.16	0.055	2.18540037387719e-11	up
CENPW	7.62133896992414e-16	2.4155	0.099	0.022	2.26887261134642e-11	up
BASP1	8.30903801979188e-16	3.82005	0.067	0.009	2.47360061849204e-11	up
PAK1IP1	8.44761071445053e-16	1.90728	0.138	0.041	2.51485370969192e-11	up
CIP2A	8.97583121836233e-16	3.27478	0.081	0.014	2.67210495370646e-11	up
GMNN	9.30884128846342e-16	1.80323	0.17	0.06	2.77124205157556e-11	up
ALYREF	1.01196809036567e-15	2.98375	0.091	0.018	3.01262900501858e-11	up
TMPRSS11D	1.02579644683605e-15	6.0312	0.043	0.002	3.05379602223091e-11	up
NTRK2	1.04588465837416e-15	4.3609	0.065	0.008	3.11359862797987e-11	up
PLAT	1.06321606705655e-15	3.09812	0.081	0.014	3.16519423162735e-11	up
ASS1	1.08482323156358e-15	5.31104	0.043	0.002	3.22951876036479e-11	up
RNF125	1.10912255130255e-15	-1.51245	0.053	0.213	3.3018578352277e-11	down
SLC7A11	1.11557889390128e-15	4.98636	0.043	0.002	3.32107836714411e-11	up
HLA-DPB1	1.1323058258962e-15	-1.20221	0.162	0.358	3.37087444369298e-11	down
YBX3	1.13506777184521e-15	1.49919	0.221	0.091	3.37909675678319e-11	up
KIAA1217	1.15927097211276e-15	4.29883	0.055	0.005	3.45114968397969e-11	up
GPR87	1.24854559066537e-15	7.99579	0.034	0	3.71692022341082e-11	up
LITAF	1.30190831342809e-15	-1.23646	0.15	0.339	3.87578104907542e-11	down
SELENOW	1.34652344198072e-15	-1.07718	0.261	0.455	4.00860028677659e-11	down
CALR	1.56652006952486e-15	1.21538	0.409	0.257	4.6635302469755e-11	up
SKAP1	1.58856218327977e-15	-1.23461	0.109	0.295	4.72914961962389e-11	down
CCT6A	1.7467888124731e-15	1.35112	0.322	0.176	5.20019029473242e-11	up
GPNMB	1.75761542512369e-15	2.44304	0.164	0.058	5.23242112059322e-11	up
TNFRSF9	2.07709555546364e-15	2.10457	0.188	0.075	6.18351346861527e-11	up
ADAR	2.14906861300841e-15	1.69012	0.261	0.129	6.39777726092604e-11	up
NDUFB3	2.17056795104465e-15	1.07424	0.364	0.213	6.46178079025993e-11	up
ECT2	2.30706406538091e-15	3.25586	0.077	0.013	6.86812972263898e-11	up
GPR171	2.56542904852151e-15	-1.52265	0.059	0.218	7.63728227744854e-11	down
AC131206.1	2.77506583818097e-15	7.59135	0.036	0.001	8.26137100026474e-11	up
NPM3	2.78248238207847e-15	2.01953	0.115	0.03	8.2834500514476e-11	up
NFIB	2.84526984300014e-15	3.39298	0.067	0.009	8.47036832261141e-11	up
TNFRSF18	3.5925756988673e-15	1.56085	0.243	0.113	1.0695097855528e-10	up
IFIH1	3.62956879805018e-15	2.21754	0.148	0.049	1.08052263117954e-10	up
ATP2B1-AS1	3.67236114918783e-15	-3.63804	0.016	0.145	1.09326191411322e-10	down
CA2	3.72955918400823e-15	2.38693	0.067	0.009	1.11028976907925e-10	up
LYAR	3.83643346334223e-15	-2.07285	0.087	0.245	1.14210624203698e-10	down
NDUFC1	4.00049638616635e-15	1.07848	0.322	0.172	1.19094777416172e-10	up
KIF14	4.04251871365107e-15	4.44601	0.057	0.006	1.20345782105392e-10	up
HIST1H3B	4.39911172039586e-15	3.40801	0.079	0.014	1.30961555916185e-10	up
CDC20	4.51726229109618e-15	2.4849	0.093	0.02	1.34478898405933e-10	up
PCED1B-AS1	4.67946145738806e-15	-1.17169	0.231	0.428	1.39307567586443e-10	down
GBP1	4.69621828209856e-15	1.43715	0.255	0.121	1.39806418258074e-10	up
ARPC1A	4.81962338415436e-15	2.47846	0.123	0.035	1.43480188146275e-10	up
ZBED2	4.98704267560156e-15	3.16202	0.057	0.006	1.48464260452658e-10	up
COL5A2	5.17116048563722e-15	4.06704	0.063	0.008	1.5394544765742e-10	up
EGFR	5.1889320151063e-15	2.51455	0.093	0.02	1.54474506089715e-10	up
ARHGEF1	5.37441788248103e-15	-1.51728	0.075	0.241	1.5999642036146e-10	down
SNORD3A	7.23748721997235e-15	-1.54872	0.091	0.256	2.15459994538577e-10	down
CCR1	7.77973299270079e-15	3.02126	0.089	0.019	2.31602651192703e-10	up
CXCL6	8.55705427393866e-15	8.73209	0.032	0	2.54743505735154e-10	up
RHOV	8.55706028465557e-15	8.26236	0.032	0	2.54743684674196e-10	up
SOX9	8.55706028465557e-15	8.31183	0.032	0	2.54743684674196e-10	up
WDR72	8.55706028465557e-15	8.2533	0.032	0	2.54743684674196e-10	up
LMNA	8.62599344215547e-15	-1.86215	0.14	0.306	2.56795824772968e-10	down
LIMD2	8.75643074058469e-15	-1.20123	0.15	0.333	2.60678943147206e-10	down
GLRX3	8.98249471810446e-15	1.62235	0.194	0.079	2.6740886775797e-10	up
CITED2	9.15265469762865e-15	-1.21583	0.146	0.331	2.72474530348405e-10	down
ITGB8	9.6083156006074e-15	3.51375	0.061	0.008	2.86039555430082e-10	up
CDH1	1.02718431856627e-14	4.32411	0.045	0.003	3.0579277163718e-10	up
NOTCH3	1.04784670227438e-14	4.03786	0.047	0.003	3.11943963267083e-10	up
PAICS	1.09709144949881e-14	2.23567	0.136	0.043	3.26604124515796e-10	up
FKBP1A	1.13919503754072e-14	1.47913	0.312	0.176	3.39138362675873e-10	up
UBE2S	1.27185567496238e-14	-2.07218	0.053	0.198	3.78631434436299e-10	down
TTF2	1.49996747558777e-14	2.45164	0.13	0.04	4.46540317482479e-10	up
CCNA2	1.61216459909273e-14	3.39966	0.077	0.014	4.79941401149905e-10	up
KIF4A	1.62825671368986e-14	4.10747	0.057	0.006	4.8473202366547e-10	up
DDX1	1.94021243680776e-14	1.33068	0.237	0.107	5.77601242437669e-10	up
CTSC	1.96734186927805e-14	1.22612	0.449	0.306	5.85677674484074e-10	up
MRPL13	2.29641664473312e-14	1.38366	0.213	0.091	6.8364323513705e-10	up
PDIA6	2.43052438349078e-14	1.12641	0.393	0.245	7.23567108965205e-10	up
RPL13AP5	2.59555281366009e-14	-1.39296	0.089	0.251	7.7269607262661e-10	down
ASPH	2.66486581792061e-14	2.4218	0.136	0.044	7.93330553994966e-10	up
YPEL5	3.12381240332785e-14	-1.27352	0.16	0.339	9.29958952470702e-10	down
MBP	3.3392247057464e-14	-1.53031	0.071	0.227	9.94087194900704e-10	down
RNU6-6P	3.39046764260527e-14	2.43595	0.154	0.056	1.00934221720359e-09	up
SPRR2A	3.4057447065766e-14	4.55332	0.036	0.001	1.01389019914785e-09	up
CCL4	3.47953448298857e-14	-1.83718	0.35	0.511	1.0358574155857e-09	down
RRM1	3.8964837301796e-14	2.02893	0.154	0.055	1.15998320647447e-09	up
PPP1R14B	3.98836171444456e-14	2.06773	0.119	0.035	1.18733528239014e-09	up
HSPB1	4.22531938815676e-14	1.36393	0.449	0.318	1.25787758185427e-09	up
TYMS	4.48824636746733e-14	2.37369	0.103	0.027	1.33615094359502e-09	up
TMPRSS11A	4.53399269515636e-14	5.62278	0.038	0.002	1.34976962534805e-09	up
KIF2C	4.53843637414788e-14	2.7765	0.087	0.019	1.35109250858383e-09	up
CXCL8	4.58216920266265e-14	1.68175	0.267	0.143	1.36411177163267e-09	up
CERS3	4.69265743951858e-14	5.07036	0.038	0.002	1.39700411974468e-09	up
TUBA1A	4.75092579071928e-14	-1.03728	0.209	0.407	1.41435060789713e-09	down
PTPN14	4.75094394471882e-14	3.67037	0.049	0.004	1.41435601234279e-09	up
LAMA3	4.83306557981529e-14	4.34637	0.049	0.004	1.43880362311101e-09	up
SPTSSA	4.95441020729293e-14	1.73441	0.18	0.071	1.4749279187111e-09	up
CCL22	5.37121457399729e-14	3.62968	0.049	0.004	1.59901057867899e-09	up
PKP3	5.37369175076787e-14	5.19658	0.04	0.002	1.5997480342036e-09	up
RBBP8	5.38006086797091e-14	2.11179	0.132	0.042	1.60164412039494e-09	up
PXDN	5.46270284560346e-14	5.31733	0.04	0.002	1.62624663713615e-09	up
CDH3	5.55316314188595e-14	5.38484	0.04	0.002	1.65317666733945e-09	up
PPP2R5C	5.64653774208529e-14	-1.04711	0.223	0.41	1.68097428581879e-09	down
ALDH7A1	5.82006306840586e-14	4.11908	0.047	0.004	1.73263277546443e-09	up
SPRR1A	5.86598675709358e-14	9.25075	0.03	0	1.74630425758676e-09	up
ABCA13	5.86598675709358e-14	7.96948	0.03	0	1.74630425758676e-09	up
CAPNS2	5.86598675709358e-14	8.14893	0.03	0	1.74630425758676e-09	up
SFRP1	6.18264327076308e-14	4.50011	0.045	0.003	1.84057290170617e-09	up
PTPRK	6.59968966315171e-14	3.72719	0.045	0.003	1.96472761272026e-09	up
MAF	6.70235492535661e-14	1.19864	0.334	0.192	1.99529106127866e-09	up
CENPU	6.74278246113926e-14	2.56978	0.105	0.028	2.00732633868116e-09	up
XBP1	6.79607991064332e-14	-1.69842	0.111	0.269	2.02319298939852e-09	down
PLK1	7.28218567233703e-14	3.24642	0.063	0.009	2.16790667465473e-09	up
SLC2A1	7.31153013343788e-14	1.98369	0.166	0.064	2.17664252072446e-09	up
C9orf16	7.42725216582066e-14	-1.3325	0.136	0.308	2.21109296976481e-09	down
ANLN	7.45889075014862e-14	3.4703	0.067	0.011	2.22051177631925e-09	up
HOPX	7.70720858225622e-14	-1.42215	0.107	0.269	2.29443599493768e-09	down
SERTAD1	9.42314007489343e-14	-2.13175	0.036	0.167	2.80526880029577e-09	down
NDC80	1.08749875780002e-13	2.32317	0.107	0.03	3.23748380197066e-09	up
MT-TM	1.11775838542436e-13	3.15158	0.055	0.006	3.32756671340831e-09	up
REX1BD	1.1280526433303e-13	-1.51323	0.089	0.246	3.35821271919431e-09	down
ATP5MC1	1.13743766492334e-13	1.27994	0.275	0.143	3.3861519284768e-09	up
UBE2V2	1.22827025512732e-13	1.39772	0.221	0.1	3.65656054951403e-09	up
CSPG4	1.29981330881768e-13	6.79283	0.032	0.001	3.86954422035022e-09	up
JPT2	1.37079747897113e-13	2.71233	0.083	0.018	4.08086409489706e-09	up
CRABP2	1.41159054900554e-13	3.1284	0.065	0.01	4.2023050643895e-09	up
C1orf162	1.542512454034e-13	-3.00761	0.03	0.155	4.59205957565922e-09	down
MYBL1	1.6060024887561e-13	-2.52439	0.024	0.147	4.78106940902691e-09	down
NCAPD2	1.66554479123151e-13	2.31129	0.123	0.039	4.95832684349621e-09	up
SELENOM	1.77925180566052e-13	-2.30193	0.034	0.163	5.29683262545136e-09	down
UTP11	1.82129434455709e-13	1.75213	0.186	0.078	5.42199326374645e-09	up
RBX1	2.05167422514306e-13	1.02094	0.393	0.251	6.1078341682509e-09	up
CCDC34	2.16280000120401e-13	3.12551	0.083	0.018	6.43865560358434e-09	up
NOP10	2.18797472468648e-13	1.11988	0.415	0.272	6.51360075539164e-09	up
LRP11	2.21316440850184e-13	5.59477	0.034	0.001	6.58859044410998e-09	up
HIST1H2AH	2.24120926913647e-13	2.30292	0.119	0.037	6.67207999421927e-09	up
ATAD5	2.27921756644821e-13	2.29734	0.115	0.035	6.78523069531632e-09	up
MT-TT	2.48461337233636e-13	3.03661	0.063	0.01	7.39669400944535e-09	up
PBK	2.56209741081884e-13	4.49176	0.047	0.004	7.62736399200769e-09	up
PNPT1	2.62361736913538e-13	1.96258	0.136	0.046	7.81050890791602e-09	up
PLSCR1	2.67793810940849e-13	1.72582	0.174	0.07	7.97222175170907e-09	up
SLC16A1	2.81775460140904e-13	2.18387	0.121	0.038	8.38845544839472e-09	up
EPHB4	2.95165258522099e-13	5.68845	0.036	0.002	8.7870697462029e-09	up
IL1R1	2.95454696369693e-13	2.48188	0.097	0.025	8.79568631092575e-09	up
TINAGL1	3.05397416425279e-13	5.09921	0.036	0.002	9.09168108698057e-09	up
PTHLH	3.10442995564046e-13	2.5457	0.067	0.011	9.24188797794166e-09	up
ZMIZ1	3.15799120557766e-13	2.70991	0.099	0.027	9.4013398190047e-09	up
UBA6	3.18275783461354e-13	1.90042	0.166	0.067	9.47507007364452e-09	up
COL1A2	3.20240317571187e-13	2.01636	0.182	0.08	9.53355425409424e-09	up
EIF2S1	3.28039783088231e-13	1.42036	0.233	0.113	9.76574434253664e-09	up
AC092069.1	3.66965017103063e-13	2.7712	0.077	0.016	1.09245485591582e-08	up
NUPR1	3.73048771313026e-13	2.51789	0.093	0.023	1.11056619219888e-08	up
C10orf99	4.02310517632125e-13	8.01604	0.028	0	1.19767841099084e-08	up
YAP1	4.1024333910987e-13	4.03269	0.04	0.003	1.22129442053008e-08	up
NDFIP2	4.96361464845306e-13	1.88365	0.154	0.058	1.47766808084447e-08	up
CHEK1	4.99326893218639e-13	3.54908	0.067	0.012	1.48649616111189e-08	up
DAAM1	5.43896514983834e-13	2.2706	0.109	0.032	1.61917992510687e-08	up
PEBP1P3	5.79588113389433e-13	-3.96335	0.006	0.11	1.72543381356034e-08	down
BRIP1	5.83906927010691e-13	3.28667	0.063	0.01	1.73829092171083e-08	up
OAS2	5.96863119480591e-13	2.02766	0.138	0.049	1.77686150669372e-08	up
PARK7	7.00688763869217e-13	1.00867	0.409	0.271	2.08595045003866e-08	up
FANCI	7.20996152444083e-13	2.39741	0.103	0.029	2.14640554582603e-08	up
SKA2	8.37060770638422e-13	1.59994	0.174	0.072	2.49192991419058e-08	up
ANXA8L1	8.78458346153289e-13	7.50963	0.03	0.001	2.61517049649834e-08	up
PIK3C2G	8.8182443374747e-13	6.71586	0.03	0.001	2.62519133926622e-08	up
PRRG4	9.2241235275904e-13	3.98379	0.049	0.005	2.74602157416366e-08	up
CBR1	9.26655854616562e-13	1.52935	0.2	0.09	2.75865447919351e-08	up
PITPNB	9.90092099860934e-13	1.48771	0.239	0.12	2.947504181286e-08	up
HMGB3	1.02944060984348e-12	2.24846	0.115	0.036	3.06464469550405e-08	up
PTN	1.07145757537391e-12	3.03752	0.049	0.005	3.18972920188813e-08	up
BUB1B	1.07492171436349e-12	2.89149	0.075	0.016	3.2000419436601e-08	up
TCEAL9	1.15278184485952e-12	2.44391	0.079	0.017	3.43183155214679e-08	up
DYNC1I2	1.17741202083605e-12	1.2518	0.283	0.155	3.50515558602891e-08	up
BRCA2	1.36402204882781e-12	2.72004	0.087	0.022	4.06069363936039e-08	up
EPHB3	1.42933107230621e-12	6.10565	0.032	0.001	4.25511860225558e-08	up
KIFC1	1.43797391771141e-12	3.49412	0.073	0.015	4.28084835302686e-08	up
PIR	1.48663390592766e-12	4.99588	0.032	0.001	4.42570913794664e-08	up
CUTA	1.48684437352675e-12	-1.07671	0.209	0.371	4.42633569998913e-08	down
DNA2	1.52964152687312e-12	4.07612	0.053	0.007	4.55374282550129e-08	up
TJP1	1.54390990605651e-12	4.37756	0.045	0.004	4.59621979033024e-08	up
ATOX1	1.90596354152242e-12	1.24322	0.213	0.099	5.67405346311223e-08	up
PART1	1.9242350415222e-12	5.12759	0.034	0.002	5.72844771861158e-08	up
VCP	2.02388403666744e-12	1.45457	0.259	0.14	6.02510277715896e-08	up
ME1	2.03959901806685e-12	3.36842	0.043	0.004	6.071886276785e-08	up
TMEM167A	2.12822189679901e-12	1.4877	0.202	0.094	6.33571658677065e-08	up
TAGLN	2.15484358471595e-12	-3.43385	0.012	0.117	6.41496935169939e-08	down
HDAC2	2.1812635144961e-12	1.64642	0.192	0.087	6.49362148265489e-08	up
SERINC2	2.28813026082189e-12	4.6018	0.038	0.003	6.81176378646676e-08	up
PCDH7	2.323544353314e-12	4.39627	0.038	0.003	6.91719153981578e-08	up
CD24	2.42653239361276e-12	4.09615	0.057	0.009	7.22378693578519e-08	up
DDR1	2.50507773140149e-12	2.90406	0.057	0.009	7.45761640638222e-08	up
ITGAE	2.53982385940416e-12	1.29437	0.196	0.088	7.56105562944619e-08	up
SDC4	2.64518384062292e-12	2.37986	0.097	0.027	7.87471229353444e-08	up
TC2N	2.70638947956598e-12	-2.54521	0.028	0.142	8.05692148066791e-08	down
TMEM40	2.76131581644317e-12	7.69612	0.026	0	8.22043718555132e-08	up
CES1	2.76131581644317e-12	7.9281	0.026	0	8.22043718555132e-08	up
FAM120A	2.9807685974168e-12	1.6929	0.192	0.088	8.87374811450981e-08	up
PRKCQ-AS1	3.04079011216291e-12	-2.30492	0.036	0.156	9.05243216390897e-08	down
PAXX	3.26443966618732e-12	-1.35794	0.107	0.256	9.71823688623964e-08	down
PARP14	3.29482114242504e-12	1.48812	0.217	0.106	9.80868254099935e-08	up
DEPDC1	3.29740883292868e-12	4.14857	0.049	0.006	9.81638609562867e-08	up
MELK	3.30063054153001e-12	3.81889	0.055	0.008	9.82597712213485e-08	up
HDGF	3.78454932935339e-12	1.81076	0.16	0.066	1.1266603353485e-07	up
NDUFA4L2	4.19670693782796e-12	3.24652	0.055	0.008	1.24935965539138e-07	up
FGFBP2	4.27822860537784e-12	-5.76526	0.006	0.102	1.27362865582098e-07	down
ALDH3A2	4.33732515828585e-12	2.00928	0.115	0.037	1.2912216996217e-07	up
IQGAP2	4.6656021463014e-12	-1.08878	0.107	0.267	1.38894975895393e-07	down
SKA1	4.99887592512646e-12	3.5817	0.047	0.005	1.48816536291015e-07	up
MDK	5.0985110101256e-12	3.15324	0.059	0.01	1.51782672771439e-07	up
CD55	5.16916744790119e-12	-1.63993	0.051	0.179	1.53886114924018e-07	down
ATP1B3	5.49392181333369e-12	1.0645	0.364	0.232	1.63554052382944e-07	up
SEMA4B	5.67311643110433e-12	3.42762	0.047	0.005	1.68888676153976e-07	up
KLF2	5.72203691333743e-12	-1.72889	0.053	0.181	1.70345038910055e-07	down
BNC1	5.97901216107906e-12	7.14768	0.028	0.001	1.77995192035324e-07	up
LTF	6.07072983945904e-12	6.05955	0.028	0.001	1.80725627320696e-07	up
MIR4435-2HG	6.09318441036046e-12	2.37762	0.105	0.032	1.81394099896431e-07	up
TMPRSS11BNL	6.09387386165439e-12	6.01383	0.028	0.001	1.81414624861451e-07	up
GCNT1	6.6780896398703e-12	3.12937	0.081	0.02	1.98806728578939e-07	up
CLIC4	6.67999814867628e-12	2.72808	0.077	0.018	1.98863544886093e-07	up
HMGN2P5	7.14380497401766e-12	2.39187	0.085	0.022	2.12671074076506e-07	up
FOXM1	7.17047045703545e-12	4.37967	0.051	0.007	2.13464905505945e-07	up
TXNRD1	7.1901577631747e-12	1.43594	0.19	0.086	2.14050996609711e-07	up
SKA3	7.36180548031283e-12	4.20347	0.051	0.007	2.19160949148913e-07	up
F5	7.3727330050483e-12	3.13068	0.083	0.021	2.19486261560288e-07	up
HEBP2	7.65176962242598e-12	-1.29521	0.093	0.236	2.27793181659621e-07	down
CSRP2	8.82747227491252e-12	3.32021	0.051	0.007	2.62793849624146e-07	up
WDR43	8.84170948708211e-12	1.45273	0.198	0.093	2.63217691430434e-07	up
GADD45G	9.121239207094e-12	-1.97699	0.075	0.205	2.71539291195188e-07	down
DIO2	9.57128329203490e-12	5.91628	0.03	0.001	2.84937103603879e-07	up
GIMAP4	9.62530689896997e-12	-1.25792	0.085	0.226	2.86545386382336e-07	down
GSDMC	9.70788903047418e-12	5.59119	0.03	0.001	2.89003856437216e-07	up
ATP13A3	9.74947374699181e-12	2.37373	0.115	0.039	2.90241833447946e-07	up
ATP8B2	9.92871957950624e-12	-1.11641	0.063	0.197	2.95577981881901e-07	down
VDR	1.04528822937848e-11	3.09205	0.075	0.017	3.11182305885974e-07	up
GSTM3	1.07053438692807e-11	2.60901	0.105	0.033	3.18698086988488e-07	up
AP001324.1	1.10816358674541e-11	-1.32264	0.077	0.213	3.29900299774108e-07	down
H3F3A	1.11785631739578e-11	-1.92634	0.034	0.15	3.32785825688724e-07	down
PSAT1	1.16224875100267e-11	3.31473	0.059	0.01	3.46001453173496e-07	up
MGST2	1.20290503100287e-11	2.2354	0.097	0.028	3.58104827729555e-07	up
SYNE1	1.21140120634185e-11	-1.2022	0.101	0.25	3.60634139127968e-07	down
PIK3IP1	1.24784004005557e-11	-1.3312	0.077	0.216	3.71481979924542e-07	down
PI3	1.34163138924917e-11	6.90665	0.034	0.002	3.99403664579477e-07	up
NSMCE3	1.34701723221506e-11	-1.59556	0.053	0.177	4.01007030030425e-07	down
CCNB2	1.35416814266959e-11	2.73979	0.077	0.018	4.03135856072738e-07	up
MT-TS2	1.36163043791142e-11	2.93161	0.059	0.01	4.05357381366229e-07	up
ARHGEF12	1.37632362918516e-11	2.13574	0.128	0.047	4.09731544408422e-07	up
E2F8	1.39803114185047e-11	4.77139	0.034	0.002	4.16193870928886e-07	up
AURKA	1.41038671280674e-11	2.13403	0.105	0.033	4.19872124402567e-07	up
RAI14	1.42055937692503e-11	4.28723	0.036	0.003	4.2290052651058e-07	up
COL6A3	1.43830857175961e-11	2.47201	0.101	0.031	4.28184461812836e-07	up
FRMD6	1.45441525152217e-11	2.44752	0.055	0.009	4.3297942037815e-07	up
SQSTM1	1.48378990240449e-11	-1.00515	0.178	0.341	4.41724253945818e-07	down
TRAT1	1.49283832885565e-11	-1.96616	0.032	0.146	4.44417970500328e-07	down
C9orf3	1.49324235541394e-11	2.68396	0.069	0.015	4.4453824920673e-07	up
PLA2G2A	1.50369243936028e-11	-7.63396	0	0.086	4.47649239197557e-07	down
MFAP4	1.53648559460262e-11	-2.935	0.008	0.103	4.57411761513201e-07	down
TCF25	1.59546056510781e-11	-1.17546	0.17	0.33	4.74968610232596e-07	down
UACA	1.7286372170471e-11	3.4248	0.053	0.008	5.14615299514921e-07	up
GLS	1.79718292404812e-11	1.47568	0.225	0.115	5.35021356489127e-07	up
CDC6	1.89429980590415e-11	3.09696	0.057	0.01	5.63933052217666e-07	up
DEFB1	1.89743067044069e-11	7.3616	0.024	0	5.64865110590192e-07	up
CYP4F11	1.89743067044069e-11	7.11514	0.024	0	5.64865110590192e-07	up
IGFL2-AS1	1.89743067044069e-11	8.12269	0.024	0	5.64865110590192e-07	up
H1FX	1.92404100200882e-11	-1.70444	0.081	0.212	5.72787006298026e-07	down
SOCS1	1.94922567760439e-11	-1.15505	0.077	0.215	5.80284484222828e-07	down
IGHG1	2.02885505730878e-11	2.1514	0.158	0.069	6.03990150560824e-07	up
KNSTRN	2.07154913579088e-11	2.76043	0.061	0.011	6.16700177724944e-07	up
ARNTL2	2.10918668192433e-11	2.76968	0.047	0.006	6.27904875208872e-07	up
AC087239.1	2.29259062533353e-11	-2.95409	0.012	0.108	6.82504229161792e-07	down
KDM5B	2.44684704897005e-11	2.06202	0.132	0.049	7.28426366478384e-07	up
LAMP2	2.48035966296446e-11	1.43979	0.176	0.079	7.38403071664518e-07	up
CCAR1	2.4874920729202e-11	1.36958	0.237	0.125	7.40526390108342e-07	up
EMD	2.54816416369237e-11	-1.49188	0.075	0.205	7.58588471531217e-07	down
FBXO5	2.6178987892062e-11	2.69969	0.075	0.018	7.79348469546686e-07	up
TNFSF10	2.63294690909062e-11	1.26503	0.251	0.137	7.83828294836276e-07	up
BZW2	2.6764643115819e-11	1.64872	0.134	0.05	7.96783425557932e-07	up
THBS2	2.6777487844951e-11	3.42987	0.051	0.008	7.97165813144192e-07	up
AQP3	2.80784098858535e-11	2.01088	0.166	0.074	8.35894262301859e-07	up
MBD2	2.86154249368133e-11	1.74751	0.182	0.085	8.51881200368931e-07	up
POLQ	3.21841552096407e-11	4.42923	0.043	0.005	9.58122300591003e-07	up
CSF1	3.24553315009866e-11	2.23428	0.146	0.06	9.6619521878437e-07	up
EPB41L4A-AS1	3.379012277884e-11	-2.75108	0.022	0.124	1.00593195512607e-06	down
RIF1	3.39526303171232e-11	1.40386	0.184	0.084	1.01076980454076e-06	up
MT-TL1	3.43797007274203e-11	1.56795	0.176	0.08	1.0234836906553e-06	up
GM2A	3.44146231116585e-11	2.49423	0.097	0.03	1.02452333003407e-06	up
ARHGAP11A	3.47552756303298e-11	2.62138	0.081	0.021	1.03466455551492e-06	up
CD109	3.55890583706922e-11	2.80272	0.055	0.009	1.05948626769551e-06	up
C6orf48	3.7870068481705e-11	-1.1007	0.146	0.297	1.12739193870036e-06	down
C16orf54	3.87230563148866e-11	-1.45846	0.034	0.147	1.15278538649417e-06	down
ADGRL2	4.067241713919e-11	7.08134	0.026	0.001	1.21081785823369e-06	up
PARD3	4.067241713919e-11	6.8742	0.026	0.001	1.21081785823369e-06	up
NMU	4.17643986138229e-11	5.44701	0.026	0.001	1.24332614673351e-06	up
TBC1D4	4.37457509711332e-11	1.6047	0.215	0.112	1.30231100641064e-06	up
COL1A1	4.38078417607484e-11	2.62071	0.099	0.031	1.30415944921748e-06	up
PTPN13	4.40618541762547e-11	1.22213	0.099	0.03	1.3117213988271e-06	up
FURIN	4.49681601173306e-11	2.44268	0.134	0.053	1.33870212669293e-06	up
CDCA2	4.66278103363361e-11	3.76422	0.053	0.009	1.38810991371272e-06	up
FKBP4	4.85141568749672e-11	2.18942	0.085	0.023	1.44426645016777e-06	up
CCDC59	4.85723771389733e-11	-1.6498	0.109	0.24	1.44599966742724e-06	down
PUM3	5.05803192547293e-11	1.27061	0.206	0.101	1.50577610421329e-06	up
SORL1	5.07885850506782e-11	-1.97192	0.028	0.134	1.51197617695869e-06	down
TIMM13	5.16345148202058e-11	1.36283	0.196	0.095	1.53715950619753e-06	up
RPL26L1	5.28582763840015e-11	1.45776	0.17	0.075	1.57359088795172e-06	up
MYO1E	5.31514173741541e-11	3.18942	0.057	0.01	1.58231769522857e-06	up
FNDC3B	5.67922363492227e-11	2.02586	0.119	0.043	1.69070487611636e-06	up
GPR82	5.68560733512979e-11	3.9057	0.047	0.006	1.69260530366814e-06	up
COBLL1	5.81824546616072e-11	2.85451	0.061	0.012	1.73209167527604e-06	up
IL10RA	5.90645639655941e-11	-1.04835	0.071	0.202	1.75835206925574e-06	down
CD3EAP	6.05790859412695e-11	4.19022	0.038	0.004	1.80343938847159e-06	up
IDH1	6.19439296429955e-11	2.56749	0.077	0.019	1.84407078547198e-06	up
TGM1	6.27355063380779e-11	6.86503	0.028	0.001	1.86763602368458e-06	up
RPL9P7	6.37981220480573e-11	-2.03932	0.024	0.127	1.89927009337067e-06	down
CDH11	6.40703209305613e-11	5.43758	0.028	0.001	1.90737345410281e-06	up
GINS2	7.2367555784794e-11	2.8977	0.071	0.017	2.15438213571332e-06	up
TANC1	7.27412009304922e-11	4.38943	0.036	0.003	2.16550555170075e-06	up
YWHAG	7.32344220319193e-11	1.46499	0.217	0.112	2.18018874389024e-06	up
CISD1	7.60903075601808e-11	1.30827	0.138	0.054	2.26520845606658e-06	up
CAMK4	7.62584574898143e-11	-1.60576	0.045	0.159	2.27021427947177e-06	down
IGLV2-23	7.86532448401543e-11	5.251	0.03	0.002	2.34150709889139e-06	up
RFC2	7.90545237998596e-11	1.91377	0.115	0.041	2.35345317352182e-06	up
TFAP2A	7.96962826945997e-11	4.99874	0.03	0.002	2.37255833581823e-06	up
LIMA1	8.02408324059631e-11	1.25918	0.243	0.132	2.38876958072552e-06	up
NCKAP5	8.1286245819217e-11	4.72364	0.03	0.002	2.41989153803809e-06	up
LAMP3	8.25631797134523e-11	4.41695	0.034	0.003	2.45790586006947e-06	up
SPRR2D	8.43229435103459e-11	5.77231	0.032	0.002	2.510294028303e-06	up
MYO10	8.75400253218372e-11	4.52942	0.032	0.002	2.60606655383109e-06	up
SERPINB13	8.96112825809082e-11	4.27578	0.032	0.002	2.66772788243364e-06	up
GRHL1	9.05942460464441e-11	3.91811	0.032	0.002	2.69699070480264e-06	up
BCCIP	9.2262188471279e-11	1.19603	0.239	0.128	2.74664535078997e-06	up
CXCL13	9.42354585611629e-11	1.71053	0.101	0.032	2.80538960136582e-06	up
GIMAP7	9.8907453501518e-11	-1.04023	0.194	0.344	2.94447489074019e-06	down
TYROBP	1.13065354912212e-10	-1.73898	0.134	0.27	3.36595561573655e-06	down
KLRG1	1.13192316562116e-10	-3.02835	0.012	0.103	3.36973526405418e-06	down
RPS3AP26	1.16308477778085e-10	-1.14968	0.081	0.21	3.46250338345359e-06	down
TRIP6	1.19045423895058e-10	2.78878	0.061	0.012	3.54398226935589e-06	up
PRSS8	1.30590626725921e-10	7.31202	0.022	0	3.88768295763067e-06	up
FAT2	1.30590626725921e-10	7.81622	0.022	0	3.88768295763067e-06	up
OLFM4	1.30590626725921e-10	9.48466	0.022	0	3.88768295763067e-06	up
AL033397.1	1.30590626725921e-10	7.19432	0.022	0	3.88768295763067e-06	up
FGF19	1.30590626725921e-10	9.16178	0.022	0	3.88768295763067e-06	up
EEF1E1	1.44408462139654e-10	1.43707	0.188	0.089	4.29903991789749e-06	up
TROAP	1.47573861667623e-10	2.84947	0.063	0.014	4.39327386184513e-06	up
PAF1	1.51171208135319e-10	-1.15226	0.128	0.27	4.50036686618845e-06	down
MIR4458HG	1.66643600207518e-10	1.97428	0.079	0.021	4.96097997817782e-06	up
AURKB	1.71245281488211e-10	3.01317	0.065	0.015	5.09797202990404e-06	up
ABCC5	1.96988960954989e-10	2.53051	0.075	0.019	5.86436136763001e-06	up
TNC	2.0475813923079e-10	3.92774	0.051	0.009	6.09564980490061e-06	up
LTBP1	2.18851289289994e-10	2.59985	0.059	0.012	6.51520288216312e-06	up
PPP1CC	2.27872932177305e-10	1.49681	0.227	0.124	6.78377719091837e-06	up
DTYMK	2.28082534074207e-10	1.55627	0.117	0.043	6.79001703938916e-06	up
RPL7L1	2.35379159357693e-10	1.24805	0.206	0.106	7.00723757407851e-06	up
LARP4	2.3996159010318e-10	2.00328	0.134	0.055	7.14365653737166e-06	up
GYPC	2.49907889848442e-10	-1.02198	0.126	0.27	7.43975788078811e-06	down
PSMD1	2.63806520614892e-10	1.38829	0.186	0.09	7.85352011870533e-06	up
TMPO	2.65084919544806e-10	1.1087	0.344	0.232	7.89157805484887e-06	up
KLK11	2.76542841532657e-10	6.90942	0.024	0.001	8.23268039242719e-06	up
TFAP2C	2.7968169224163e-10	6.21101	0.024	0.001	8.32612397803334e-06	up
GRHL2	2.80735686903041e-10	5.61782	0.024	0.001	8.35750139910352e-06	up
AK2	2.81992475654003e-10	1.28115	0.204	0.104	8.39491600021967e-06	up
FZD6	2.84655718410566e-10	2.76777	0.038	0.004	8.47420073708256e-06	up
KIF15	3.01990990265281e-10	3.55881	0.065	0.015	8.9902717801974e-06	up
NCAPG2	3.08213183270584e-10	2.8579	0.081	0.023	9.17550646596528e-06	up
FOXC1	3.16031418073333e-10	3.26723	0.045	0.006	9.40825531604312e-06	up
AFAP1L2	3.18990001953848e-10	3.30354	0.045	0.006	9.49633235816606e-06	up
PPT1	3.26648852182732e-10	1.46669	0.196	0.099	9.72433632947993e-06	up
LY75	3.40923685120563e-10	2.7905	0.087	0.027	1.01492981060392e-05	up
EPB41	3.44992492802117e-10	-1.08024	0.121	0.257	1.0270426510719e-05	down
TPBG	3.51087063118264e-10	3.589	0.036	0.004	1.04518618690307e-05	up
RPS3AP6	3.63065711434644e-10	-1.24865	0.067	0.186	1.08084662294093e-05	down
IKZF2	3.67487891146461e-10	1.67953	0.178	0.086	1.09401145194301e-05	up
SERPINH1	3.72176050252795e-10	2.54898	0.075	0.02	1.10796810160257e-05	up
BATF3	3.74628826668684e-10	3.04889	0.053	0.01	1.11527001699267e-05	up
G3BP1	3.8256280711843e-10	1.32422	0.249	0.145	1.13888947679157e-05	up
RNF44	3.86156703646424e-10	-1.16566	0.081	0.208	1.1495885067554e-05	down
KIF20A	4.00676826456353e-10	4.75862	0.034	0.003	1.19281491236056e-05	up
GABRE	4.15279423802833e-10	6.31908	0.026	0.001	1.23628684466103e-05	up
TRIM16L	4.48200012447113e-10	3.68186	0.026	0.001	1.33429143705506e-05	up
PYHIN1	4.50173870167741e-10	-1.02029	0.15	0.296	1.34016761148936e-05	down
EIF4G3	4.51508988699221e-10	1.05671	0.249	0.14	1.34414225935758e-05	up
TMEM106C	4.54181600544538e-10	1.77472	0.13	0.052	1.35209862482109e-05	up
PPL	4.5975948031111e-10	3.71016	0.043	0.006	1.36870397288618e-05	up
CCT3	4.6860471470332e-10	1.19236	0.277	0.168	1.39503623567178e-05	up
RAB25	4.69980312431792e-10	5.07861	0.032	0.003	1.39913139010945e-05	up
CD82	4.8191003057289e-10	1.1695	0.277	0.166	1.43464616101549e-05	up
ESRP1	5.00603526939389e-10	5.68888	0.028	0.002	1.49029669969856e-05	up
VAV2	5.02698518113971e-10	4.1481	0.032	0.003	1.49653348842529e-05	up
NDUFB5	5.07562126238744e-10	1.23712	0.221	0.118	1.51101244981274e-05	up
CELSR1	5.17118687523965e-10	4.76118	0.028	0.002	1.53946233275884e-05	up
TSEN54	5.2830282375365e-10	-2.22379	0.03	0.127	1.57275750631462e-05	down
F12	5.32436111897848e-10	3.53657	0.028	0.002	1.58506230511989e-05	up
ILF2	5.33120815019954e-10	1.25837	0.267	0.159	1.5871006663144e-05	up
DEPDC7	5.34165134674475e-10	4.06956	0.028	0.002	1.59020960592591e-05	up
TMPRSS4	5.35469831072718e-10	4.11874	0.03	0.002	1.59409368710348e-05	up
SPAG5	5.58861980466164e-10	3.52238	0.051	0.009	1.66373211584777e-05	up
COL12A1	5.75387090335303e-10	3.59054	0.047	0.008	1.7129273679282e-05	up
XPO1	5.94867442575481e-10	1.32773	0.271	0.165	1.77092037654721e-05	up
HBB	6.04889346741609e-10	-9.14643	0.004	0.081	1.80075558524977e-05	down
GBP2	6.10611213192367e-10	1.35341	0.271	0.167	1.81778958167368e-05	up
IARS	6.2545488045613e-10	1.5191	0.152	0.067	1.8619791791179e-05	up
EPHX1	6.45472479154957e-10	2.57357	0.055	0.011	1.92157157044431e-05	up
NAMPT	6.46104612384426e-10	1.1707	0.316	0.205	1.92345343106844e-05	up
AKR1C3	6.51801553021677e-10	3.04416	0.097	0.033	1.94041322334553e-05	up
UQCC2	6.54570918539193e-10	1.29451	0.16	0.072	1.94865762449118e-05	up
SMS	6.71533576461524e-10	1.7003	0.184	0.093	1.99915545712596e-05	up
SAMD3	6.78093961186609e-10	-1.55482	0.049	0.158	2.01868572245253e-05	down
TRIM16	6.96633952319025e-10	2.75121	0.047	0.008	2.07387927605374e-05	up
RAB13	7.62371357988364e-10	2.31674	0.061	0.014	2.26957953273136e-05	up
ZWINT	7.79918904803816e-10	2.91855	0.065	0.016	2.32181857960096e-05	up
ITGB2-AS1	7.9990595904135e-10	-1.86265	0.024	0.118	2.3813200400661e-05	down
CTNND1	8.03147466378749e-10	2.79216	0.057	0.012	2.39097000740953e-05	up
ARPP19	8.27880393833451e-10	1.22677	0.281	0.173	2.46459993244218e-05	up
TKT	8.41041604011631e-10	1.25761	0.253	0.149	2.50378085514263e-05	up
NCR3	8.67412952578293e-10	-2.67266	0.01	0.093	2.58228835982558e-05	down
GJB6	9.00763261361403e-10	7.71407	0.02	0	2.6815722290729e-05	up
NECTIN4	9.00763261361403e-10	7.22015	0.02	0	2.6815722290729e-05	up
SEZ6L2	9.00763261361403e-10	7.61754	0.02	0	2.6815722290729e-05	up
CFAP43	9.00763261361403e-10	8.1085	0.02	0	2.6815722290729e-05	up
RANBP1	9.44265613493611e-10	1.11092	0.273	0.163	2.81107873137048e-05	up
CDC123	1.00575274782301e-09	1.40864	0.223	0.123	2.99412593026911e-05	up
WNK1	1.02750507665726e-09	1.25099	0.316	0.21	3.05888261320866e-05	up
EIF4EBP1	1.05232826428871e-09	1.93736	0.087	0.027	3.13278124278748e-05	up
SZRD1	1.14999412877083e-09	1.28835	0.196	0.101	3.42353252135075e-05	up
DTHD1	1.16143396506743e-09	-2.30184	0.018	0.105	3.45758891400574e-05	down
SCML4	1.18687041659487e-09	-2.33309	0.014	0.099	3.53331323020293e-05	down
RAD51AP1	1.18693874365994e-09	3.00486	0.061	0.014	3.53351663987563e-05	up
EHBP1	1.19022672302729e-09	1.89559	0.087	0.027	3.54330495445224e-05	up
ENO2	1.20184372980908e-09	-1.66687	0.057	0.166	3.57788878364164e-05	down
VSIR	1.25719754901461e-09	-1.43987	0.057	0.167	3.7426771034165e-05	down
AC104046.1	1.26570607034227e-09	1.89893	0.079	0.023	3.76800697140895e-05	up
STIP1	1.28977757861925e-09	1.326	0.204	0.108	3.83966785154952e-05	up
MCM10	1.30884542841872e-09	4.11788	0.043	0.006	3.89643284040252e-05	up
AC004832.6	1.33782840189926e-09	-7.91585	0	0.07	3.98271515245411e-05	down
HSPA1A	1.37438956670212e-09	-1.63121	0.484	0.574	4.09155774007221e-05	down
TUBA4A	1.41380607544411e-09	-1.22175	0.19	0.325	4.20890068659712e-05	down
PSMB8-AS1	1.41568255957838e-09	-1.39617	0.053	0.16	4.21448697986485e-05	down
COPB2	1.43140216750418e-09	1.51047	0.182	0.091	4.26128425265995e-05	up
FMO2	1.51870148732842e-09	3.11705	0.036	0.004	4.52117432777671e-05	up
PDPN	1.52134203060869e-09	3.13422	0.043	0.006	4.52903522512207e-05	up
GSN	1.53622102074172e-09	-1.30879	0.067	0.18	4.5733299787481e-05	down
ACP5	1.57487840824813e-09	1.28211	0.123	0.05	4.68841302135468e-05	up
ZNF638	1.62414076141752e-09	1.19047	0.233	0.133	4.83506704673995e-05	up
TFDP1	1.72654835451497e-09	1.70264	0.123	0.05	5.13993445139106e-05	up
LAMA5	1.75693799586264e-09	4.48092	0.034	0.004	5.23040441368309e-05	up
CSE1L	1.80973952856737e-09	1.51496	0.117	0.045	5.38759457654507e-05	up
SNAI2	1.83307877573956e-09	3.74473	0.034	0.004	5.45707551537666e-05	up
CTSV	1.87950395301589e-09	6.95279	0.022	0.001	5.59528326812832e-05	up
CYB5R2	1.87950395301589e-09	6.83568	0.022	0.001	5.59528326812832e-05	up
FOXE1	1.87950395301589e-09	5.98784	0.022	0.001	5.59528326812832e-05	up
FAM83B	1.90068356191091e-09	5.55162	0.022	0.001	5.65833496380879e-05	up
PLPP2	1.94819109583949e-09	3.40084	0.034	0.004	5.79976489231417e-05	up
PLIN3	1.94907477547278e-09	1.72039	0.099	0.035	5.80239560658246e-05	up
HDLBP	1.97746824591597e-09	1.56481	0.2	0.108	5.88692296809185e-05	up
PLCL2	2.00481526596632e-09	-2.51684	0.01	0.09	5.96833504678172e-05	down
ASF1B	2.05332812800517e-09	2.89181	0.059	0.014	6.11275783707138e-05	up
CR381670.1	2.09785873824865e-09	2.25331	0.034	0.004	6.24532546376622e-05	up
UBE2L6	2.1265807230697e-09	1.25476	0.255	0.153	6.33083081257851e-05	up
LTBR	2.12860236677183e-09	3.13589	0.053	0.011	6.33684924587973e-05	up
TMTC3	2.15071123104921e-09	1.91265	0.081	0.024	6.40266733483349e-05	up
SAPCD2	2.22269763482121e-09	5.15953	0.032	0.003	6.61697085886273e-05	up
WNT5A	2.24112916660036e-09	5.37408	0.032	0.003	6.67184152896928e-05	up
SMARCA1	2.35488543601447e-09	3.91577	0.032	0.003	7.01049394301509e-05	up
TRIM2	2.38746993212422e-09	4.16158	0.032	0.003	7.1074979879338e-05	up
DHFR	2.42172550388651e-09	2.50883	0.077	0.023	7.20947682507014e-05	up
TMEM54	2.46070919314097e-09	3.64193	0.032	0.003	7.32553126798067e-05	up
PSMD4	2.49486324625264e-09	1.0937	0.261	0.156	7.42720788409412e-05	up
RPN2	2.52172530286711e-09	1.07104	0.318	0.212	7.5071762266354e-05	up
GALM	2.55099492418802e-09	1.80694	0.156	0.074	7.59431188930774e-05	up
GSTA4	2.8727926851788e-09	2.85691	0.049	0.009	8.5523038237773e-05	up
MPZL1	2.91720593659364e-09	1.92295	0.073	0.021	8.68452207323926e-05	up
B3GNT5	3.00814742002127e-09	2.33925	0.045	0.008	8.95525486940331e-05	up
PLA2G16	3.10234664749418e-09	-2.06298	0.036	0.13	9.23568596959018e-05	down
APCDD1	3.14739997016785e-09	5.79354	0.026	0.002	9.36980971118969e-05	up
PDZK1IP1	3.14739997016785e-09	5.65135	0.026	0.002	9.36980971118969e-05	up
FAM84A	3.14739997016785e-09	5.47105	0.026	0.002	9.36980971118969e-05	up
SOWAHC	3.23917941853879e-09	4.84615	0.026	0.002	9.64303712898998e-05	up
ATL2	3.26843025876989e-09	2.65293	0.063	0.016	9.73011688035797e-05	up
NID1	3.30538689321512e-09	3.58376	0.038	0.005	9.84013678110142e-05	up
RAB38	3.38478702018466e-09	2.65557	0.055	0.012	0.000100765	up
RASGRP2	3.48630095258175e-09	-2.8237	0.014	0.094	0.000103787	down
MCUB	3.66848788482364e-09	-1.67679	0.063	0.167	0.000109211	down
RPP40	3.67793887654674e-09	2.6545	0.038	0.005	0.000109492	up
YPEL3	4.02636513295577e-09	-1.29752	0.063	0.171	0.000119865	down
GABARAPL1	4.02670341739124e-09	-1.2533	0.057	0.164	0.000119875	down
MYC	4.03676340493905e-09	1.37049	0.152	0.069	0.000120174	up
CLEC7A	4.35139587508416e-09	3.06612	0.061	0.015	0.000129541	up
YEATS2	4.49565992561681e-09	2.18921	0.073	0.021	0.000133836	up
PRR11	4.60604757608022e-09	2.26783	0.069	0.019	0.000137122	up
BUB3	4.68592405409821e-09	1.01798	0.36	0.259	0.0001395	up
MTUS1	4.70393939144843e-09	2.04055	0.057	0.013	0.000140036	up
PMEPA1	4.83555225636789e-09	2.86626	0.053	0.011	0.000143954	up
EZH2	5.0698149697244e-09	1.76914	0.126	0.054	0.000150928	up
FIS1	5.09217576298093e-09	-1.04836	0.144	0.274	0.000151594	down
LY9	5.14175012032927e-09	-2.80321	0.012	0.089	0.00015307	down
BOLA3	5.16450005297392e-09	1.04	0.213	0.116	0.000153747	up
CYFIP1	5.94338458822135e-09	2.41686	0.063	0.016	0.000176935	up
ZNF750	6.23154593470181e-09	7.31997	0.018	0	0.000185513	up
VTRNA1-2	6.23154593470181e-09	7.83762	0.018	0	0.000185513	up
MAGEA11	6.23154593470181e-09	7.18884	0.018	0	0.000185513	up
EBNA1BP2	6.40013767898928e-09	1.39972	0.144	0.064	0.000190532	up
FANCM	6.78266123614599e-09	1.95238	0.061	0.015	0.00020192	up
TENM2	6.94712523124224e-09	3.60584	0.034	0.004	0.000206816	up
DKC1	7.04074832789307e-09	1.53675	0.128	0.054	0.000209603	up
TMA16	7.0979267493267e-09	1.44922	0.146	0.067	0.000211305	up
MTND3P10	7.15803718643114e-09	1.98672	0.061	0.015	0.000213095	up
DENR	7.47653698989799e-09	1.17142	0.245	0.145	0.000222577	up
MRPL36	7.69571744582075e-09	1.09359	0.162	0.077	0.000229102	up
SLC7A5	7.74293170312461e-09	1.78901	0.121	0.051	0.000230507	up
RCC2	7.98941381133845e-09	1.86536	0.105	0.041	0.000237845	up
NAB1	8.06342939520927e-09	1.56607	0.119	0.049	0.000240048	up
SYNGR2	8.08245078139346e-09	1.49459	0.215	0.123	0.000240615	up
CTSG	8.35491299253797e-09	-8.13194	0	0.064	0.000248726	down
KLRD1	8.59813418326142e-09	-1.38539	0.091	0.203	0.000255966	down
PSMC3	8.72462649750731e-09	1.35121	0.2	0.109	0.000259732	up
PIN4	8.75715290271034e-09	1.11264	0.19	0.099	0.0002607	up
CLSTN1	8.83618236886907e-09	1.86034	0.126	0.054	0.000263053	up
GSTP1	9.15003365407626e-09	1.60107	0.468	0.407	0.000272397	up
CNFN	9.32762606017404e-09	4.99077	0.032	0.004	0.000277683	up
MX2	9.64166264680457e-09	1.8643	0.121	0.051	0.000287032	up
RUVBL2	9.81552903239548e-09	1.6793	0.111	0.044	0.000292208	up
MECOM	9.84885991608921e-09	3.65736	0.032	0.004	0.000293201	up
SULF2	1.04397345246666e-08	3.29606	0.047	0.009	0.000310791	up
ICAM2	1.06910614408779e-08	-1.60403	0.051	0.148	0.000318273	down
RARS	1.0732997680218e-08	1.42799	0.146	0.068	0.000319521	up
MT1L	1.10990447955147e-08	2.92125	0.053	0.012	0.000330419	up
IL2RB	1.12560602733277e-08	1.81585	0.255	0.168	0.000335093	up
IGFBP2	1.14265009368051e-08	2.99876	0.047	0.009	0.000340167	up
PSMC1	1.16989508335367e-08	1.41519	0.15	0.071	0.000348278	up
CPA3	1.17569279938732e-08	-1.26259	0.024	0.108	0.000350004	down
DTX3L	1.18090941870934e-08	1.39193	0.16	0.078	0.000351557	up
PTGER2	1.21535398717244e-08	-3.43658	0.01	0.082	0.000361811	down
DUOX1	1.27691219434529e-08	6.38535	0.02	0.001	0.000380137	up
KLK13	1.27691219434529e-08	5.72156	0.02	0.001	0.000380137	up
COL4A6	1.27691219434529e-08	5.69496	0.02	0.001	0.000380137	up
HES2	1.28165096546236e-08	6.00015	0.02	0.001	0.000381547	up
A2ML1	1.28165096546236e-08	5.86244	0.02	0.001	0.000381547	up
SBSN	1.30560228972588e-08	4.89137	0.02	0.001	0.000388678	up
PHF1	1.38270616416192e-08	-1.73046	0.026	0.111	0.000411632	down
GSTO2	1.39273405576718e-08	3.09027	0.03	0.003	0.000414617	up
FAM110C	1.40397628540394e-08	2.98511	0.03	0.003	0.000417964	up
JOSD1	1.43638365028704e-08	-1.11798	0.091	0.204	0.000427611	down
CEP152	1.47264097191276e-08	2.10802	0.079	0.025	0.000438405	up
AL118516.1	1.56779128006969e-08	-1.86368	0.051	0.145	0.000466731	down
LAYN	1.58040635987026e-08	1.9117	0.075	0.023	0.000470487	up
CRTAM	1.62875859672943e-08	-1.97475	0.022	0.102	0.000484881	down
TRAF5	1.64006711711679e-08	-1.21999	0.071	0.177	0.000488248	down
CHI3L1	1.6499998347952e-08	4.518	0.04	0.007	0.000491205	up
OIP5-AS1	1.6595945031553e-08	1.35387	0.19	0.104	0.000494061	up
PDGFA	1.68090617294772e-08	3.02241	0.036	0.005	0.000500406	up
ITGB7	1.7008461408414e-08	-1.86384	0.024	0.107	0.000506342	down
CCL3L1	1.75822372480682e-08	-1.6467	0.206	0.336	0.000523423	down
P2RY1	1.77277039520264e-08	5.54161	0.022	0.001	0.000527754	up
GOT2	1.81986538206079e-08	1.44825	0.121	0.052	0.000541774	up
MET	1.82129923060583e-08	4.50969	0.022	0.001	0.000542201	up
FGFR2	1.83846639357963e-08	5.61856	0.026	0.002	0.000547311	up
ZSCAN31	1.86922920085814e-08	2.79164	0.036	0.005	0.00055647	up
TFCP2L1	1.87111701793702e-08	3.93372	0.022	0.001	0.000557032	up
BTN3A1	1.8966236910227e-08	-1.23783	0.047	0.142	0.000564625	down
CRYBG1	1.96638732079098e-08	-1.28417	0.071	0.173	0.000585394	down
PPIC	1.97707998575499e-08	2.80467	0.04	0.007	0.000588577	up
IL1A	1.9791527709312e-08	3.55127	0.026	0.002	0.000589194	up
FARSB	2.01175511878587e-08	1.82943	0.111	0.045	0.000598899	up
GCAT	2.03322898938726e-08	4.11475	0.024	0.002	0.000605292	up
IGSF3	2.04600721335199e-08	4.05262	0.024	0.002	0.000609096	up
EPB41L1	2.07910047204859e-08	2.31167	0.045	0.009	0.000618948	up
TCEAL4	2.12101176367438e-08	1.05958	0.136	0.061	0.000631425	up
RDX	2.17986803143715e-08	1.57885	0.138	0.064	0.000648947	up
RASSF1	2.18267802323382e-08	-1.66231	0.024	0.106	0.000649783	down
AD000864.1	2.1831175568953e-08	-3.43167	0.006	0.073	0.000649914	down
POLA1	2.34778837109598e-08	2.50325	0.067	0.019	0.000698937	up
TRAP1	2.3596297037575e-08	1.4782	0.087	0.03	0.000702462	up
AP002387.2	2.38839570393125e-08	-2.5823	0.014	0.088	0.000711025	down
CDCA3	2.65846366325344e-08	2.83402	0.047	0.01	0.000791425	up
PSMD11	2.72141884307574e-08	1.36123	0.192	0.106	0.000810166	up
SH3PXD2A	2.74007029761857e-08	3.04461	0.047	0.01	0.000815719	up
DIAPH3	2.78809143942591e-08	3.46987	0.043	0.008	0.000830015	up
NPTN	2.79426506620787e-08	1.99583	0.113	0.048	0.000831853	up
PALMD	2.80543987835609e-08	2.32992	0.034	0.005	0.000835179	up
WDR86-AS1	2.81193961018585e-08	-7.40759	0	0.06	0.000837114	down
CHCHD4	2.81476599376889e-08	2.11652	0.053	0.012	0.000837956	up
ANXA2R	2.91809871783918e-08	-2.3127	0.024	0.103	0.000868718	down
COL15A1	2.93185021926397e-08	2.95108	0.043	0.008	0.000872812	up
SLC1A3	2.97640592770708e-08	3.33851	0.038	0.006	0.000886076	up
FNBP1L	3.03673314340593e-08	2.78528	0.043	0.008	0.000904035	up
CKAP4	3.03978316741351e-08	3.32294	0.043	0.008	0.000904943	up
RASA3	3.04782241722866e-08	-1.90071	0.016	0.09	0.000907337	down
IGFBP5	3.12941317305579e-08	2.31734	0.107	0.044	0.000931626	up
TNS4	3.15518421798032e-08	3.07186	0.038	0.006	0.000939298	up
NETO2	3.23851776989429e-08	3.22066	0.049	0.011	0.000964107	up
CAMSAP2	3.25426991380584e-08	2.82408	0.043	0.008	0.000968796	up
ARHGAP4	3.27969164053643e-08	-1.47831	0.038	0.127	0.000976364	down
IGHGP	3.29687171078437e-08	5.6183	0.032	0.004	0.000981479	up
MICAL2	3.36943141560929e-08	2.14481	0.097	0.038	0.00100308	up
SHMT2	3.41059959096239e-08	1.68606	0.132	0.061	0.00101534	up
RNU4ATAC	3.41714334130479e-08	-3.15846	0.002	0.063	0.00101728	down
LARP1	3.45394213498649e-08	1.58186	0.154	0.077	0.00102824	up
MT1F	3.57297125348242e-08	-2.23138	0.053	0.144	0.00106367	down
DOCK1	3.59119056366817e-08	3.66921	0.032	0.004	0.0010691	up
BRIX1	3.6331459667937e-08	1.23276	0.156	0.077	0.00108159	up
ACTL6A	3.64617957879553e-08	1.65073	0.107	0.044	0.00108547	up
TOR1AIP2	3.71239519855758e-08	1.69582	0.126	0.057	0.00110518	up
AC243829.1	3.83818898626353e-08	-3.3432	0.004	0.067	0.00114263	down
LMNB1	3.88506335339076e-08	1.4149	0.16	0.082	0.00115658	up
ADI1	4.15095665818376e-08	1.29917	0.17	0.087	0.00123574	up
RPL24P2	4.20214787391785e-08	-3.34329	0.01	0.077	0.00125098	down
DEDD2	4.27951603683181e-08	-1.55269	0.04	0.127	0.00127401	down
ALDH3B2	4.32826650581967e-08	6.71717	0.016	0	0.00128852	up
KLK5	4.32826650581967e-08	6.61293	0.016	0	0.00128852	up
RIPK4	4.32826650581967e-08	6.7831	0.016	0	0.00128852	up
AC245041.2	4.32826650581967e-08	6.55932	0.016	0	0.00128852	up
CALB1	4.32826650581967e-08	6.87642	0.016	0	0.00128852	up
LINC00392	4.32826650581967e-08	6.49717	0.016	0	0.00128852	up
FAR2P1	4.32826650581967e-08	7.65396	0.016	0	0.00128852	up
EED	4.37110705289667e-08	1.57357	0.128	0.057	0.00130128	up
SHCBP1	4.38728273834852e-08	3.66994	0.04	0.008	0.00130609	up
ADAM12	4.39624962052682e-08	4.07904	0.04	0.008	0.00130876	up
TAX1BP3	4.50903359623331e-08	1.94178	0.075	0.024	0.00134234	up
PRPF19	4.62340159194048e-08	1.6928	0.126	0.056	0.00137639	up
ITGAV	4.6863423386903e-08	2.17269	0.067	0.02	0.00139512	up
PLAC9	4.82307639930284e-08	-5.37735	0.002	0.062	0.00143583	down
CAV2	5.0059064179378e-08	1.80243	0.057	0.015	0.00149026	up
TSTD1	5.01193362671438e-08	-1.11716	0.166	0.284	0.00149205	down
GPSM2	5.05985268800726e-08	3.01031	0.04	0.008	0.00150632	up
GPC1	5.12194163253882e-08	2.88504	0.04	0.008	0.0015248	up
NMI	5.20317927023954e-08	1.19009	0.202	0.114	0.00154899	up
UBA3	5.21415201185107e-08	1.29798	0.162	0.083	0.00155225	up
SLC44A1	5.30490865869991e-08	1.72437	0.073	0.023	0.00157927	up
KLF9	5.43697195644959e-08	-1.00606	0.053	0.148	0.00161859	down
JAML	5.55057285823076e-08	-1.58738	0.038	0.125	0.00165241	down
SLC1A4	5.58776334005485e-08	2.56141	0.055	0.014	0.00166348	up
LAP3	5.77689028477583e-08	1.28278	0.215	0.128	0.00171978	up
PSMD2	5.92288337390345e-08	1.20993	0.16	0.08	0.00176324	up
HIBCH	6.01266371252216e-08	1.55365	0.085	0.03	0.00178997	up
RAB3GAP1	6.03578360347819e-08	1.48633	0.132	0.061	0.00179685	up
IMPA2	6.24766161648144e-08	2.96081	0.047	0.01	0.00185993	up
GPR34	6.38858043821667e-08	3.59318	0.049	0.011	0.00190188	up
CCT8	6.5640523107679e-08	1.01166	0.281	0.185	0.00195412	up
NFAT5	6.65161918996309e-08	1.94954	0.115	0.051	0.00198019	up
EEF1B2P6	6.65183511390167e-08	-1.16142	0.057	0.148	0.00198025	down
ARL3	6.70220461950851e-08	1.53943	0.123	0.055	0.00199525	up
MMP24OS	6.70642746318436e-08	-1.73769	0.034	0.116	0.0019965	down
COL7A1	6.86978086829021e-08	4.16479	0.028	0.003	0.00204513	up
HSPA4	6.93399578846912e-08	1.2292	0.204	0.117	0.00206425	up
CORO1C	6.98171124895986e-08	2.02079	0.073	0.024	0.00207846	up
PIM1	6.99742309561235e-08	-1.13575	0.085	0.189	0.00208313	down
MYO5C	7.01605449568003e-08	4.00153	0.034	0.005	0.00208868	up
INTU	7.03350221269997e-08	3.59126	0.028	0.003	0.00209387	up
GGH	7.04312541955836e-08	2.34313	0.057	0.015	0.00209674	up
JAG1	7.42113666541845e-08	2.04305	0.071	0.023	0.00220927	up
KNTC1	7.43256980071863e-08	2.20499	0.069	0.022	0.00221268	up
PSMC3IP	7.66010886668948e-08	2.95172	0.034	0.005	0.00228041	up
ERLIN1	7.67449321050594e-08	2.18311	0.063	0.018	0.0022847	up
KSR1	7.6773538330807e-08	3.2276	0.034	0.005	0.00228555	up
MGST3	7.67846500523567e-08	-1.11535	0.121	0.233	0.00228588	down
SMC6	8.08618967313548e-08	1.56054	0.144	0.071	0.00240726	up
FAM114A1	8.12090492411562e-08	3.03925	0.034	0.005	0.00241759	up
PLAU	8.19519507412157e-08	2.22802	0.077	0.027	0.00243971	up
ASCC3	8.32433232824912e-08	1.10191	0.247	0.154	0.00247815	up
PACSIN3	8.67196496128972e-08	6.20549	0.018	0.001	0.00258164	up
PAPPA	8.67196496128972e-08	6.90832	0.018	0.001	0.00258164	up
TINCR	8.67196496128972e-08	6.43395	0.018	0.001	0.00258164	up
BARX2	8.76788376955237e-08	5.49321	0.018	0.001	0.0026102	up
PYCR1	9.08514186447551e-08	4.47485	0.026	0.003	0.00270465	up
CBX1	9.22599684000711e-08	1.54469	0.144	0.071	0.00274658	up
PSMG1	9.29303099893766e-08	1.71172	0.083	0.03	0.00276654	up
PLA2R1	9.31138240735804e-08	3.70647	0.026	0.003	0.002772	up
FBXW2	9.32711765598696e-08	1.25468	0.211	0.125	0.00277668	up
HPGDS	9.42357871354214e-08	-4.74254	0.002	0.06	0.0028054	down
HS3ST1	9.51705635522087e-08	3.39294	0.026	0.003	0.00283323	up
NECTIN1	9.53262997592318e-08	1.99246	0.038	0.007	0.00283786	up
LRIG3	9.54307276619832e-08	3.4843	0.026	0.003	0.00284097	up
CCDC107	9.84425489666774e-08	-1.34194	0.057	0.149	0.00293063	down
TMEM14A	9.93093534617231e-08	1.27763	0.152	0.076	0.00295644	up
HMGA1	1.01024268184531e-07	1.43516	0.184	0.102	0.00300749	up
IMMT	1.03165765251568e-07	1.14683	0.192	0.108	0.00307124	up
TIMM8A	1.07534149116709e-07	1.61998	0.067	0.021	0.00320129	up
FEN1	1.09385368251222e-07	2.70248	0.065	0.02	0.0032564	up
ALDH4A1	1.09719362732439e-07	4.76356	0.024	0.002	0.00326635	up
CCNF	1.09854105705682e-07	4.30486	0.032	0.005	0.00327036	up
RSRC1	1.10373558285769e-07	1.08102	0.18	0.098	0.00328582	up
GINS1	1.10617734935518e-07	4.02793	0.032	0.005	0.00329309	up
PLXNB1	1.11311065764323e-07	4.19665	0.024	0.002	0.00331373	up
FKBP3	1.12887621797168e-07	1.05046	0.211	0.122	0.00336066	up
U62317.2	1.12925104224905e-07	3.81742	0.024	0.002	0.00336178	up
FAM136A	1.13301667743152e-07	1.18166	0.132	0.062	0.00337299	up
AC244153.1	1.14871642078461e-07	5.28225	0.02	0.001	0.00341973	up
MAEL	1.14871642078461e-07	6.19641	0.02	0.001	0.00341973	up
MACC1	1.15042962304984e-07	3.56826	0.032	0.005	0.00342483	up
MELTF	1.16021013607674e-07	5.15273	0.02	0.001	0.00345395	up
TNS3	1.17454593452394e-07	3.55946	0.032	0.005	0.00349662	up
MUC1	1.18746322580001e-07	4.59207	0.02	0.001	0.00353508	up
MCM3	1.20190407731433e-07	1.9207	0.113	0.05	0.00357807	up
SEMA3F	1.20686807182937e-07	4.9399	0.022	0.002	0.00359285	up
COL4A5	1.21429878862893e-07	5.01045	0.022	0.002	0.00361497	up
CAPZA2	1.21982877570605e-07	1.0136	0.243	0.148	0.00363143	up
RAB8A	1.23908209730522e-07	1.03657	0.245	0.153	0.00368875	up
PLK4	1.24762578023441e-07	2.92823	0.04	0.008	0.00371418	up
FBLIM1	1.24828838880827e-07	4.04109	0.022	0.002	0.00371615	up
CLTC	1.28071584912058e-07	1.53941	0.178	0.099	0.00381269	up
ALKBH7	1.28804355045304e-07	-1.54364	0.043	0.126	0.00383451	down
RBP1	1.32263232056142e-07	2.79885	0.04	0.008	0.00393748	up
ADRB2	1.33312942145812e-07	-2.75437	0.008	0.07	0.00396873	down
C3	1.35894675536026e-07	-1.7451	0.012	0.079	0.00404558	down
BAK1	1.38351509774024e-07	2.07686	0.077	0.027	0.00411872	up
AMZ2P1	1.42940786428308e-07	-1.93206	0.014	0.081	0.00425535	down
FKTN	1.45322232642513e-07	2.39654	0.036	0.006	0.00432624	up
GRN	1.46852955514098e-07	1.68764	0.13	0.062	0.00437181	up
HACD3	1.4781633392807e-07	1.56446	0.109	0.047	0.00440049	up
C7	1.47819852172166e-07	-6.85263	0	0.054	0.0044006	down
STAMBP	1.49674458681696e-07	1.66535	0.117	0.054	0.00445581	up
CXCL2	1.50010540519615e-07	1.40605	0.154	0.081	0.00446581	up
MMS22L	1.51165768324384e-07	2.7803	0.051	0.013	0.0045002	up
CTNNB1	1.52101552488464e-07	1.83502	0.162	0.088	0.00452806	up
ILF3-AS1	1.53142323551764e-07	-1.6544	0.04	0.123	0.00455905	down
NPM1P39	1.61182994774136e-07	3.01546	0.043	0.009	0.00479842	up
H2AFJ	1.62506096944014e-07	-1.02113	0.115	0.222	0.00483781	down
SDR42E2	1.69684663322299e-07	-3.45373	0.006	0.066	0.00505151	down
MYO1F	1.73366946878523e-07	-1.30972	0.051	0.137	0.00516113	down
HSPA6	1.73500089503928e-07	-5.37749	0.004	0.061	0.0051651	down
PHACTR2	1.73764883640141e-07	1.63839	0.174	0.099	0.00517298	up
LIN9	1.7454810319531e-07	2.67679	0.043	0.009	0.0051963	up
TSPAN6	1.77353342670646e-07	3.73714	0.03	0.004	0.00527981	up
RHBDD2	1.82082635362429e-07	-1.11438	0.077	0.174	0.0054206	down
LRPPRC	1.83780711982821e-07	1.19832	0.146	0.073	0.00547115	up
FABP5P7	1.85074632912682e-07	3.11066	0.03	0.004	0.00550967	up
PRMT3	1.88384672729833e-07	2.42196	0.071	0.024	0.00560821	up
AP1S1	2.01402691943141e-07	2.15065	0.097	0.041	0.00599576	up
ZNF683	2.02860511575126e-07	-2.35986	0.016	0.083	0.00603916	down
PGD	2.04475043404631e-07	1.3067	0.113	0.05	0.00608722	up
DLD	2.05281720475377e-07	1.25557	0.174	0.096	0.00611124	up
ID3	2.06344667434385e-07	1.07597	0.136	0.066	0.00614288	up
MBOAT2	2.08747827571462e-07	1.88327	0.043	0.009	0.00621442	up
ATP2B1	2.09375984321996e-07	-1.17545	0.111	0.216	0.00623312	down
KNOP1	2.11836993317367e-07	1.77922	0.083	0.031	0.00630639	up
CBR3	2.12035774872586e-07	1.75225	0.043	0.009	0.00631231	up
MZT2A	2.13472257146218e-07	-1.12673	0.136	0.243	0.00635507	down
KIF13A	2.20108686233188e-07	2.64509	0.038	0.008	0.00655264	up
PPAT	2.24499947051226e-07	2.32458	0.057	0.016	0.00668336	up
SVIL	2.25845117996125e-07	1.52163	0.093	0.037	0.00672341	up
CAND1	2.29550107176006e-07	1.50558	0.15	0.077	0.00683371	up
PI16	2.32032342496419e-07	-7.17483	0	0.052	0.0069076	down
IPO7	2.37016270908663e-07	1.38684	0.158	0.083	0.00705597	up
SPC25	2.42270403524641e-07	2.98987	0.047	0.011	0.00721239	up
CCDC80	2.52410562179304e-07	-2.67881	0.008	0.068	0.00751426	down
DNAJB9	2.56385804567629e-07	-1.02726	0.065	0.159	0.00763261	down
CD80	2.6044396685861e-07	4.01465	0.028	0.004	0.00775342	up
ARID5A	2.61288279280975e-07	-1.25118	0.043	0.126	0.00777855	down
THSD4	2.65589923380318e-07	3.39223	0.028	0.004	0.00790661	up
TNIP3	2.69732956130245e-07	1.67283	0.095	0.039	0.00802995	up
PRR7	2.74673978594169e-07	-2.79875	0.008	0.068	0.00817704	down
PTPN4	2.84174463422517e-07	-1.04081	0.04	0.122	0.00845987	down
CLSPN	2.86935852000841e-07	2.02344	0.073	0.025	0.00854208	up
ATN1	2.96330983477916e-07	2.45612	0.075	0.027	0.00882177	up
DLX3	3.02260941575649e-07	6.67742	0.014	0	0.00899831	up
SULT2B1	3.02260941575649e-07	6.85537	0.014	0	0.00899831	up
EFS	3.02260941575649e-07	6.79026	0.014	0	0.00899831	up
ESRP2	3.02260941575649e-07	6.00031	0.014	0	0.00899831	up
TRPA1	3.02260941575649e-07	7.48627	0.014	0	0.00899831	up
ITGB6	3.02260941575649e-07	6.9311	0.014	0	0.00899831	up
POF1B	3.02260941575649e-07	7.39513	0.014	0	0.00899831	up
TGM3	3.02260941575649e-07	6.78155	0.014	0	0.00899831	up
HOXD10	3.02260941575649e-07	6.7999	0.014	0	0.00899831	up
FDCSP	3.02260941575649e-07	8.24529	0.014	0	0.00899831	up
DNAH14	3.02260941575649e-07	7.41397	0.014	0	0.00899831	up
PCLO	3.02260941575649e-07	7.0642	0.014	0	0.00899831	up
NCCRP1	3.02260941575649e-07	6.91284	0.014	0	0.00899831	up
RASSF10	3.02260941575649e-07	6.77646	0.014	0	0.00899831	up
XIST	3.02260941575649e-07	7.46145	0.014	0	0.00899831	up
IL21	3.02260941575649e-07	7.25912	0.014	0	0.00899831	up
EXOSC10	3.04381523725498e-07	1.70699	0.126	0.061	0.00906144	up
SPSB3	3.04673534916598e-07	-1.17766	0.038	0.119	0.00907013	down
CCL4L2	3.12016182184521e-07	-2.4995	0.358	0.468	0.00928872	down
IL1B	3.13074032650448e-07	2.04337	0.126	0.062	0.00932021	up
SPTBN1	3.16156049814177e-07	1.32271	0.178	0.102	0.00941197	up
COA3	3.25258093581831e-07	1.20442	0.164	0.088	0.00968293	up
FMNL2	3.32508854989534e-07	3.51534	0.043	0.01	0.00989879	up
FAAP20	3.40674558291873e-07	-1.32661	0.051	0.135	0.0101419	down
AGTPBP1	3.50954374068096e-07	-1.6669	0.028	0.101	0.0104479	down
PNPO	3.53470334085696e-07	3.12537	0.032	0.005	0.0105228	up
ST14	3.58755603025361e-07	4.35472	0.026	0.003	0.0106802	up
GEN1	3.60271721921813e-07	2.60957	0.055	0.016	0.0107253	up
GINS3	3.68926784224359e-07	3.71304	0.026	0.003	0.010983	up
PSMD14	3.6960152924889e-07	1.06481	0.219	0.134	0.011003	up
PSMD12	3.72269252994408e-07	1.11807	0.2	0.117	0.0110825	up
CDC42EP1	3.77455133610988e-07	3.41659	0.026	0.003	0.0112368	up
IL20RB	3.78414389151923e-07	3.76317	0.026	0.003	0.0112654	up
EBI3	3.86903126069741e-07	2.27798	0.043	0.01	0.0115181	up
RPF2	3.89478310917736e-07	1.397	0.15	0.078	0.0115948	up
LTA	3.93262344226821e-07	1.57811	0.117	0.055	0.0117074	up
JMJD6	4.06318997314759e-07	-1.17259	0.059	0.146	0.0120961	down
ATG16L1	4.13660268968115e-07	-1.26333	0.022	0.092	0.0123147	down
MFAP5	4.19232560641028e-07	-1.59618	0.024	0.094	0.0124806	down
UBXN11	4.26507404461537e-07	-2.70163	0.01	0.07	0.0126971	down
CDT1	4.55492569388687e-07	3.39412	0.038	0.008	0.01356	up
DNAJC21	4.56728631191926e-07	1.37093	0.136	0.068	0.0135968	up
MATK	4.57222567117995e-07	-2.46912	0.012	0.073	0.0136115	down
IFITM3	4.63752804607273e-07	1.01806	0.506	0.473	0.0138059	up
CENPA	4.64185141425626e-07	3.46274	0.038	0.008	0.0138188	up
TACC3	4.69968878241189e-07	1.49337	0.111	0.051	0.013991	up
PMVK	4.75811471371536e-07	1.45433	0.144	0.075	0.0141649	up
PARPBP	4.87541233128161e-07	3.1152	0.038	0.008	0.0145141	up
PYGL	4.96822783815528e-07	2.95804	0.038	0.008	0.0147904	up
RPL21P16	5.0498599124445e-07	-1.00251	0.081	0.176	0.0150334	down
CBX5	5.09690988689697e-07	1.23647	0.188	0.11	0.0151735	up
KCNK1	5.14187957349533e-07	3.46652	0.024	0.003	0.0153074	up
PFDN4	5.23164949431569e-07	1.11755	0.176	0.099	0.0155746	up
PITPNC1	5.28996578989984e-07	-1.53561	0.034	0.109	0.0157482	down
AC016831.5	5.39685668990579e-07	3.31466	0.03	0.005	0.0160664	up
STT3A	5.44371082922789e-07	1.85863	0.089	0.036	0.0162059	up
C12orf45	5.4585687448986e-07	1.26216	0.103	0.045	0.0162502	up
FKBP11	5.49593128874411e-07	-2.58538	0.012	0.072	0.0163614	down
RBM47	5.5433178000954e-07	3.14668	0.03	0.005	0.0165025	up
CCDC50	5.60217543633271e-07	1.70467	0.111	0.051	0.0166777	up
OSMR	5.6682891394629e-07	2.84712	0.03	0.005	0.0168745	up
KCTD1	5.78308220372113e-07	2.03514	0.03	0.005	0.0172162	up
TIMELESS	5.79173952489649e-07	3.44545	0.04	0.009	0.017242	up
TNFRSF21	5.87391185242866e-07	2.63928	0.03	0.005	0.0174866	up
SDR16C5	5.88681687845713e-07	6.58194	0.016	0.001	0.0175251	up
KRTDAP	5.88681687845713e-07	7.62553	0.016	0.001	0.0175251	up
GJB5	5.88681687845713e-07	6.80171	0.016	0.001	0.0175251	up
EPPK1	5.88681687845713e-07	5.92662	0.016	0.001	0.0175251	up
AL161431.1	5.88681687845713e-07	6.59015	0.016	0.001	0.0175251	up
AC103691.1	5.90817949030633e-07	5.7692	0.016	0.001	0.0175887	up
LINC01980	5.90817949030633e-07	5.57539	0.016	0.001	0.0175887	up
FAM46B	5.92961682142414e-07	4.92339	0.016	0.001	0.0176525	up
HEPH	5.97271664558279e-07	4.82931	0.016	0.001	0.0177808	up
CALML5	5.97271664558279e-07	5.04604	0.016	0.001	0.0177808	up
GLI2	5.994379642694e-07	4.90273	0.016	0.001	0.0178453	up
C16orf87	6.00347470599834e-07	1.68998	0.132	0.067	0.0178723	up
HSPG2	6.01269409625594e-07	2.56282	0.051	0.014	0.0178998	up
TMPRSS11E	6.01611836721959e-07	4.58576	0.016	0.001	0.01791	up
DUXAP8	6.01611836721959e-07	4.34283	0.016	0.001	0.01791	up
AL049555.1	6.05982401555986e-07	3.32021	0.016	0.001	0.0180401	up
IGFL2	6.22109634681029e-07	5.31958	0.022	0.002	0.0185202	up
HADHB	6.27620766263342e-07	1.4339	0.18	0.106	0.0186843	up
ID4	6.39791551241003e-07	4.30172	0.022	0.002	0.0190466	up
SLC40A1	6.40240663807945e-07	2.39887	0.059	0.018	0.01906	up
RNF217	6.4158614801458e-07	4.05135	0.022	0.002	0.0191	up
NRL	6.46999093818649e-07	4.14689	0.022	0.002	0.0192612	up
BICD2	6.49176050056892e-07	1.95617	0.067	0.023	0.019326	up
GIMAP1	6.51375082193507e-07	-1.7706	0.026	0.095	0.0193914	down
VKORC1L1	6.55206336855723e-07	2.20859	0.063	0.021	0.0195055	up
IDH3A	6.59002906591631e-07	1.5801	0.091	0.038	0.0196185	up
CCDC126	6.62182000311473e-07	2.27963	0.051	0.014	0.0197132	up
CENPQ	6.748733154202e-07	1.99244	0.049	0.013	0.020091	up
PPP3CC	6.90100808883128e-07	-1.80005	0.018	0.082	0.0205443	down
RARG	7.04114916867353e-07	2.35878	0.04	0.009	0.0209615	up
GLIPR2	7.22050250928992e-07	-1.46692	0.063	0.147	0.0214954	down
IPO5	7.2259798865799e-07	1.49198	0.119	0.057	0.0215117	up
TNFRSF4	7.3732411274369e-07	1.52961	0.182	0.105	0.0219501	up
TNNT1	7.3781109711762e-07	6.13945	0.018	0.001	0.0219646	up
GLYR1	7.38758292092883e-07	1.5226	0.115	0.055	0.0219928	up
CXCL5	7.48076828661034e-07	4.14109	0.02	0.002	0.0222702	up
EDNRA	7.49899941822853e-07	4.56526	0.018	0.001	0.0223245	up
HR	7.57077322641555e-07	3.79089	0.02	0.002	0.0225382	up
IGF1R	7.58481056473852e-07	2.67558	0.043	0.01	0.02258	up
ARHGAP32	7.59708183589145e-07	3.80686	0.018	0.001	0.0226165	up
CES2	7.60871999460615e-07	1.54312	0.065	0.022	0.0226512	up
F2R	7.61216112081216e-07	-1.67274	0.028	0.099	0.0226614	down
KLRF1	7.61329059769702e-07	-2.90947	0.02	0.083	0.0226648	down
ADORA2B	7.63896058854986e-07	3.55842	0.02	0.002	0.0227412	up
PAX9	7.77170726077602e-07	3.67156	0.018	0.001	0.0231364	up
TRIB2	8.23154344461582e-07	1.54319	0.128	0.064	0.0245053	up
FAM133B	8.28748177697922e-07	1.21467	0.182	0.107	0.0246718	up
SHTN1	8.32611198452517e-07	2.25871	0.043	0.01	0.0247868	up
NDUFA7	8.35667551209153e-07	1.76497	0.079	0.03	0.0248778	up
DTL	8.88770368580735e-07	3.021	0.047	0.012	0.0264587	up
NUDT5	9.03369019752101e-07	1.12576	0.196	0.117	0.0268933	up
SPINT1	9.33966733253126e-07	2.1802	0.036	0.008	0.0278042	up
VPS26A	9.73160073252212e-07	1.02245	0.2	0.12	0.028971	up
LYPLA1	9.73553736457747e-07	1.37854	0.158	0.087	0.0289827	up
SH2D4A	9.9119562795153e-07	2.72648	0.032	0.006	0.0295079	up
PDE4A	9.96171894195232e-07	-1.15041	0.038	0.114	0.029656	down
AC017002.3	1.01070153537499e-06	2.46698	0.047	0.012	0.0300886	up
RNASE1	1.01334247895541e-06	-1.58832	0.038	0.113	0.0301672	down
RNF166	1.0162857111104e-06	-1.0122	0.049	0.13	0.0302548	down
LINC01943	1.01874949288012e-06	1.30333	0.142	0.074	0.0303282	up
ACTN1	1.03638948942213e-06	2.01026	0.085	0.035	0.0308533	up
NUDT8	1.07836494068129e-06	1.74595	0.045	0.011	0.0321029	up
SLC27A2	1.08357812453532e-06	2.42469	0.059	0.019	0.0322581	up
LINC02273	1.1071770107379e-06	-2.46502	0.01	0.067	0.0329607	down
CRNDE	1.11210724698748e-06	1.9825	0.032	0.006	0.0331074	up
CYC1	1.11687015699823e-06	1.13675	0.186	0.11	0.0332492	up
SLC25A45	1.12204226538677e-06	-2.75768	0.01	0.066	0.0334032	down
ABI2	1.13962032932772e-06	1.82883	0.083	0.034	0.0339265	up
HAT1	1.16825793129077e-06	1.27553	0.162	0.091	0.034779	up
DPP4	1.1836284067077e-06	-1.38873	0.026	0.094	0.0352366	down
CCDC125	1.18792370935776e-06	2.33524	0.051	0.015	0.0353645	up
ADAM17	1.19693199653648e-06	1.40703	0.107	0.049	0.0356327	up
SLAMF6	1.20669966040773e-06	-1.08508	0.057	0.139	0.0359234	down
MRPL50	1.23143617606659e-06	1.08251	0.128	0.063	0.0366599	up
E2F7	1.27812365756369e-06	3.84906	0.026	0.004	0.0380497	up
PPFIBP1	1.28284590170659e-06	2.01744	0.059	0.019	0.0381903	up
RACGAP1	1.28289385277236e-06	2.66024	0.065	0.023	0.0381917	up
KPNA2	1.28788489748126e-06	1.3163	0.231	0.153	0.0383403	up
EEF1A1P5	1.29247893863335e-06	-1.8966	0.014	0.073	0.0384771	down
AHCY	1.30431344382538e-06	1.93994	0.071	0.026	0.0388294	up
TSPAN2	1.35892015957267e-06	-2.18144	0.016	0.076	0.0404551	down
CMTM7	1.36204353252154e-06	-1.46412	0.057	0.135	0.040548	down
RRAD	1.37363389018236e-06	-4.95269	0.002	0.05	0.0408931	down
RIN2	1.37528835384619e-06	2.78571	0.026	0.004	0.0409423	up
MT1X	1.37775363208643e-06	-1.3861	0.255	0.362	0.0410157	down
ABHD14A	1.38504419235698e-06	-2.10119	0.02	0.082	0.0412328	down
SULF1	1.39812865166966e-06	3.05451	0.034	0.007	0.0416223	up
FKBP9	1.41811519843826e-06	2.54625	0.026	0.004	0.0422173	up
HMGB1P5	1.42496537564725e-06	1.57713	0.136	0.071	0.0424212	up
NFE2L2	1.43458263760325e-06	1.00613	0.269	0.185	0.0427075	up
MRPL35	1.45585444637233e-06	1.57377	0.095	0.042	0.0433408	up
USO1	1.45874192323224e-06	1.51016	0.162	0.093	0.0434267	up
SMAD1	1.47000792646902e-06	2.70588	0.034	0.007	0.0437621	up
SAMD12	1.55664742671217e-06	2.40429	0.04	0.01	0.0463414	up
PLOD1	1.56595909142649e-06	3.05502	0.03	0.005	0.0466186	up
TOP1	1.58857517337835e-06	1.05267	0.225	0.143	0.0472919	up
PTK2	1.65295150948646e-06	2.69194	0.043	0.011	0.0492084	up
MASTL	1.6597742533316e-06	1.74109	0.077	0.03	0.0494115	up

## Sheet: MP(PCR_T_B_vs_PCR_T_A)
Table S5 Differentially expressed genes in immune cells due to treatment (MP: PCR_T_B_vs_PCR_T_A)
Gene	p_val	avg_log2FC	pct.1	pct.2	p_val_adj	change
CYBA	0	-2.31765	0.281	0.943	0	down
EEF1D	0	-1.78518	0.211	0.847	0	down
LMNA	0	-2.73916	0.136	0.772	0	down
SNHG5	0	-1.93901	0.166	0.779	0	down
TAGLN2	0	-2.19525	0.343	0.943	0	down
CFD	0	-2.49094	0.111	0.701	0	down
SLC25A6	0	-1.49976	0.275	0.857	0	down
RNASET2	0	-1.46864	0.244	0.824	0	down
SPI1	0	-2.01657	0.17	0.744	0	down
RPL22	0	-1.1452	0.313	0.883	0	down
RPS15A	0	-1.40691	0.326	0.896	0	down
CEBPD	0	-1.23184	0.219	0.785	0	down
RPS28	0	-2.06974	0.396	0.959	0	down
RPS5	0	-1.48534	0.326	0.88	0	down
TSPO	0	-1.78608	0.264	0.813	0	down
RPL18	0	-1.74481	0.407	0.951	0	down
EEF1B2	0	-1.24044	0.343	0.885	0	down
RPS21	0	-1.8671	0.417	0.957	0	down
GNB2	0	-1.90454	0.122	0.661	0	down
MYADM	0	-1.82488	0.132	0.671	0	down
CD99	0	-1.36034	0.321	0.859	0	down
RPL7A	0	-1.52059	0.423	0.957	0	down
RPSA	0	-1.29706	0.297	0.831	0	down
GPX4	0	-1.39745	0.273	0.805	0	down
RPS12	0	-1.98293	0.438	0.968	0	down
SNHG6	0	-1.89483	0.095	0.625	0	down
CIRBP	0	-1.30987	0.162	0.691	0	down
RPL12	0	-1.97327	0.448	0.977	0	down
RPL24	0	-1.49926	0.408	0.936	0	down
CLEC10A	0	-2.29303	0.076	0.604	0	down
ATP5F1D	0	-2.58828	0.079	0.605	0	down
BLVRB	0	-1.84414	0.137	0.659	0	down
RPL3	0	-1.52633	0.429	0.948	0	down
RPL8	0	-1.77388	0.446	0.964	0	down
CHCHD2	0	-1.24335	0.267	0.781	0	down
RNH1	0	-1.57065	0.16	0.671	0	down
RPL13	0	-2.6296	0.48	0.991	0	down
NOP53	0	-1.77879	0.073	0.581	0	down
LRRC75A-AS1	0	-1.33751	0.138	0.645	0	down
CAPNS1	0	-1.44881	0.201	0.705	0	down
RPL29	0	-1.30828	0.439	0.942	0	down
RPS9	0	-1.72675	0.455	0.955	0	down
EIF3K	0	-1.26031	0.234	0.731	0	down
EMP1	0	-1.53319	0.232	0.728	0	down
EMP3	0	-1.59791	0.401	0.897	0	down
FXYD5	0	-1.22956	0.3	0.795	0	down
TIMP1	0	-2.41514	0.338	0.833	0	down
RPL13P12	0	-2.41044	0.039	0.529	0	down
TGFB1	0	-1.92883	0.07	0.556	0	down
FCGRT	0	-1.22744	0.382	0.867	0	down
TKT	0	-1.39601	0.146	0.631	0	down
ZFAS1	0	-1.32608	0.166	0.65	0	down
RPL41P5	0	-1.55744	0.061	0.544	0	down
HMOX1	0	-2.98715	0.162	0.642	0	down
SQSTM1	0	-1.02309	0.252	0.732	0	down
HSPB1	0	-1.89784	0.294	0.771	0	down
RACK1	0	-1.30356	0.463	0.939	0	down
IGFBP7	0	-1.11906	0.108	0.58	0	down
HCST	0	-1.35483	0.324	0.789	0	down
RPL18A	0	-1.49053	0.497	0.961	0	down
CD37	0	-1.1716	0.191	0.654	0	down
GSTP1	0	-1.20544	0.396	0.858	0	down
ARHGDIA	0	-1.09623	0.168	0.63	0	down
LAMTOR4	0	-1.02433	0.234	0.696	0	down
RPL38	0	-1.52512	0.511	0.972	0	down
RPL14	0	-1.49809	0.496	0.957	0	down
RPL28	0	-1.38673	0.51	0.969	0	down
RPS23	0	-1.63235	0.513	0.971	0	down
RPL5	0	-1.32352	0.503	0.957	0	down
UBA52	0	-1.39047	0.501	0.954	0	down
RPS15	0	-1.54382	0.512	0.962	0	down
RPL35A	0	-1.43859	0.502	0.952	0	down
RPS25	0	-1.09417	0.502	0.946	0	down
RPLP0	0	-1.21128	0.492	0.935	0	down
MZT2B	0	-2.78409	0.048	0.489	0	down
GGTA1P	0	-1.04834	0.179	0.619	0	down
RPS3	0	-1.43013	0.525	0.963	0	down
PYCARD	0	-1.44938	0.17	0.603	0	down
TPSB2	0	-1.38105	0.072	0.504	0	down
LTC4S	0	-3.52447	0.027	0.458	0	down
FAU	0	-1.34951	0.525	0.955	0	down
GUK1	0	-1.1986	0.153	0.582	0	down
UBXN1	0	-1.56598	0.09	0.518	0	down
IER2	0	-1.32284	0.346	0.773	0	down
RPS3A	0	-1.62942	0.54	0.966	0	down
RPL36	0	-1.18967	0.537	0.962	0	down
RPL35	0	-1.05568	0.538	0.962	0	down
H3F3A	0	-1.6824	0.059	0.482	0	down
MMP12	0	12.7712	0.424	0.002	0	up
ATP2B1-AS1	0	-2.67204	0.068	0.485	0	down
RPS27A	0	-1.54569	0.557	0.973	0	down
EIF3F	0	-1.25136	0.095	0.51	0	down
RGCC	0	-1.76808	0.132	0.545	0	down
SPP1	0	6.38432	0.462	0.049	0	up
RPL13A	0	-1.74415	0.569	0.98	0	down
RALY	0	-1.60644	0.091	0.5	0	down
CFP	0	-3.13282	0.023	0.432	0	down
JUNB	0	-1.07145	0.486	0.894	0	down
RPS11	0	-1.15587	0.565	0.972	0	down
POLR2L	0	-1.0726	0.167	0.574	0	down
CD55	0	-1.2188	0.111	0.517	0	down
PPDPF	0	-1.38717	0.132	0.537	0	down
COPE	0	-1.05848	0.164	0.569	0	down
CNPY3	0	-1.3395	0.095	0.499	0	down
RPS2	0	-1.92288	0.578	0.982	0	down
RPL27	0	-1.07194	0.547	0.95	0	down
RPS20	0	-1.18667	0.564	0.965	0	down
GPX1	0	-1.34497	0.549	0.949	0	down
RPL10	0	-1.64759	0.573	0.97	0	down
HLA-DRB5	0	-2.01218	0.055	0.448	0	down
APRT	0	-1.20437	0.156	0.549	0	down
NDUFB11	0	-1.1214	0.165	0.557	0	down
RPL30	0	-1.52529	0.588	0.977	0	down
REX1BD	0	-2.11785	0.06	0.448	0	down
RPL19	0	-1.49398	0.589	0.976	0	down
RPL9	0	-1.24732	0.583	0.97	0	down
CHCHD10	0	-1.84359	0.089	0.476	0	down
VPS28	0	-1.54131	0.096	0.479	0	down
SCAND1	0	-2.40698	0.054	0.436	0	down
PAXBP1	0	-1.54622	0.061	0.44	0	down
FLNA	0	-1.34735	0.15	0.529	0	down
NENF	0	-1.99999	0.068	0.445	0	down
TRIR	0	-1.24741	0.089	0.466	0	down
PGLS	0	-2.41594	0.044	0.421	0	down
SMDT1	0	-1.14976	0.12	0.497	0	down
RPLP2	0	-2.05356	0.613	0.989	0	down
FIS1	0	-1.40787	0.087	0.46	0	down
RPL32	0	-1.17514	0.606	0.978	0	down
TNFAIP2	0	-1.05521	0.147	0.518	0	down
NCF4	0	-1.04762	0.139	0.508	0	down
UXT	0	-1.16871	0.114	0.483	0	down
RPL27A	0	-1.79701	0.618	0.987	0	down
C6orf48	0	-1.22015	0.091	0.458	0	down
ADGRE5	0	-1.20614	0.121	0.486	0	down
HLA-C	0	-1.04134	0.588	0.953	0	down
RPL23	0	-1.51565	0.619	0.983	0	down
RPL37	0	-1.81282	0.62	0.984	0	down
RPS16	0	-1.51674	0.621	0.982	0	down
RPL37A	0	-1.51168	0.617	0.977	0	down
PLEKHO1	0	-1.08737	0.151	0.505	0	down
LSP1	0	-1.39768	0.13	0.484	0	down
SNRPB	0	-1.06238	0.113	0.466	0	down
S100A10	0	-1.72116	0.609	0.959	0	down
RPS13	0	-1.19269	0.616	0.962	0	down
GADD45GIP1	0	-1.26727	0.115	0.454	0	down
EIF3G	0	-1.02693	0.113	0.449	0	down
FILIP1L	0	-1.0627	0.076	0.412	0	down
UNC93B1	0	-1.74115	0.07	0.405	0	down
MARCO	0	-2.9539	0.036	0.37	0	down
C9orf16	0	-1.75284	0.071	0.402	0	down
HSPA1A	0	-1.51779	0.594	0.924	0	down
DOK2	0	-1.06446	0.117	0.447	0	down
TWF2	0	-1.18673	0.102	0.43	0	down
RPL22L1	0	-1.20345	0.088	0.416	0	down
C15orf48	0	3.84568	0.431	0.104	0	up
NDUFS7	0	-1.41485	0.09	0.416	0	down
RILPL2	0	-1.35882	0.092	0.418	0	down
AL138785.1	0	-2.32172	0.018	0.342	0	down
C4orf48	0	-1.61136	0.095	0.419	0	down
GYPC	0	-1.37985	0.067	0.389	0	down
IL7R	0	4.09093	0.405	0.083	0	up
PARVB	0	-1.23843	0.069	0.39	0	down
DUSP23	0	-1.46859	0.087	0.408	0	down
FGR	0	-1.08579	0.108	0.426	0	down
METTL9	0	-1.07432	0.063	0.38	0	down
RPL11	0	-1.28449	0.665	0.982	0	down
ALKBH7	0	-2.2786	0.047	0.363	0	down
FTLP3	0	-1.49118	0.054	0.37	0	down
CORO1A	0	-1.54681	0.076	0.39	0	down
SELPLG	0	-1.09736	0.107	0.417	0	down
TUBB6	0	-1.34762	0.082	0.392	0	down
EMD	0	-1.78338	0.042	0.351	0	down
DDT	0	-1.47381	0.093	0.4	0	down
TSPAN4	0	-1.73906	0.07	0.376	0	down
TUFM	0	-1.03072	0.096	0.401	0	down
GAS7	0	-1.08809	0.054	0.357	0	down
RAB32	0	-1.20073	0.101	0.402	0	down
KRT10	0	-1.41083	0.063	0.363	0	down
FMNL1	0	-1.07191	0.09	0.388	0	down
IL1R2	0	-2.0711	0.076	0.374	0	down
UBC	0	-1.08772	0.68	0.978	0	down
PRKCSH	0	-1.12568	0.074	0.371	0	down
SPARC	0	-1.66009	0.097	0.393	0	down
ARHGAP4	0	-1.69073	0.056	0.351	0	down
SERPINF1	0	-1.30422	0.059	0.349	0	down
FKBP8	0	-1.65955	0.05	0.339	0	down
AL590867.2	0	-1.3085	0.036	0.32	0	down
FBLN1	0	-1.36389	0.023	0.307	0	down
MRPL23	0	-2.72428	0.026	0.31	0	down
RPL13AP5	0	-1.87935	0.022	0.306	0	down
H1FX	0	-1.81044	0.052	0.334	0	down
H2AFJ	0	-1.52184	0.075	0.356	0	down
NCF1C	0	-2.2109	0.031	0.308	0	down
RPS4Y1	0	-2.64276	0.046	0.322	0	down
METTL26	0	-2.08553	0.043	0.318	0	down
FAAP20	0	-2.48503	0.03	0.305	0	down
S100A4	0	-1.3662	0.676	0.951	0	down
TMEM160	0	-2.31252	0.046	0.32	0	down
MIF	0	-3.06326	0.015	0.289	0	down
CORO1B	0	-1.40272	0.07	0.342	0	down
RAB11B	0	-1.3207	0.054	0.325	0	down
AREG	0	-3.6433	0.063	0.333	0	down
RPL21	0	-1.14207	0.702	0.971	0	down
SIVA1	0	-1.58045	0.063	0.331	0	down
ADAM15	0	-1.93499	0.031	0.297	0	down
FCN1	0	-2.35302	0.045	0.31	0	down
TECR	0	-1.35984	0.053	0.318	0	down
SNHG25	0	-1.95135	0.024	0.289	0	down
NME3	0	-2.0697	0.036	0.3	0	down
ODF3B	0	-2.33314	0.03	0.294	0	down
C20orf27	0	-1.59626	0.05	0.309	0	down
SFRP2	0	-2.77371	0.01	0.269	0	down
IGFBP6	0	-3.22873	0.008	0.265	0	down
H3F3AP4	0	-1.111	0.049	0.305	0	down
MAF1	0	-1.32187	0.047	0.3	0	down
YPEL3	0	-1.56623	0.033	0.285	0	down
C19orf24	0	-2.41993	0.034	0.285	0	down
PAXX	0	-2.45316	0.025	0.271	0	down
CCDC80	0	-1.41187	0.024	0.268	0	down
RPS29	0	-1.17591	0.738	0.981	0	down
MCRIP1	0	-1.51141	0.048	0.291	0	down
TPSAB1	0	-1.69007	0.031	0.273	0	down
TRMT1	0	-1.59819	0.04	0.281	0	down
S100A6	0	-1.17827	0.732	0.971	0	down
MFAP5	0	-1.3053	0.021	0.254	0	down
PDLIM1	0	-1.78542	0.025	0.257	0	down
CST3	0	-2.80684	0.762	0.994	0	down
SNRNP70	0	-1.41305	0.037	0.268	0	down
PLA2G16	0	-1.83468	0.021	0.252	0	down
MFAP4	0	-1.77331	0.013	0.242	0	down
HLA-DQB2	0	-1.53171	0.024	0.25	0	down
UBXN11	0	-2.19792	0.019	0.244	0	down
PID1	0	-1.1947	0.03	0.253	0	down
MMP2	0	-1.51232	0.024	0.245	0	down
NT5C	0	-2.296	0.027	0.244	0	down
SIGIRR	0	-2.22657	0.025	0.24	0	down
CCL4L2	0	1.96041	0.77	0.562	0	up
ABHD17A	0	-1.87301	0.024	0.231	0	down
BIN1	0	-1.9457	0.021	0.227	0	down
CYR61	0	-1.94302	0.013	0.206	0	down
RNU4ATAC	0	-2.53436	0.014	0.206	0	down
COL6A2	0	-3.04427	0.01	0.195	0	down
TPPP3	0	-4.38935	0.004	0.187	0	down
RPLP1	0	-1.29898	0.81	0.989	0	down
CCL4	0	1.56879	0.834	0.666	0	up
TPT1	0	-1.02018	0.861	0.998	0	down
FTH1	0	-1.70431	0.941	0.998	0	down
MT-ND4L	0	1.48865	0.943	0.936	0	up
IL1R1	1.13202e-305	-1.93538	0.018	0.213	3.37002e-301	down
HLA-DQA2	9.54084e-304	-1.23526	0.338	0.725	2.84031e-299	down
ARF5	3.34129e-303	-2.3518	0.012	0.192	9.94702e-299	down
EHBP1L1	5.36961e-303	-1.94491	0.038	0.263	1.59853e-298	down
COL1A2	6.58755e-303	-1.65687	0.113	0.405	1.96111e-298	down
AP001324.1	1.71148e-302	-1.64596	0.02	0.216	5.09509e-298	down
PTPRC	1.49207e-301	1.4238	0.752	0.822	4.44189e-297	up
ERCC1	2.25014e-300	-1.11189	0.057	0.309	6.69867e-296	down
PLAC9	3.01181e-300	-2.58722	0.006	0.173	8.96616e-296	down
ARHGAP45	3.62429e-299	-1.21568	0.051	0.294	1.07895e-294	down
HEBP2	6.21221e-299	-1.25512	0.075	0.345	1.84937e-294	down
FBL	2.1859e-296	-1.12313	0.058	0.31	6.50743e-292	down
CTSC	2.77987e-296	1.96086	0.695	0.688	8.27567e-292	up
TCIRG1	5.88496e-296	-1.73754	0.035	0.252	1.75195e-291	down
ARHGEF1	1.4544e-293	-1.30742	0.04	0.266	4.32974e-289	down
IDH3G	1.87953e-293	-1.23504	0.079	0.351	5.59537e-289	down
AGPAT2	2.30249e-290	-1.58948	0.046	0.275	6.85451e-286	down
STUB1	8.75073e-290	-1.48904	0.039	0.261	2.60509e-285	down
SAT2	1.39024e-289	-1.07179	0.079	0.35	4.13873e-285	down
STX10	1.79544e-289	-1.61636	0.041	0.263	5.34503e-285	down
SNHG7	5.26879e-288	-2.35959	0.014	0.192	1.56852e-283	down
SLC25A37	1.52853e-287	-1.37421	0.041	0.263	4.55044e-283	down
FBXW5	1.55578e-287	-1.97416	0.035	0.247	4.63155e-283	down
PLEC	7.1258e-287	-1.14003	0.099	0.389	2.12135e-282	down
EFEMP1	1.5523e-285	-1.61272	0.011	0.181	4.6212e-281	down
FAM173A	9.43278e-282	-3.07237	0.013	0.185	2.80814e-277	down
SERPINE1	4.81895e-281	-1.39992	0.038	0.254	1.4346e-276	down
RAB11FIP1	1.06728e-280	-1.05177	0.068	0.323	3.17729e-276	down
PKN1	1.40308e-280	-1.5126	0.033	0.24	4.17696e-276	down
CRIP2	2.7343e-280	-2.68113	0.01	0.175	8.14e-276	down
UPP1	1.16952e-278	-1.64068	0.138	0.433	3.48167e-274	down
NR4A1	1.48176e-278	-1.1137	0.238	0.594	4.4112e-274	down
NDUFB7	2.93295e-278	-1.02183	0.128	0.437	8.73138e-274	down
TAGLN	1.18659e-277	-1.2674	0.031	0.236	3.53247e-273	down
RPL9P7	4.23271e-277	-1.47214	0.014	0.188	1.26008e-272	down
SELENOH	8.48147e-277	-1.09397	0.049	0.277	2.52493e-272	down
TMEM120A	1.37965e-276	-1.58338	0.033	0.239	4.10723e-272	down
NDUFV1	8.70095e-276	-1.37416	0.055	0.288	2.59027e-271	down
MIEN1	2.61232e-275	-1.20118	0.091	0.364	7.77687e-271	down
GRK2	2.97499e-275	-1.12693	0.064	0.309	8.85654e-271	down
FSTL1	3.89574e-275	-1.43073	0.022	0.209	1.15976e-270	down
CCDC85B	3.9117e-272	-1.9636	0.026	0.217	1.16451e-267	down
RARA	2.78633e-271	-1.44707	0.034	0.239	8.29489e-267	down
CLTB	1.33292e-270	-1.38757	0.049	0.274	3.96809e-266	down
HEIH	1.86228e-269	-1.12592	0.048	0.273	5.54402e-265	down
FCGR2A	1.87823e-268	2.05174	0.711	0.777	5.5915e-264	up
AURKAIP1	3.49267e-267	-1.07836	0.091	0.36	1.03977e-262	down
ACKR1	1.18747e-266	-1.25146	0.019	0.198	3.53509e-262	down
SPSB3	5.55688e-266	-2.14387	0.018	0.193	1.65428e-261	down
BTG1	7.63241e-266	-1.01462	0.383	0.764	2.27217e-261	down
HPGD	8.52336e-265	-2.08554	0.013	0.177	2.5374e-260	down
BCL7C	4.28183e-264	-2.22242	0.023	0.205	1.2747e-259	down
CAMK1D	4.96984e-263	-1.08286	0.05	0.273	1.47952e-258	down
NLRP1	4.06086e-262	-1.26713	0.033	0.231	1.20892e-257	down
SHKBP1	4.4816e-262	-1.0964	0.064	0.301	1.33417e-257	down
MAP2K3	2.33071e-261	-1.38748	0.044	0.257	6.93853e-257	down
CCDC124	1.11731e-260	-1.55495	0.046	0.26	3.32623e-256	down
PTGER2	3.05474e-260	-2.15296	0.016	0.184	9.09396e-256	down
NRGN	6.3455e-260	-3.65408	0.006	0.151	1.88906e-255	down
MRPL43	4.39903e-259	-1.49512	0.048	0.263	1.30959e-254	down
PAF1	1.56841e-258	-1.11629	0.077	0.326	4.66914e-254	down
PLA2G7	4.93064e-258	3.80639	0.363	0.102	1.46785e-253	up
SFRP4	9.79688e-258	-3.96502	0.002	0.137	2.91653e-253	down
LYL1	6.52854e-257	-2.00186	0.018	0.188	1.94355e-252	down
C1R	2.22686e-256	-1.5069	0.021	0.195	6.62935e-252	down
MGLL	2.71778e-255	-1.64684	0.05	0.264	8.09082e-251	down
TMEM259	9.91936e-255	-1.17523	0.043	0.251	2.95299e-250	down
CD300E	2.27709e-253	-1.75338	0.045	0.252	6.77888e-249	down
FTH1P20	1.36614e-249	-2.18362	0.009	0.158	4.06699e-245	down
GPAT3	7.40102e-249	-1.97724	0.021	0.191	2.20328e-244	down
SF3A2	1.11063e-248	-1.95385	0.016	0.178	3.30634e-244	down
LIMD2	1.07196e-247	-1.51658	0.046	0.252	3.19122e-243	down
UBE2S	1.96796e-247	-2.63054	0.016	0.177	5.85861e-243	down
MID1IP1	3.18146e-246	-1.15552	0.056	0.275	9.4712e-242	down
AC015912.3	6.3528e-242	-2.58545	0.028	0.203	1.89123e-237	down
CDK11B	5.29054e-241	-1.03095	0.049	0.257	1.57499e-236	down
TSPYL2	1.60709e-240	-1.3854	0.024	0.195	4.78432e-236	down
BATF3	5.65758e-240	-2.09125	0.015	0.169	1.68426e-235	down
TRMT6	1.17064e-239	-1.64164	0.042	0.237	3.48499e-235	down
PLK3	4.19659e-239	-1.35808	0.055	0.268	1.24933e-234	down
FCGR3A	1.83614e-238	2.23882	0.581	0.45	5.46617e-234	up
SLC9A3R1	1.89664e-238	-1.40531	0.031	0.214	5.64631e-234	down
GLUL	1.11801e-237	1.63959	0.731	0.784	3.3283e-233	up
EGFL7	2.16786e-237	-1.4663	0.025	0.197	6.45372e-233	down
FTH1P8	7.52472e-237	-2.18709	0.01	0.154	2.24011e-232	down
NR1H2	1.31031e-236	-1.04546	0.047	0.249	3.90079e-232	down
FES	2.07966e-236	-1.16257	0.057	0.272	6.19116e-232	down
AIP	2.71108e-236	-1.25676	0.048	0.251	8.0709e-232	down
CCS	1.14039e-235	-1.66392	0.027	0.202	3.39495e-231	down
FCER1A	4.26118e-235	-1.20776	0.091	0.334	1.26855e-230	down
AC004687.1	9.14672e-235	-1.56499	0.029	0.205	2.72298e-230	down
FBN1	1.79058e-234	-1.31387	0.014	0.166	5.33056e-230	down
FTH1P10	3.9636e-234	-1.31545	0.026	0.198	1.17996e-229	down
RPS2P5	2.66099e-233	-2.10973	0.009	0.15	7.92177e-229	down
PNPLA2	4.9064e-233	-1.52358	0.022	0.187	1.46063e-228	down
COL3A1	6.63923e-233	-1.6542	0.107	0.349	1.9765e-228	down
DGKD	7.35329e-233	-1.22463	0.025	0.195	2.18907e-228	down
PLTP	6.39725e-231	-1.45355	0.193	0.48	1.90446e-226	down
BRMS1	1.90381e-230	-1.12622	0.05	0.253	5.66765e-226	down
COL1A1	1.95942e-230	-1.90982	0.088	0.313	5.83319e-226	down
RENBP	2.8443e-230	-1.10254	0.042	0.234	8.46747e-226	down
MXD4	4.09076e-230	-1.64269	0.027	0.198	1.21782e-225	down
SSNA1	4.75166e-230	-1.09447	0.062	0.279	1.41457e-225	down
OGDH	5.20966e-229	-1.03363	0.06	0.273	1.55092e-224	down
DPEP2	1.96594e-228	-1.56714	0.021	0.181	5.85262e-224	down
EPN1	2.56825e-228	-1.16725	0.045	0.241	7.64568e-224	down
SURF1	3.82051e-228	-1.16494	0.055	0.261	1.13737e-223	down
EVA1B	4.59937e-228	-2.36975	0.021	0.179	1.36923e-223	down
DNAJC4	3.79419e-227	-1.72824	0.024	0.189	1.12953e-222	down
EPB41L4A-AS1	3.3694e-226	-1.89287	0.016	0.166	1.00307e-221	down
IGHA1	7.18834e-226	-3.88162	0.028	0.197	2.13997e-221	down
PQBP1	1.57974e-224	-1.28812	0.039	0.224	4.70288e-220	down
MEDAG	2.15661e-224	-5.76982	0.001	0.115	6.42023e-220	down
MGMT	4.64378e-224	-1.81317	0.027	0.194	1.38245e-219	down
TMEM205	6.33099e-224	-1.08345	0.068	0.286	1.88474e-219	down
ARRDC1	3.41403e-223	-1.59243	0.03	0.201	1.01636e-218	down
ELN	1.54692e-222	-2.95898	0.003	0.124	4.60519e-218	down
RRAS	1.57506e-222	-1.6218	0.035	0.212	4.68895e-218	down
TSR3	4.73872e-222	-1.65312	0.024	0.187	1.41072e-217	down
SSBP4	2.66524e-217	-1.73412	0.021	0.176	7.93442e-213	down
NAPSB	1.69137e-215	-1.9141	0.059	0.254	5.03521e-211	down
TTC7A	1.74935e-215	-1.07268	0.052	0.249	5.20781e-211	down
C7orf50	1.49529e-214	-1.13377	0.048	0.238	4.45148e-210	down
SHARPIN	3.34605e-214	-1.71891	0.026	0.185	9.96119e-210	down
CD52	1.11768e-213	-1.11714	0.195	0.487	3.32734e-209	down
NAPRT	6.34203e-212	-1.41482	0.038	0.214	1.88802e-207	down
IER3	3.18969e-211	-1.16924	0.492	0.795	9.49571e-207	down
MAPK8IP3	4.06436e-210	-2.97494	0.007	0.131	1.20996e-205	down
CNPPD1	6.67386e-210	-1.07852	0.043	0.226	1.98681e-205	down
SERTAD1	8.55617e-210	-1.22961	0.051	0.243	2.54717e-205	down
SULT1A1	1.84062e-209	-1.20448	0.038	0.214	5.47953e-205	down
MFSD10	2.74631e-209	-1.337	0.036	0.209	8.17578e-205	down
TP53I13	2.69717e-208	-1.65371	0.021	0.171	8.02949e-204	down
RNF166	3.93429e-208	-1.07283	0.037	0.212	1.17124e-203	down
CCDC107	5.52204e-208	-1.21346	0.049	0.236	1.64391e-203	down
MPG	3.33375e-207	-1.43387	0.033	0.198	9.92458e-203	down
TRABD	3.47786e-207	-1.35539	0.033	0.2	1.03536e-202	down
RAB34	5.69917e-207	-1.0556	0.051	0.241	1.69664e-202	down
IFIT3	9.10545e-207	3.88235	0.323	0.097	2.71069e-202	up
MZT2A	3.19182e-206	-1.74343	0.033	0.198	9.50206e-202	down
STAB1	6.51126e-206	-1.07622	0.305	0.616	1.9384e-201	down
BCL3	1.3242e-205	-1.03849	0.052	0.242	3.94214e-201	down
ZNF524	2.20115e-205	-2.42572	0.011	0.141	6.55282e-201	down
IFI6	2.68644e-204	2.71819	0.507	0.357	7.99754e-200	up
CDK2AP2	2.72851e-204	-1.07749	0.066	0.269	8.12278e-200	down
PIM3	4.43187e-204	-1.16403	0.09	0.312	1.31937e-199	down
TIMM17B	9.0394e-204	-1.37057	0.047	0.228	2.69103e-199	down
ALDH1A1	2.04864e-203	-1.16552	0.062	0.259	6.09881e-199	down
ZNF593	3.56656e-203	-1.77979	0.026	0.179	1.06177e-198	down
AKAP17A	6.54235e-202	-1.08407	0.04	0.214	1.94766e-197	down
HSF1	1.80848e-201	-1.0654	0.04	0.213	5.38384e-197	down
CTSG	4.36033e-201	-1.15682	0.023	0.174	1.29807e-196	down
RNASEH2C	1.28836e-200	-1.5637	0.038	0.208	3.83544e-196	down
HSPA7	3.0746e-200	-1.23926	0.025	0.177	9.15309e-196	down
AVPI1	3.34829e-200	-1.87327	0.022	0.168	9.96785e-196	down
KCNQ1	2.00689e-199	-1.25955	0.027	0.182	5.9745e-195	down
PLA2G2A	2.54457e-199	-4.54525	0.001	0.104	7.57519e-195	down
RPS19BP1	1.33026e-198	-1.02563	0.073	0.28	3.96017e-194	down
CTSB	2.42522e-198	1.39282	0.822	0.934	7.21987e-194	up
RHOT2	1.34978e-197	-1.27023	0.029	0.185	4.01831e-193	down
GPBAR1	1.6574e-197	-2.47847	0.013	0.142	4.93407e-193	down
DGKA	1.42796e-196	-1.10237	0.027	0.18	4.25103e-192	down
LTBP4	4.21595e-196	-1.58461	0.012	0.138	1.25509e-191	down
DDX3Y	8.01293e-196	-1.63271	0.06	0.247	2.38545e-191	down
MMP24OS	1.87627e-195	-1.22732	0.042	0.214	5.58567e-191	down
PQLC1	3.52e-194	-1.22847	0.034	0.196	1.0479e-189	down
ECI1	4.88763e-194	-1.73666	0.023	0.166	1.45505e-189	down
ABTB1	6.50856e-194	-1.79902	0.014	0.145	1.9376e-189	down
MPST	1.03075e-193	-1.77337	0.019	0.158	3.06853e-189	down
PSTPIP1	1.59821e-193	-1.48881	0.027	0.177	4.75788e-189	down
HRH1	3.02465e-193	-1.68119	0.03	0.183	9.00437e-189	down
GRASP	8.01726e-193	-1.65932	0.017	0.151	2.38674e-188	down
IMPDH1	5.01835e-192	-1.1933	0.038	0.202	1.49396e-187	down
DCXR	6.14011e-192	-1.0484	0.057	0.244	1.82791e-187	down
IMP3	2.13018e-190	-1.1518	0.055	0.237	6.34155e-186	down
PHLDA2	2.19236e-190	-2.00358	0.042	0.208	6.52666e-186	down
SELENOM	2.2339e-190	-1.14312	0.032	0.188	6.65032e-186	down
CCL3L1	8.65369e-190	1.68671	0.658	0.541	2.5762e-185	up
R3HDM4	2.6901e-189	-1.03518	0.038	0.201	8.00843e-185	down
AC100810.1	4.24216e-189	-1.40623	0.031	0.184	1.26289e-184	down
IGSF6	6.45206e-189	1.57614	0.634	0.606	1.92078e-184	up
KLC1	2.88684e-187	-1.15209	0.036	0.194	8.59412e-183	down
NOSIP	6.79104e-187	-1.25274	0.041	0.206	2.02169e-182	down
RBCK1	9.21819e-187	-1.03806	0.049	0.224	2.74425e-182	down
TMEM134	5.30971e-186	-1.48925	0.034	0.19	1.5807e-181	down
COL6A1	1.26202e-185	-1.45042	0.021	0.159	3.75703e-181	down
FXYD6	3.54084e-185	-1.25366	0.03	0.181	1.05411e-180	down
HOMER3	2.37416e-183	-1.916	0.018	0.149	7.06788e-179	down
DEDD2	2.24003e-182	-1.19194	0.033	0.187	6.66857e-178	down
NDUFAF8	1.36857e-180	-1.04746	0.047	0.216	4.07422e-176	down
MT-ATP8	1.09317e-179	1.0409	0.83	0.918	3.25438e-175	up
MYO1G	1.26242e-179	-1.4557	0.044	0.207	3.75823e-175	down
IFI30	4.76733e-179	-1.27846	0.063	0.246	1.41923e-174	down
MT2P1	8.53842e-179	-2.02486	0.006	0.114	2.54189e-174	down
TSEN34	1.4805e-178	-1.03224	0.035	0.188	4.40744e-174	down
ATG16L2	5.12018e-178	-1.27699	0.024	0.161	1.52428e-173	down
LGALS2	9.48945e-178	-1.15152	0.096	0.302	2.82501e-173	down
ENHO	1.23048e-177	-6.06854	0.001	0.092	3.66315e-173	down
NCF1	2.02698e-177	-2.19024	0.009	0.122	6.03432e-173	down
CCM2	2.91648e-177	-1.3782	0.035	0.186	8.68236e-173	down
PRPF31	3.79894e-177	-1.23154	0.034	0.186	1.13095e-172	down
MRPL11	4.20346e-177	-1.07058	0.044	0.208	1.25137e-172	down
C1orf122	2.77995e-176	-1.22377	0.047	0.211	8.27591e-172	down
PI16	4.8092e-176	-2.89757	0.002	0.097	1.4317e-171	down
TMEM198B	5.0226e-176	-1.27838	0.023	0.159	1.49523e-171	down
FBLN2	2.22228e-175	-1.43509	0.008	0.117	6.61572e-171	down
ARHGAP6	3.95046e-175	-1.06184	0.02	0.152	1.17605e-170	down
GPS1	4.1311e-175	-1.2355	0.043	0.202	1.22983e-170	down
DHRS4L2	7.55949e-175	-1.36823	0.031	0.176	2.25046e-170	down
ICAM2	4.25345e-174	-1.07514	0.033	0.18	1.26625e-169	down
ZNF580	1.4551e-173	-2.135	0.01	0.12	4.33183e-169	down
MRPS34	1.07757e-172	-1.01131	0.057	0.23	3.20794e-168	down
RNPEPL1	1.24715e-172	-1.15232	0.045	0.207	3.71276e-168	down
PTX3	5.75772e-170	-2.23344	0.017	0.14	1.71407e-165	down
LRMDA	1.69553e-169	-1.24792	0.04	0.193	5.0476e-165	down
GADD45A	1.18958e-168	-1.0701	0.044	0.201	3.54139e-164	down
DHX38	1.85005e-168	-1.18675	0.036	0.184	5.5076e-164	down
HYI	5.85582e-168	-2.09765	0.011	0.121	1.74328e-163	down
CYP1B1	1.17792e-167	-1.54166	0.018	0.14	3.50667e-163	down
ZNF428	7.07706e-167	-1.83853	0.018	0.141	2.10684e-162	down
RASGRP2	5.38587e-165	-2.15709	0.011	0.121	1.60337e-160	down
WDR45	9.10289e-165	-1.1369	0.031	0.17	2.70993e-160	down
BAG3	3.9865e-164	-1.36683	0.043	0.196	1.18678e-159	down
EEF1A1P5	6.20852e-164	-1.35825	0.01	0.117	1.84828e-159	down
GTPBP6	9.20638e-164	-1.79534	0.017	0.137	2.74074e-159	down
SART1	1.30611e-163	-1.30811	0.023	0.152	3.88828e-159	down
DPT	1.88484e-163	-1.26285	0.007	0.109	5.61117e-159	down
DHPS	2.01269e-163	-1.17174	0.025	0.155	5.99179e-159	down
TRAPPC6A	2.46747e-163	-1.22843	0.029	0.165	7.34566e-159	down
VPS51	3.35897e-163	-1.28863	0.026	0.157	9.99965e-159	down
TPT1P9	1.58265e-162	-1.64903	0.008	0.11	4.71155e-158	down
AKAP8L	4.70725e-162	-1.35402	0.028	0.162	1.40135e-157	down
COL14A1	9.93471e-162	-1.17053	0.009	0.113	2.95756e-157	down
HINT2	1.35126e-161	-1.34436	0.046	0.199	4.0227e-157	down
CD300C	2.09176e-161	-1.53076	0.019	0.14	6.22716e-157	down
ABHD14B	5.06941e-161	-1.35719	0.023	0.15	1.50916e-156	down
IMPA2	2.62946e-160	-2.12689	0.014	0.125	7.8279e-156	down
AC020916.1	6.5445e-160	-1.70597	0.015	0.129	1.9483e-155	down
ORAI1	9.38653e-160	-1.00262	0.044	0.197	2.79437e-155	down
FBXL15	1.27381e-159	-1.58623	0.021	0.144	3.79212e-155	down
MAN2C1	5.58107e-159	-1.25845	0.025	0.153	1.66149e-154	down
THBS1	1.96798e-158	-1.63401	0.122	0.316	5.85868e-154	down
MRPL28	2.07484e-158	-1.04106	0.048	0.205	6.1768e-154	down
SMARCB1	1.02062e-157	-1.1145	0.034	0.172	3.03839e-153	down
SLCO4A1	1.14257e-156	-2.08392	0.01	0.112	3.40143e-152	down
CCL8	5.89819e-156	4.70043	0.229	0.049	1.75589e-151	up
CUEDC2	7.14071e-156	-1.0164	0.039	0.183	2.12579e-151	down
OAF	7.69071e-156	-1.7516	0.012	0.119	2.28952e-151	down
ZNF581	6.02674e-155	-1.70307	0.017	0.13	1.79416e-150	down
CCL13	2.85213e-154	2.59203	0.313	0.113	8.4908e-150	up
PRKAG2-AS1	4.25745e-154	-2.1661	0.007	0.103	1.26744e-149	down
VMO1	5.71656e-154	-1.43499	0.038	0.179	1.70182e-149	down
ITGB2-AS1	2.63823e-153	-1.02267	0.024	0.147	7.854e-149	down
NNMT	3.90037e-153	-1.00911	0.015	0.126	1.16114e-148	down
WDR13	2.21772e-152	-1.07975	0.025	0.149	6.60214e-148	down
AL118516.1	6.12749e-152	-1.10103	0.037	0.175	1.82415e-147	down
CXCL10	7.12359e-152	4.86219	0.184	0.021	2.12069e-147	up
AC025164.1	7.79234e-152	-1.73021	0.022	0.141	2.31978e-147	down
SCN1B	7.88728e-152	-1.73121	0.012	0.117	2.34804e-147	down
MMP9	1.49169e-151	3.76322	0.215	0.042	4.44076e-147	up
FHL1	2.1432e-151	-1.05156	0.009	0.108	6.3803e-147	down
CCDC159	2.46382e-150	-1.41498	0.018	0.132	7.3348e-146	down
TNIP2	9.71221e-150	-1.17069	0.028	0.156	2.89132e-145	down
CD1C	2.37522e-149	-1.0671	0.074	0.244	7.07104e-145	down
EREG	2.59878e-149	-2.72893	0.063	0.216	7.73656e-145	down
GALK1	5.03282e-149	-1.36566	0.026	0.151	1.49827e-144	down
TMEM175	1.61994e-148	-2.17206	0.012	0.115	4.82257e-144	down
ADAP1	6.50323e-148	-2.34562	0.009	0.106	1.93601e-143	down
SDR39U1	8.5572e-148	-1.27374	0.02	0.135	2.54748e-143	down
DGCR6L	1.16139e-146	-1.28077	0.03	0.156	3.45744e-142	down
DHRS9	1.34782e-146	-1.36492	0.018	0.13	4.01247e-142	down
RCN3	1.46386e-146	-1.48311	0.015	0.121	4.3579e-142	down
SOD3	1.99899e-145	-2.84114	0.003	0.083	5.95098e-141	down
ISG15	2.06395e-145	2.74237	0.414	0.254	6.14437e-141	up
PACS2	6.21286e-145	-1.18145	0.03	0.157	1.84957e-140	down
NRM	1.95717e-144	-1.36793	0.025	0.144	5.82651e-140	down
APOC1	2.35892e-144	1.7815	0.348	0.155	7.02252e-140	up
FTH1P11	6.12857e-144	-2.62133	0.005	0.09	1.82447e-139	down
ZNF511	8.93726e-144	-1.04805	0.026	0.147	2.66062e-139	down
NUBP2	2.2255e-143	-1.3336	0.025	0.144	6.62532e-139	down
BAIAP2	5.76913e-143	-1.25993	0.024	0.142	1.71747e-138	down
TMUB1	7.21167e-142	-2.07975	0.015	0.118	2.14692e-137	down
MVB12A	2.88502e-141	-1.41325	0.03	0.154	8.5887e-137	down
RPS28P7	1.51444e-140	-1.12689	0.014	0.117	4.50849e-136	down
MED25	1.90866e-140	-1.01167	0.048	0.192	5.68208e-136	down
CEP68	5.26584e-140	-1.02907	0.022	0.135	1.56764e-135	down
INTS11	1.26418e-139	-1.08483	0.031	0.155	3.76347e-135	down
LENG8	2.42887e-139	-1.0521	0.019	0.127	7.23074e-135	down
KAT2A	2.44157e-139	-1.58006	0.013	0.112	7.26854e-135	down
AKAP12	4.10092e-139	-2.64506	0.012	0.109	1.22084e-134	down
CLASRP	6.2846e-138	-1.18524	0.022	0.134	1.87092e-133	down
C15orf61	1.65364e-137	-1.39063	0.02	0.128	4.92288e-133	down
CCDC88B	4.47101e-137	-1.32287	0.014	0.114	1.33102e-132	down
IGHG1	5.15736e-137	-2.68692	0.064	0.22	1.53535e-132	down
ZNF768	5.62634e-137	-1.80209	0.013	0.109	1.67496e-132	down
TOMM40	2.05189e-136	-1.19725	0.032	0.155	6.10848e-132	down
ZSCAN16-AS1	2.83171e-136	-1.07274	0.031	0.154	8.43e-132	down
PLD4	3.40634e-136	-1.2187	0.021	0.13	1.01407e-131	down
TSPAN32	5.79722e-136	-2.40031	0.006	0.09	1.72583e-131	down
C19orf38	6.1708e-136	-1.20523	0.026	0.142	1.83705e-131	down
TIMM50	1.18611e-135	-1.09245	0.034	0.159	3.53104e-131	down
HIST3H2A	2.108e-135	-2.54726	0.009	0.097	6.27553e-131	down
WDR18	4.87611e-135	-1.57849	0.018	0.123	1.45162e-130	down
CD1D	7.99519e-135	-1.15796	0.018	0.122	2.38017e-130	down
TRIP10	8.30509e-135	-1.11725	0.022	0.132	2.47242e-130	down
MRPL12	1.10396e-134	-1.38839	0.033	0.156	3.28649e-130	down
USE1	1.19312e-134	-1.06303	0.026	0.141	3.55191e-130	down
MYL12A	1.61481e-134	1.13737	0.712	0.852	4.80729e-130	up
RNF126	1.93279e-134	-1.26197	0.02	0.128	5.75391e-130	down
PCOLCE	1.58701e-133	-1.93004	0.007	0.093	4.72453e-129	down
EHD1	1.65906e-133	-1.06404	0.036	0.163	4.93903e-129	down
SLC25A1	4.84236e-133	-1.19626	0.031	0.151	1.44157e-128	down
C11orf96	1.48954e-132	-3.08506	0.003	0.079	4.43435e-128	down
TSSC4	2.39625e-132	-1.46146	0.02	0.125	7.13365e-128	down
DNM1	2.6033e-132	-1.98073	0.007	0.093	7.75004e-128	down
BAD	6.44584e-132	-1.49592	0.025	0.137	1.91893e-127	down
DUSP2	7.67208e-132	-1.22096	0.157	0.358	2.28398e-127	down
FAM118A	1.08305e-131	-1.10274	0.022	0.132	3.22425e-127	down
BRD9	1.72851e-131	-1.07792	0.03	0.148	5.14578e-127	down
ZC3H12A	7.31714e-131	-1.13135	0.043	0.174	2.17831e-126	down
ENPP2	9.80608e-131	3.18345	0.241	0.076	2.91927e-126	up
C1orf228	1.254e-130	-3.3467	0.004	0.082	3.73314e-126	down
DNMBP	1.82077e-130	-1.38063	0.012	0.104	5.42042e-126	down
FTH1P2	2.2989e-130	-2.75055	0.003	0.077	6.84383e-126	down
TPM2	6.44792e-130	-1.22051	0.015	0.112	1.91954e-125	down
CARS2	1.21946e-129	-1.32239	0.022	0.129	3.63033e-125	down
GRAMD1A	1.28405e-129	-1.02715	0.027	0.141	3.82262e-125	down
RBP7	1.83879e-129	-1.17861	0.018	0.119	5.47407e-125	down
ACKR3	4.43491e-129	-1.85449	0.009	0.094	1.32027e-124	down
RNASEK	5.21513e-129	-1.37712	0.017	0.117	1.55254e-124	down
DPYSL3	6.55513e-129	-1.61204	0.007	0.09	1.95146e-124	down
JOSD2	1.01004e-128	-1.32338	0.036	0.159	3.00687e-124	down
GPX1P1	1.42031e-128	-2.45071	0.004	0.081	4.22827e-124	down
ADA	1.9342e-128	-1.55786	0.017	0.117	5.75812e-124	down
RGS14	2.17628e-128	-1.40061	0.019	0.12	6.4788e-124	down
AC020911.2	2.88841e-128	-2.3626	0.004	0.08	8.59881e-124	down
PICK1	5.67083e-128	-1.38332	0.011	0.101	1.68821e-123	down
CDKN2D	2.71043e-127	-2.14151	0.009	0.094	8.06896e-123	down
ZNF467	2.87777e-127	-1.40346	0.011	0.101	8.56711e-123	down
SAMD9L	2.90869e-127	2.574	0.349	0.193	8.65918e-123	up
EML3	4.73478e-127	-1.68984	0.012	0.102	1.40954e-122	down
CMA1	6.42656e-126	-1.06484	0.013	0.104	1.91319e-121	down
KCNJ5	7.25676e-126	-1.24522	0.013	0.104	2.16034e-121	down
MMP14	7.44387e-126	2.86061	0.326	0.171	2.21604e-121	up
NPEPL1	1.1075e-125	-1.80947	0.01	0.096	3.29702e-121	down
RPL24P2	1.25897e-125	-2.24052	0.004	0.079	3.74796e-121	down
WDR77	1.70746e-125	-1.12878	0.021	0.125	5.08311e-121	down
SLC39A3	1.89481e-125	-1.8387	0.015	0.11	5.64085e-121	down
NRP1	2.94962e-125	1.67234	0.48	0.348	8.78102e-121	up
CALM1	1.13143e-124	1.07778	0.71	0.859	3.36827e-120	up
NCBP2-AS2	1.9649e-124	-1.21205	0.024	0.129	5.8495e-120	down
PLEKHG2	5.49083e-124	-1.15022	0.029	0.141	1.63462e-119	down
RELL1	6.99363e-124	-1.22752	0.014	0.107	2.082e-119	down
TNFRSF12A	1.17962e-123	-1.04944	0.037	0.158	3.51174e-119	down
S100A13	2.03572e-123	-1.02734	0.024	0.129	6.06034e-119	down
MCRIP2	2.80502e-123	-2.11714	0.009	0.091	8.35053e-119	down
TAZ	3.54679e-123	-1.2497	0.018	0.117	1.05588e-118	down
CUEDC1	3.8677e-123	-1.18751	0.015	0.108	1.15142e-118	down
NME4	6.34457e-123	-1.06659	0.036	0.156	1.88878e-118	down
ANGPTL4	1.43708e-122	-3.91823	0.002	0.071	4.27817e-118	down
FAAP100	1.82204e-122	-1.63317	0.012	0.099	5.42421e-118	down
MOB2	1.92168e-122	-1.36209	0.014	0.105	5.72084e-118	down
HAAO	4.79614e-122	-1.67062	0.009	0.092	1.42781e-117	down
MAP4K1	6.10997e-122	-1.58152	0.008	0.09	1.81894e-117	down
CCDC18-AS1	1.12866e-121	-1.00114	0.02	0.119	3.36001e-117	down
AL034397.3	1.36124e-121	-1.04982	0.009	0.092	4.05243e-117	down
AC115223.1	3.82592e-121	-1.38293	0.008	0.089	1.13898e-116	down
INO80E	4.18968e-121	-1.03818	0.02	0.12	1.24727e-116	down
MUC12	1.4979e-120	-3.45523	0.002	0.07	4.45924e-116	down
SCRN2	2.14001e-120	-1.80276	0.011	0.095	6.37081e-116	down
WASH6P	3.61819e-120	-1.97993	0.011	0.096	1.07714e-115	down
SEMA6B	2.7159e-119	-1.80996	0.012	0.097	8.08523e-115	down
PHKG2	6.68955e-119	-1.00585	0.026	0.133	1.99148e-114	down
C12orf10	7.51643e-119	-1.13997	0.031	0.142	2.23764e-114	down
CTSF	7.7059e-119	-1.44768	0.009	0.091	2.29405e-114	down
PLEKHJ1	7.80056e-119	-1.06576	0.032	0.145	2.32223e-114	down
COL5A1	1.10249e-118	-1.08025	0.018	0.114	3.28213e-114	down
HSPA6	3.05096e-118	-1.87788	0.08	0.23	9.08272e-114	down
IFI44L	3.18927e-118	2.57867	0.291	0.132	9.49445e-114	up
C16orf54	3.29531e-118	-1.08876	0.016	0.109	9.81014e-114	down
FOSL1	3.90934e-118	-1.50779	0.013	0.101	1.16381e-113	down
MT2A	6.11987e-118	-1.56051	0.48	0.695	1.82189e-113	down
CLCN7	8.6565e-118	-1.21662	0.032	0.144	2.57704e-113	down
ZNF358	9.97346e-118	-1.51595	0.013	0.099	2.9691e-113	down
IFIT1	2.49895e-117	3.5645	0.218	0.068	7.43937e-113	up
PCED1A	7.26348e-117	-1.38921	0.014	0.101	2.16234e-112	down
SPON2	1.03693e-116	-1.90087	0.006	0.08	3.08695e-112	down
SBF1	1.62256e-116	-1.8782	0.012	0.097	4.83037e-112	down
LTBP3	7.44383e-116	-1.68103	0.01	0.092	2.21603e-111	down
MMP19	1.49537e-115	-2.13062	0.074	0.212	4.45173e-111	down
CXCL1	1.86495e-115	1.87873	0.288	0.12	5.55196e-111	up
IGHG3	3.05514e-115	-1.42475	0.064	0.203	9.09516e-111	down
MLST8	1.17162e-114	-1.63708	0.016	0.105	3.48792e-110	down
MIIP	1.44458e-114	-1.17974	0.029	0.136	4.30051e-110	down
AC012368.1	6.0513e-114	-1.11031	0.013	0.097	1.80147e-109	down
HSPBP1	1.64002e-113	-1.40304	0.015	0.102	4.88233e-109	down
MIB2	3.48927e-113	-3.08424	0.004	0.072	1.03875e-108	down
DRG2	4.74628e-113	-1.08851	0.024	0.124	1.41297e-108	down
CCNQ	5.31983e-113	-1.65566	0.018	0.109	1.58371e-108	down
HES4	1.8217e-112	-3.45723	0.005	0.075	5.42319e-108	down
TMEM141	2.67615e-112	-1.11963	0.038	0.153	7.96689e-108	down
ARHGAP22	9.37522e-112	-1.07081	0.025	0.125	2.791e-107	down
COMTD1	1.68611e-111	-2.2057	0.012	0.093	5.01956e-107	down
EFNB1	2.47219e-111	-1.52697	0.012	0.093	7.35971e-107	down
ANKRD13D	2.54735e-111	-1.00762	0.031	0.138	7.58346e-107	down
HLX	1.55433e-110	-1.22379	0.026	0.126	4.62723e-106	down
FASTK	2.40719e-110	-1.38074	0.018	0.109	7.16619e-106	down
AC245128.3	3.14223e-110	-1.06885	0.017	0.105	9.35442e-106	down
BRAT1	4.96922e-110	-1.33557	0.018	0.109	1.47934e-105	down
CD300LB	6.75834e-110	-1.85145	0.009	0.086	2.01196e-105	down
UCKL1	7.90459e-110	-1.12989	0.019	0.111	2.3532e-105	down
GADD45G	7.96287e-110	-1.3467	0.086	0.234	2.37055e-105	down
PTGES2	4.50296e-109	-1.18245	0.023	0.119	1.34053e-104	down
SPRED1	6.09256e-109	2.28607	0.38	0.257	1.81376e-104	up
DVL1	8.46589e-109	-1.52576	0.01	0.088	2.5203e-104	down
SNORD104	3.28295e-108	-2.22124	0.005	0.073	9.77335e-104	down
TCEA2	1.63974e-107	-1.82743	0.008	0.081	4.88152e-103	down
MVD	2.07097e-107	-1.20822	0.017	0.104	6.16527e-103	down
NBEAL2	2.62164e-107	-1.71254	0.008	0.082	7.80463e-103	down
GAMT	5.22549e-107	-2.1266	0.007	0.078	1.55563e-102	down
FAM219B	8.40786e-107	-1.00424	0.021	0.114	2.50302e-102	down
KRT6A	1.05919e-106	2.83688	0.142	0.018	3.1532e-102	up
ANKRD37	2.15253e-106	-1.27894	0.019	0.108	6.40807e-102	down
RBKS	4.38366e-106	-1.24651	0.012	0.092	1.30502e-101	down
LMCD1	1.07164e-105	-1.7372	0.004	0.067	3.19026e-101	down
GABBR1	1.72085e-105	-1.91271	0.008	0.08	5.12298e-101	down
NCF1B	2.28806e-105	-2.2189	0.005	0.07	6.81157e-101	down
RPS6KB2	2.48418e-105	-1.2707	0.019	0.108	7.39541e-101	down
MBD3	2.78527e-105	-1.21345	0.019	0.107	8.29175e-101	down
NSUN5	1.25908e-104	-1.06479	0.024	0.119	3.74827e-100	down
CD99P1	1.59751e-104	-1.34404	0.011	0.088	4.75578e-100	down
APOD	1.48915e-103	1.08915	0.073	0.22	4.43319e-99	up
ACCS	2.0965e-103	-1.77011	0.009	0.083	6.24128e-99	down
VIPR1	2.35748e-103	-1.65046	0.005	0.069	7.01822e-99	down
HIST1H2BK	2.65098e-103	-1.35138	0.015	0.096	7.89196e-99	down
PPCDC	4.37587e-103	-1.29776	0.025	0.119	1.3027e-98	down
CDC42EP1	4.72261e-103	-1.36575	0.017	0.101	1.40592e-98	down
AC007384.1	6.19337e-103	-2.29432	0.004	0.067	1.84376e-98	down
RPL12P4	7.80143e-103	-1.68227	0.005	0.071	2.32249e-98	down
TMEM104	1.50022e-102	-1.43599	0.011	0.087	4.46617e-98	down
SLC39A4	1.54533e-102	-1.6105	0.017	0.1	4.60044e-98	down
KRT17	3.28243e-102	3.64953	0.121	0.01	9.7718e-98	up
MTURN	3.85304e-102	-1.3848	0.008	0.078	1.14705e-97	down
ADM	7.35147e-102	-1.06856	0.173	0.357	2.18853e-97	down
CRIP1	9.29119e-102	-3.83111	0.001	0.057	2.76599e-97	down
ACD	1.45164e-101	-1.3085	0.014	0.094	4.32153e-97	down
CDC34	1.93483e-101	-1.26	0.014	0.094	5.75998e-97	down
RARA-AS1	1.95483e-101	-1.26505	0.008	0.079	5.81954e-97	down
TMED1	2.25749e-101	-1.07811	0.024	0.116	6.72054e-97	down
RAMP2	2.58767e-101	-1.26155	0.007	0.075	7.7035e-97	down
RSAD2	2.70512e-101	4.02791	0.166	0.039	8.05314e-97	up
NOXA1	5.19446e-101	-2.83645	0.003	0.061	1.54639e-96	down
TMEM115	6.6813e-101	-1.06012	0.02	0.108	1.98902e-96	down
ROBO3	7.54803e-101	-1.51331	0.007	0.075	2.24705e-96	down
PNKP	1.59231e-100	-1.29916	0.016	0.096	4.74032e-96	down
KANK2	1.75471e-100	-1.12326	0.013	0.091	5.22378e-96	down
TRIM52-AS1	2.36199e-100	-1.69869	0.007	0.073	7.03165e-96	down
ARL4D	3.00166e-100	-1.58062	0.013	0.089	8.93594e-96	down
AMDHD2	1.19872e-99	-1.05698	0.024	0.115	3.5686e-95	down
AP5Z1	4.84722e-99	-1.35531	0.017	0.1	1.44302e-94	down
DHRS4	8.53317e-99	-1.02983	0.02	0.107	2.54033e-94	down
RFX2	1.29928e-98	-1.45186	0.012	0.086	3.86794e-94	down
RILP	2.67637e-98	-1.11064	0.027	0.12	7.96757e-94	down
LIMCH1	6.04096e-98	-1.11504	0.01	0.082	1.79839e-93	down
ARHGAP18	1.84262e-97	1.35746	0.566	0.582	5.48549e-93	up
PTGIR	3.71275e-97	-1.69289	0.007	0.072	1.10528e-92	down
MX1	1.69343e-96	2.32111	0.356	0.234	5.04134e-92	up
SCYL1	1.84234e-96	-1.02624	0.027	0.119	5.48465e-92	down
RARRES2	5.02281e-96	-1.90753	0.005	0.065	1.49529e-91	down
PGS1	7.58063e-96	-1.00759	0.02	0.105	2.25675e-91	down
METTL27	2.56359e-95	-3.3076	0.002	0.055	7.63179e-91	down
PRSS36	6.22883e-95	-1.35189	0.011	0.081	1.85432e-90	down
BTBD2	1.21265e-94	-1.08147	0.017	0.096	3.61007e-90	down
AC092803.2	1.53125e-94	-1.21817	0.016	0.094	4.55854e-90	down
OCEL1	2.23514e-94	-1.38052	0.016	0.093	6.65401e-90	down
NOC4L	5.59742e-94	-1.39447	0.011	0.082	1.66635e-89	down
LOX	9.17293e-94	-2.24735	0.003	0.06	2.73078e-89	down
PKP2	1.00565e-93	-1.00003	0.008	0.073	2.99381e-89	down
MT1A	1.36328e-93	-1.14237	0.009	0.077	4.05848e-89	down
TIMD4	1.39244e-93	-2.33007	0.004	0.061	4.14529e-89	down
ZDHHC1	1.42888e-93	-3.80704	0.001	0.051	4.25377e-89	down
UQCC3	1.57674e-93	-1.01367	0.033	0.13	4.69397e-89	down
HDAC10	2.06925e-93	-1.87807	0.007	0.07	6.16017e-89	down
PDGFRL	2.72684e-93	-2.0422	0.003	0.059	8.11781e-89	down
AD000864.1	2.95855e-93	-1.15248	0.014	0.088	8.8076e-89	down
NMRAL1	5.31253e-93	-1.01489	0.028	0.12	1.58154e-88	down
DDX49	6.50843e-93	-1.20906	0.017	0.096	1.93756e-88	down
EBPL	2.12407e-92	-1.24723	0.021	0.105	6.32336e-88	down
XAB2	2.76553e-92	-1.32892	0.014	0.087	8.23297e-88	down
STAT1	7.22933e-92	2.12826	0.378	0.274	2.15217e-87	up
EIF1AY	1.16432e-91	-1.69542	0.027	0.115	3.46619e-87	down
AL138963.3	2.23964e-91	-1.51455	0.004	0.059	6.66742e-87	down
TBC1D17	3.16294e-91	-1.44756	0.009	0.074	9.41606e-87	down
ASMTL	3.8926e-91	-1.07238	0.014	0.086	1.15883e-86	down
PDE2A	6.46105e-91	-1.16316	0.008	0.072	1.92346e-86	down
VNN2	1.28109e-90	-1.07233	0.01	0.078	3.81382e-86	down
GBP1	1.91829e-90	2.48129	0.308	0.183	5.71075e-86	up
ABHD14A	7.31298e-90	-1.11281	0.02	0.101	2.17707e-85	down
IER5L	1.09627e-89	-1.25639	0.026	0.112	3.26361e-85	down
ID1	1.35908e-89	-1.35682	0.018	0.096	4.04599e-85	down
HS3ST1	1.71054e-89	3.70751	0.146	0.033	5.09228e-85	up
INAFM1	8.93986e-89	-1.90356	0.008	0.071	2.6614e-84	down
MAP3K14	9.48199e-89	-1.01176	0.015	0.088	2.82279e-84	down
OGFOD3	1.01967e-88	-1.38989	0.018	0.094	3.03556e-84	down
REXO1	1.16212e-88	-1.66353	0.011	0.078	3.45962e-84	down
AC093673.1	1.25201e-88	-1.85978	0.008	0.071	3.72724e-84	down
PGGHG	1.62812e-88	-1.67356	0.007	0.068	4.84692e-84	down
NBL1	1.68017e-88	-1.18419	0.018	0.096	5.00185e-84	down
ECSIT	1.89213e-88	-1.81111	0.009	0.074	5.63287e-84	down
MFGE8	2.54763e-88	-1.41839	0.007	0.069	7.5843e-84	down
INTS1	2.55821e-88	-1.54207	0.015	0.088	7.6158e-84	down
NPDC1	4.84909e-88	-2.07453	0.005	0.063	1.44358e-83	down
S100A7	1.07797e-87	8.77417	0.088	0	3.20913e-83	up
LAMB2	1.48597e-87	-1.05245	0.02	0.098	4.42374e-83	down
LINC00674	7.72354e-87	-1.24196	0.01	0.074	2.2993e-82	down
RPL24P4	1.61865e-86	-1.80573	0.004	0.057	4.81873e-82	down
SKIV2L	3.9557e-86	-1.2048	0.014	0.084	1.17761e-81	down
AL138899.2	7.53711e-86	-2.23569	0.003	0.055	2.2438e-81	down
YDJC	1.55025e-85	-1.95282	0.01	0.075	4.61508e-81	down
CLDN5	1.60165e-85	-2.23974	0.002	0.051	4.76811e-81	down
KRT14	6.66135e-85	2.48742	0.125	0.02	1.98309e-80	up
SGSM2	1.15689e-84	-1.03978	0.014	0.083	3.44406e-80	down
MRI1	1.65985e-84	-1.14135	0.016	0.087	4.94137e-80	down
LINC02345	3.50952e-84	5.73178	0.098	0.007	1.04478e-79	up
CCDC22	4.30261e-84	-1.11253	0.014	0.084	1.28089e-79	down
UBALD1	5.0087e-84	-1.15334	0.012	0.078	1.49109e-79	down
FAM207A	7.05591e-84	-1.51215	0.015	0.085	2.10054e-79	down
CLCF1	1.26429e-83	-3.51224	0.002	0.049	3.76379e-79	down
ALDH1A3	1.45116e-83	-2.3965	0.002	0.05	4.32009e-79	down
DENND6B	1.82919e-83	-1.60825	0.012	0.077	5.4455e-79	down
TNNI2	5.39566e-83	-1.99767	0.01	0.071	1.60629e-78	down
NSMF	3.02016e-82	-1.71437	0.009	0.069	8.99101e-78	down
GPR34	3.56094e-82	1.80047	0.456	0.377	1.06009e-77	up
NR1D1	1.25717e-81	-1.34974	0.008	0.067	3.7426e-77	down
THRA	1.27061e-81	-1.07518	0.011	0.075	3.7826e-77	down
C1QTNF3	1.43076e-81	-1.78247	0.002	0.05	4.25938e-77	down
SIK1B	3.08312e-81	-1.08966	0.005	0.059	9.17843e-77	down
IFIT2	4.47351e-81	2.99914	0.231	0.108	1.33176e-76	up
HCAR3	5.14999e-81	-1.07158	0.054	0.158	1.53315e-76	down
TBL3	7.67767e-81	-1.55699	0.01	0.072	2.28564e-76	down
OLFML3	1.63272e-80	3.83397	0.163	0.052	4.8606e-76	up
TMEM223	1.88175e-80	-1.08143	0.02	0.095	5.60196e-76	down
VARS	3.28396e-80	-1.0262	0.023	0.1	9.77634e-76	down
CHRDL1	3.38094e-80	-1.42102	0.003	0.051	1.00651e-75	down
TRPT1	5.29631e-80	-1.09482	0.019	0.092	1.57671e-75	down
TOP1MT	1.41094e-79	-1.75011	0.009	0.067	4.20038e-75	down
CDK10	1.43948e-79	-1.00411	0.015	0.082	4.28533e-75	down
SYMPK	1.55295e-79	-1.10808	0.016	0.085	4.62315e-75	down
AC027644.3	7.21343e-79	-1.16151	0.015	0.083	2.14744e-74	down
KRI1	8.97637e-79	-1.05229	0.018	0.089	2.67227e-74	down
MNDA	2.66133e-78	1.38979	0.546	0.568	7.92278e-74	up
TMEM91	2.83404e-78	-1.39784	0.01	0.07	8.43694e-74	down
CKB	3.09303e-78	-2.04911	0.004	0.055	9.20795e-74	down
HTRA3	3.56714e-78	-2.65814	0.002	0.047	1.06194e-73	down
IDUA	3.6222e-78	-1.74672	0.006	0.06	1.07833e-73	down
AC136632.1	5.83815e-78	-1.3065	0.006	0.059	1.73802e-73	down
45901	1.34957e-77	-1.84988	0.005	0.057	4.01766e-73	down
MIR3188	3.03093e-77	-1.54794	0.005	0.057	9.02309e-73	down
STK32C	3.34264e-77	-1.46572	0.01	0.07	9.95103e-73	down
DOCK6	6.54566e-77	-2.36296	0.003	0.051	1.94864e-72	down
LINC01881	1.01671e-76	-1.11715	0.015	0.082	3.02676e-72	down
DCAF15	5.30859e-76	-1.02385	0.013	0.076	1.58037e-71	down
GK5	6.27967e-76	-1.29987	0.014	0.078	1.86946e-71	down
C1orf35	1.59558e-75	-1.26281	0.02	0.092	4.75003e-71	down
SNAI3	1.67459e-75	-1.82275	0.005	0.056	4.98525e-71	down
ADIRF	2.7114e-75	1.10148	0.113	0.268	8.07183e-71	up
LTB4R	3.23426e-75	-1.05736	0.011	0.072	9.62839e-71	down
CPA3	3.48065e-75	1.03287	0.073	0.193	1.03619e-70	up
SERPINB2	4.40017e-75	-2.56723	0.006	0.058	1.30993e-70	down
GNG7	5.128e-75	-1.33458	0.008	0.063	1.52661e-70	down
AL118558.3	5.68868e-75	-1.43919	0.008	0.064	1.69352e-70	down
ZNF688	6.23449e-75	-1.60241	0.011	0.071	1.85601e-70	down
TMEM176B	7.44106e-75	1.10243	0.515	0.46	2.2152e-70	up
SDHAF1	8.23754e-75	-1.9997	0.007	0.061	2.45232e-70	down
CAPG	1.67408e-74	1.2626	0.533	0.542	4.98374e-70	up
DHX34	2.81434e-74	-1.15495	0.01	0.068	8.37828e-70	down
CYP27A1	2.90886e-74	-1.71241	0.01	0.067	8.65966e-70	down
SLC2A4RG	5.93638e-74	-1.13088	0.016	0.081	1.76726e-69	down
ZMYND15	6.23339e-74	-1.06207	0.01	0.067	1.85568e-69	down
LEMD2	7.42473e-74	-1.0584	0.014	0.077	2.21034e-69	down
SMARCD3	7.72546e-74	-2.46165	0.004	0.051	2.29987e-69	down
MED16	7.99957e-74	-1.47544	0.011	0.07	2.38147e-69	down
LINC01003	1.04387e-73	-1.55817	0.007	0.059	3.10759e-69	down
AC215219.1	1.05174e-73	-2.35901	0.003	0.047	3.13104e-69	down
RRAD	1.29463e-73	-1.96397	0.007	0.058	3.8541e-69	down
CD248	1.5909e-73	-2.59305	0.002	0.044	4.73612e-69	down
FADS3	1.93023e-73	-1.34691	0.012	0.072	5.74629e-69	down
EML4	1.9403e-73	2.08645	0.316	0.212	5.77626e-69	up
CTHRC1	2.31495e-73	-1.85301	0.007	0.058	6.8916e-69	down
PDLIM3	3.97761e-73	-1.05013	0.005	0.053	1.18413e-68	down
BBC3	5.88452e-73	-1.24684	0.008	0.061	1.75182e-68	down
CCDC57	6.2518e-73	-1.21507	0.02	0.089	1.86116e-68	down
DANCR	6.32784e-73	-1.11826	0.016	0.08	1.8838e-68	down
SCARA5	8.36799e-73	-2.6684	0.001	0.041	2.49115e-68	down
LINC02256	8.48993e-73	-1.50391	0.008	0.061	2.52745e-68	down
ABCA7	8.98181e-73	-1.21191	0.01	0.068	2.67389e-68	down
DHRS12	2.04308e-72	-1.11734	0.007	0.058	6.08224e-68	down
ACAP3	3.8913e-72	-1.9537	0.007	0.059	1.15844e-67	down
ZBTB48	7.30948e-72	-1.26141	0.014	0.075	2.17603e-67	down
PLXNC1	8.82111e-72	2.4678	0.247	0.137	2.62604e-67	up
CDC42EP2	1.1502e-71	-1.53233	0.009	0.063	3.42414e-67	down
PPP1R37	2.51464e-71	-1.3075	0.011	0.068	7.48609e-67	down
AC108134.3	2.99904e-71	-1.07891	0.018	0.083	8.92815e-67	down
CATSPER1	3.58053e-71	-1.40911	0.013	0.074	1.06592e-66	down
ITGBL1	3.60672e-71	-3.08322	0.001	0.039	1.07372e-66	down
ASPSCR1	1.00346e-70	-1.02856	0.017	0.081	2.98731e-66	down
HDGFL2	1.09617e-70	-1.46394	0.008	0.06	3.26331e-66	down
SPATC1L	1.1196e-70	-2.74444	0.003	0.046	3.33305e-66	down
HSPB6	1.14468e-70	-2.05635	0.002	0.043	3.4077e-66	down
PCOLCE2	1.75421e-70	-1.38128	0.006	0.055	5.22229e-66	down
GPR162	2.5468e-70	-1.87617	0.004	0.048	7.58181e-66	down
NFKBIL1	2.60392e-70	-1.01597	0.009	0.063	7.75188e-66	down
FHL2	2.82423e-70	-2.0153	0.006	0.054	8.40773e-66	down
CD80	2.91099e-70	3.93366	0.105	0.018	8.66602e-66	up
ME3	3.71124e-70	-3.46167	0.001	0.041	1.10484e-65	down
C19orf25	5.54063e-70	-1.3785	0.018	0.082	1.64944e-65	down
MHENCR	1.0169e-69	-2.25713	0.004	0.049	3.02731e-65	down
STK11	1.0795e-69	-1.06436	0.014	0.074	3.21368e-65	down
BCAT2	1.1462e-69	-1.0341	0.016	0.079	3.41223e-65	down
AL450998.2	1.18984e-69	-1.25503	0.008	0.059	3.54215e-65	down
GAS2L1	1.46558e-69	-1.11834	0.016	0.08	4.36304e-65	down
YBX1P10	1.72915e-69	-2.64628	0.002	0.043	5.14767e-65	down
C6orf226	2.03071e-69	-1.17034	0.014	0.075	6.04544e-65	down
OXLD1	3.63241e-69	-1.02889	0.017	0.08	1.08137e-64	down
FPR3	6.43119e-69	1.48569	0.489	0.485	1.91457e-64	up
RPP25L	6.43328e-69	-1.13763	0.018	0.082	1.91519e-64	down
FNDC3B	6.72856e-69	2.21368	0.342	0.259	2.00309e-64	up
HSD17B8	1.01347e-68	-1.4833	0.009	0.061	3.01709e-64	down
CLEC3B	3.30689e-68	-1.66136	0.002	0.043	9.84462e-64	down
GFER	3.39437e-68	-1.25786	0.016	0.078	1.0105e-63	down
CCDC9	4.13425e-68	-1.43142	0.008	0.059	1.23077e-63	down
MRGBP	5.90986e-68	-1.02075	0.016	0.077	1.75936e-63	down
DLGAP3	7.58413e-68	-2.23309	0.005	0.05	2.2578e-63	down
AC092069.1	8.80876e-68	3.86335	0.135	0.041	2.62237e-63	up
OAS3	4.76648e-67	2.6877	0.197	0.091	1.41898e-62	up
IGLC3	6.49049e-67	-3.21648	0.012	0.067	1.93222e-62	down
AL139246.5	6.6198e-67	-2.47392	0.005	0.049	1.97071e-62	down
TNFSF9	6.70412e-67	-1.04129	0.014	0.073	1.99582e-62	down
NMB	1.22809e-66	-1.99536	0.007	0.055	3.65603e-62	down
XAF1	1.25865e-66	1.84349	0.364	0.28	3.74701e-62	up
SPSB2	1.98488e-66	-1.64518	0.006	0.051	5.90898e-62	down
POLL	2.90176e-66	-1.29752	0.009	0.06	8.63854e-62	down
CYB5D2	2.9149e-66	-1.12087	0.016	0.076	8.67765e-62	down
SUCNR1	5.28763e-66	2.85819	0.152	0.053	1.57413e-61	up
ABCD1	5.64239e-66	-1.23987	0.018	0.08	1.67974e-61	down
BGN	6.31808e-66	-1.40513	0.006	0.051	1.88089e-61	down
MTRNR2L8	8.13833e-66	-2.74014	0.002	0.039	2.42278e-61	down
ZNF316	1.10778e-65	-1.1543	0.008	0.058	3.29785e-61	down
CNTROB	1.14333e-65	-1.0796	0.012	0.068	3.40369e-61	down
SH2B1	1.31019e-65	-1.13921	0.012	0.067	3.90043e-61	down
MMP1	1.41293e-65	8.56306	0.068	0.001	4.20628e-61	up
TPGS1	1.86818e-65	-2.48022	0.004	0.046	5.56157e-61	down
UBTD1	2.03825e-65	-1.44263	0.012	0.066	6.06786e-61	down
THY1	2.15292e-65	-1.13556	0.009	0.06	6.40923e-61	down
RPLP0P6	2.48793e-65	-1.39932	0.005	0.049	7.40655e-61	down
GATD1	2.6272e-65	-1.15742	0.012	0.067	7.82118e-61	down
PLAU	3.26619e-65	2.20149	0.315	0.222	9.72344e-61	up
E4F1	3.99896e-65	-1.21207	0.009	0.061	1.19049e-60	down
ENGASE	4.7309e-65	-1.14712	0.011	0.064	1.40839e-60	down
PARP14	4.92173e-65	1.87432	0.377	0.307	1.4652e-60	up
FAM98C	6.22623e-65	-1.25205	0.01	0.063	1.85355e-60	down
IGKC	7.75904e-65	-2.13153	0.165	0.322	2.30987e-60	down
ZNF821	7.81307e-65	-1.46783	0.009	0.059	2.32595e-60	down
GFPT2	1.12932e-64	-3.00264	0.001	0.037	3.36198e-60	down
LINC01315	1.42164e-64	-3.2416	0.001	0.036	4.23222e-60	down
ACOT8	3.08324e-64	-1.01276	0.016	0.076	9.17879e-60	down
ZNF219	3.87731e-64	-1.315	0.008	0.057	1.15428e-59	down
ZC3H3	4.68656e-64	-1.38108	0.009	0.06	1.39519e-59	down
CILP	1.17329e-63	-2.03245	0.002	0.039	3.49288e-59	down
CLEC5A	1.2927e-63	2.59789	0.203	0.1	3.84835e-59	up
ZNF395	1.4861e-63	-1.08024	0.009	0.058	4.42411e-59	down
TXNRD2	1.57662e-63	-1.27088	0.012	0.066	4.6936e-59	down
OSGIN1	1.69866e-63	-1.70529	0.007	0.054	5.05691e-59	down
IFIH1	2.26434e-63	2.52132	0.217	0.113	6.74094e-59	up
D2HGDH	1.12237e-62	-1.48388	0.003	0.042	3.34131e-58	down
AC008105.3	1.28861e-62	-1.19888	0.008	0.056	3.8362e-58	down
HIST1H4C	1.61599e-62	1.87064	0.48	0.485	4.81079e-58	up
BCR	1.61779e-62	-1.66825	0.007	0.053	4.81616e-58	down
CHRNE	3.13519e-62	-1.61138	0.006	0.05	9.33345e-58	down
ST6GALNAC3	3.30667e-62	-1.46745	0.002	0.039	9.84395e-58	down
RASD1	3.93947e-62	-1.24656	0.013	0.068	1.17278e-57	down
HMGB1P8	5.39729e-62	-1.0621	0.006	0.051	1.60677e-57	down
MAP1LC3A	6.23895e-62	-1.54318	0.009	0.057	1.85734e-57	down
ACADS	1.43086e-61	-1.18712	0.012	0.064	4.25967e-57	down
NEU4	1.52732e-61	-4.08543	0	0.033	4.54682e-57	down
CAPN15	2.0977e-61	-1.03255	0.011	0.063	6.24485e-57	down
KLHL21	3.28424e-61	-1.09833	0.013	0.066	9.77718e-57	down
FCER2	3.95388e-61	-1.81871	0.004	0.043	1.17707e-56	down
FTH1P7	4.93539e-61	-3.02348	0.001	0.036	1.46927e-56	down
PPP6R1	6.67988e-61	-2.06418	0.004	0.044	1.9886e-56	down
ATG2A	1.30238e-60	-1.4117	0.008	0.054	3.87717e-56	down
AC119428.2	2.33609e-60	-2.56184	0.002	0.039	6.95455e-56	down
AC044849.1	2.61375e-60	-1.78206	0.004	0.043	7.78113e-56	down
SYN1	2.93668e-60	-3.94857	0.001	0.033	8.74251e-56	down
SLAMF1	3.81727e-60	-1.30881	0.014	0.068	1.1364e-55	down
NOP10	1.05152e-59	1.3206	0.549	0.626	3.13037e-55	up
TCEA3	1.90065e-59	-1.85142	0.003	0.039	5.65824e-55	down
NTHL1	2.3204e-59	-1.47042	0.008	0.054	6.90783e-55	down
SPATA2L	2.85692e-59	-1.66615	0.006	0.049	8.50504e-55	down
EPHB6	4.32896e-59	-1.66566	0.011	0.061	1.28873e-54	down
OLR1	5.62573e-59	1.89334	0.287	0.188	1.67478e-54	up
SPPL2B	5.70004e-59	-1.48436	0.009	0.057	1.6969e-54	down
LONRF3	9.7301e-59	-1.21684	0.009	0.057	2.89665e-54	down
COL9A2	1.72343e-58	-1.49052	0.004	0.044	5.13064e-54	down
HAS1	2.38498e-58	-6.03759	0	0.031	7.1001e-54	down
GPR82	7.38043e-58	2.60993	0.152	0.06	2.19715e-53	up
C11orf21	1.00182e-57	-1.15182	0.006	0.047	2.98242e-53	down
ALCAM	1.93719e-57	1.9887	0.364	0.307	5.76702e-53	up
GLI4	2.40294e-57	-2.42113	0.002	0.037	7.15354e-53	down
FLNC	2.86548e-57	-2.94158	0.001	0.032	8.53052e-53	down
B9D2	3.15497e-57	-1.55586	0.008	0.054	9.39236e-53	down
PPARG	3.34391e-57	-1.08541	0.011	0.06	9.95483e-53	down
PDLIM4	4.84281e-57	-1.15337	0.013	0.063	1.4417e-52	down
CRABP2	5.39931e-57	-1.85855	0.01	0.058	1.60738e-52	down
ASCL2	7.02186e-57	-1.22532	0.016	0.069	2.09041e-52	down
CAVIN3	7.24136e-57	-2.2381	0.005	0.045	2.15575e-52	down
SIGLEC12	1.14701e-56	2.64793	0.135	0.048	3.41465e-52	up
ZNF296	1.69346e-56	-1.93867	0.004	0.042	5.04143e-52	down
SLC49A3	1.85518e-56	-1.04793	0.016	0.07	5.52288e-52	down
CASP5	2.10336e-56	4.5467	0.071	0.007	6.2617e-52	up
KIFC2	2.4972e-56	-1.66466	0.006	0.047	7.43418e-52	down
TARSL2	2.57806e-56	-1.14254	0.01	0.056	7.6749e-52	down
NCAPH2	2.59681e-56	-1.31939	0.011	0.059	7.73071e-52	down
C3AR1	2.88361e-56	1.42703	0.463	0.448	8.5845e-52	up
AC131235.1	4.57956e-56	-1.50746	0.003	0.038	1.36333e-51	down
OGG1	1.22821e-55	-1.13657	0.01	0.057	3.65639e-51	down
ADORA2B	1.35207e-55	-1.18995	0.006	0.046	4.02512e-51	down
HRAS	2.64157e-55	-1.0608	0.014	0.065	7.86396e-51	down
AP002807.1	4.27127e-55	-1.06475	0.008	0.051	1.27156e-50	down
PTGIS	4.80919e-55	-1.09534	0.002	0.036	1.4317e-50	down
SELENOO	8.85853e-55	-1.11122	0.013	0.063	2.63718e-50	down
CDC42EP4	2.24269e-54	-1.11505	0.007	0.049	6.67648e-50	down
DUS3L	2.49926e-54	-1.72233	0.004	0.042	7.4403e-50	down
POLM	3.78473e-54	-1.03911	0.008	0.051	1.12671e-49	down
FBLN5	3.98013e-54	-1.72915	0.003	0.036	1.18488e-49	down
HOTAIRM1	5.88322e-54	-1.15712	0.005	0.044	1.75143e-49	down
AL590617.2	1.69232e-53	-1.32317	0.006	0.045	5.03804e-49	down
ARMC6	1.74597e-53	-1.01041	0.013	0.061	5.19776e-49	down
CCDC106	2.63504e-53	-1.5991	0.006	0.046	7.84451e-49	down
BOP1	2.64043e-53	-1.12913	0.012	0.059	7.86055e-49	down
ADAMDEC1	2.88313e-53	3.42016	0.106	0.03	8.58307e-49	up
SLC46A2	3.88431e-53	-3.88555	0.001	0.029	1.15636e-48	down
RABEP2	4.54089e-53	-1.86362	0.007	0.047	1.35182e-48	down
HOMER2	6.02027e-53	-1.72628	0.005	0.043	1.79223e-48	down
RGS3	8.42935e-53	-1.67974	0.004	0.04	2.50942e-48	down
SRPX	8.56087e-53	-1.23856	0.004	0.039	2.54857e-48	down
CXorf40B	1.14184e-52	-1.49632	0.006	0.046	3.39925e-48	down
SPRR1B	1.26567e-52	4.74239	0.07	0.008	3.7679e-48	up
AL133523.1	1.33496e-52	-3.16489	0.001	0.029	3.97418e-48	down
CXCL9	1.40138e-52	2.43941	0.084	0.016	4.17191e-48	up
NLRP12	1.75567e-52	-1.52542	0.002	0.033	5.22662e-48	down
S100B	3.59695e-52	2.46829	0.117	0.037	1.07081e-47	up
NOL3	3.84887e-52	-1.40842	0.009	0.052	1.14581e-47	down
P2RX1	8.7522e-52	-1.07974	0.007	0.047	2.60553e-47	down
ZNF414	1.23518e-51	-1.68339	0.003	0.036	3.67714e-47	down
TEDC1	1.26385e-51	-2.49462	0.003	0.036	3.76247e-47	down
PTGDS	1.31827e-51	-2.07349	0.002	0.033	3.92449e-47	down
TAF6L	2.00002e-51	-1.65524	0.004	0.038	5.95406e-47	down
GPRC5A	2.32219e-51	-1.86951	0.006	0.043	6.91316e-47	down
LINC01220	3.43543e-51	-1.15638	0.006	0.043	1.02273e-46	down
CLUH	4.57132e-51	-1.17651	0.012	0.058	1.36088e-46	down
ATAD3B	6.31997e-51	-1.30682	0.006	0.043	1.88145e-46	down
DYRK1B	1.52076e-50	-1.98622	0.004	0.038	4.52732e-46	down
IGHM	1.69929e-50	-2.34493	0.004	0.037	5.05878e-46	down
S1PR4	2.36218e-50	-1.66074	0.006	0.043	7.0322e-46	down
EEF1A1P13	3.1684e-50	-1.572	0.002	0.034	9.43232e-46	down
CERS4	4.19864e-50	-2.5845	0.002	0.032	1.24994e-45	down
ANAPC2	5.0413e-50	-1.21065	0.007	0.047	1.5008e-45	down
TPST1	8.07728e-50	-1.68263	0.004	0.038	2.40461e-45	down
PRR7	8.77831e-50	-2.86656	0.002	0.031	2.6133e-45	down
PLCXD1	1.43439e-49	-1.65123	0.007	0.045	4.27018e-45	down
TGFB1I1	1.58127e-49	-1.57465	0.003	0.036	4.70744e-45	down
ALOX15B	1.81657e-49	-1.12321	0.015	0.064	5.40794e-45	down
ZBTB17	2.12014e-49	-1.07199	0.013	0.06	6.31167e-45	down
DUSP28	3.58892e-49	-1.08466	0.011	0.054	1.06842e-44	down
LINC01094	3.91138e-49	2.74265	0.133	0.053	1.16442e-44	up
SMOC2	4.01441e-49	-1.306	0.003	0.033	1.19509e-44	down
PPT1	4.43873e-49	1.31465	0.5	0.576	1.32141e-44	up
AP001816.1	1.1723e-48	-1.06871	0.005	0.041	3.48994e-44	down
MTMR11	1.57491e-48	-1.0676	0.005	0.04	4.6885e-44	down
CXorf40A	1.91151e-48	-1.07604	0.008	0.047	5.69056e-44	down
TXLNGY	3.57706e-48	-1.78751	0.015	0.063	1.06489e-43	down
TGM2	4.24434e-48	3.24473	0.112	0.039	1.26354e-43	up
KCNE1	4.7455e-48	-1.02004	0.008	0.047	1.41274e-43	down
CD7	4.91042e-48	-1.20789	0.006	0.043	1.46183e-43	down
ESS2	8.99356e-48	-1.06038	0.01	0.052	2.67738e-43	down
AC006064.4	1.09912e-47	-1.15297	0.006	0.043	3.27207e-43	down
TCF21	2.3313e-47	-1.86454	0.001	0.029	6.94027e-43	down
FTH1P15	4.08043e-47	-2.85472	0.002	0.029	1.21474e-42	down
ATG4D	4.2249e-47	-1.45446	0.006	0.043	1.25775e-42	down
AC147067.1	4.37714e-47	-1.91954	0.004	0.036	1.30307e-42	down
TPPP	4.4217e-47	-3.08333	0.001	0.027	1.31634e-42	down
AL133415.1	4.77309e-47	-1.17974	0.004	0.035	1.42095e-42	down
LMF1	4.90289e-47	-1.49403	0.006	0.043	1.45959e-42	down
LINC01637	5.65804e-47	-1.37214	0.008	0.046	1.6844e-42	down
NARFL	6.34881e-47	-1.07977	0.011	0.053	1.89004e-42	down
NPC1	1.33892e-46	2.59934	0.171	0.089	3.98596e-42	up
FCHO1	1.61544e-46	-1.05467	0.008	0.046	4.80915e-42	down
ATAD3A	1.81151e-46	-1.59449	0.007	0.043	5.39286e-42	down
MYL5	2.23526e-46	-1.10789	0.007	0.043	6.65438e-42	down
ATP2C1	5.98376e-46	2.24661	0.214	0.132	1.78137e-41	up
AC009093.8	5.98639e-46	-1.19415	0.006	0.042	1.78215e-41	down
STARD10	7.66142e-46	-1.76605	0.005	0.039	2.28081e-41	down
AL161785.1	1.09068e-45	-1.89818	0.002	0.031	3.24695e-41	down
ASPN	1.4599e-45	-1.01687	0.004	0.037	4.34612e-41	down
ST3GAL4	1.63311e-45	-1.01023	0.008	0.046	4.86178e-41	down
ZNF76	1.9317e-45	-1.11241	0.011	0.053	5.75066e-41	down
IFNGR1	2.86512e-45	1.47034	0.494	0.557	8.52946e-41	up
MXRA8	2.89816e-45	-1.45408	0.002	0.03	8.62781e-41	down
MIR7845	3.49508e-45	-2.40393	0.001	0.028	1.04049e-40	down
KANSL1-AS1	3.4977e-45	-1.22487	0.006	0.04	1.04127e-40	down
GHRL	5.31279e-45	-1.45234	0.004	0.035	1.58162e-40	down
MACROD1	6.62206e-45	-1.99539	0.003	0.032	1.97139e-40	down
PUSL1	9.09104e-45	-1.39225	0.01	0.049	2.7064e-40	down
FO393411.1	9.28352e-45	-1.00502	0.004	0.035	2.7637e-40	down
HSF4	1.1697e-44	-2.28219	0.002	0.03	3.48219e-40	down
TESC	1.36758e-44	-1.04191	0.009	0.047	4.07128e-40	down
ADAMTS4	1.69363e-44	-1.04044	0.003	0.032	5.04194e-40	down
AC073332.1	3.56022e-44	-2.15696	0.004	0.035	1.05988e-39	down
AP003774.3	4.38933e-44	-2.6612	0.001	0.026	1.3067e-39	down
AL080243.2	9.97049e-44	-1.09714	0.003	0.032	2.96822e-39	down
DXO	1.04209e-43	-1.17985	0.006	0.039	3.1023e-39	down
TMEM191A	1.24328e-43	-1.90205	0.004	0.035	3.70124e-39	down
PLEKHG5	3.14743e-43	-1.22378	0.006	0.04	9.36989e-39	down
P4HTM	3.78374e-43	-1.29387	0.009	0.046	1.12642e-38	down
AL161421.1	3.97119e-43	-2.26951	0.002	0.029	1.18222e-38	down
AC099560.2	5.02831e-43	1.08689	0.051	0.125	1.49693e-38	up
GTF2IRD2B	8.20708e-43	-1.24243	0.005	0.036	2.44325e-38	down
SPNS3	8.51898e-43	-2.44044	0.001	0.026	2.5361e-38	down
ZNF865	1.09255e-42	-1.27895	0.005	0.037	3.25252e-38	down
CCDC151	1.10509e-42	-2.00556	0.002	0.028	3.28984e-38	down
LIPN	1.21596e-42	-1.59438	0.002	0.028	3.61993e-38	down
CHCHD6	1.54215e-42	-1.48298	0.008	0.043	4.59099e-38	down
Z82244.2	1.68579e-42	-4.11958	0	0.022	5.01859e-38	down
GAL3ST4	2.15231e-42	2.13151	0.139	0.063	6.40742e-38	up
CRTC1	2.51875e-42	-1.35183	0.005	0.037	7.49832e-38	down
LINC02356	2.5792e-42	-1.7632	0.003	0.03	7.67827e-38	down
AP001024.1	3.27679e-42	-1.42828	0.002	0.028	9.755e-38	down
RPL32P3	4.09503e-42	-1.3134	0.009	0.045	1.21909e-37	down
YPEL4	4.9547e-42	-2.09827	0.002	0.028	1.47501e-37	down
CD79B	6.06061e-42	-1.61777	0.004	0.035	1.80424e-37	down
ATP6V1E2	7.58376e-42	-1.37854	0.006	0.039	2.25768e-37	down
TMEM102	7.81293e-42	-2.26892	0.004	0.033	2.32591e-37	down
SDS	8.82114e-42	-1.37548	0.104	0.19	2.62605e-37	down
AC011446.2	1.46853e-41	-3.51645	0	0.021	4.37181e-37	down
GKAP1	1.55611e-41	-1.14343	0.005	0.037	4.63253e-37	down
NOCT	2.6108e-41	-1.28532	0.003	0.032	7.77237e-37	down
WNT5A	2.84421e-41	4.67338	0.051	0.004	8.46721e-37	up
AC026401.3	3.40159e-41	-1.02979	0.007	0.041	1.01265e-36	down
LINC01678	3.60557e-41	-1.90125	0.002	0.029	1.07338e-36	down
ANKRD22	3.61866e-41	2.37971	0.142	0.067	1.07728e-36	up
TRMT61A	3.63787e-41	-1.42794	0.005	0.036	1.08299e-36	down
CC2D1A	9.30133e-41	-1.07067	0.009	0.046	2.76901e-36	down
PHLDB3	1.67006e-40	-1.65709	0.002	0.027	4.97176e-36	down
GDF15	1.72226e-40	-1.10584	0.005	0.034	5.12716e-36	down
C17orf107	1.86445e-40	-1.39728	0.003	0.03	5.55048e-36	down
PLPPR2	2.57956e-40	-1.02885	0.006	0.039	7.67935e-36	down
CDH23	2.67376e-40	-1.61755	0.004	0.033	7.95979e-36	down
RPH3AL	3.53322e-40	-1.15656	0.005	0.035	1.05184e-35	down
TPT1P4	4.19714e-40	-1.2402	0.003	0.03	1.24949e-35	down
KDM5D	4.83433e-40	-1.26189	0.012	0.051	1.43918e-35	down
MROH6	4.8802e-40	-1.40311	0.004	0.033	1.45284e-35	down
OLFM1	7.91096e-40	-1.00923	0.006	0.037	2.35509e-35	down
AC105446.1	1.24098e-39	-1.92955	0.002	0.027	3.69441e-35	down
ZNF205	1.93695e-39	-2.56718	0.002	0.026	5.7663e-35	down
AF213884.3	3.96931e-39	-1.48554	0.004	0.033	1.18166e-34	down
AL354892.2	4.4202e-39	-1.26895	0.004	0.033	1.31589e-34	down
FTLP2	4.62258e-39	-4.66763	0	0.021	1.37614e-34	down
AC113410.3	4.62334e-39	-2.34837	0.001	0.023	1.37637e-34	down
CD320	4.69349e-39	-1.02914	0.008	0.041	1.39725e-34	down
UQCR10	4.98838e-39	1.02105	0.533	0.613	1.48504e-34	up
POMZP3	5.16765e-39	-1.34066	0.005	0.034	1.53841e-34	down
PIGQ	5.66883e-39	-1.04967	0.009	0.043	1.68761e-34	down
SLC31A1	7.27306e-39	1.93589	0.272	0.209	2.16519e-34	up
IL17RC	1.04658e-38	-1.67373	0.006	0.037	3.11566e-34	down
C16orf86	1.38627e-38	-2.11256	0.002	0.027	4.12692e-34	down
MZF1	2.50284e-38	-1.79585	0.002	0.026	7.45096e-34	down
CNBD2	2.54856e-38	-1.05988	0.008	0.04	7.58705e-34	down
VASN	6.86798e-38	-3.08202	0.001	0.023	2.0446e-33	down
RPL37AP1	7.00304e-38	-1.84657	0.002	0.025	2.0848e-33	down
AL355472.1	7.44836e-38	-1.16902	0.008	0.04	2.21738e-33	down
AP005019.1	7.50459e-38	-1.13311	0.004	0.03	2.23412e-33	down
BMP2	7.79678e-38	-1.11379	0.006	0.036	2.3211e-33	down
OAS2	9.99297e-38	2.20187	0.198	0.125	2.97491e-33	up
SPACA6	1.20321e-37	-1.44308	0.005	0.033	3.58195e-33	down
STAC	1.56846e-37	7.9736	0.038	0	4.66929e-33	up
RASL11A	1.77277e-37	-2.51416	0.002	0.024	5.27753e-33	down
AL135925.1	2.23902e-37	-1.57351	0.005	0.034	6.66555e-33	down
AADACP1	2.3428e-37	-3.65068	0.001	0.021	6.97451e-33	down
ARC	2.50824e-37	-1.30864	0.005	0.034	7.46702e-33	down
KCNMB4	2.66813e-37	-1.0028	0.004	0.03	7.94304e-33	down
LINC02381	3.59302e-37	-1.06114	0.004	0.032	1.06964e-32	down
LDHD	3.88653e-37	-2.36266	0.004	0.03	1.15702e-32	down
ISYNA1	4.23058e-37	-1.22281	0.004	0.031	1.25944e-32	down
ARHGAP5-AS1	4.4467e-37	-1.27108	0.003	0.028	1.32378e-32	down
LOXL1	4.86695e-37	-1.37061	0.003	0.029	1.44889e-32	down
IGHG2	5.00165e-37	-3.56532	0.006	0.036	1.48899e-32	down
DDN-AS1	5.41524e-37	-1.02097	0.004	0.031	1.61212e-32	down
IDH1	5.5594e-37	1.67613	0.319	0.271	1.65503e-32	up
CCDC152	6.18327e-37	1.21186	0.031	0.084	1.84076e-32	up
KRT6B	6.70282e-37	4.87302	0.045	0.004	1.99543e-32	up
HOXB-AS1	7.67282e-37	-1.81421	0.003	0.027	2.2842e-32	down
NEURL2	1.11135e-36	-3.67064	0.001	0.023	3.30848e-32	down
HES1	1.14433e-36	1.95919	0.29	0.223	3.40666e-32	up
HAGHL	1.58903e-36	-1.42328	0.008	0.039	4.73055e-32	down
PSME2	1.71082e-36	1.45375	0.431	0.455	5.09311e-32	up
OLFML2B	2.68922e-36	2.27863	0.202	0.133	8.00582e-32	up
C1orf54	2.70293e-36	1.80495	0.311	0.263	8.04662e-32	up
AC104506.1	3.57505e-36	-2.25594	0.002	0.024	1.06429e-31	down
MS4A1	3.83537e-36	-5.04688	0.001	0.021	1.14179e-31	down
DNAL4	4.83659e-36	-1.10449	0.007	0.037	1.43985e-31	down
PARD6A	5.1474e-36	-2.43101	0.002	0.025	1.53238e-31	down
LYRM9	6.47362e-36	-1.35373	0.005	0.032	1.9272e-31	down
C1orf159	1.26143e-35	-1.31795	0.005	0.032	3.75526e-31	down
PITPNA-AS1	1.77663e-35	-1.41803	0.004	0.031	5.28904e-31	down
ZNF487	2.8056e-35	-1.10108	0.005	0.031	8.35226e-31	down
CLEC4GP1	3.05473e-35	-8.47278	0	0.018	9.09392e-31	down
HOXB6	4.12111e-35	-1.35132	0.003	0.027	1.22685e-30	down
PENK	4.13145e-35	-2.64539	0.001	0.02	1.22993e-30	down
CES3	4.46674e-35	-3.1019	0.001	0.021	1.32975e-30	down
LINC00528	4.5725e-35	-1.91583	0.001	0.023	1.36123e-30	down
SCARB2	5.84055e-35	1.64784	0.371	0.362	1.73873e-30	up
GPS2	7.10772e-35	-1.70937	0.003	0.026	2.11597e-30	down
FCMR	9.66323e-35	-1.8837	0.003	0.026	2.87674e-30	down
WASH2P	1.00127e-34	-2.40785	0.002	0.025	2.98078e-30	down
C6orf99	3.30753e-34	-2.19258	0.002	0.023	9.84652e-30	down
YBX1P1	3.54909e-34	-1.57316	0.003	0.025	1.05656e-29	down
BTBD11	3.87261e-34	-2.33508	0.002	0.025	1.15288e-29	down
TNFAIP8L3	4.34385e-34	-1.64183	0.002	0.025	1.29316e-29	down
TTTY15	4.7752e-34	-1.85042	0.007	0.037	1.42158e-29	down
AC004908.2	5.36883e-34	-1.75199	0.002	0.023	1.5983e-29	down
APOM	5.59251e-34	-2.09734	0.003	0.028	1.66489e-29	down
ZFHX2-AS1	6.11729e-34	-1.67027	0.002	0.025	1.82112e-29	down
TUSC1	7.37188e-34	-1.04938	0.006	0.033	2.19461e-29	down
ZNHIT2	7.50846e-34	-1.63563	0.005	0.032	2.23527e-29	down
RPL24P8	7.58308e-34	-1.03906	0.004	0.029	2.25748e-29	down
ALOX12-AS1	7.73691e-34	-1.05762	0.005	0.031	2.30328e-29	down
ENDOV	8.34646e-34	-1.02105	0.008	0.038	2.48474e-29	down
SERPINB3	1.60699e-33	5.44555	0.04	0.003	4.784e-29	up
PPIAP31	1.67408e-33	-1.25309	0.002	0.025	4.98372e-29	down
RF00017-57	2.10248e-33	-1.32301	0.004	0.028	6.25908e-29	down
EXD3	2.13509e-33	-1.69049	0.004	0.028	6.35615e-29	down
LRFN1	2.14762e-33	-2.70674	0.001	0.021	6.39346e-29	down
ANKMY1	2.19024e-33	-1.00741	0.004	0.03	6.52035e-29	down
AC062017.1	4.72372e-33	-2.22963	0.002	0.024	1.40625e-28	down
PPP1R16A	5.57989e-33	-1.37433	0.006	0.033	1.66113e-28	down
ADAM10	7.05835e-33	1.85504	0.331	0.308	2.10127e-28	up
HSPB8	8.81526e-33	-1.76743	0.003	0.025	2.6243e-28	down
CRACR2B	8.94981e-33	-1.46619	0.003	0.025	2.66436e-28	down
UTY	1.14357e-32	-1.43407	0.011	0.044	3.4044e-28	down
BICRA	1.17349e-32	-1.13287	0.004	0.029	3.49348e-28	down
COL16A1	1.45211e-32	-1.45754	0.002	0.023	4.32293e-28	down
OSR1	1.48257e-32	-2.11365	0.001	0.019	4.4136e-28	down
AC018738.1	2.76223e-32	-2.18406	0.001	0.021	8.22316e-28	down
LIMS1	2.93329e-32	1.22413	0.465	0.523	8.73241e-28	up
MIR616	2.98181e-32	-1.4104	0.002	0.022	8.87685e-28	down
SPON1	4.11131e-32	-2.0145	0.001	0.018	1.22394e-27	down
CPTP	4.29318e-32	-1.00408	0.007	0.036	1.27808e-27	down
AL162377.1	4.31894e-32	-1.23329	0.003	0.026	1.28575e-27	down
SCD	4.42551e-32	2.39169	0.12	0.059	1.31748e-27	up
ZGLP1	7.68058e-32	-1.14271	0.007	0.035	2.28651e-27	down
JMJD4	7.75889e-32	-1.01883	0.01	0.04	2.30982e-27	down
CPXM1	7.83307e-32	-1.6395	0.002	0.022	2.33191e-27	down
LYPD3	9.89813e-32	-1.53786	0.011	0.043	2.94667e-27	down
SLAMF7	1.03782e-31	2.24468	0.113	0.053	3.08958e-27	up
KLF7	1.64557e-31	1.18251	0.096	0.183	4.89885e-27	up
PSKH1	1.83611e-31	-1.06837	0.007	0.035	5.4661e-27	down
AC005332.1	1.84681e-31	-1.02448	0.002	0.022	5.49794e-27	down
MISP3	1.97676e-31	-3.0726	0	0.017	5.8848e-27	down
IL2RA	2.07601e-31	1.7952	0.136	0.071	6.18027e-27	up
DKK3	2.17357e-31	-1.22979	0.005	0.029	6.47071e-27	down
SAC3D1	2.64903e-31	-1.24826	0.008	0.037	7.88615e-27	down
HIF1A	2.78663e-31	1.27895	0.473	0.52	8.29581e-27	up
WISP2	2.88761e-31	-4.1656	0	0.016	8.59643e-27	down
AC005593.1	4.283e-31	-2.05684	0.003	0.026	1.27505e-26	down
UTF1	4.2965e-31	-2.50543	0.001	0.018	1.27907e-26	down
IFI27	4.87905e-31	2.65837	0.261	0.212	1.45249e-26	up
PPAN	9.50813e-31	-1.06254	0.004	0.027	2.83057e-26	down
CNFN	1.12049e-30	-1.1209	0.006	0.032	3.3357e-26	down
BCAM	1.27328e-30	-1.19951	0.003	0.025	3.79057e-26	down
CD79A	1.52037e-30	-4.48005	0	0.017	4.52613e-26	down
CTU2	1.55651e-30	-1.0187	0.005	0.03	4.63372e-26	down
STRIP2	2.04742e-30	-1.26603	0.004	0.028	6.09517e-26	down
LINC00863	3.73858e-30	-1.43234	0.002	0.023	1.11298e-25	down
PPP2R3B	4.06078e-30	-1.16925	0.005	0.029	1.20889e-25	down
AC023509.4	4.52452e-30	-1.32682	0.003	0.025	1.34695e-25	down
CD40	5.17707e-30	2.03317	0.156	0.094	1.54121e-25	up
MCAT	6.68213e-30	-1.22325	0.006	0.032	1.98927e-25	down
PRG4	7.19773e-30	-2.97317	0	0.015	2.14276e-25	down
TTTY14	7.69476e-30	-2.80096	0.002	0.022	2.29073e-25	down
RAMP1	8.88461e-30	-1.08074	0.005	0.03	2.64495e-25	down
SNHG19	1.51496e-29	-2.27574	0.002	0.021	4.51005e-25	down
SGPL1	1.75996e-29	2.12364	0.172	0.111	5.23939e-25	up
ABCA1	2.22582e-29	1.72748	0.31	0.277	6.62627e-25	up
RPL23P8	2.41958e-29	-1.29887	0.002	0.021	7.20309e-25	down
AL139095.2	2.45043e-29	-4.07879	0.001	0.017	7.29494e-25	down
MYZAP	2.63405e-29	-1.71564	0.002	0.022	7.84158e-25	down
TLR5	2.74699e-29	1.10723	0.081	0.157	8.17779e-25	up
MFSD3	3.34714e-29	-1.15266	0.005	0.029	9.96444e-25	down
AC144652.1	3.86358e-29	-1.03743	0.004	0.027	1.15019e-24	down
AL355001.2	4.56398e-29	-2.41386	0.002	0.02	1.3587e-24	down
AL139384.1	6.36691e-29	-1.09417	0.004	0.026	1.89543e-24	down
MPV17L	7.33818e-29	-1.29808	0.003	0.024	2.18457e-24	down
IGHA2	8.31908e-29	-2.78231	0.009	0.038	2.47659e-24	down
SSC5D	9.03553e-29	-1.39692	0.002	0.021	2.68988e-24	down
FMOD	1.3107e-28	-1.35131	0.002	0.022	3.90195e-24	down
CSF3	1.41221e-28	-1.48443	0.001	0.019	4.20414e-24	down
SNCG	1.67815e-28	-1.09773	0.002	0.021	4.99586e-24	down
MIR3190	1.69079e-28	-7.78738	0	0.014	5.03349e-24	down
AC124016.1	2.33037e-28	-1.36388	0.003	0.024	6.9375e-24	down
AC016596.2	2.36077e-28	-1.70717	0.002	0.021	7.02802e-24	down
NECAB3	2.55349e-28	-1.28259	0.005	0.029	7.60173e-24	down
AC005912.1	2.68516e-28	1.34786	0.211	0.371	7.99373e-24	up
TBKBP1	2.87856e-28	-1.41337	0.003	0.023	8.56947e-24	down
ZFY	2.93713e-28	-1.34922	0.01	0.039	8.74384e-24	down
ENKD1	3.80233e-28	-1.31441	0.003	0.023	1.13195e-23	down
AL109628.1	4.20701e-28	-1.66518	0.002	0.021	1.25243e-23	down
LY6G5C	6.41668e-28	-1.57839	0.004	0.025	1.91025e-23	down
PIDD1	1.07463e-27	-1.22486	0.003	0.022	3.19917e-23	down
LINC00115	1.37334e-27	-1.22309	0.004	0.025	4.08844e-23	down
ZBTB47	1.62171e-27	-1.4393	0.002	0.021	4.82783e-23	down
TWIST2	2.15105e-27	-2.92138	0.001	0.016	6.40368e-23	down
ZNF707	2.16644e-27	-1.3126	0.006	0.03	6.44949e-23	down
AC073896.2	2.40793e-27	-1.023	0.004	0.024	7.16841e-23	down
SEZ6L	2.8615e-27	-1.73956	0.001	0.018	8.51869e-23	down
MAN1B1-AS1	2.88433e-27	-1.10192	0.002	0.02	8.58666e-23	down
AL136454.1	3.74789e-27	-1.10342	0.002	0.019	1.11575e-22	down
TMEM158	4.13611e-27	-1.16566	0.005	0.026	1.23132e-22	down
RPS29P3	4.6668e-27	-1.26576	0.001	0.018	1.38931e-22	down
LINC01089	5.23702e-27	-2.20407	0.002	0.02	1.55906e-22	down
DNASE2	5.81383e-27	1.79759	0.179	0.12	1.73078e-22	up
AL390719.1	6.2819e-27	-1.34679	0.003	0.023	1.87012e-22	down
OSER1-AS1	6.94598e-27	-1.1295	0.004	0.024	2.06782e-22	down
NSUN5P1	7.83663e-27	-1.22398	0.004	0.024	2.33297e-22	down
KBTBD11	1.12065e-26	-1.46088	0.002	0.02	3.33619e-22	down
RNASEH1-AS1	1.14821e-26	-1.05633	0.004	0.025	3.41821e-22	down
AC064801.1	1.64771e-26	-2.43962	0.002	0.019	4.90524e-22	down
MIR100HG	2.11463e-26	-1.16722	0.001	0.017	6.29524e-22	down
CD164	2.12398e-26	1.12835	0.513	0.649	6.32309e-22	up
RAPGEF3	2.64854e-26	-1.40356	0.002	0.019	7.8847e-22	down
SYCE1L	2.81336e-26	-1.71405	0.002	0.02	8.37538e-22	down
LINC01133	3.25449e-26	-2.85879	0.001	0.017	9.68861e-22	down
AL118508.1	3.36208e-26	-1.13784	0.001	0.018	1.00089e-21	down
AC008915.2	3.70312e-26	-1.80105	0.003	0.022	1.10242e-21	down
ABHD17C	4.01623e-26	-1.32287	0.004	0.024	1.19563e-21	down
DDX58	5.09044e-26	2.44993	0.121	0.067	1.51542e-21	up
HIST2H3D	5.53076e-26	-5.39498	0	0.014	1.64651e-21	down
ARRDC1-AS1	5.87832e-26	-1.29351	0.003	0.023	1.74998e-21	down
HLA-DRB9	6.44205e-26	-1.10542	0.003	0.022	1.9178e-21	down
AL357874.1	8.41318e-26	-1.92817	0.001	0.016	2.5046e-21	down
AL031963.3	8.94231e-26	-4.13746	0.001	0.015	2.66213e-21	down
ADAMTS10	9.25094e-26	-1.01492	0.001	0.017	2.754e-21	down
RPS29P5	9.2962e-26	-1.29885	0.001	0.017	2.76748e-21	down
ALPK3	9.36826e-26	-1.20903	0.003	0.021	2.78893e-21	down
RPH3A	1.24392e-25	-3.37943	0.001	0.015	3.70315e-21	down
PHLDA3	1.46515e-25	-1.25043	0.005	0.026	4.36174e-21	down
LIMS2	1.80064e-25	-1.26786	0.002	0.018	5.3605e-21	down
TRAF4	1.82314e-25	-1.04467	0.006	0.029	5.42748e-21	down
C6orf62	2.304e-25	1.66444	0.357	0.364	6.85899e-21	up
VSTM2L	2.36474e-25	-7.32602	0	0.012	7.03983e-21	down
PROCR	2.39315e-25	2.5442	0.113	0.061	7.12442e-21	up
CLDN15	2.54395e-25	-1.57804	0.002	0.019	7.57333e-21	down
SIRT3	2.93188e-25	-1.13285	0.006	0.028	8.72821e-21	down
TMEM98	3.43534e-25	-1.57538	0.002	0.02	1.0227e-20	down
AC087623.3	3.45031e-25	-1.49185	0.002	0.02	1.02716e-20	down
SERPINB4	3.55525e-25	8.95841	0.025	0	1.0584e-20	up
ARMT1	4.50575e-25	2.25502	0.155	0.101	1.34136e-20	up
KRT6C	4.54994e-25	3.8884	0.033	0.004	1.35452e-20	up
LCP2	5.04435e-25	1.33399	0.451	0.529	1.5017e-20	up
KRT4	6.06032e-25	-4.21698	0.001	0.016	1.80416e-20	down
ADCK5	6.09243e-25	-1.48083	0.004	0.025	1.81372e-20	down
AL135791.1	6.184e-25	-1.87903	0.001	0.015	1.84098e-20	down
UPK3A	6.64934e-25	-2.30651	0.001	0.016	1.97951e-20	down
CAPS	9.76123e-25	-1.69363	0.001	0.017	2.90592e-20	down
CLDND2	9.82521e-25	-1.13243	0.004	0.024	2.92497e-20	down
CLDN1	1.01683e-24	2.95277	0.042	0.009	3.0271e-20	up
AC004865.2	1.18571e-24	-1.8183	0.003	0.021	3.52985e-20	down
SYTL1	1.40431e-24	-1.6018	0.004	0.023	4.18063e-20	down
SETD6	1.4466e-24	-1.07531	0.004	0.024	4.30653e-20	down
TMEM86B	1.52155e-24	-1.9734	0.002	0.017	4.52966e-20	down
APOBEC3B	1.74415e-24	-1.91303	0.001	0.017	5.19234e-20	down
CD8A	1.8053e-24	-1.15514	0.002	0.019	5.37438e-20	down
AL162231.2	1.98217e-24	-3.03362	0.001	0.014	5.90091e-20	down
CD8B	2.50672e-24	-1.4673	0.002	0.018	7.46251e-20	down
RPL5P1	2.68649e-24	-1.62978	0.001	0.017	7.99769e-20	down
AIFM3	2.89667e-24	-1.76344	0.003	0.02	8.62338e-20	down
WASH3P	3.10109e-24	-1.13537	0.003	0.02	9.23195e-20	down
SPAG5-AS1	3.3871e-24	-1.01361	0.002	0.018	1.00834e-19	down
SLC27A5	3.58657e-24	-1.28181	0.004	0.024	1.06772e-19	down
DGAT2	3.89372e-24	-1.52518	0.003	0.02	1.15916e-19	down
LRRN4CL	3.90407e-24	-2.31426	0.001	0.014	1.16224e-19	down
PDPN	3.92133e-24	2.92725	0.083	0.038	1.16738e-19	up
LINC01023	4.27704e-24	-1.56653	0.002	0.019	1.27327e-19	down
EIF4EBP3	4.32343e-24	-3.26417	0	0.013	1.28709e-19	down
AC012306.2	4.61313e-24	-1.34928	0.002	0.018	1.37333e-19	down
AC012645.3	5.27203e-24	-7.71111	0	0.012	1.56948e-19	down
KCNG2	5.27203e-24	-7.88582	0	0.012	1.56948e-19	down
MT-TV	5.86511e-24	1.06178	0.087	0.157	1.74604e-19	up
FAAH	6.11129e-24	-1.44638	0.003	0.02	1.81933e-19	down
HS3ST2	6.61593e-24	-2.2389	0.004	0.022	1.96956e-19	down
LAMP2	6.91605e-24	1.1854	0.462	0.543	2.05891e-19	up
LINC02185	7.42353e-24	-1.11613	0.001	0.017	2.20998e-19	down
TLR1	8.50291e-24	1.85806	0.225	0.178	2.53132e-19	up
GPRC5C	8.68829e-24	-1.6808	0.004	0.022	2.5865e-19	down
EMILIN1	9.27428e-24	-1.0436	0.004	0.024	2.76095e-19	down
AL078459.1	9.51772e-24	-1.6153	0.003	0.02	2.83342e-19	down
VMAC	1.23684e-23	-1.53031	0.003	0.02	3.68207e-19	down
ZNF777	1.50345e-23	-1.90196	0.002	0.017	4.47576e-19	down
MACC1	1.58951e-23	3.65028	0.04	0.009	4.73198e-19	up
SLCO2B1	1.90443e-23	1.13158	0.42	0.422	5.66949e-19	up
RPL30P4	1.9579e-23	-2.08594	0.001	0.014	5.82868e-19	down
HLA-L	1.98574e-23	-1.07281	0.004	0.024	5.91156e-19	down
MEG3	1.9984e-23	-1.40882	0.001	0.014	5.94923e-19	down
MMP28	2.21907e-23	-1.95265	0.001	0.015	6.60616e-19	down
TMEM26	2.62421e-23	4.53856	0.028	0.003	7.81226e-19	up
C21orf2	2.9278e-23	-3.20423	0.001	0.014	8.71606e-19	down
CMPK2	3.248e-23	2.80949	0.081	0.038	9.66929e-19	up
GNB1L	3.30686e-23	-1.1353	0.005	0.025	9.84452e-19	down
LPAR6	3.49921e-23	1.06076	0.512	0.591	1.04172e-18	up
NUDT18	4.72718e-23	-1.084	0.006	0.027	1.40728e-18	down
TMEM191C	4.90748e-23	-2.6898	0.001	0.016	1.46096e-18	down
ADAMTS2	5.02786e-23	-1.22732	0.003	0.02	1.49679e-18	down
TIPARP-AS1	6.43595e-23	-1.1943	0.003	0.019	1.91598e-18	down
KHK	8.19599e-23	-1.14356	0.004	0.022	2.43995e-18	down
LIN7B	1.16232e-22	-1.03868	0.01	0.034	3.46023e-18	down
AC022098.1	1.16541e-22	-1.50598	0.003	0.02	3.46941e-18	down
FTH1P16	1.17574e-22	-6.8174	0	0.011	3.50017e-18	down
AL359265.2	1.17574e-22	-6.90334	0	0.011	3.50017e-18	down
MMP10	1.40429e-22	6.37875	0.024	0.001	4.18058e-18	up
AC046185.3	1.45543e-22	-3.29415	0.001	0.014	4.33282e-18	down
SELENBP1	1.49729e-22	-2.18223	0.001	0.014	4.45743e-18	down
AGER	1.53544e-22	-1.15425	0.005	0.024	4.57101e-18	down
AC132938.3	1.62694e-22	-2.5552	0	0.013	4.84341e-18	down
LYNX1	1.9943e-22	-1.08595	0.002	0.018	5.93702e-18	down
IGFBP7-AS1	2.15955e-22	-2.15387	0	0.012	6.42897e-18	down
AC010226.1	2.15955e-22	-2.53643	0	0.012	6.42897e-18	down
APBB1	2.17562e-22	-1.24247	0.002	0.017	6.47682e-18	down
VILL	2.46603e-22	-1.67379	0.002	0.018	7.34138e-18	down
G0S2	2.60738e-22	-1.03825	0.22	0.299	7.76217e-18	down
ALDOA-2	2.8911e-22	-1.3636	0.002	0.017	8.60681e-18	down
AC087564.1	3.09396e-22	-5.51653	0	0.011	9.21073e-18	down
NDST2	3.82708e-22	-1.54126	0.002	0.018	1.13932e-17	down
RPS20P14	3.92738e-22	-1.00294	0.002	0.018	1.16918e-17	down
CYGB	4.06505e-22	-1.57264	0.002	0.017	1.21016e-17	down
AP000757.1	4.25347e-22	-1.26167	0.001	0.015	1.26626e-17	down
GMDS-AS1	5.90384e-22	-1.11502	0.004	0.023	1.75757e-17	down
NRXN2	6.22338e-22	-2.58752	0.001	0.013	1.8527e-17	down
MEGF6	7.46395e-22	-1.21009	0.002	0.017	2.22202e-17	down
FKBP11	8.69768e-22	-1.46891	0.003	0.02	2.5893e-17	down
CADM3	1.12756e-21	-1.48728	0.001	0.013	3.35675e-17	down
AL450326.1	1.21295e-21	-1.28809	0.003	0.02	3.61096e-17	down
ZP3	1.22888e-21	-1.28819	0.003	0.02	3.65838e-17	down
AL022328.4	1.24619e-21	-3.58939	0	0.012	3.70992e-17	down
AC068580.1	1.25149e-21	-3.91737	0	0.012	3.72568e-17	down
EDA	1.29481e-21	-1.01447	0.002	0.018	3.85465e-17	down
LAG3	1.38237e-21	3.05318	0.045	0.013	4.1153e-17	up
ATP6V0D2	1.57297e-21	4.70558	0.028	0.003	4.68273e-17	up
A4GALT	1.60133e-21	-1.84005	0.001	0.015	4.76717e-17	down
NFE2	1.61256e-21	-1.63947	0.002	0.018	4.80059e-17	down
WNT2	1.69273e-21	-1.97944	0.001	0.013	5.03927e-17	down
CXCL11	1.97342e-21	4.3512	0.033	0.006	5.87488e-17	up
RPS18P12	2.53861e-21	-1.05974	0.001	0.015	7.55743e-17	down
AC010343.1	2.55769e-21	-1.21637	0.001	0.015	7.61426e-17	down
HAS2	2.72395e-21	-1.08016	0.002	0.016	8.1092e-17	down
CAMTA1-DT	2.77465e-21	-1.2899	0.002	0.016	8.26014e-17	down
RHPN1	3.15862e-21	-1.03334	0.004	0.022	9.40321e-17	down
LAMC2	3.16477e-21	5.56238	0.023	0.001	9.42153e-17	up
DCLK1	3.25187e-21	-1.2619	0.001	0.014	9.68081e-17	down
BOC	3.27299e-21	-1.62665	0.001	0.014	9.7437e-17	down
AC012615.1	3.68087e-21	-1.57314	0.002	0.016	1.09579e-16	down
ADH1B	4.17272e-21	1.24014	0.018	0.048	1.24222e-16	up
ARG2	4.3355e-21	-1.16958	0.004	0.021	1.29068e-16	down
RPL35P1	4.41459e-21	-1.67405	0.001	0.015	1.31422e-16	down
AL135999.1	4.96537e-21	-2.93582	0.001	0.014	1.47819e-16	down
AC016065.1	5.04509e-21	-1.53114	0.003	0.019	1.50192e-16	down
MBOAT1	5.12207e-21	-1.52854	0.003	0.019	1.52484e-16	down
AL355472.2	5.13902e-21	-2.01102	0.001	0.014	1.52989e-16	down
AP001269.4	6.89047e-21	-5.30457	0	0.011	2.05129e-16	down
AC106739.2	7.72531e-21	-2.43108	0.001	0.014	2.29982e-16	down
AL021707.6	8.09947e-21	-1.26778	0.001	0.014	2.41121e-16	down
LINC01353	8.80996e-21	-1.0196	0.005	0.022	2.62273e-16	down
COX4I2	9.83178e-21	-2.16443	0	0.012	2.92692e-16	down
AC093895.1	9.88161e-21	8.66806	0.02	0	2.94175e-16	up
CDKN2A	1.02427e-20	-1.2015	0.004	0.02	3.04924e-16	down
FGF13	1.26623e-20	-1.34702	0.002	0.016	3.76956e-16	down
AC137767.1	1.37917e-20	-2.11455	0.001	0.014	4.1058e-16	down
INO80B	1.41057e-20	-1.31413	0.001	0.013	4.19927e-16	down
TM7SF2	1.45601e-20	-1.45776	0.004	0.022	4.33455e-16	down
MOB1A	1.86256e-20	1.25674	0.465	0.58	5.54484e-16	up
QPCTL	1.94473e-20	-1.19977	0.003	0.02	5.78945e-16	down
SEC31B	2.03357e-20	-1.41151	0.002	0.017	6.05394e-16	down
PHYHD1	2.07761e-20	-2.15226	0.001	0.014	6.18504e-16	down
SKAP1	2.11346e-20	-1.00421	0.002	0.017	6.29178e-16	down
CLEC4G	2.16509e-20	-1.14406	0.008	0.029	6.44546e-16	down
ATP6V1B2	2.17679e-20	1.6276	0.32	0.318	6.48032e-16	up
CPAMD8	2.35111e-20	-1.28635	0.001	0.013	6.99926e-16	down
ACE	2.45547e-20	2.42328	0.073	0.034	7.30995e-16	up
NDOR1	2.46953e-20	-1.31814	0.004	0.02	7.3518e-16	down
GLIDR	2.51591e-20	-1.03548	0.002	0.015	7.48986e-16	down
CCL2	3.09883e-20	2.47012	0.375	0.394	9.2252e-16	up
MT1H	3.30761e-20	5.20489	0.024	0.002	9.84674e-16	up
MEF2C-AS1	3.38704e-20	-1.19987	0.002	0.015	1.00832e-15	down
COQ10B	4.32238e-20	1.00202	0.09	0.155	1.28677e-15	up
C9orf66	4.65936e-20	-1.15579	0.005	0.022	1.38709e-15	down
AC015982.1	6.34565e-20	-1.47504	0.002	0.017	1.8891e-15	down
FN3K	6.46481e-20	-1.10373	0.002	0.017	1.92457e-15	down
GBP5	6.79383e-20	1.98299	0.146	0.099	2.02252e-15	up
DSP	6.97471e-20	1.63577	0.063	0.026	2.07637e-15	up
RPS18P9	7.82191e-20	-1.66318	0.002	0.016	2.32858e-15	down
AC027031.2	7.87788e-20	-1.0209	0.003	0.017	2.34525e-15	down
PARP9	8.5346e-20	1.72249	0.239	0.203	2.54075e-15	up
ADCYAP1	9.095e-20	3.69004	0.041	0.012	2.70758e-15	up
LINC02352	9.70066e-20	-2.58238	0.001	0.012	2.88789e-15	down
UBXN10	1.01157e-19	-1.2458	0.001	0.013	3.01145e-15	down
NRG1	1.03266e-19	2.72029	0.054	0.021	3.07422e-15	up
AC027307.2	1.11374e-19	-1.00502	0.003	0.019	3.31559e-15	down
AL138724.1	1.19202e-19	-1.48992	0.001	0.014	3.54865e-15	down
LHFPL2	1.21255e-19	1.59515	0.281	0.258	3.60976e-15	up
RPS11P5	1.21353e-19	-1.20214	0.001	0.014	3.61268e-15	down
HSD11B1L	1.28484e-19	-1.57338	0.002	0.016	3.82496e-15	down
AL450998.1	1.29915e-19	-4.25958	0	0.01	3.86758e-15	down
JCHAIN	1.48963e-19	-1.61342	0.014	0.04	4.43462e-15	down
AC025171.3	1.58486e-19	-1.00338	0.003	0.018	4.71813e-15	down
CA2	2.7617e-19	1.99772	0.078	0.039	8.22157e-15	up
ADAM33	2.86107e-19	-1.66463	0.001	0.012	8.51741e-15	down
AL117332.1	3.08356e-19	-1.75397	0.002	0.015	9.17977e-15	down
AC027309.2	3.20386e-19	1.005	0.012	0.036	9.53788e-15	up
NUDT8	3.99764e-19	-1.26935	0.004	0.02	1.1901e-14	down
IL6ST	4.85058e-19	1.04407	0.201	0.323	1.44402e-14	up
FAM180A	5.86391e-19	-2.32274	0	0.011	1.74569e-14	down
ZNF628	5.93068e-19	-1.2802	0.003	0.017	1.76556e-14	down
RNF213	6.4158e-19	1.48011	0.37	0.396	1.90998e-14	up
RALA	6.77216e-19	1.6578	0.265	0.239	2.01607e-14	up
OPLAH	7.78779e-19	-1.21306	0.003	0.017	2.31842e-14	down
DMWD	8.03701e-19	-1.22922	0.002	0.015	2.39262e-14	down
LMNTD2	1.00695e-18	-4.98877	0	0.01	2.9977e-14	down
SAMD9	1.03275e-18	1.75139	0.218	0.179	3.07451e-14	up
SPTLC1	1.08964e-18	1.03454	0.127	0.208	3.24386e-14	up
TNFRSF14-AS1	1.17919e-18	-1.38592	0.005	0.021	3.51043e-14	down
MDM2	1.23112e-18	1.00116	0.128	0.208	3.66505e-14	up
AC083880.1	1.26091e-18	-1.7175	0.002	0.015	3.75373e-14	down
P2RX5	1.51914e-18	-2.26848	0.001	0.013	4.52247e-14	down
B9D1	1.55121e-18	-2.07664	0.002	0.015	4.61794e-14	down
AC008443.1	1.66622e-18	-1.05891	0.002	0.015	4.96035e-14	down
FNDC1	1.91127e-18	-1.32404	0.001	0.013	5.68984e-14	down
AL356512.1	2.0964e-18	-1.65199	0.001	0.012	6.24097e-14	down
IL21R	2.10727e-18	3.60531	0.034	0.009	6.27334e-14	up
AC103706.1	2.16802e-18	-1.37947	0.003	0.017	6.45421e-14	down
ACP5	2.39411e-18	1.06575	0.373	0.372	7.12726e-14	up
AC099778.1	2.5635e-18	-1.55812	0.002	0.015	7.63153e-14	down
LINC02019	2.98328e-18	-1.67951	0.002	0.014	8.88121e-14	down
LGALS7B	3.014e-18	-3.92698	0.001	0.012	8.97267e-14	down
AC134312.5	3.07893e-18	-2.17007	0.001	0.011	9.16596e-14	down
C20orf197	3.09646e-18	-1.83373	0.001	0.011	9.21816e-14	down
FABP4	3.10491e-18	1.70005	0.055	0.101	9.24332e-14	up
KCNJ2	3.85381e-18	2.79942	0.05	0.019	1.14728e-13	up
CMTM8	3.98379e-18	-1.6998	0.002	0.014	1.18597e-13	down
C10orf143	4.05149e-18	-1.03832	0.003	0.017	1.20613e-13	down
MYO1A	4.5152e-18	-2.53454	0	0.01	1.34418e-13	down
EIF2AK2	5.22035e-18	1.67438	0.253	0.225	1.5541e-13	up
LINC02062	7.26855e-18	-1.80142	0.001	0.013	2.16385e-13	down
SNHG18	8.32076e-18	-3.26287	0.001	0.011	2.47709e-13	down
MSR1	9.39885e-18	1.17125	0.509	0.658	2.79804e-13	up
HOXB5	9.42626e-18	-2.0976	0.001	0.011	2.8062e-13	down
KMT5C	1.13369e-17	-1.17007	0.004	0.019	3.37499e-13	down
AC087500.1	1.33111e-17	-1.66043	0.001	0.012	3.96273e-13	down
WFS1	1.48803e-17	-1.01771	0.005	0.022	4.42988e-13	down
POPDC2	1.49064e-17	-1.27905	0.003	0.017	4.43763e-13	down
GFRA1	1.52022e-17	-1.29716	0.001	0.011	4.52568e-13	down
AL590648.3	1.52022e-17	-1.67082	0.001	0.011	4.5257e-13	down
MERTK	2.06825e-17	1.29306	0.336	0.328	6.15718e-13	up
RAD51-AS1	2.10464e-17	-1.18604	0.002	0.014	6.26551e-13	down
GNPTAB	2.29631e-17	1.72247	0.229	0.196	6.83611e-13	up
SYP	2.32818e-17	-1.82148	0.003	0.016	6.93098e-13	down
AL691403.2	2.33035e-17	-2.69951	0.001	0.01	6.93744e-13	down
AC245100.8	2.57332e-17	-1.46538	0.002	0.015	7.66079e-13	down
RPL34P27	2.61584e-17	-1.30645	0.002	0.014	7.78736e-13	down
KLRB1	2.61671e-17	-1.55846	0.002	0.014	7.78993e-13	down
JPH4	2.63229e-17	-1.47807	0.002	0.014	7.83634e-13	down
KLC2	3.04183e-17	-1.22256	0.005	0.02	9.05554e-13	down
GPR84	3.10361e-17	1.69425	0.144	0.1	9.23945e-13	up
CD70	3.33944e-17	-1.88924	0.002	0.014	9.94153e-13	down
TMCC2	3.50923e-17	-1.86663	0.001	0.012	1.0447e-12	down
AC061992.1	3.53455e-17	-2.19571	0.001	0.012	1.05223e-12	down
KRT16	3.91469e-17	2.94086	0.031	0.007	1.1654e-12	up
MRGPRF	4.09236e-17	-2.00025	0.001	0.011	1.2183e-12	down
AC021016.3	4.09844e-17	-1.26164	0.001	0.011	1.22011e-12	down
AC006077.2	4.11811e-17	-2.39629	0.001	0.011	1.22596e-12	down
AC024257.3	4.13429e-17	-1.55651	0.001	0.011	1.23078e-12	down
AC139530.1	5.09324e-17	-1.16425	0.001	0.012	1.51626e-12	down
BACH2	5.15998e-17	-1.14775	0.001	0.012	1.53613e-12	down
CALHM6	5.81995e-17	1.03917	0.096	0.159	1.7326e-12	up
DNAI2	6.3994e-17	-1.12028	0.001	0.011	1.9051e-12	down
SFRP1	8.662e-17	-1.11687	0.002	0.014	2.57868e-12	down
RPL37P23	8.72085e-17	-1.26543	0.002	0.014	2.5962e-12	down
RASA4CP	9.30473e-17	-2.09473	0.001	0.012	2.77002e-12	down
ALS2CL	9.68667e-17	-1.96417	0.001	0.013	2.88372e-12	down
S100P	1.04432e-16	-1.22942	0.002	0.014	3.10893e-12	down
RHEBP2	1.10328e-16	-1.96055	0.001	0.011	3.28448e-12	down
HIST3H2BB	1.32658e-16	-1.86507	0.001	0.012	3.94923e-12	down
FCHO2	1.49992e-16	1.47258	0.337	0.347	4.46527e-12	up
TNFSF10	1.62437e-16	1.82749	0.255	0.23	4.83575e-12	up
BCAR1	1.69735e-16	-1.44815	0.002	0.013	5.053e-12	down
AC073195.1	1.89089e-16	-1.50784	0.001	0.012	5.62918e-12	down
EYA2	1.93541e-16	-1.01149	0.002	0.014	5.76171e-12	down
PYCARD-AS1	2.53044e-16	-2.01179	0.001	0.012	7.53313e-12	down
NEURL4	2.57161e-16	-1.25685	0.001	0.012	7.65567e-12	down
IL22RA2	2.64786e-16	9.63143	0.016	0	7.88267e-12	up
C9orf139	2.94021e-16	-2.26137	0.001	0.011	8.753e-12	down
OXER1	2.96429e-16	-1.87376	0.001	0.011	8.82468e-12	down
IFT140	3.06385e-16	-2.6191	0.001	0.01	9.12109e-12	down
AL139100.1	3.07101e-16	-1.6211	0.001	0.01	9.1424e-12	down
AL117335.1	3.27237e-16	-2.18381	0.002	0.013	9.74185e-12	down
AC244154.1	3.29296e-16	-2.08656	0.002	0.013	9.80313e-12	down
CLIC3	3.41238e-16	-2.24535	0.001	0.012	1.01587e-11	down
CYP27B1	4.38369e-16	4.58597	0.017	0.001	1.30502e-11	up
AC113367.1	5.08496e-16	-1.02156	0.001	0.01	1.51379e-11	down
SMIM1	5.60432e-16	-1.15455	0.002	0.014	1.6684e-11	down
ABCA3	6.24397e-16	-1.09523	0.003	0.015	1.85883e-11	down
FBXL6	6.72952e-16	-1.38591	0.002	0.013	2.00338e-11	down
ITGAV	7.12372e-16	1.92896	0.163	0.124	2.12073e-11	up
IL1RN	7.69878e-16	1.09188	0.248	0.206	2.29193e-11	up
NAPA-AS1	8.03716e-16	-1.19609	0.002	0.014	2.39266e-11	down
TMEM106B	8.35456e-16	1.00169	0.073	0.123	2.48715e-11	up
AC012150.1	8.39967e-16	-1.76733	0.001	0.01	2.50058e-11	down
CXCL5	8.57868e-16	3.41321	0.056	0.025	2.55387e-11	up
MKI67	9.2932e-16	1.92269	0.051	0.022	2.76658e-11	up
JSRP1	9.35229e-16	-1.13448	0.001	0.011	2.78418e-11	down
ADGRL4	1.11319e-15	1.06039	0.015	0.038	3.31398e-11	up
CCDC24	1.28158e-15	-1.34986	0.003	0.017	3.81526e-11	down
LINC01374	1.2863e-15	-1.11031	0.001	0.012	3.82931e-11	down
ODF3L1	1.35718e-15	-1.80769	0.001	0.01	4.04032e-11	down
CHI3L1	1.37454e-15	3.17344	0.03	0.008	4.09199e-11	up
PSMA2	1.3833e-15	1.04644	0.16	0.252	4.11807e-11	up
TTC21A	1.64064e-15	-1.50726	0.002	0.013	4.88417e-11	down
USP9Y	1.94597e-15	-1.11335	0.009	0.027	5.79314e-11	down
RPS6P25	2.02682e-15	-1.05258	0.002	0.013	6.03384e-11	down
AC011472.2	2.39496e-15	-1.59791	0.001	0.011	7.12978e-11	down
RN7SL832P	2.69648e-15	-1.65051	0.002	0.012	8.02743e-11	down
SH3PXD2B	2.82802e-15	1.94353	0.135	0.096	8.41902e-11	up
MOB1B	2.86282e-15	1.05331	0.085	0.139	8.52262e-11	up
FBXL19	2.88323e-15	-1.05689	0.003	0.016	8.58336e-11	down
LDOC1	3.60369e-15	-1.66628	0.001	0.01	1.07282e-10	down
SPACA9	3.66465e-15	-1.34105	0.003	0.014	1.09097e-10	down
UGCG	3.9125e-15	2.00398	0.178	0.143	1.16475e-10	up
RASGRP3	3.93161e-15	2.10077	0.069	0.036	1.17044e-10	up
ARMCX6	5.44989e-15	-1.1354	0.003	0.015	1.62243e-10	down
GPR55	5.46129e-15	-3.22057	0.001	0.01	1.62583e-10	down
SNED1	5.67053e-15	-1.6831	0.001	0.01	1.68812e-10	down
LINC01063	5.69541e-15	-1.64856	0.001	0.01	1.69552e-10	down
AC015917.2	5.74247e-15	-1.37945	0.002	0.013	1.70953e-10	down
EVI5L	8.0407e-15	-1.0009	0.004	0.017	2.39372e-10	down
HLA-J	8.14126e-15	-1.42682	0.001	0.01	2.42365e-10	down
AL450992.1	8.4031e-15	-1.42266	0.002	0.012	2.5016e-10	down
GZMM	8.55345e-15	-1.1576	0.001	0.011	2.54636e-10	down
MZB1	1.16079e-14	-1.87423	0.003	0.015	3.45568e-10	down
AC074327.1	1.55868e-14	2.48588	0.037	0.013	4.6402e-10	up
TP53AIP1	1.60774e-14	-2.96076	0.002	0.012	4.78625e-10	down
LAMP3	1.67926e-14	2.63081	0.038	0.014	4.99916e-10	up
REEP6	1.866e-14	-1.34965	0.002	0.014	5.55507e-10	down
OSR2	2.13272e-14	-1.8135	0.001	0.011	6.34911e-10	down
STARD7-AS1	2.15837e-14	-2.78701	0.001	0.01	6.42546e-10	down
LARP6	2.19766e-14	-1.05006	0.001	0.01	6.54243e-10	down
ZNF767P	2.54731e-14	-1.40191	0.003	0.014	7.58333e-10	down
JAKMIP2	2.59144e-14	3.35197	0.026	0.007	7.71472e-10	up
UBA6	2.6779e-14	2.03744	0.156	0.121	7.9721e-10	up
MAGIX	2.7388e-14	-1.07501	0.001	0.011	8.15342e-10	down
PLA2G2D	2.93518e-14	-3.60266	0.001	0.01	8.73803e-10	down
MORF4L1P1	3.0589e-14	1.16765	0.053	0.093	9.10636e-10	up
CLDND1	3.26405e-14	1.02835	0.125	0.194	9.71708e-10	up
TMEM107	3.38047e-14	1.05508	0.107	0.167	1.00637e-09	up
HMGN2	3.59656e-14	1.09686	0.221	0.345	1.0707e-09	up
AL020997.2	3.8992e-14	-3.10478	0.001	0.01	1.16079e-09	down
EPHA1-AS1	3.95303e-14	-2.34013	0.001	0.01	1.17682e-09	down
ANOS1	4.46865e-14	3.86225	0.024	0.005	1.33032e-09	up
ZNF674-AS1	5.08165e-14	-1.06823	0.003	0.014	1.51281e-09	down
FCRL6	5.8622e-14	-1.02363	0.001	0.01	1.74518e-09	down
SP1	5.92425e-14	1.07494	0.07	0.116	1.76365e-09	up
ETV2	6.10401e-14	-1.544	0.002	0.012	1.81716e-09	down
HAMP	6.11853e-14	2.84988	0.027	0.007	1.82149e-09	up
PLSCR1	6.70753e-14	1.00539	0.431	0.496	1.99683e-09	up
AP002748.3	6.93659e-14	-1.00369	0.003	0.014	2.06502e-09	down
TOP2A	7.05556e-14	2.08914	0.052	0.024	2.10044e-09	up
PHGDH	8.18066e-14	-1.40552	0.004	0.016	2.43538e-09	down
CHADL	8.8475e-14	-1.81295	0.002	0.011	2.6339e-09	down
LCAT	9.517e-14	-1.41007	0.002	0.013	2.83321e-09	down
METAP1D	9.63264e-14	-1.16872	0.002	0.013	2.86764e-09	down
TSLP	1.07173e-13	-2.23803	0.003	0.013	3.19055e-09	down
AP000547.3	1.17922e-13	-1.32029	0.003	0.013	3.51055e-09	down
DDX6	1.31051e-13	1.03182	0.186	0.284	3.9014e-09	up
AC068338.2	1.51459e-13	-1.91782	0.001	0.01	4.50895e-09	down
NME2P1	1.53804e-13	-1.30989	0.001	0.01	4.57873e-09	down
RHEBL1	1.55149e-13	-1.12841	0.005	0.018	4.61879e-09	down
AC116353.5	1.72751e-13	-1.03644	0.003	0.015	5.14281e-09	down
PLCD3	1.8089e-13	-1.15755	0.001	0.011	5.38511e-09	down
CCDC189	1.87498e-13	-1.09792	0.004	0.017	5.58182e-09	down
SDCBP2	2.18849e-13	-1.70809	0.002	0.011	6.51514e-09	down
CCL7	2.27884e-13	2.744	0.039	0.015	6.78412e-09	up
LRRC45	2.50347e-13	-1.36712	0.002	0.013	7.45282e-09	down
MELK	2.62235e-13	3.46394	0.022	0.005	7.80675e-09	up
AC007448.3	2.70092e-13	-2.33624	0.001	0.01	8.04065e-09	down
AC108134.2	2.78391e-13	-1.01791	0.002	0.011	8.28769e-09	down
MELTF	3.4084e-13	-1.04034	0.005	0.018	1.01468e-08	down
AC005076.1	3.49585e-13	-2.22631	0.001	0.01	1.04071e-08	down
S1PR2	3.52814e-13	2.79775	0.048	0.022	1.05033e-08	up
MMP13	4.2409e-13	8.3574	0.012	0	1.26251e-08	up
AC010864.1	4.3278e-13	-1.21736	0.002	0.012	1.28839e-08	down
ERAP2	4.48669e-13	1.90043	0.156	0.122	1.33569e-08	up
ELAVL4	4.65327e-13	2.99166	0.023	0.006	1.38528e-08	up
LINC01138	4.85822e-13	-1.32928	0.002	0.012	1.44629e-08	down
GM2A	5.18048e-13	1.46459	0.302	0.309	1.54223e-08	up
AC133552.5	5.25788e-13	-1.64439	0.002	0.012	1.56527e-08	down
AC099850.1	7.12512e-13	-1.6942	0.001	0.01	2.12115e-08	down
SIGLEC10	8.87669e-13	1.88367	0.131	0.097	2.64259e-08	up
MS4A2	9.03437e-13	1.08797	0.019	0.04	2.68953e-08	up
LINC02361	9.07256e-13	-1.55318	0.001	0.01	2.7009e-08	down
AC139887.2	9.13713e-13	-1.48264	0.001	0.01	2.72012e-08	down
AL137060.1	1.11714e-12	-2.44422	0.001	0.01	3.32573e-08	down
RGS5	1.36076e-12	1.1456	0.012	0.029	4.05098e-08	up
SPRR2A	1.36349e-12	3.61528	0.015	0.001	4.0591e-08	up
AC008741.2	1.37541e-12	-1.4785	0.002	0.011	4.0946e-08	down
PITX1	1.37724e-12	-1.44055	0.005	0.017	4.10004e-08	down
GPSM1	1.3818e-12	-1.20784	0.002	0.011	4.11361e-08	down
AL163051.1	1.38308e-12	-1.41873	0.002	0.011	4.11743e-08	down
USP24	1.433e-12	1.01326	0.07	0.113	4.26604e-08	up
RALGAPA2	1.59483e-12	1.02172	0.026	0.051	4.7478e-08	up
EEF1DP2	1.63376e-12	-1.45223	0.002	0.011	4.86371e-08	down
CNNM3	1.98919e-12	-1.13221	0.003	0.014	5.92182e-08	down
HOXB4	2.00465e-12	-1.0871	0.003	0.014	5.96786e-08	down
SSTR2	2.01896e-12	4.76814	0.014	0.001	6.01044e-08	up
LINC00937	2.03886e-12	-1.04423	0.004	0.015	6.06969e-08	down
USP18	2.04929e-12	4.11781	0.021	0.005	6.10073e-08	up
ZYG11B	2.14109e-12	1.11097	0.093	0.145	6.37402e-08	up
KRT19	2.33483e-12	-2.03696	0.013	0.031	6.95078e-08	down
ITGB3	2.65127e-12	4.04313	0.018	0.003	7.89283e-08	up
CCT6B	2.74404e-12	-1.28757	0.002	0.012	8.16902e-08	down
IGF2R	3.36616e-12	1.88286	0.162	0.131	1.0021e-07	up
LINC00278	3.37137e-12	-2.31654	0.002	0.01	1.00366e-07	down
MTM1	3.42201e-12	1.05144	0.055	0.092	1.01873e-07	up
CYTL1	3.72888e-12	2.49581	0.052	0.027	1.11009e-07	up
AC004812.2	3.95343e-12	-1.0999	0.003	0.013	1.17694e-07	down
AC004540.1	4.04533e-12	-1.31723	0.002	0.011	1.2043e-07	down
AC108673.2	4.12127e-12	-1.2679	0.002	0.011	1.2269e-07	down
CNIH4	5.23916e-12	1.65287	0.25	0.239	1.5597e-07	up
CXCL14	5.46687e-12	-1.59148	0.021	0.043	1.62749e-07	down
GSTM1	5.66751e-12	-2.39761	0.001	0.01	1.68722e-07	down
AQP9	5.83193e-12	1.62816	0.106	0.073	1.73617e-07	up
RUNX2	5.83702e-12	1.05732	0.029	0.054	1.73768e-07	up
STEAP1B	6.33623e-12	5.77577	0.012	0	1.8863e-07	up
SLC28A3	6.50103e-12	4.13188	0.016	0.002	1.93536e-07	up
C18orf65	6.51301e-12	-1.27505	0.002	0.011	1.93892e-07	down
ATP5MGP2	6.56995e-12	1.19496	0.01	0.026	1.95587e-07	up
SYNE1	6.61579e-12	1.01539	0.099	0.152	1.96952e-07	up
LIMD1-AS1	7.25531e-12	-1.12962	0.001	0.01	2.1599e-07	down
AC009126.1	8.38255e-12	-1.9328	0.002	0.01	2.49549e-07	down
FBF1	8.79578e-12	-1.00092	0.003	0.013	2.6185e-07	down
SMIM10	9.81095e-12	-1.07192	0.003	0.014	2.92072e-07	down
TMEM147-AS1	9.84813e-12	-1.50312	0.002	0.01	2.93179e-07	down
HERC6	1.05825e-11	2.34617	0.044	0.021	3.15042e-07	up
IDO1	1.1057e-11	2.73646	0.029	0.01	3.29167e-07	up
PIKFYVE	1.58679e-11	1.05507	0.08	0.125	4.72389e-07	up
C16orf74	1.66214e-11	-1.51123	0.002	0.011	4.94819e-07	down
PELI3	2.10406e-11	-1.00141	0.003	0.013	6.26378e-07	down
MT-TE	2.16677e-11	1.10487	0.184	0.274	6.45048e-07	up
FP565260.6	2.44655e-11	-1.39275	0.002	0.01	7.28339e-07	down
CCL22	2.5164e-11	1.41541	0.011	0.028	7.49133e-07	up
TTK	2.79073e-11	2.4854	0.03	0.011	8.30801e-07	up
CLCA2	3.95666e-11	2.23289	0.027	0.01	1.1779e-06	up
SLC25A10	4.31598e-11	-1.4632	0.003	0.012	1.28487e-06	down
AC127002.1	5.14377e-11	-1.19478	0.002	0.01	1.5313e-06	down
DLC1	6.12117e-11	1.3199	0.014	0.032	1.82227e-06	up
ERC2	6.72227e-11	6.01934	0.01	0	2.00122e-06	up
AF129075.2	7.83898e-11	-1.29021	0.002	0.011	2.33367e-06	down
NUSAP1	8.98341e-11	1.99978	0.058	0.033	2.67436e-06	up
CBLL1	1.14534e-10	1.12284	0.049	0.081	3.40967e-06	up
RB1	1.20407e-10	1.29288	0.388	0.454	3.58451e-06	up
KLHL6	1.34224e-10	1.02723	0.077	0.119	3.99584e-06	up
LRP12	1.41449e-10	2.27137	0.057	0.033	4.21093e-06	up
MAPK13	1.54175e-10	1.9329	0.07	0.044	4.58978e-06	up
HIST1H2BC	1.58617e-10	1.86819	0.084	0.056	4.72203e-06	up
VPS13B	1.67987e-10	1.06375	0.069	0.107	5.00096e-06	up
AC020656.1	1.68297e-10	2.64167	0.155	0.13	5.01019e-06	up
ETNK1	2.12774e-10	1.03536	0.141	0.207	6.33428e-06	up
KNL1	2.19598e-10	2.64495	0.03	0.012	6.53742e-06	up
ARRDC3	2.22233e-10	1.03914	0.281	0.42	6.61586e-06	up
KIAA1109	2.36393e-10	1.15864	0.124	0.184	7.03743e-06	up
TMED7	2.3794e-10	1.00651	0.152	0.223	7.08348e-06	up
ZCCHC2	2.53713e-10	1.15213	0.11	0.163	7.55304e-06	up
ZNF117	2.91702e-10	1.01446	0.033	0.058	8.68397e-06	up
PDK4	3.13433e-10	1.51504	0.253	0.374	9.33089e-06	up
CRBN	3.50225e-10	1.24259	0.22	0.328	1.04262e-05	up
KDM6A	3.65739e-10	1.20789	0.043	0.071	1.0888e-05	up
NFKB1	4.14687e-10	1.03637	0.136	0.198	1.23452e-05	up
APOL4	4.23324e-10	1.80994	0.063	0.038	1.26024e-05	up
VEZT	4.30159e-10	1.04712	0.075	0.115	1.28058e-05	up
P2RY12	4.31387e-10	1.50999	0.025	0.047	1.28424e-05	up
CRYZL1	4.73616e-10	1.04074	0.057	0.09	1.40995e-05	up
LATS1	5.56785e-10	1.12834	0.081	0.123	1.65755e-05	up
CD2	6.15607e-10	1.16692	0.049	0.079	1.83266e-05	up
ZBTB21	6.1906e-10	1.14139	0.056	0.089	1.84294e-05	up
KATNBL1	6.49609e-10	1.05185	0.105	0.155	1.93389e-05	up
TMX1	6.69025e-10	1.05924	0.197	0.29	1.99169e-05	up
TMEM87B	6.83357e-10	1.7525	0.12	0.092	2.03435e-05	up
CCNT2	6.92041e-10	1.0057	0.078	0.119	2.0602e-05	up
TM4SF19	7.4103e-10	3.75126	0.018	0.005	2.20605e-05	up
CAPNS2	8.30581e-10	-1.81197	0.004	0.013	2.47264e-05	down
PAPSS1	8.48506e-10	1.66371	0.21	0.195	2.526e-05	up
TNS3	8.49706e-10	1.55423	0.176	0.151	2.52958e-05	up
PLEKHA7	8.72625e-10	2.38819	0.045	0.024	2.5978e-05	up
PDCL	9.14806e-10	1.01111	0.053	0.084	2.72338e-05	up
ZNF771	9.53229e-10	-1.0369	0.002	0.01	2.83776e-05	down
POLI	9.9778e-10	1.06326	0.041	0.068	2.97039e-05	up
CDK1	1.00733e-09	2.17934	0.041	0.021	2.99883e-05	up
RRP7BP	1.02245e-09	-1.05896	0.002	0.01	3.04384e-05	down
PRKY	1.07103e-09	-2.04126	0.002	0.011	3.18847e-05	down
ZNF517	1.0849e-09	-1.48872	0.003	0.011	3.22974e-05	down
CCNK	1.31389e-09	1.06751	0.149	0.217	3.91144e-05	up
GAPLINC	1.36942e-09	2.46154	0.031	0.014	4.07676e-05	up
OASL	1.39178e-09	1.86395	0.082	0.056	4.14334e-05	up
RRM2	1.4211e-09	2.85764	0.025	0.009	4.23062e-05	up
TNC	1.42436e-09	2.7989	0.033	0.015	4.24033e-05	up
ADGRE2	1.46221e-09	1.45161	0.201	0.181	4.35301e-05	up
GAPVD1	1.46625e-09	1.06861	0.107	0.158	4.36502e-05	up
DAPL1	1.50764e-09	-1.4341	0.016	0.032	4.48824e-05	down
AL365357.1	1.58114e-09	-1.42001	0.01	0.023	4.70705e-05	down
SATB1-AS1	1.61134e-09	2.6062	0.044	0.023	4.79696e-05	up
HERC5	1.67202e-09	1.84069	0.08	0.054	4.97762e-05	up
MED14	1.72052e-09	1.06094	0.055	0.087	5.12198e-05	up
LTB	1.73872e-09	1.63934	0.037	0.062	5.17616e-05	up
PGM2	1.79612e-09	1.07722	0.081	0.122	5.34706e-05	up
HMMR	1.80867e-09	2.68135	0.024	0.009	5.3844e-05	up
DIP2B	1.81813e-09	1.02351	0.074	0.111	5.41258e-05	up
AC011497.2	1.88624e-09	1.09167	0.016	0.032	5.61533e-05	up
MPZ	2.30204e-09	-1.13796	0.002	0.01	6.85318e-05	down
RAD51AP1	2.41535e-09	1.79281	0.047	0.025	7.1905e-05	up
TSPAN9	2.4533e-09	-1.16941	0.002	0.01	7.30347e-05	down
FAM110C	2.48057e-09	-1.39402	0.003	0.011	7.38465e-05	down
IKZF5	2.58263e-09	1.02692	0.038	0.063	7.68849e-05	up
CD1A	2.60624e-09	2.87561	0.039	0.02	7.75877e-05	up
IFIT5	2.65007e-09	2.02361	0.095	0.068	7.88925e-05	up
LRRC75A	2.68907e-09	1.45907	0.017	0.034	8.00537e-05	up
ADTRP	2.72455e-09	2.81584	0.027	0.011	8.11099e-05	up
KRT15	2.74235e-09	-3.40412	0.022	0.04	8.16397e-05	down
GRIN3A	2.74304e-09	4.86691	0.01	0.001	8.16602e-05	up
RLIM	3.18177e-09	1.00376	0.095	0.139	9.47213e-05	up
PDGFC	3.18533e-09	1.19082	0.115	0.167	9.48273e-05	up
ESCO2	3.35701e-09	2.67185	0.024	0.009	9.99383e-05	up
TMEM79	3.59555e-09	-1.29925	0.004	0.013	0.000107039	down
AC004988.1	3.80923e-09	4.18146	0.013	0.002	0.000113401	up
TMEM156	4.018e-09	1.04064	0.017	0.033	0.000119616	up
ZFX	4.17162e-09	1.05732	0.074	0.112	0.000124189	up
NNT	5.37398e-09	1.13081	0.068	0.104	0.000159983	up
PPA1	5.55366e-09	1.15366	0.178	0.254	0.000165332	up
ACADM	5.78597e-09	1.01293	0.105	0.153	0.000172248	up
MAOB	7.43274e-09	1.18398	0.005	0.015	0.000221273	up
GNB4	7.88498e-09	1.48866	0.26	0.263	0.000234736	up
BUB1	1.03376e-08	2.89477	0.024	0.01	0.000307752	up
RBM12B	1.09211e-08	1.00982	0.03	0.052	0.00032512	up
TRPM7	1.11823e-08	1.13075	0.106	0.153	0.000332896	up
MT1G	1.133e-08	1.35461	0.083	0.058	0.000337295	up
C5orf15	1.35284e-08	1.05407	0.132	0.19	0.000402741	up
YIPF6	1.3551e-08	1.0373	0.065	0.097	0.000403415	up
GNLY	1.37447e-08	1.05212	0.018	0.034	0.00040918	up
IFNG	1.38574e-08	1.04041	0.012	0.026	0.000412535	up
AURKA	1.45668e-08	2.00716	0.037	0.019	0.000433654	up
NR1D2	1.52517e-08	1.31602	0.066	0.099	0.000454042	up
HMCN1	1.54556e-08	1.12326	0.004	0.013	0.000460113	up
GTF2A1	1.55023e-08	1.12577	0.085	0.124	0.000461504	up
AC120193.1	1.62827e-08	3.18939	0.014	0.004	0.000484737	up
FCGR1A	1.8141e-08	1.32667	0.2	0.182	0.000540058	up
STXBP5	1.84335e-08	1.14816	0.034	0.057	0.000548766	up
CXCR2P1	1.98364e-08	2.70041	0.022	0.008	0.000590531	up
PIK3CG	2.0173e-08	1.15436	0.054	0.083	0.000600551	up
ITGB7	2.05645e-08	1.55233	0.09	0.065	0.000612205	up
ZC3H7B	2.09219e-08	1.2731	0.083	0.121	0.000622844	up
KRTCAP3	2.20472e-08	-1.54449	0.003	0.011	0.000656347	down
NMT1	2.22303e-08	1.05801	0.163	0.232	0.000661797	up
PCLAF	2.24025e-08	1.53093	0.041	0.022	0.000666922	up
TMEM168	2.36879e-08	1.00451	0.04	0.064	0.000705187	up
NMU	2.62323e-08	-1.74102	0.004	0.012	0.000780937	down
UNC5B	2.73978e-08	2.35503	0.029	0.014	0.000815633	up
USP9X	3.38959e-08	1.03224	0.173	0.246	0.00100908	up
YARS	3.40617e-08	1.16504	0.133	0.191	0.00101402	up
DOCK7	3.48167e-08	1.08142	0.074	0.109	0.00103649	up
PAPD4	3.81061e-08	1.01978	0.149	0.211	0.00113442	up
ITGA4	3.84229e-08	1.63587	0.176	0.158	0.00114385	up
LAMTOR3	4.05384e-08	1.00674	0.167	0.238	0.00120683	up
RGS13	4.37546e-08	1.06615	0.01	0.023	0.00130257	up
STT3A	4.50489e-08	1.07316	0.086	0.125	0.00134111	up
ZNF25	4.60631e-08	1.21062	0.033	0.054	0.0013713	up
AL135818.1	4.65864e-08	4.22543	0.01	0.001	0.00138688	up
DDX60	4.85858e-08	1.89232	0.106	0.082	0.0014464	up
ERAP1	5.19782e-08	1.03246	0.129	0.183	0.00154739	up
KLHDC7B	5.49939e-08	2.49789	0.022	0.009	0.00163717	up
NCAPG	5.57344e-08	2.37751	0.023	0.009	0.00165921	up
NAA25	5.64943e-08	1.02127	0.053	0.081	0.00168184	up
HDC	5.75338e-08	1.05908	0.009	0.021	0.00171278	up
DLEU7	6.15575e-08	2.29257	0.028	0.013	0.00183257	up
PPIP5K2	6.64106e-08	1.01973	0.162	0.229	0.00197704	up
NUP153	7.49358e-08	1.11742	0.07	0.103	0.00223084	up
VTN	7.61197e-08	3.81119	0.01	0.002	0.00226608	up
LGALS7	7.83603e-08	-1.70124	0.004	0.013	0.00233279	down
NCEH1	7.99272e-08	1.77918	0.152	0.131	0.00237943	up
TBPL1	8.51657e-08	1.05965	0.036	0.058	0.00253538	up
ABHD10	8.76578e-08	1.02675	0.045	0.07	0.00260957	up
SP4	8.77133e-08	1.03264	0.026	0.045	0.00261122	up
UBE4A	9.1895e-08	1.07599	0.122	0.173	0.00273571	up
SEC24A	9.20428e-08	1.04332	0.05	0.076	0.00274011	up
RAP2A	9.60165e-08	1.7249	0.175	0.159	0.00285841	up
RANBP6	1.00818e-07	1.03537	0.04	0.064	0.00300134	up
CXCL6	1.11664e-07	4.11101	0.012	0.003	0.00332424	up
ZNF100	1.14697e-07	1.12464	0.044	0.069	0.00341452	up
ZNF780A	1.15376e-07	1.05676	0.023	0.04	0.00343476	up
SPAG4	1.17745e-07	-1.06526	0.003	0.01	0.00350527	down
ETV5	1.26682e-07	1.75535	0.14	0.119	0.00377133	up
BRIX1	1.44398e-07	1.10391	0.094	0.133	0.00429873	up
SUPT20H	1.47792e-07	1.03596	0.099	0.14	0.00439978	up
PTPN22	1.56633e-07	1.83137	0.105	0.083	0.00466297	up
AHDC1	1.56657e-07	1.02607	0.019	0.034	0.00466367	up
FPGT	1.59033e-07	1.04981	0.027	0.046	0.00473442	up
MREG	2.04662e-07	3.07223	0.019	0.007	0.00609279	up
SEC22B	2.10346e-07	1.21297	0.076	0.11	0.00626199	up
ADAM9	2.58998e-07	1.40835	0.315	0.354	0.00771038	up
FAM126B	2.61742e-07	1.07292	0.044	0.067	0.00779206	up
DAPK1	2.75978e-07	1.02314	0.153	0.212	0.00821588	up
ARPP19	2.77391e-07	1.10736	0.206	0.293	0.00825793	up
ACVR1	2.85246e-07	1.01882	0.04	0.062	0.00849178	up
PRRC1	2.96579e-07	1.09819	0.073	0.105	0.00882916	up
ACOT13	3.04171e-07	1.62647	0.127	0.105	0.00905516	up
FHAD1	3.1274e-07	2.11832	0.027	0.013	0.00931027	up
ATP5MGL	3.128e-07	1.19908	0.011	0.023	0.00931205	up
AKAP11	3.88593e-07	1.20912	0.112	0.157	0.0115684	up
PRKAA1	4.08481e-07	1.08396	0.091	0.128	0.0121605	up
ANLN	4.11551e-07	2.77822	0.026	0.012	0.0122519	up
BX537318.1	4.28782e-07	-1.04975	0.003	0.01	0.0127648	down
EIF2A	4.41627e-07	1.11218	0.178	0.25	0.0131472	up
PDE8A	4.47013e-07	1.04604	0.056	0.083	0.0133076	up
SLC30A7	4.53205e-07	1.1499	0.087	0.124	0.0134919	up
MBNL2	4.66514e-07	1.38043	0.106	0.15	0.0138881	up
RUFY4	5.02229e-07	2.70784	0.015	0.005	0.0149514	up
WDR36	5.91306e-07	1.01421	0.073	0.104	0.0176032	up
PSME4	6.10197e-07	1.38369	0.107	0.15	0.0181656	up
IDE	6.17456e-07	1.01413	0.057	0.084	0.0183817	up
TP63	6.29764e-07	2.02215	0.018	0.007	0.0187481	up
DSE	6.58169e-07	1.35327	0.316	0.356	0.0195937	up
ZNF518B	7.0176e-07	1.11951	0.031	0.049	0.0208914	up
WDFY3	7.0723e-07	1.34049	0.1	0.14	0.0210542	up
IFI44	7.45986e-07	1.5203	0.238	0.241	0.022208	up
NABP1	8.12348e-07	1.05983	0.196	0.274	0.0241836	up
ZNF292	8.42661e-07	1.03619	0.122	0.169	0.025086	up
SLC18A2	8.51246e-07	1.21531	0.012	0.024	0.0253416	up
CSF1	8.72591e-07	2.55499	0.057	0.039	0.025977	up
KIAA1586	8.87219e-07	1.08684	0.052	0.077	0.0264125	up
C1GALT1C1	8.93812e-07	1.1037	0.064	0.093	0.0266088	up
ASPM	9.02657e-07	1.94125	0.026	0.013	0.0268721	up
NUP58	9.36718e-07	1.0847	0.098	0.137	0.0278861	up
ACOX1	9.4422e-07	1.01214	0.077	0.109	0.0281094	up
SLC25A46	9.8867e-07	1.05127	0.075	0.106	0.0294327	up
ADCY3	9.97908e-07	2.09997	0.047	0.03	0.0297077	up
AC099336.2	1.04196e-06	1.21471	0.007	0.016	0.0310191	up
PDE7B	1.1083e-06	1.09577	0.008	0.018	0.032994	up
NEIL3	1.15063e-06	3.06655	0.01	0.002	0.0342544	up
CCDC66	1.15894e-06	1.09498	0.063	0.09	0.0345016	up
CD101	1.19593e-06	2.87278	0.023	0.011	0.0356028	up
DNAJC13	1.23619e-06	1.04845	0.171	0.236	0.0368014	up
HIST1H2AJ	1.30922e-06	2.5333	0.016	0.006	0.0389756	up
MCM10	1.31345e-06	2.51689	0.011	0.003	0.0391013	up
NCAPH	1.52205e-06	2.37104	0.019	0.008	0.0453114	up
MYNN	1.60959e-06	1.14972	0.054	0.079	0.0479176	up
NDC80	1.66366e-06	2.41351	0.021	0.009	0.0495272	up

## Sheet: MP(MPR_T_B_vs_MPR_T_A)
Table S5 Differentially expressed genes in immune cells due to treatment (MP: MPR_T_B_vs_MPR_T_A)
Gene	p_val	avg_log2FC	pct.1	pct.2	p_val_adj	change
KRT13	0	-4.0091	0.076	0.565	0	down
SPP1	0	7.06704	0.527	0.048	0	up
HLA-DQA2	0	-2.66071	0.204	0.654	0	down
LGALS2	0	-2.80263	0.104	0.523	0	down
HLA-DRB5	0	-3.13488	0.099	0.514	0	down
MALAT1	0	1.2882	1	0.999	0	up
HLA-DRA	8.23845e-273	-1.03672	0.981	0.98	2.45259e-268	down
HSP90AA1	1.40565e-259	1.43663	0.933	0.895	4.18463e-255	up
FKBP5	6.305e-255	-1.36054	0.286	0.741	1.877e-250	down
HLA-DMB	5.46114e-252	-1.46025	0.501	0.79	1.62578e-247	down
HLA-DRB6	1.11866e-248	-1.71711	0.273	0.659	3.33026e-244	down
HLA-DPB1	2.75314e-241	-1.07413	0.876	0.931	8.1961e-237	down
JAML	1.06834e-239	-1.60106	0.175	0.587	3.18045e-235	down
KRT15	1.43716e-236	-3.8366	0.061	0.389	4.27841e-232	down
SERPINF1	8.52387e-232	-2.14891	0.121	0.486	2.53756e-227	down
NAPSB	3.80683e-225	-1.9636	0.117	0.48	1.13329e-220	down
MTND1P23	3.45192e-212	6.94053	0.323	0.021	1.02764e-207	up
HLA-DQB1	5.41884e-205	-1.02166	0.792	0.9	1.61319e-200	down
CXCL3	9.24298e-201	2.30983	0.579	0.246	2.75164e-196	up
CTSL	7.55199e-199	3.41648	0.527	0.231	2.24823e-194	up
PPA1	1.80461e-196	-1.86398	0.182	0.53	5.37231e-192	down
SLC25A5	1.81468e-194	-1.14389	0.477	0.794	5.40229e-190	down
P2RY13	2.71564e-189	-1.53936	0.134	0.487	8.08446e-185	down
PLAC8	1.02541e-186	-2.7638	0.061	0.34	3.05266e-182	down
TGFBI	7.42348e-182	2.9114	0.701	0.581	2.20997e-177	up
CD1E	3.81937e-157	-2.37647	0.056	0.303	1.13703e-152	down
CLEC10A	4.42626e-148	-1.10023	0.165	0.488	1.3177e-143	down
RNASE1	4.41901e-147	1.74438	0.562	0.26	1.31554e-142	up
IFI6	1.92781e-143	3.33143	0.451	0.211	5.73909e-139	up
IL18	1.32564e-141	-1.27968	0.251	0.566	3.94642e-137	down
CTSB	1.01069e-138	1.75585	0.836	0.817	3.00883e-134	up
VSIR	2.33529e-138	-1.12599	0.274	0.591	6.95217e-134	down
CDKN1B	5.47399e-137	-1.34739	0.165	0.461	1.62961e-132	down
CXCL5	1.07389e-134	10.01	0.2	0.003	3.19697e-130	up
SIGLEC10	7.25445e-132	-1.83393	0.079	0.315	2.15965e-127	down
CXCL2	1.86521e-129	1.65636	0.639	0.411	5.55272e-125	up
SLC11A1	5.67681e-127	2.58596	0.292	0.059	1.68999e-122	up
ABI3	1.03173e-126	-1.53523	0.136	0.399	3.07145e-122	down
SDC2	4.30354e-125	3.85743	0.265	0.048	1.28116e-120	up
ALDH2	1.33697e-123	-1.16017	0.259	0.558	3.98015e-119	down
LAMTOR1	4.55655e-123	-1.12004	0.282	0.576	1.35648e-118	down
GSTK1	8.41087e-123	-1.03727	0.266	0.564	2.50392e-118	down
HSPD1	1.93695e-121	1.74739	0.641	0.534	5.76631e-117	up
CXCL1	7.55113e-121	2.58625	0.364	0.12	2.24797e-116	up
KRT4	2.59558e-120	-2.65339	0.038	0.229	7.72705e-116	down
MT1G	3.51535e-120	3.97255	0.275	0.056	1.04652e-115	up
APRT	4.06629e-118	-1.07441	0.269	0.565	1.21054e-113	down
CEACAM4	5.91924e-118	-2.43381	0.03	0.208	1.76216e-113	down
NRP1	2.94078e-117	2.19081	0.394	0.16	8.75471e-113	up
SPI1	3.01009e-116	-1.05298	0.376	0.639	8.96103e-112	down
DUT	3.99039e-116	-1.32365	0.136	0.394	1.18794e-111	down
PLAUR	1.36691e-115	1.54149	0.657	0.468	4.06931e-111	up
PSMB8	1.42073e-114	-1.2595	0.258	0.529	4.22952e-110	down
RHCG	5.58066e-114	-3.21495	0.018	0.178	1.66136e-109	down
RARRES3	2.57181e-113	-1.53593	0.093	0.32	7.65627e-109	down
UBXN1	4.73649e-112	-1.10333	0.184	0.459	1.41005e-107	down
HLA-DOA	5.03475e-111	-1.15812	0.133	0.384	1.49884e-106	down
ALKBH7	1.47074e-109	-1.34916	0.094	0.32	4.37838e-105	down
IGHG4	5.33231e-109	1.25246	0.483	0.247	1.58743e-104	up
DCXR	6.04151e-109	-1.45832	0.1	0.325	1.79856e-104	down
S100B	1.11181e-106	-1.45551	0.187	0.425	3.30985e-102	down
IFIT3	2.73932e-106	3.4767	0.262	0.063	8.15495e-102	up
ATP5F1D	1.86216e-105	-1.01254	0.213	0.485	5.54365e-101	down
SLC38A1	8.66992e-105	-1.69494	0.065	0.264	2.58104e-100	down
CIB1	1.20098e-104	-1.13687	0.28	0.545	3.57533e-100	down
PLD4	1.5132e-103	-2.21977	0.034	0.2	4.50479e-99	down
AOAH	3.36321e-102	-1.20449	0.121	0.356	1.00123e-97	down
CD1C	3.41499e-102	-1.57174	0.104	0.32	1.01664e-97	down
PGLS	5.75767e-102	-1.11039	0.108	0.339	1.71406e-97	down
NUDT16	2.42039e-100	-1.20656	0.106	0.331	7.20551e-96	down
SUSD3	3.61481e-100	-2.22591	0.037	0.203	1.07613e-95	down
IFIT1	6.82965e-99	4.12075	0.197	0.026	2.03319e-94	up
C5AR1	5.37383e-98	1.28211	0.507	0.272	1.59979e-93	up
PPP1R14A	1.25956e-97	-2.83694	0.02	0.162	3.7497e-93	down
FNDC3B	3.57286e-96	2.19542	0.324	0.12	1.06364e-91	up
FIS1	3.85094e-96	-1.00608	0.17	0.417	1.14642e-91	down
IDH2	1.12852e-94	-1.14396	0.12	0.342	3.35959e-90	down
AL365357.1	2.57632e-92	10.7115	0.136	0	7.6697e-88	up
DNPH1	5.82438e-92	-1.26971	0.107	0.315	1.73392e-87	down
MIF4GD	1.28837e-91	-1.26246	0.078	0.271	3.83547e-87	down
CCL2	2.7805e-90	3.6664	0.256	0.07	8.27753e-86	up
MX1	3.14694e-90	2.87958	0.3	0.112	9.36845e-86	up
NDRG2	5.62992e-90	-1.37906	0.101	0.304	1.67603e-85	down
PAXX	5.10125e-89	-1.26565	0.077	0.266	1.51864e-84	down
HSPH1	2.54158e-88	1.68417	0.514	0.328	7.56629e-84	up
CYC1	4.01152e-88	-1.0488	0.162	0.396	1.19423e-83	down
PSMB9	1.27203e-86	-1.00059	0.28	0.523	3.78684e-82	down
ACKR1	2.2584e-86	-2.51191	0.019	0.148	6.72326e-82	down
HTRA1	4.9683e-86	3.49875	0.188	0.031	1.47906e-81	up
SNHG7	1.38054e-85	-1.37607	0.047	0.208	4.10988e-81	down
IL7R	6.66721e-85	2.42371	0.351	0.158	1.98483e-80	up
SERPINB3	2.20406e-84	-3.22414	0.01	0.123	6.56148e-80	down
LGMN	1.84514e-83	1.36348	0.48	0.274	5.49299e-79	up
FHL3	3.35799e-83	-1.56726	0.059	0.223	9.99673e-79	down
SPRR1B	9.03079e-83	-1.13849	0.137	0.353	2.68847e-78	down
MMP9	1.36153e-82	2.01808	0.377	0.182	4.05328e-78	up
HSPE1	1.23987e-81	1.28202	0.71	0.669	3.6911e-77	up
SERPINF2	6.6301e-81	-2.32716	0.02	0.145	1.97378e-76	down
FDFT1	1.08671e-80	-1.24099	0.09	0.273	3.23514e-76	down
MT1X	1.89282e-80	2.79778	0.467	0.284	5.63492e-76	up
LAMP1	2.59172e-80	1.84715	0.378	0.195	7.71554e-76	up
CORO1B	2.78749e-80	-1.05674	0.108	0.306	8.29836e-76	down
CARD9	3.18563e-80	-2.07147	0.027	0.158	9.48361e-76	down
TPSB2	1.92304e-79	2.47966	0.318	0.14	5.7249e-75	up
FCER1A	2.41796e-79	-1.04091	0.186	0.405	7.19827e-75	down
ETHE1	2.47049e-79	-1.35999	0.082	0.257	7.35465e-75	down
CLNS1A	7.30746e-79	-1.10215	0.124	0.324	2.17543e-74	down
RUFY4	5.08013e-78	-4.62945	0.005	0.103	1.51236e-73	down
SPARCL1	6.09939e-78	-2.06639	0.055	0.209	1.81579e-73	down
MSR1	6.66949e-78	1.73836	0.416	0.239	1.98551e-73	up
TREM2	4.62565e-77	1.66725	0.307	0.12	1.37706e-72	up
LHFPL2	2.63073e-76	2.39598	0.282	0.112	7.83168e-72	up
MT1F	2.72278e-76	3.88247	0.205	0.051	8.10572e-72	up
C1QB	2.87034e-76	-1.03066	0.632	0.746	8.54501e-72	down
TRAPPC6A	3.35585e-76	-1.43853	0.05	0.201	9.99037e-72	down
CENPX	5.2709e-76	-1.40021	0.074	0.242	1.56915e-71	down
SLC16A10	5.4411e-76	3.50733	0.144	0.013	1.61981e-71	up
NME3	7.33402e-76	-1.03121	0.086	0.264	2.18334e-71	down
MMP14	6.11229e-75	2.10953	0.348	0.178	1.81963e-70	up
PRMT1	3.86898e-74	-1.06553	0.104	0.288	1.15179e-69	down
TXN2	4.95408e-74	-1.0017	0.151	0.356	1.47483e-69	down
CD44	1.40281e-73	1.21723	0.59	0.484	4.17617e-69	up
SPRR3	2.24288e-71	-1.09018	0.239	0.493	6.67706e-67	down
MMP12	8.7473e-71	3.44126	0.326	0.154	2.60407e-66	up
MRPS34	1.10256e-70	-1.09006	0.092	0.264	3.28232e-66	down
SPRR2E	1.43756e-70	-2.85308	0.011	0.11	4.27962e-66	down
C20orf27	1.6458e-70	-1.14507	0.076	0.238	4.89954e-66	down
DAPL1	1.7582e-70	-3.16407	0.022	0.134	5.23416e-66	down
IFI44L	4.61554e-70	2.88663	0.193	0.048	1.37405e-65	up
TTYH3	5.62259e-70	2.04209	0.289	0.123	1.67384e-65	up
MZT2A	6.33758e-70	-1.26977	0.079	0.241	1.8867e-65	down
ABCA1	8.78176e-70	1.813	0.314	0.143	2.61433e-65	up
AC020656.1	2.02998e-69	-1.37351	0.098	0.272	6.04326e-65	down
EBI3	2.81375e-69	-1.86848	0.027	0.145	8.37655e-65	down
PSTPIP2	1.37942e-68	-1.38658	0.071	0.224	4.10653e-64	down
CLEC5A	3.0309e-68	1.83815	0.289	0.12	9.02299e-64	up
PLA2G7	4.3416e-68	2.06477	0.32	0.155	1.29249e-63	up
COPS3	1.22772e-67	-1.07662	0.102	0.274	3.65492e-63	down
DNAJA4	1.59522e-67	2.88643	0.184	0.045	4.74897e-63	up
MTCO1P12	1.62209e-67	-1.14868	0.212	0.426	4.82895e-63	down
AL450405.1	4.1989e-67	2.64011	0.19	0.048	1.25001e-62	up
ARL2	2.84979e-66	-1.02924	0.097	0.266	8.48382e-62	down
GCLC	3.74149e-66	-1.21075	0.096	0.261	1.11384e-61	down
DNASE1L3	1.6352e-65	-1.88414	0.039	0.163	4.868e-61	down
ANKRD22	1.64756e-65	-1.37875	0.109	0.275	4.90479e-61	down
TIMP2	1.66122e-65	1.60121	0.369	0.206	4.94544e-61	up
FOXN2	3.10923e-65	-1.03627	0.139	0.325	9.25619e-61	down
MAF	3.68756e-65	1.55987	0.369	0.199	1.09779e-60	up
GIMAP7	4.94337e-65	-1.11354	0.139	0.319	1.47164e-60	down
CNFN	2.34498e-64	-1.58869	0.061	0.204	6.98101e-60	down
C19orf24	4.22943e-64	-1.0183	0.089	0.249	1.2591e-59	down
FAM173A	1.25393e-63	-1.21682	0.035	0.155	3.73296e-59	down
NT5C	2.41921e-63	-1.21184	0.071	0.218	7.202e-59	down
SMCO4	2.9615e-63	-1.23808	0.104	0.266	8.8164e-59	down
MRPL11	7.08832e-63	-1.1168	0.072	0.219	2.11019e-58	down
EXOSC5	7.21339e-63	-1.65651	0.035	0.153	2.14743e-58	down
FKBP4	7.91397e-63	2.3485	0.245	0.098	2.35599e-58	up
CD1A	3.66973e-62	-1.30619	0.069	0.211	1.09248e-57	down
KCNMB1	9.48632e-62	-1.68	0.046	0.172	2.82408e-57	down
IFIT2	1.83415e-61	2.274	0.229	0.083	5.46026e-57	up
SPRED1	3.26427e-61	2.02668	0.268	0.117	9.71773e-57	up
SRGAP1	3.83925e-61	-1.45605	0.038	0.157	1.14295e-56	down
AC019349.1	6.48839e-61	-3.41878	0.002	0.074	1.93159e-56	down
TNFAIP8L2	6.73554e-60	-1.17832	0.064	0.202	2.00517e-55	down
TNS3	7.01441e-60	2.16716	0.21	0.071	2.08819e-55	up
IFI30	7.35189e-60	-1.08722	0.108	0.269	2.18866e-55	down
HIF1A	7.35801e-60	1.26653	0.505	0.39	2.19048e-55	up
CRABP2	1.66377e-59	-2.74713	0.016	0.11	4.95304e-55	down
MCM5	4.10352e-59	-1.20958	0.06	0.193	1.22162e-54	down
FCGR2A	6.53495e-59	1.17218	0.613	0.553	1.94546e-54	up
NAA10	1.54419e-58	-1.01442	0.087	0.237	4.59705e-54	down
ISG15	3.01426e-58	2.1842	0.394	0.254	8.97346e-54	up
SLPI	1.31009e-57	-1.93626	0.047	0.167	3.90015e-53	down
NCF2	1.59763e-57	1.21595	0.464	0.331	4.75614e-53	up
PHLDA1	1.8238e-57	1.70836	0.354	0.203	5.42945e-53	up
ALCAM	2.77851e-57	1.59286	0.394	0.259	8.27163e-53	up
GAPT	3.93937e-57	-1.3622	0.056	0.182	1.17275e-52	down
CCR1	7.64141e-57	1.87317	0.287	0.141	2.27485e-52	up
CD276	1.36319e-56	2.8728	0.149	0.033	4.05821e-52	up
PARP14	1.84701e-56	1.60293	0.351	0.205	5.49856e-52	up
CCL8	4.81623e-56	4.2066	0.108	0.011	1.43379e-51	up
COL1A2	8.08714e-56	2.39154	0.23	0.095	2.40754e-51	up
MT1E	9.34259e-56	2.78416	0.347	0.199	2.78129e-51	up
IGHA2	2.96324e-55	-4.04894	0.031	0.135	8.82156e-51	down
CEBPB	6.94302e-55	1.21877	0.438	0.288	2.06694e-50	up
PSMB8-AS1	1.69967e-54	-1.13997	0.061	0.189	5.05991e-50	down
RSAD2	2.22071e-54	3.6594	0.124	0.021	6.61104e-50	up
EREG	2.6068e-54	1.979	0.258	0.11	7.76046e-50	up
ARRDC1	3.89971e-54	-1.01482	0.055	0.18	1.16094e-49	down
SPSB3	6.51521e-54	-1.23772	0.039	0.15	1.93958e-49	down
MPST	7.59642e-54	-1.28481	0.042	0.155	2.26145e-49	down
SPIB	2.26968e-53	-2.59032	0.012	0.093	6.75683e-49	down
ISOC2	5.57331e-53	-1.34261	0.037	0.144	1.65917e-48	down
MT2A	6.53091e-53	2.73979	0.639	0.588	1.94425e-48	up
EHF	7.3218e-53	-2.38887	0.016	0.101	2.1797e-48	down
SPINK5	2.50891e-52	-2.38749	0.022	0.114	7.46901e-48	down
S100A14	3.52582e-52	-1.81317	0.056	0.174	1.04964e-47	down
LTB	5.26476e-52	-1.02004	0.05	0.166	1.56732e-47	down
COMTD1	7.64653e-52	-1.69066	0.023	0.114	2.27637e-47	down
AQP9	8.50823e-52	1.85158	0.135	0.027	2.5329e-47	up
OXLD1	1.24317e-51	-1.55767	0.034	0.136	3.70093e-47	down
HINT2	2.11003e-51	-1.05271	0.074	0.204	6.28155e-47	down
SIGMAR1	4.36693e-51	-1.06824	0.055	0.174	1.30003e-46	down
SOD2	6.07621e-51	1.08029	0.56	0.473	1.80889e-46	up
ITGB2-AS1	7.22114e-51	-1.18909	0.051	0.166	2.14973e-46	down
TCEAL9	9.01151e-51	1.78355	0.261	0.125	2.68273e-46	up
KRT17	1.26194e-50	1.93099	0.164	0.047	3.75681e-46	up
MARCKS	3.2782e-50	1.05971	0.534	0.432	9.7592e-46	up
ASGR2	4.83009e-50	-1.81405	0.018	0.102	1.43792e-45	down
AKR7A2	1.04961e-49	-1.15954	0.064	0.185	3.12469e-45	down
CYR61	1.17599e-49	-2.5045	0.013	0.09	3.50093e-45	down
ZNF581	3.8704e-49	-1.406	0.03	0.126	1.15222e-44	down
RTN1	7.55447e-49	-1.06908	0.034	0.133	2.24897e-44	down
U62317.5	9.06789e-49	-1.39122	0.04	0.144	2.69951e-44	down
DDX3Y	1.02213e-48	2.55278	0.174	0.058	3.04287e-44	up
MAL	1.33453e-48	-1.28894	0.06	0.178	3.97288e-44	down
FUOM	3.70888e-48	-1.08316	0.076	0.201	1.10413e-43	down
CD68	8.39416e-48	1.38926	0.417	0.307	2.49894e-43	up
TOR2A	1.0071e-47	-1.08839	0.043	0.147	2.99815e-43	down
PIK3AP1	1.62551e-47	1.54446	0.282	0.148	4.83916e-43	up
APP	1.75543e-47	1.67927	0.31	0.183	5.22591e-43	up
LAMB3	3.39579e-47	2.23216	0.167	0.053	1.01093e-42	up
P2RY12	5.38815e-47	-2.90763	0.006	0.07	1.60405e-42	down
P4HA1	9.26484e-47	1.66857	0.287	0.157	2.75814e-42	up
TOR3A	1.1363e-46	-1.15971	0.052	0.161	3.38275e-42	down
TM4SF1	1.16402e-46	-1.82553	0.032	0.125	3.4653e-42	down
ADM	1.43747e-46	1.35897	0.316	0.176	4.27935e-42	up
LCN2	2.45682e-46	-1.53565	0.037	0.135	7.31395e-42	down
FAM110A	2.46801e-46	-1.23252	0.046	0.152	7.34727e-42	down
PPCDC	4.56969e-46	-1.35974	0.035	0.13	1.3604e-41	down
MT-TE	8.55124e-46	1.36573	0.377	0.234	2.5457e-41	up
SERPINH1	1.06381e-45	2.02688	0.185	0.069	3.16697e-41	up
CD1D	1.1484e-45	-1.4121	0.026	0.114	3.4188e-41	down
CCL7	2.17794e-45	10.5374	0.068	0	6.48372e-41	up
MSMB	2.55099e-45	-7.78717	0.001	0.053	7.59429e-41	down
APOE	4.25698e-45	-1.12201	0.329	0.163	1.2673e-40	down
S100A16	5.55016e-45	-1.74112	0.046	0.147	1.65228e-40	down
TP53I13	7.35984e-45	-1.00138	0.045	0.148	2.19102e-40	down
NUBP2	1.32533e-44	-1.07459	0.043	0.142	3.94552e-40	down
TACSTD2	1.43277e-44	-1.45084	0.088	0.211	4.26535e-40	down
NCBP2-AS2	2.68145e-44	-1.20081	0.04	0.137	7.98267e-40	down
TRADD	4.24036e-44	-1.09813	0.043	0.141	1.26235e-39	down
XAF1	6.27035e-44	1.7634	0.28	0.158	1.86668e-39	up
ACTA2	8.23776e-44	-2.41493	0.019	0.096	2.45238e-39	down
KRT19	9.07825e-44	-1.49154	0.071	0.184	2.70259e-39	down
DCPS	2.145e-43	-1.40676	0.034	0.124	6.38567e-39	down
COQ4	2.6267e-43	-1.14171	0.033	0.124	7.81969e-39	down
IL18BP	3.11828e-43	-1.0497	0.06	0.168	9.28312e-39	down
S100A2	3.14454e-43	-1.37294	0.29	0.459	9.36128e-39	down
IMPA2	4.85638e-43	-1.04449	0.041	0.138	1.44574e-38	down
C3	5.51455e-43	-1.83263	0.05	0.149	1.64168e-38	down
CD300LF	6.18743e-43	-1.076	0.045	0.144	1.842e-38	down
CHCHD6	8.49861e-43	-2.49279	0.014	0.084	2.53004e-38	down
YDJC	1.10126e-42	-1.41517	0.023	0.104	3.27845e-38	down
SPRR2A	1.26251e-42	-1.19757	0.052	0.157	3.7585e-38	down
RPP25L	2.55428e-42	-1.39027	0.03	0.117	7.60409e-38	down
C12orf10	2.93684e-42	-1.02998	0.052	0.154	8.74298e-38	down
ADGRG5	4.30175e-42	-3.06221	0.006	0.065	1.28063e-37	down
ANPEP	2.54329e-41	1.76874	0.282	0.164	7.57136e-37	up
IGHA1	4.24726e-41	-3.92933	0.111	0.241	1.26441e-36	down
FFAR4	1.09719e-40	-1.81933	0.019	0.092	3.26633e-36	down
MPZL2	1.50845e-40	-1.55313	0.035	0.122	4.49067e-36	down
NRP2	1.57669e-40	1.8855	0.215	0.101	4.6938e-36	up
GHRL	2.02773e-40	-2.42354	0.008	0.067	6.03654e-36	down
NUDT2	2.46827e-40	-1.25332	0.043	0.136	7.34804e-36	down
DHPS	3.04468e-40	-1.00427	0.048	0.145	9.06403e-36	down
TMUB1	4.82429e-40	-1.19616	0.037	0.126	1.43619e-35	down
PALD1	9.82914e-40	-1.02797	0.048	0.144	2.92613e-35	down
TAGLN	1.09042e-39	-1.86949	0.021	0.095	3.24618e-35	down
IGKV1-5	1.18946e-39	-2.77201	0.003	0.054	3.54102e-35	down
GBP6	1.39414e-39	-3.47124	0.005	0.06	4.15036e-35	down
PCCB	1.89578e-39	-1.11918	0.06	0.162	5.64375e-35	down
CD24	3.1752e-39	-2.01017	0.018	0.089	9.45257e-35	down
ATP13A3	3.68547e-39	1.62015	0.189	0.079	1.09716e-34	up
VNN1	8.54048e-39	-2.30476	0.014	0.079	2.5425e-34	down
AC092809.2	1.24726e-38	-1.07625	0.025	0.102	3.7131e-34	down
WDR18	1.45376e-38	-1.09713	0.029	0.109	4.32784e-34	down
SMIM25	1.71342e-38	1.31452	0.25	0.13	5.10086e-34	up
SCARB2	2.15851e-38	1.37031	0.333	0.221	6.42588e-34	up
SLC7A8	2.37645e-38	2.20213	0.161	0.061	7.07468e-34	up
POLD2	2.5282e-38	-1.40741	0.032	0.113	7.52645e-34	down
CCL20	4.41335e-38	1.83546	0.251	0.13	1.31385e-33	up
IFI44	6.12605e-38	1.78685	0.209	0.099	1.82373e-33	up
XIST	7.05722e-38	-1.16267	0.056	0.154	2.10093e-33	down
PDLIM1	8.18888e-38	-1.02281	0.05	0.144	2.43783e-33	down
HLA-DOB	8.92279e-38	-1.37723	0.028	0.104	2.65631e-33	down
IFIH1	1.40282e-37	1.80347	0.212	0.104	4.17619e-33	up
LYPD3	3.40736e-37	-1.47268	0.024	0.097	1.01437e-32	down
NINJ2	3.42489e-37	-1.53891	0.029	0.107	1.01959e-32	down
TREM1	4.63476e-37	1.50571	0.213	0.101	1.37977e-32	up
SDHAF1	4.67728e-37	-1.55352	0.012	0.072	1.39243e-32	down
SLC25A38	5.45218e-37	-1.42597	0.02	0.09	1.62311e-32	down
CX3CR1	7.82157e-37	-1.32517	0.027	0.103	2.32848e-32	down
BPIFB2	7.92409e-37	-5.38977	0.001	0.045	2.359e-32	down
MX2	1.78416e-36	1.66425	0.189	0.084	5.31145e-32	up
TFEB	2.0588e-36	-1.23687	0.034	0.115	6.12903e-32	down
OAS2	3.97375e-36	2.08844	0.169	0.071	1.18299e-31	up
C19orf48	4.34237e-36	-1.54395	0.027	0.101	1.29272e-31	down
LINC02345	5.16756e-36	3.42442	0.071	0.007	1.53838e-31	up
PMP22	6.39615e-36	1.32062	0.335	0.223	1.90413e-31	up
SCGB3A1	8.4012e-36	-2.05995	0.022	0.091	2.50104e-31	down
DMXL2	1.42598e-35	1.53635	0.215	0.107	4.24516e-31	up
NPM3	1.80167e-35	-1.09132	0.046	0.133	5.36356e-31	down
ATPAF2	3.02987e-35	-1.17918	0.033	0.11	9.01993e-31	down
CD1B	3.57716e-35	-1.28721	0.029	0.104	1.06492e-30	down
TMEM2	3.68937e-35	1.99372	0.123	0.037	1.09832e-30	up
IGLV1-40	4.05832e-35	-4.65327	0.001	0.041	1.20816e-30	down
ABHD11	6.70359e-35	-1.10455	0.024	0.095	1.99566e-30	down
PLTP	8.59216e-35	1.18202	0.281	0.159	2.55788e-30	up
AL590617.2	9.26109e-35	-1.95684	0.01	0.065	2.75703e-30	down
CLCA4	1.32443e-34	-3.5972	0.005	0.054	3.94282e-30	down
FAM129B	1.3776e-34	2.05669	0.146	0.055	4.1011e-30	up
TMEM175	1.77333e-34	-1.25987	0.022	0.089	5.2792e-30	down
METRNL	1.85787e-34	1.52613	0.241	0.133	5.53088e-30	up
MT2P1	2.15751e-34	4.2763	0.077	0.012	6.42292e-30	up
SAMD9	2.2725e-34	1.57055	0.238	0.132	6.76523e-30	up
DEPTOR	3.68941e-34	-1.16764	0.03	0.105	1.09834e-29	down
TNFAIP6	4.33279e-34	1.74181	0.127	0.041	1.28987e-29	up
TRAP1	4.71047e-34	-1.23226	0.027	0.097	1.40231e-29	down
RAB11FIP4	5.74646e-34	-1.81692	0.012	0.07	1.71072e-29	down
ENO2	7.07974e-34	2.57439	0.109	0.031	2.10764e-29	up
PAFAH1B3	1.9177e-33	-1.22307	0.039	0.118	5.709e-29	down
FCGR3A	3.03426e-33	1.19451	0.395	0.299	9.03299e-29	up
FLT3	3.65884e-33	-1.04227	0.033	0.109	1.08924e-28	down
APOL4	4.1981e-33	-1.02071	0.024	0.091	1.24977e-28	down
GALK1	6.0172e-33	-1.00659	0.044	0.126	1.79132e-28	down
IL33	7.80319e-33	-3.36736	0.003	0.046	2.32301e-28	down
LAMC2	8.54231e-33	4.13664	0.056	0.003	2.54304e-28	up
MYCL	9.17718e-33	-1.78246	0.015	0.074	2.73205e-28	down
THBD	1.07583e-32	1.34442	0.239	0.13	3.20274e-28	up
CALML3	1.5594e-32	-1.83309	0.023	0.088	4.64234e-28	down
TIFA	1.97458e-32	-1.24771	0.036	0.112	5.87833e-28	down
RALA	4.43536e-32	1.20164	0.345	0.245	1.32041e-27	up
DDX60L	4.64152e-32	1.38328	0.164	0.069	1.38178e-27	up
NPFFR1	1.02789e-31	-8.29115	0	0.036	3.06002e-27	down
INHBA	1.0785e-31	4.20522	0.079	0.015	3.2107e-27	up
EBPL	1.42456e-31	-1.03977	0.042	0.12	4.2409e-27	down
CEACAM3	1.92031e-31	-2.03865	0.005	0.05	5.71676e-27	down
CLIC3	3.39298e-31	-2.86992	0.005	0.049	1.01009e-26	down
ID1	3.6149e-31	-1.2284	0.037	0.11	1.07616e-26	down
TRBC1	4.01308e-31	-1.95158	0.02	0.081	1.19469e-26	down
CD109	4.48099e-31	1.60577	0.139	0.053	1.33399e-26	up
TLR10	8.67737e-31	-1.34967	0.02	0.081	2.58325e-26	down
EBP	9.20238e-31	-1.06417	0.052	0.135	2.73955e-26	down
CD300E	1.21794e-30	1.92696	0.111	0.035	3.62582e-26	up
PDPN	1.33161e-30	2.34581	0.098	0.027	3.96422e-26	up
CREM	1.40307e-30	1.06887	0.316	0.206	4.17694e-26	up
SUZ12P1	1.4742e-30	-1.24621	0.023	0.086	4.3887e-26	down
SAMM50	1.55904e-30	-1.14364	0.038	0.112	4.64127e-26	down
SNAI3	1.66137e-30	-1.67735	0.008	0.056	4.9459e-26	down
BNIP3	2.23512e-30	2.46302	0.119	0.042	6.65395e-26	up
PI3	2.31357e-30	-1.0478	0.039	0.114	6.88751e-26	down
MMP1	2.60534e-30	5.39485	0.077	0.015	7.75611e-26	up
SLC39A8	2.63232e-30	2.06104	0.154	0.067	7.83641e-26	up
ARRDC3	2.95505e-30	1.11203	0.306	0.2	8.79719e-26	up
ADAM9	3.29526e-30	1.31284	0.28	0.18	9.81e-26	up
CCNB1IP1	3.38201e-30	-1.22912	0.03	0.097	1.00682e-25	down
SFN	3.52839e-30	-1.14529	0.112	0.221	1.0504e-25	down
ASPH	3.75145e-30	1.36121	0.284	0.185	1.11681e-25	up
TNFSF9	6.77012e-30	-1.19641	0.03	0.098	2.01547e-25	down
AQP1	8.82868e-30	-2.26716	0.008	0.055	2.6283e-25	down
PARM1	1.25565e-29	-1.37972	0.03	0.097	3.73806e-25	down
NDRG1	1.31376e-29	1.51381	0.266	0.169	3.91105e-25	up
CLEC4F	1.58437e-29	-1.39667	0.018	0.075	4.71666e-25	down
ERAP2	1.59117e-29	1.49999	0.134	0.051	4.73691e-25	up
ZNF296	1.72639e-29	-1.23528	0.018	0.074	5.13947e-25	down
TFF3	1.83396e-29	-6.41778	0.002	0.038	5.45971e-25	down
SYTL1	1.83906e-29	-1.48006	0.014	0.067	5.47489e-25	down
LRP12	2.79435e-29	3.00524	0.071	0.013	8.31878e-25	up
AP003354.2	4.23461e-29	2.57214	0.072	0.013	1.26064e-24	up
PLEKHA7	4.6824e-29	-1.36458	0.024	0.085	1.39395e-24	down
THSD4	5.11605e-29	-3.22603	0.004	0.043	1.52305e-24	down
DENND6B	5.30299e-29	-1.41627	0.016	0.071	1.5787e-24	down
VCAM1	8.61492e-29	-1.46304	0.019	0.076	2.56466e-24	down
GPR35	8.64979e-29	-1.14776	0.024	0.086	2.57504e-24	down
HMBS	8.99227e-29	-1.46939	0.02	0.079	2.677e-24	down
CCL13	9.47527e-29	2.59782	0.104	0.033	2.82079e-24	up
SLC7A11	1.04631e-28	3.96527	0.061	0.008	3.11486e-24	up
SPSB2	1.07363e-28	-1.26406	0.015	0.069	3.1962e-24	down
CRYAB	1.10821e-28	1.89314	0.117	0.041	3.29913e-24	up
ERG28	1.18037e-28	-1.33634	0.036	0.104	3.51397e-24	down
CTSG	1.98855e-28	2.60527	0.091	0.025	5.91991e-24	up
CPA3	3.31926e-28	1.87254	0.164	0.077	9.88142e-24	up
VAT1	3.51221e-28	1.65056	0.19	0.099	1.04558e-23	up
BPIFB1	3.75121e-28	-6.6581	0.001	0.033	1.11674e-23	down
PCYOX1L	5.103e-28	-1.41608	0.013	0.062	1.51916e-23	down
TRIT1	5.22158e-28	-1.58498	0.017	0.071	1.55446e-23	down
PITX1	5.8393e-28	-1.74811	0.013	0.062	1.73836e-23	down
ADH7	1.15759e-27	-3.95085	0.004	0.042	3.44615e-23	down
SPRR1A	1.16831e-27	-1.69611	0.011	0.059	3.47807e-23	down
QPRT	1.22414e-27	-1.26211	0.022	0.079	3.64427e-23	down
PIGR	1.30231e-27	-5.26473	0.002	0.036	3.87696e-23	down
CISD1	1.52109e-27	-1.02203	0.065	0.149	4.52827e-23	down
DAB2	1.59909e-27	1.01565	0.449	0.363	4.76048e-23	up
RNF213	2.6117e-27	1.13398	0.363	0.276	7.77504e-23	up
ZG16B	3.41723e-27	-3.35117	0.005	0.044	1.01731e-22	down
HLA-DPB2	3.56076e-27	-1.73585	0.007	0.048	1.06004e-22	down
TIFAB	4.41806e-27	-1.83974	0.01	0.055	1.31526e-22	down
CHI3L1	4.43909e-27	2.21531	0.076	0.018	1.32152e-22	up
LGALS7	4.71167e-27	-2.30193	0.006	0.047	1.40267e-22	down
EMILIN2	4.93626e-27	1.16595	0.301	0.209	1.46952e-22	up
HAPLN3	5.05326e-27	-1.8399	0.014	0.063	1.50435e-22	down
OAS1	6.59351e-27	1.55538	0.202	0.113	1.96289e-22	up
ZFYVE16	7.67889e-27	1.25136	0.214	0.121	2.286e-22	up
PTN	1.15932e-26	-4.04293	0.003	0.039	3.4513e-22	down
LETMD1	1.63072e-26	-1.14693	0.023	0.08	4.85465e-22	down
NAA40	1.73052e-26	-1.02451	0.038	0.105	5.15177e-22	down
SIRPA	1.87108e-26	1.27891	0.32	0.237	5.5702e-22	up
DUSP6	2.08606e-26	1.11804	0.399	0.322	6.21021e-22	up
S1PR4	3.03956e-26	-1.95376	0.009	0.053	9.04876e-22	down
MFSD3	3.11348e-26	-1.70334	0.011	0.055	9.26884e-22	down
FECH	3.45877e-26	-1.22847	0.028	0.088	1.02967e-21	down
HSD17B8	5.05374e-26	-1.39877	0.012	0.058	1.5045e-21	down
IFI27	6.46121e-26	1.68042	0.346	0.255	1.9235e-21	up
CYSRT1	7.61683e-26	-2.31569	0.005	0.042	2.26753e-21	down
PLA2G2D	8.37952e-26	-5.12544	0.001	0.033	2.49458e-21	down
MMRN1	9.17471e-26	-4.25229	0.001	0.033	2.73131e-21	down
CHST2	9.40544e-26	2.24451	0.089	0.027	2.8e-21	up
LUCAT1	1.72194e-25	3.09788	0.052	0.006	5.1262e-21	up
MMAB	1.78628e-25	-1.37606	0.019	0.07	5.31777e-21	down
SLC43A3	2.21999e-25	1.38008	0.215	0.128	6.60892e-21	up
GUCY1A1	3.10814e-25	-2.03854	0.009	0.051	9.25294e-21	down
CRIP2	3.207e-25	-1.28255	0.02	0.074	9.54724e-21	down
CD101	3.75716e-25	-1.45926	0.022	0.075	1.11851e-20	down
CRNN	4.30485e-25	-1.30986	0.029	0.087	1.28155e-20	down
RIN2	5.13917e-25	1.34757	0.16	0.079	1.52993e-20	up
GFER	5.49428e-25	-1.03691	0.032	0.093	1.63565e-20	down
FARS2	7.64681e-25	-1.51772	0.017	0.066	2.27646e-20	down
CSF1	1.42556e-24	3.06893	0.075	0.02	4.24389e-20	up
FPR3	1.50346e-24	1.21565	0.368	0.302	4.4758e-20	up
CYP2U1	1.85578e-24	-1.48042	0.014	0.059	5.52467e-20	down
CLDN4	2.51887e-24	-2.15783	0.008	0.048	7.49867e-20	down
MUC5B	2.82071e-24	-4.64502	0.002	0.032	8.39726e-20	down
RASSF7	2.87982e-24	-1.48158	0.017	0.065	8.57324e-20	down
CCZ1B	3.74623e-24	-1.15343	0.034	0.094	1.11525e-19	down
FDCSP	4.10985e-24	-5.36233	0.001	0.029	1.2235e-19	down
SLURP1	4.29898e-24	-4.7802	0.001	0.029	1.27981e-19	down
SAA1	8.75117e-24	-1.76295	0.016	0.062	2.60522e-19	down
TGM2	1.17171e-23	2.33228	0.083	0.026	3.48818e-19	up
COL3A1	1.59863e-23	1.82545	0.181	0.104	4.75911e-19	up
OAS3	1.936e-23	1.82598	0.142	0.069	5.76347e-19	up
HS3ST1	2.23315e-23	1.58562	0.135	0.062	6.64808e-19	up
GAPLINC	2.23838e-23	2.99479	0.066	0.015	6.66365e-19	up
TPSAB1	2.95227e-23	2.46649	0.135	0.064	8.78892e-19	up
MTFMT	3.76398e-23	-1.0163	0.03	0.087	1.12054e-18	down
TGFBR1	4.78442e-23	1.20425	0.164	0.084	1.42432e-18	up
MCM2	5.66349e-23	-1.48797	0.024	0.076	1.68602e-18	down
GMDS	5.93913e-23	-1.30302	0.014	0.058	1.76808e-18	down
IGHGP	8.50584e-23	-3.69528	0.004	0.037	2.53219e-18	down
TSPAN7	9.10656e-23	-2.25548	0.006	0.04	2.71102e-18	down
EPB41L3	1.55409e-22	1.22355	0.268	0.185	4.62653e-18	up
SOWAHD	1.61494e-22	-1.97055	0.007	0.044	4.80767e-18	down
MS4A2	2.00108e-22	3.30991	0.065	0.016	5.9572e-18	up
MT1H	2.12105e-22	3.73466	0.049	0.007	6.31437e-18	up
LRRCC1	2.13931e-22	-1.05971	0.031	0.087	6.36872e-18	down
CCDC189	2.33682e-22	-2.30475	0.007	0.042	6.95671e-18	down
TTC32	2.45472e-22	-1.07627	0.022	0.071	7.30772e-18	down
COL4A1	2.96577e-22	2.57777	0.063	0.015	8.82909e-18	up
RRNAD1	3.07481e-22	-1.03365	0.024	0.076	9.15371e-18	down
TMSB4XP4	3.16166e-22	1.00769	0.303	0.224	9.41228e-18	up
CYP27A1	3.22163e-22	-1.63506	0.02	0.067	9.59078e-18	down
HBA2	3.67083e-22	3.56138	0.053	0.009	1.09281e-17	up
ELL2	3.78466e-22	1.00977	0.169	0.09	1.12669e-17	up
ADCK2	4.42413e-22	-1.09408	0.024	0.076	1.31706e-17	down
ARRDC4	5.03634e-22	2.21162	0.082	0.027	1.49932e-17	up
GSTZ1	7.30445e-22	-1.36181	0.025	0.076	2.17453e-17	down
ALDH3A1	9.95771e-22	-1.5281	0.017	0.061	2.96441e-17	down
MITF	1.18045e-21	1.79672	0.15	0.079	3.51421e-17	up
GSTM4	1.18339e-21	-1.02547	0.037	0.095	3.52295e-17	down
PARP12	1.31017e-21	1.7399	0.12	0.054	3.90038e-17	up
SMPD2	1.32856e-21	-1.53005	0.011	0.051	3.95512e-17	down
FAM107B	1.3806e-21	1.39212	0.18	0.103	4.11006e-17	up
STK16	1.53338e-21	-1.04737	0.026	0.078	4.56488e-17	down
ITGB5	1.71394e-21	1.55087	0.151	0.079	5.10239e-17	up
HBA1	1.89624e-21	2.83381	0.043	0.005	5.6451e-17	up
ARHGEF11	1.93289e-21	2.36294	0.072	0.021	5.75422e-17	up
CDK10	2.05184e-21	-1.28753	0.018	0.063	6.10832e-17	down
SNORD3A	2.31119e-21	1.97449	0.123	0.057	6.8804e-17	up
DEPDC7	2.33655e-21	-1.26862	0.027	0.079	6.9559e-17	down
SPATC1L	2.6985e-21	-1.00143	0.009	0.045	8.03343e-17	down
TMEM156	2.82091e-21	-1.32233	0.025	0.076	8.39786e-17	down
SERPINB4	2.84231e-21	-1.75652	0.003	0.032	8.46155e-17	down
TMPRSS11BNL	4.39993e-21	-4.72758	0.001	0.026	1.30986e-16	down
FCGBP	4.42926e-21	-1.36874	0.081	0.153	1.31859e-16	down
SSPN	4.51365e-21	-2.11261	0.007	0.041	1.34371e-16	down
IL1A	4.70316e-21	1.50235	0.168	0.092	1.40013e-16	up
NPDC1	5.00821e-21	-1.4622	0.007	0.04	1.49094e-16	down
ALOX15B	5.85288e-21	-1.55868	0.02	0.066	1.7424e-16	down
CAPNS2	6.5917e-21	-2.31009	0.01	0.047	1.96235e-16	down
CXorf40B	6.69128e-21	-1.24488	0.01	0.047	1.99199e-16	down
FAM20A	6.69939e-21	2.20161	0.088	0.032	1.99441e-16	up
DDX58	9.0674e-21	1.69702	0.124	0.058	2.69936e-16	up
AC106795.1	9.13177e-21	-1.28659	0.027	0.078	2.71853e-16	down
CMPK2	9.53933e-21	2.32295	0.069	0.02	2.83986e-16	up
SCEL	1.02716e-20	-1.67978	0.016	0.058	3.05787e-16	down
RAB7B	1.18635e-20	1.593	0.089	0.032	3.53176e-16	up
ILF3-AS1	1.44734e-20	-1.01403	0.028	0.079	4.30875e-16	down
COL1A1	1.68164e-20	2.09202	0.137	0.072	5.00625e-16	up
HELZ2	1.69426e-20	3.18922	0.048	0.008	5.0438e-16	up
C11orf49	1.70789e-20	-1.1137	0.018	0.061	5.08439e-16	down
AC026369.3	2.12985e-20	-1.89221	0.003	0.032	6.34057e-16	down
MMP19	2.13418e-20	1.21548	0.118	0.054	6.35346e-16	up
FN1	2.33513e-20	2.26729	0.106	0.045	6.95168e-16	up
RAMP2	2.35543e-20	-1.36059	0.011	0.048	7.01211e-16	down
A2ML1	2.40758e-20	-2.16499	0.005	0.036	7.16735e-16	down
TMPRSS11A	2.95675e-20	-5.45134	0.001	0.024	8.80224e-16	down
NR2C2AP	3.39756e-20	-1.2121	0.019	0.063	1.01145e-15	down
HERC5	3.52644e-20	1.67706	0.092	0.035	1.04982e-15	up
ABLIM1	4.05976e-20	-1.59777	0.015	0.055	1.20859e-15	down
AC110995.1	4.08442e-20	5.49467	0.034	0.002	1.21593e-15	up
CXCR2P1	4.41368e-20	-2.03401	0.008	0.042	1.31395e-15	down
RBMS1	4.50924e-20	1.01502	0.293	0.217	1.3424e-15	up
SHMT1	6.26561e-20	-1.0677	0.022	0.067	1.86527e-15	down
SIGLEC1	6.73716e-20	1.6867	0.152	0.083	2.00565e-15	up
CXCL9	7.50972e-20	-1.48401	0.058	0.121	2.23564e-15	down
ATP2C1	7.67036e-20	1.12626	0.227	0.149	2.28347e-15	up
TYSND1	8.3412e-20	-1.42412	0.011	0.047	2.48318e-15	down
C9orf3	8.93092e-20	-1.33658	0.028	0.076	2.65873e-15	down
TMEM102	9.60175e-20	-1.773	0.009	0.043	2.85844e-15	down
NUBPL	1.14395e-19	-1.41206	0.013	0.052	3.40553e-15	down
WDR77	1.22432e-19	-1.00658	0.029	0.079	3.64481e-15	down
PLBD2	1.73525e-19	1.38419	0.204	0.133	5.16583e-15	up
IGF2R	1.79239e-19	1.36664	0.167	0.097	5.33594e-15	up
IGHG2	1.95634e-19	-1.37387	0.038	0.093	5.82404e-15	down
LINC02381	2.25878e-19	-1.27533	0.009	0.044	6.72438e-15	down
TMEM87B	2.6479e-19	1.47426	0.137	0.071	7.88281e-15	up
RHOV	3.03691e-19	-2.41374	0.003	0.03	9.04088e-15	down
SLAMF9	3.05604e-19	2.44767	0.048	0.009	9.09784e-15	up
CD80	3.12707e-19	1.18458	0.116	0.054	9.30928e-15	up
TM4SF19	3.76198e-19	6.92507	0.029	0	1.11994e-14	up
MAGEF1	3.89349e-19	-1.03395	0.024	0.07	1.15909e-14	down
NUDT8	4.13716e-19	-2.1283	0.006	0.037	1.23163e-14	down
MVB12B	4.97132e-19	-1.00273	0.02	0.063	1.47996e-14	down
CACYBP	5.70757e-19	1.06593	0.427	0.394	1.69914e-14	up
LRP1	5.77173e-19	1.12047	0.259	0.18	1.71824e-14	up
ITGA6	9.18917e-19	1.35365	0.102	0.044	2.73562e-14	up
HIC1	1.04569e-18	-1.81163	0.007	0.039	3.11301e-14	down
JAKMIP2	1.05326e-18	4.02625	0.037	0.004	3.13555e-14	up
SAMD9L	1.4196e-18	1.16758	0.276	0.207	4.22616e-14	up
MTCO1P23	1.44995e-18	8.26649	0.027	0	4.31652e-14	up
PNPLA4	1.50017e-18	-1.14292	0.023	0.068	4.46601e-14	down
NPC1	1.72272e-18	1.60452	0.123	0.062	5.12855e-14	up
RUNX1	1.78133e-18	1.26684	0.166	0.097	5.30302e-14	up
ADGRG1	1.84081e-18	-2.05055	0.013	0.049	5.48009e-14	down
RAB25	2.0885e-18	-2.0026	0.01	0.043	6.21747e-14	down
HSD3B7	2.51087e-18	2.79926	0.068	0.022	7.47487e-14	up
MAPK13	3.01176e-18	1.96877	0.083	0.032	8.96601e-14	up
THOC3	3.27122e-18	-1.28087	0.018	0.058	9.73844e-14	down
HS3ST2	3.54501e-18	-2.53311	0.008	0.038	1.05535e-13	down
KRT1	3.85302e-18	3.43778	0.035	0.004	1.14705e-13	up
RAP2B	4.37488e-18	1.10592	0.289	0.224	1.3024e-13	up
MT-TP	4.64861e-18	1.38684	0.221	0.147	1.38389e-13	up
MOXD1	5.4238e-18	-4.3487	0.001	0.023	1.61466e-13	down
KLK13	5.6364e-18	-2.38378	0.005	0.032	1.67796e-13	down
NUDT16P1	6.18888e-18	-1.13497	0.017	0.056	1.84243e-13	down
AL355001.2	6.33958e-18	-2.48262	0.004	0.029	1.88729e-13	down
ALDH7A1	8.06566e-18	-1.17471	0.026	0.071	2.40115e-13	down
DOCK4	8.16528e-18	1.17614	0.165	0.097	2.4308e-13	up
SCAMP1-AS1	1.14086e-17	-1.09177	0.013	0.048	3.39633e-13	down
HSP90AA2P	1.15286e-17	2.36783	0.064	0.021	3.43205e-13	up
CNN3	1.20065e-17	-1.83085	0.013	0.048	3.57434e-13	down
KCNN4	1.30351e-17	2.02684	0.067	0.022	3.88054e-13	up
DRAM1	1.30971e-17	1.46635	0.129	0.068	3.899e-13	up
ACE	1.36807e-17	2.43072	0.064	0.02	4.07274e-13	up
ST3GAL4	1.55403e-17	-1.26107	0.013	0.048	4.62634e-13	down
SLC41A2	1.5759e-17	1.81468	0.085	0.034	4.69145e-13	up
MIR3142HG	1.5908e-17	2.57728	0.046	0.01	4.73581e-13	up
CCL5	1.63696e-17	1.08607	0.24	0.162	4.87324e-13	up
MVK	1.83591e-17	-1.40732	0.005	0.032	5.4655e-13	down
MYPOP	2.23204e-17	-1.12615	0.014	0.05	6.64477e-13	down
COLEC12	2.29525e-17	1.83994	0.13	0.07	6.83295e-13	up
FAM117B	3.05472e-17	-1.12266	0.016	0.053	9.09389e-13	down
NUDT18	3.19036e-17	-1.07999	0.01	0.043	9.4977e-13	down
KRT8	3.28961e-17	-1.73201	0.014	0.049	9.79318e-13	down
LMO7	3.32583e-17	-2.08706	0.006	0.034	9.90098e-13	down
PRIM1	3.44227e-17	-1.15252	0.025	0.069	1.02476e-12	down
SOX2	3.51234e-17	-3.41732	0.003	0.026	1.04562e-12	down
GAL3ST4	4.48441e-17	1.80293	0.094	0.041	1.33501e-12	up
ANKH	4.65699e-17	1.26377	0.152	0.087	1.38639e-12	up
KRT18	5.04664e-17	-1.29678	0.022	0.063	1.50239e-12	down
COL14A1	5.43723e-17	-2.703	0.006	0.034	1.61866e-12	down
MYO5A	5.74829e-17	1.03545	0.241	0.171	1.71127e-12	up
AL139246.5	6.18111e-17	-1.02465	0.025	0.067	1.84012e-12	down
MIR205HG	6.89342e-17	-1.1237	0.091	0.157	2.05217e-12	down
MAP4K4	7.17927e-17	1.48098	0.102	0.047	2.13727e-12	up
EIF2AK2	7.40326e-17	1.19917	0.222	0.155	2.20395e-12	up
STAG3L4	8.97688e-17	-1.04003	0.024	0.066	2.67242e-12	down
AL359265.2	9.3143e-17	-2.29225	0.002	0.024	2.77287e-12	down
SERPINB13	1.00568e-16	-2.26217	0.003	0.027	2.99392e-12	down
C16orf86	1.0679e-16	-2.01321	0.003	0.027	3.17914e-12	down
ATP6V0E2	1.08437e-16	-1.17621	0.015	0.05	3.22818e-12	down
CXCR3	1.13246e-16	-2.29648	0.005	0.031	3.37135e-12	down
UCK2	1.21429e-16	-1.13604	0.02	0.059	3.61495e-12	down
BMP2K	1.28084e-16	1.01778	0.238	0.171	3.81307e-12	up
NFIB	1.32871e-16	-2.43881	0.006	0.033	3.95556e-12	down
EPHB2	1.33251e-16	2.47062	0.052	0.014	3.96687e-12	up
LILRA4	1.52301e-16	-7.79513	0	0.018	4.534e-12	down
OPRL1	1.63393e-16	-2.16402	0.002	0.025	4.86421e-12	down
CEACAM21	1.66314e-16	-1.74077	0.008	0.036	4.95117e-12	down
CENPM	1.99721e-16	-1.19578	0.023	0.064	5.9457e-12	down
CCDC28B	2.13215e-16	-1.73266	0.008	0.038	6.3474e-12	down
NPL	2.25845e-16	1.10419	0.215	0.145	6.7234e-12	up
MYL9	2.53539e-16	-1.11654	0.028	0.071	7.54786e-12	down
HCG11	2.63764e-16	-1.00019	0.021	0.061	7.85226e-12	down
PAPSS1	2.65442e-16	1.25227	0.196	0.132	7.90222e-12	up
PTPN13	2.83027e-16	-1.33478	0.022	0.061	8.42572e-12	down
HERC2P3	3.04228e-16	-2.99154	0.002	0.024	9.05687e-12	down
AC078850.1	3.20456e-16	7.48943	0.023	0	9.53998e-12	up
AC007952.4	4.04388e-16	2.71788	0.045	0.01	1.20386e-11	up
ZNF366	4.39472e-16	-1.04045	0.011	0.043	1.30831e-11	down
NEK6	5.08805e-16	1.22204	0.184	0.119	1.51471e-11	up
SGTB	5.27649e-16	1.61873	0.116	0.061	1.57081e-11	up
PLEKHO2	5.31798e-16	1.34095	0.189	0.125	1.58316e-11	up
PPP1R16A	5.82379e-16	-1.40182	0.016	0.052	1.73374e-11	down
CXCR2	6.4009e-16	-1.37579	0.007	0.034	1.90555e-11	down
FUT7	6.48139e-16	-1.25832	0.011	0.043	1.92951e-11	down
TRIM29	6.72521e-16	-1.24202	0.033	0.078	2.00209e-11	down
PPL	7.25581e-16	-1.39114	0.017	0.052	2.16006e-11	down
SPRR2F	8.17887e-16	-5.10014	0	0.018	2.43485e-11	down
CALU	8.21055e-16	1.08931	0.232	0.168	2.44428e-11	up
BBC3	1.00455e-15	-1.03116	0.015	0.05	2.99054e-11	down
MT1M	1.01566e-15	3.5032	0.048	0.012	3.02363e-11	up
FAM20C	1.08561e-15	1.77678	0.095	0.045	3.23186e-11	up
AC093278.2	1.38276e-15	-1.63764	0.006	0.031	4.11648e-11	down
P4HA2	1.68019e-15	2.09963	0.069	0.027	5.00193e-11	up
UBASH3B	1.90083e-15	1.57249	0.07	0.027	5.65877e-11	up
KRT24	2.03072e-15	-4.63389	0.001	0.018	6.04545e-11	down
PAPSS2	2.11298e-15	1.29886	0.135	0.077	6.29035e-11	up
HEMK1	2.17879e-15	-1.00557	0.014	0.048	6.48627e-11	down
AC015912.3	2.22647e-15	2.08418	0.108	0.056	6.62821e-11	up
COL12A1	2.2278e-15	3.49885	0.038	0.007	6.63217e-11	up
DDX28	2.24908e-15	-1.00093	0.012	0.042	6.69552e-11	down
LPL	2.26878e-15	2.27921	0.067	0.025	6.75417e-11	up
CERS3	2.34343e-15	-2.72896	0.005	0.029	6.97639e-11	down
NMU	2.58446e-15	-2.59465	0.006	0.03	7.69395e-11	down
ABCC4	3.09821e-15	-1.13	0.031	0.074	9.22336e-11	down
SLC16A3	3.3732e-15	1.21983	0.251	0.193	1.0042e-10	up
PAOX	3.41297e-15	-1.61736	0.006	0.031	1.01604e-10	down
SPNS3	3.78432e-15	-1.6837	0.004	0.027	1.12659e-10	down
MIR155HG	3.83901e-15	1.14308	0.134	0.075	1.14287e-10	up
EXOSC2	4.348e-15	-1.02255	0.02	0.057	1.2944e-10	down
PBX2	4.36681e-15	-1.02987	0.021	0.059	1.3e-10	down
CD320	5.59667e-15	-1.11531	0.012	0.042	1.66613e-10	down
PLXND1	5.69682e-15	1.42866	0.183	0.124	1.69594e-10	up
CMA1	5.79487e-15	2.48376	0.046	0.012	1.72513e-10	up
SPTLC3	5.84523e-15	2.87439	0.043	0.01	1.74012e-10	up
LINC01857	6.3285e-15	-1.17002	0.013	0.044	1.884e-10	down
MT1L	6.45182e-15	3.3232	0.038	0.008	1.92071e-10	up
LINC01503	6.50064e-15	-1.00276	0.024	0.063	1.93524e-10	down
SLC25A45	6.59615e-15	-1.01455	0.015	0.049	1.96367e-10	down
ITGA5	6.83069e-15	1.53379	0.117	0.064	2.0335e-10	up
SERHL2	7.42076e-15	-3.20805	0.003	0.023	2.20916e-10	down
TYMS	7.70011e-15	-1.62581	0.032	0.073	2.29232e-10	down
TMPRSS11B	7.8424e-15	-1.7537	0.011	0.041	2.33468e-10	down
SLC38A6	8.1624e-15	1.74533	0.123	0.07	2.42995e-10	up
PROCR	9.2335e-15	1.68978	0.091	0.043	2.74881e-10	up
FAHD2B	9.34689e-15	-1.24839	0.01	0.038	2.78257e-10	down
FURIN	1.11239e-14	1.35191	0.122	0.068	3.31159e-10	up
TPD52L1	1.39358e-14	-1.16833	0.023	0.06	4.14867e-10	down
AC093895.1	1.50459e-14	7.46996	0.021	0	4.47917e-10	up
AZGP1	1.58365e-14	-5.0913	0.001	0.017	4.71451e-10	down
TK1	1.62193e-14	-1.15835	0.044	0.091	4.82849e-10	down
SLC36A1	1.76115e-14	1.81455	0.081	0.036	5.24296e-10	up
PDGFA	1.90589e-14	2.44715	0.042	0.01	5.67383e-10	up
SIRPG	1.96471e-14	-2.83882	0.002	0.021	5.84893e-10	down
MMP3	2.21044e-14	7.29738	0.02	0	6.58048e-10	up
PXMP2	2.68236e-14	-1.22584	0.008	0.034	7.9854e-10	down
BDH1	2.78145e-14	-1.3764	0.008	0.034	8.28038e-10	down
JAM2	2.82272e-14	-2.36663	0.004	0.025	8.40323e-10	down
VSNL1	3.45602e-14	-1.70114	0.021	0.056	1.02886e-09	down
MYH11	3.67417e-14	-1.92054	0.003	0.024	1.0938e-09	down
TLNRD1	3.78829e-14	1.63212	0.071	0.029	1.12777e-09	up
PCLAF	3.8214e-14	-1.03487	0.055	0.104	1.13763e-09	down
MMD	3.8637e-14	1.4729	0.096	0.048	1.15022e-09	up
ANKRD36BP1	3.91893e-14	-1.13839	0.012	0.042	1.16667e-09	down
TEKT4P2	4.00107e-14	-6.65479	0	0.015	1.19112e-09	down
HLF	4.24754e-14	-1.94635	0.004	0.025	1.26449e-09	down
PLVAP	4.70327e-14	-1.08338	0.012	0.041	1.40016e-09	down
ACCS	4.81714e-14	-1.18886	0.011	0.04	1.43406e-09	down
FCMR	4.99158e-14	-1.79022	0.006	0.029	1.48599e-09	down
GPRC5C	5.04019e-14	-1.29396	0.011	0.04	1.50047e-09	down
IGFBP4	5.60423e-14	1.73872	0.107	0.057	1.66838e-09	up
RAB3A	5.82111e-14	-1.46657	0.007	0.031	1.73294e-09	down
TMPRSS11D	6.10553e-14	-1.8355	0.005	0.027	1.81762e-09	down
TDP2	7.04598e-14	1.2467	0.167	0.11	2.09759e-09	up
AL391244.1	7.17611e-14	-1.51144	0.01	0.037	2.13633e-09	down
CEACAM6	7.44186e-14	-3.25765	0.002	0.02	2.21544e-09	down
NPR3	7.49427e-14	-4.13965	0.002	0.019	2.23104e-09	down
SIPA1L1	7.50255e-14	1.11074	0.139	0.082	2.23351e-09	up
STAT4	7.61833e-14	1.99289	0.055	0.019	2.26798e-09	up
LIFR	8.20277e-14	-2.62853	0.002	0.019	2.44196e-09	down
CXCL17	8.2116e-14	-1.67558	0.007	0.032	2.44459e-09	down
PPBP	8.82174e-14	7.97394	0.02	0	2.62623e-09	up
PRSS22	1.09799e-13	-2.421	0.003	0.022	3.26871e-09	down
CDPF1	1.50936e-13	-1.48323	0.009	0.034	4.49336e-09	down
MAGEA4	1.512e-13	7.31283	0.019	0	4.50122e-09	up
RERGL	1.58861e-13	-3.49013	0.001	0.017	4.72929e-09	down
KIF17	1.59273e-13	-1.64262	0.006	0.028	4.74157e-09	down
AC245884.12	1.61141e-13	-6.92906	0	0.014	4.79718e-09	down
WHRN	1.67016e-13	3.13045	0.032	0.006	4.97207e-09	up
STAT2	1.86111e-13	1.07173	0.175	0.118	5.54051e-09	up
MPP1	1.92422e-13	1.0468	0.237	0.179	5.72841e-09	up
TCF19	1.96254e-13	-1.27657	0.013	0.042	5.84248e-09	down
CSRP2	1.97671e-13	-1.32772	0.023	0.059	5.88466e-09	down
PPARD	1.98652e-13	1.57882	0.087	0.042	5.91387e-09	up
HDHD3	2.3381e-13	-1.30586	0.008	0.033	6.96052e-09	down
SCFD2	2.39766e-13	-1.23383	0.011	0.039	7.13783e-09	down
N4BP1	2.57339e-13	1.25525	0.14	0.086	7.66099e-09	up
PARP9	2.83989e-13	1.11188	0.213	0.157	8.45435e-09	up
AL390729.1	2.85211e-13	-3.66374	0.002	0.019	8.49074e-09	down
SPAG16	2.9306e-13	-1.17905	0.014	0.044	8.72439e-09	down
PTGDS	2.999e-13	-2.91049	0.007	0.03	8.92802e-09	down
DNASE2B	3.25583e-13	-2.64534	0.001	0.018	9.69259e-09	down
OASL	3.29186e-13	1.258	0.086	0.042	9.79987e-09	up
DEFB1	3.47162e-13	-1.15464	0.019	0.051	1.0335e-08	down
CST6	3.52934e-13	-1.52051	0.009	0.034	1.05068e-08	down
CRISP3	3.64901e-13	-3.05168	0.006	0.029	1.08631e-08	down
RNU6-6P	3.65587e-13	1.09622	0.075	0.033	1.08835e-08	up
IPCEF1	4.14599e-13	-1.19447	0.015	0.045	1.23426e-08	down
NOTCH4	4.15851e-13	-1.02533	0.011	0.038	1.23799e-08	down
PLEC	4.39774e-13	1.304	0.182	0.127	1.30921e-08	up
DEAF1	4.60419e-13	-1.04914	0.011	0.038	1.37067e-08	down
TNFAIP2	4.63556e-13	1.01126	0.273	0.217	1.38001e-08	up
PRSS27	4.84392e-13	-1.34478	0.009	0.034	1.44203e-08	down
ANK3	4.89276e-13	-2.03123	0.006	0.028	1.45657e-08	down
ADAMTS1	5.2712e-13	-2.81659	0.004	0.024	1.56924e-08	down
[truncated: 415 more rows]

## Sheet: MP(IPR_T_B_vs_IPR_T_A)
Table S5 Differentially expressed genes in immune cells due to treatment (MP: IPR_T_B_vs_IPR_T_A)
[truncated: 1,878 more rows]
