# Supplementary material for: Effect of immune infiltration intensity on the efficacy of neoadjuvant immunotherapy for esophageal cancer
Source: Front Immunol. 2025 Jun 12;16:1543283. doi: 10.3389/fimmu.2025.1543283 (PMC12198219; doi:10.3389/fimmu.2025.1543283)
Supplement: Supplementary file 13 [file Table6.xlsx]

## Sheet: PCR_T_B_vs_PCR_N_B
Table S6 Differentially expressed genes between tumor tissues and normal tissues (PCR_T_B_vs_PCR_N_B)
Gene	p_val	avg_log2FC	pct.1	pct.2	p_val_adj	change
IGHA1	0	-5.08302	0.052	0.496	0	down
SPRR3	0	-6.84462	0.072	0.513	0	down
ENO1	0	1.85157	0.607	0.169	0	up
PKM	0	1.67193	0.548	0.13	0	up
JCHAIN	0	-6.41685	0.024	0.437	0	down
LDHA	0	1.41914	0.568	0.168	0	up
NCL	0	1.18807	0.541	0.173	0	up
S100A2	0	3.66628	0.476	0.108	0	up
GAPDH	0	1.46039	0.725	0.361	0	up
PPIA	0	1.10173	0.642	0.28	0	up
RAN	0	1.41491	0.481	0.12	0	up
CTSB	0	1.98417	0.612	0.254	0	up
KRT14	0	4.55635	0.399	0.044	0	up
TUBA1B	0	1.10734	0.597	0.244	0	up
IGKC	0	-2.59626	0.255	0.607	0	down
TPI1	0	1.08468	0.575	0.224	0	up
KRT5	0	2.40061	0.422	0.08	0	up
SLC25A5	0	1.11086	0.539	0.201	0	up
FABP5	0	1.52927	0.552	0.216	0	up
TUBB	0	1.2186	0.452	0.119	0	up
HSPD1	0	1.01382	0.473	0.14	0	up
CD44	0	1.60368	0.41	0.079	0	up
HIF1A	0	1.7126	0.402	0.084	0	up
SNRPG	0	1.11436	0.48	0.162	0	up
SLIRP	0	1.09702	0.459	0.143	0	up
PSMA4	0	1.01769	0.434	0.118	0	up
CCT5	0	1.66197	0.383	0.071	0	up
TUBA1C	0	2.58068	0.346	0.036	0	up
H2AFZ	0	1.25035	0.493	0.184	0	up
PLP2	0	1.59026	0.383	0.075	0	up
ATP5MC3	0	1.06088	0.445	0.137	0	up
KRT6A	0	3.58053	0.383	0.076	0	up
DDX21	0	1.07745	0.408	0.101	0	up
VDAC1	0	1.1938	0.408	0.103	0	up
LDHB	0	1.14509	0.411	0.108	0	up
PRPF40A	0	1.02062	0.407	0.104	0	up
ATP1B3	0	1.22515	0.384	0.085	0	up
ACTR3	0	1.09268	0.424	0.129	0	up
GSTO1	0	1.25521	0.371	0.076	0	up
S100A11	0	1.18722	0.767	0.473	0	up
LGALS1	0	1.41284	0.574	0.28	0	up
MYL12B	0	2.08301	0.698	0.406	0	up
KRT17	0	2.81456	0.334	0.053	0	up
SOX4	0	1.19216	0.387	0.108	0	up
DST	0	1.27111	0.396	0.12	0	up
ATP5F1A	0	1.03499	0.377	0.101	0	up
SFN	0	2.53441	0.326	0.05	0	up
MSN	0	1.07074	0.371	0.098	0	up
TGFBI	0	1.78542	0.343	0.073	0	up
MIR205HG	0	1.94561	0.324	0.054	0	up
CCT2	0	1.42915	0.322	0.055	0	up
MTDH	0	1.08997	0.341	0.079	0	up
GSTP1	0	1.35731	0.628	0.368	0	up
TXNDC17	0	1.18272	0.43	0.172	0	up
NOP58	0	1.04757	0.321	0.069	0	up
SNRPF	0	1.0755	0.332	0.08	0	up
NME1	0	1.63759	0.295	0.043	0	up
NDUFS6	0	1.18446	0.322	0.071	0	up
FXYD3	0	2.38989	0.316	0.066	0	up
CCT6A	0	1.19802	0.315	0.066	0	up
CCT3	0	1.07273	0.317	0.069	0	up
SPP1	0	4.28327	0.267	0.02	0	up
PA2G4	0	1.18967	0.31	0.066	0	up
CLCA2	0	2.68348	0.277	0.035	0	up
MRPL13	0	1.21453	0.31	0.069	0	up
CCT8	0	1.08337	0.304	0.065	0	up
HSPA9	0	1.15226	0.31	0.073	0	up
PSMB7	0	1.0131	0.311	0.075	0	up
SFPQ	0	1.03411	0.311	0.076	0	up
DSG3	0	2.00061	0.282	0.047	0	up
EIF2S1	0	1.10922	0.296	0.062	0	up
IFI6	0	1.85237	0.297	0.07	0	up
JPT1	0	1.29328	0.304	0.077	0	up
ADIRF	0	-1.51084	0.341	0.566	0	down
ACTN1	0	1.60819	0.268	0.047	0	up
DSC3	0	1.96793	0.257	0.036	0	up
DYNC1H1	0	1.23434	0.291	0.07	0	up
LY6D	0	2.50342	0.271	0.051	0	up
RBM25	0	1.08843	0.288	0.068	0	up
PSMD8	0	1.32002	0.297	0.079	0	up
HMGB3	0	2.61468	0.236	0.019	0	up
IGLC2	0	-2.48566	0.108	0.324	0	down
NOP56	0	1.71413	0.248	0.034	0	up
RAB31	0	1.12349	0.29	0.077	0	up
MRPL52	0	1.11423	0.268	0.056	0	up
STAT1	0	1.12762	0.27	0.06	0	up
S100A7	0	4.19103	0.222	0.013	0	up
CTSD	0	1.66906	0.294	0.085	0	up
CAPG	0	1.87166	0.261	0.053	0	up
PARP14	0	1.21741	0.272	0.064	0	up
CALU	0	1.07478	0.281	0.076	0	up
PTTG1	0	1.84339	0.243	0.038	0	up
PLAU	0	3.53478	0.214	0.011	0	up
LGALS3BP	0	1.01985	0.253	0.052	0	up
STMN1	0	1.23409	0.251	0.052	0	up
MPHOSPH6	0	1.27956	0.238	0.04	0	up
CXCL1	0	3.56511	0.21	0.013	0	up
MAL	0	-7.9438	0.009	0.206	0	down
PSMD14	0	1.04375	0.246	0.052	0	up
VSNL1	0	1.93548	0.226	0.032	0	up
MRPL36	0	1.14993	0.245	0.054	0	up
TAF1D	0	1.2216	0.239	0.049	0	up
IGHA2	0	-5.21171	0.017	0.206	0	down
GLRX3	0	1.28093	0.223	0.037	0	up
PLAUR	0	1.56719	0.235	0.05	0	up
TARS	0	1.5405	0.225	0.04	0	up
KRT4	0	-8.00155	0.007	0.192	0	down
TIMM13	0	1.00388	0.225	0.043	0	up
ABCE1	0	1.19219	0.224	0.042	0	up
MRPL21	0	1.0962	0.225	0.043	0	up
NIFK	0	1.31036	0.217	0.036	0	up
TSC22D3	0	-1.13711	0.244	0.425	0	down
CNFN	0	-6.75329	0.024	0.204	0	down
MX1	0	2.0878	0.216	0.036	0	up
CRCT1	0	-9.49695	0.003	0.182	0	down
AKR1B10	0	4.14924	0.191	0.012	0	up
MMP12	0	6.40999	0.184	0.005	0	up
TP63	0	2.16205	0.2	0.023	0	up
TNC	0	3.45663	0.189	0.012	0	up
FLNA	0	1.43971	0.214	0.037	0	up
SERPINB5	0	2.07758	0.206	0.031	0	up
PAICS	0	1.65784	0.196	0.024	0	up
RPS4Y1	0	2.26884	0.201	0.029	0	up
SERPINB4	0	5.58723	0.18	0.011	0	up
CRNN	0	-7.6119	0.01	0.178	0	down
CA2	0	3.35229	0.178	0.011	0	up
KRT6B	0	3.42413	0.187	0.024	0	up
GJB2	0	3.31223	0.175	0.018	0	up
CRISP3	0	-12.2916	0	0.155	0	down
TMPRSS11B	0	-8.28413	0.003	0.158	0	down
SPINK7	0	-7.24151	0.006	0.16	0	down
TGM3	0	-8.10993	0.004	0.152	0	down
ACKR1	0	-1.79276	0.066	0.209	0	down
KRT78	0	-9.6844	0.001	0.142	0	down
MUC21	0	-8.21142	0.002	0.143	0	down
SPRR2D	0	-5.26923	0.031	0.163	0	down
SCEL	0	-5.55612	0.044	0.172	0	down
LYPD2	0	-9.02783	0.002	0.125	0	down
PSCA	0	-8.76935	0.002	0.123	0	down
TMPRSS11E	0	-5.72433	0.012	0.128	0	down
S100P	0	-6.05368	0.011	0.122	0	down
SH3BGRL2	0	-2.73047	0.018	0.124	0	down
PRSS27	0	-7.07577	0.003	0.106	0	down
NCCRP1	0	-6.5866	0.005	0.104	0	down
CLCA4	0	-4.74458	0.022	0.118	0	down
IL36A	0	-8.32302	0.001	0.093	0	down
PRH2	0	-16.6895	0	0.091	0	down
PTGDS	0	-4.1361	0.012	0.098	0	down
CYSRT1	0	-5.13254	0.019	0.104	0	down
FAM25BP	0	-7.5534	0.002	0.085	0	down
CEACAM5	0	-6.57751	0.002	0.082	0	down
MUC1	0	-4.59497	0.015	0.093	0	down
TTC9	0	-5.40041	0.006	0.083	0	down
EPS8L1	0	-4.92233	0.007	0.083	0	down
ADGRF1	0	-5.71514	0.006	0.082	0	down
DHRS9	0	-3.66664	0.008	0.081	0	down
BPIFB1	0	-16.4434	0	0.07	0	down
GABRP	0	-6.74743	0.001	0.07	0	down
ANXA9	0	-7.63897	0.001	0.067	0	down
CEACAM7	0	-6.54246	0.001	0.065	0	down
FAM3D	0	-6.54744	0.001	0.063	0	down
FAM25A	0	-11.1176	0	0.06	0	down
SLURP1	0	-5.07715	0.006	0.065	0	down
PADI1	0	-6.42063	0.001	0.054	0	down
TMPRSS2	0	-7.24195	0.001	0.051	0	down
LINC02303	0	-13.6706	0	0.047	0	down
VSIG2	0	-7.94831	0	0.046	0	down
TIMM17A	5.38849865497281e-308	1.2391	0.211	0.036	1.60415604958541e-303	up
AIF1L	8.32455637407883e-308	-3.33951	0.022	0.106	2.47822043256327e-303	down
PUM3	3.04338033080472e-307	1.05752	0.228	0.045	9.06014324480565e-303	up
CXCL8	1.6237265123224e-305	1.19656	0.377	0.149	4.83383382718378e-301	up
CCND1	4.28115111900344e-305	2.58547	0.221	0.046	1.27449868812732e-300	up
CLIC3	1.37582971873502e-303	-4.04097	0.012	0.08	4.09584507267415e-299	down
ZG16B	1.38087697729732e-303	-7.73374	0.002	0.05	4.11087076141411e-299	down
CAPN14	1.05503692574133e-302	-6.3023	0.001	0.044	3.14084492793194e-298	down
TFRC	2.9898811037704e-298	1.28395	0.205	0.035	8.90087604592447e-294	up
ISG15	9.66096403317111e-298	1.33862	0.279	0.085	2.87606899267504e-293	up
COL6A5	2.86819191438492e-296	-7.28964	0.002	0.048	8.53860732912391e-292	down
MMP14	1.4529771761088e-294	1.75108	0.199	0.033	4.32551305327591e-290	up
MMP1	4.07939938153479e-294	9.56681	0.136	0.001	1.21443719588291e-289	up
RARS	2.21111671747361e-293	1.17551	0.203	0.035	6.58249446791893e-289	up
PSMD1	2.21430223250315e-292	1.07689	0.228	0.05	6.59197774616187e-288	up
MTCH2	4.40229617492437e-292	1.27118	0.197	0.032	1.31056357127499e-287	up
DSP	5.21080962970139e-291	1.0984	0.339	0.134	1.5512580267621e-286	up
PPP1CA	5.5193837721062e-290	1.02238	0.28	0.085	1.64312054895602e-285	up
BRIX1	6.42759986671638e-290	1.03867	0.232	0.052	1.91349648032147e-285	up
A2ML1	6.67488006124219e-288	-3.9502	0.033	0.125	1.9871117942318e-283	down
FLG	7.03381555142549e-288	-8.27052	0.001	0.041	2.09396688965937e-283	down
NOP16	4.35240891204658e-287	1.66609	0.179	0.024	1.29571213311627e-282	up
QARS	2.13516846834745e-285	1.39471	0.206	0.039	6.35639653027037e-281	up
SMC4	6.26286508996909e-283	1.65534	0.231	0.058	1.8644549372838e-278	up
LCN2	2.49539601337154e-282	-2.45583	0.048	0.152	7.42879393180708e-278	down
TJP3	6.75622462777581e-282	-6.96767	0.001	0.039	2.01132807168886e-277	down
OCIAD2	1.63298015676688e-281	1.11418	0.219	0.047	4.86138192669501e-277	up
IL7R	1.99935839758776e-281	2.52825	0.173	0.023	5.95208994961877e-277	up
CKAP2	7.42286602729826e-281	1.59302	0.181	0.026	2.20978721632669e-276	up
CTSL	1.20066149728134e-280	2.19625	0.212	0.046	3.57436927740654e-276	up
MMRN1	6.41664175571914e-279	-2.25366	0.02	0.098	1.91023425067759e-274	down
IGLC3	2.85386100404046e-278	-3.06859	0.023	0.103	8.49594420902845e-274	down
GPI	2.14349578584698e-275	1.22507	0.194	0.034	6.38118695446645e-271	up
CCAR1	2.20927475633432e-275	1.13225	0.196	0.035	6.57701094960728e-271	up
KRT6C	1.60091344367541e-274	4.19656	0.151	0.013	4.76591932182169e-270	up
NUSAP1	3.87781825575557e-274	2.38934	0.156	0.015	1.15442649473843e-269	up
LUC7L3	1.41565352350681e-273	1.17191	0.211	0.045	4.21440053947977e-269	up
LAMB3	2.31645443654343e-273	2.81796	0.154	0.014	6.8960848575898e-269	up
CEACAM6	1.06885892491264e-272	-4.3126	0.017	0.088	3.18199301946492e-268	down
UQCC2	5.54219889048557e-272	1.06226	0.208	0.044	1.64991260969755e-267	up
BAZ1A	7.95054318806072e-272	1.30169	0.202	0.041	2.36687670708568e-267	up
TOP2A	1.87270517778186e-271	2.82788	0.155	0.015	5.5750433142566e-267	up
DKC1	3.5618897307755e-271	1.48539	0.177	0.026	1.06037457285187e-266	up
SSRP1	4.25377407761606e-269	1.05076	0.199	0.038	1.2663485429063e-264	up
STIP1	2.33791727232949e-267	1.1068	0.196	0.037	6.9599797197249e-263	up
FUT3	7.01530904553259e-267	-4.96411	0.003	0.049	2.08845750285505e-262	down
SFTA2	8.15804135347548e-267	-6.07687	0.001	0.038	2.42864891092965e-262	down
COA6	3.0357860313969e-266	1.16928	0.191	0.035	9.03753501546857e-262	up
YWHAH	5.73927211498601e-266	1.16237	0.216	0.049	1.70858130863133e-261	up
GARS	1.58556756599277e-265	1.61698	0.163	0.02	4.72023464396048e-261	up
XAF1	6.77880255152094e-265	1.36601	0.204	0.043	2.01804951958778e-260	up
CD82	3.08554924053703e-263	1.5362	0.189	0.035	9.18568008907874e-259	up
MYO1B	1.41152949301512e-262	1.5669	0.21	0.05	4.20212330070601e-258	up
PARP9	9.80128949188353e-262	1.28751	0.192	0.037	2.91784388173373e-257	up
MRPL47	6.34494956558321e-261	1.36223	0.176	0.028	1.88889148567412e-256	up
B3GNT5	2.76851285268734e-260	2.07439	0.166	0.024	8.24186276245022e-256	up
CLU	3.5614750264446e-259	-2.05001	0.229	0.362	1.06025111537256e-254	down
MRPL14	3.57344663325271e-259	1.07697	0.209	0.048	1.06381506271933e-254	up
CYC1	4.27051029521337e-259	1.17028	0.201	0.043	1.27133091488502e-254	up
NDRG1	9.02313958061927e-259	1.4083	0.218	0.054	2.68618865315036e-254	up
UCHL3	9.32110522743514e-258	1.20094	0.186	0.034	2.77489302620744e-253	up
CKS1B	1.47886469220043e-257	1.41642	0.18	0.031	4.40258018868068e-253	up
DNMT1	2.85363621848494e-257	1.3858	0.18	0.031	8.49527502242966e-253	up
DCAF13	4.78579515135832e-257	1.47156	0.162	0.021	1.42473121655937e-252	up
SPINK5	4.69999808977084e-255	-4.68535	0.079	0.187	1.39918943132478e-250	down
CHORDC1	3.70320234282909e-254	1.10142	0.187	0.035	1.10244333746022e-249	up
MZB1	5.94206997956002e-254	-3.03522	0.018	0.089	1.76895423291502e-249	down
ECM1	7.22566081363566e-254	-4.6274	0.086	0.196	2.15107922421934e-249	down
KPNA2	7.07719039721217e-253	1.52244	0.17	0.027	2.10687958125006e-248	up
EIF4G1	3.7706229621955e-252	1.04911	0.216	0.054	1.1225144558456e-247	up
HNRNPAB	2.06263023785006e-251	1.1555	0.179	0.031	6.14045021807964e-247	up
GM2A	4.77887193613696e-250	1.29055	0.186	0.036	1.42267017538797e-245	up
EBNA1BP2	7.40132157946253e-250	1.35242	0.166	0.025	2.203373434206e-245	up
CSE1L	1.15928628028402e-249	1.21236	0.17	0.027	3.45119525640554e-245	up
SPNS2	2.98710135890996e-249	-2.78655	0.011	0.069	8.89260074547494e-245	down
MKI67	4.29552169429375e-249	2.43152	0.144	0.014	1.27877680839125e-244	up
CENPF	1.28819892075914e-248	2.84015	0.143	0.014	3.83496818709995e-244	up
SPDL1	2.07653810917813e-246	1.58501	0.156	0.021	6.18185395102328e-242	up
ENAM	3.94728483260502e-246	-5.91896	0.001	0.036	1.17510669466651e-241	down
SPINT2	2.47389270601117e-244	1.49311	0.246	0.079	7.36477858579525e-240	up
HDGF	7.4381412026748e-244	1.20212	0.178	0.034	2.21433463603629e-239	up
PTGR1	5.80558474636189e-243	1.49352	0.198	0.047	1.72832257899193e-238	up
MAGOHB	6.91356901587571e-243	1.07435	0.171	0.029	2.0581694960262e-238	up
CENPW	1.25253494472837e-241	1.82273	0.151	0.019	3.72879653045635e-237	up
NOLC1	1.47091642161076e-241	1.17975	0.178	0.033	4.37891818713524e-237	up
RIF1	1.32622985194813e-240	1.16724	0.185	0.038	3.94818626924958e-236	up
PCNA	1.92658350799169e-240	1.29355	0.177	0.033	5.73543910329127e-236	up
USP14	3.08974841612068e-240	1.10498	0.168	0.028	9.19818103479127e-236	up
POLE3	1.11620497741275e-239	1.26291	0.17	0.03	3.32294221775776e-235	up
LRRC59	1.14338640526948e-239	1.38519	0.155	0.021	3.40386132848725e-235	up
FNDC3B	2.63923009901084e-239	1.03318	0.205	0.049	7.85698800475526e-235	up
SLC2A1	1.42975694001358e-238	2.14023	0.163	0.028	4.25638641042043e-234	up
PPFIA1	1.69344351632049e-238	2.18356	0.146	0.017	5.04138134808609e-234	up
DNAJC2	2.08291428933897e-237	1.72652	0.152	0.021	6.20083583936212e-233	up
BAZ1B	3.7380801944543e-237	1.26716	0.177	0.034	1.11282647388904e-232	up
PSMD2	4.37919556244944e-236	1.00145	0.196	0.046	1.3036865189412e-231	up
PDPN	1.13284886627507e-234	1.7242	0.143	0.016	3.37249107490088e-230	up
EML4	1.3202936461089e-234	1.36119	0.168	0.03	3.93051418446621e-230	up
CCNB1	4.66812264369641e-234	2.94309	0.128	0.009	1.38970011102842e-229	up
ITGA6	4.66976805867769e-234	1.24358	0.249	0.082	1.39018995106835e-229	up
ENAH	4.90242545057341e-234	1.33436	0.158	0.024	1.4594520566357e-229	up
FCGR3A	4.83918659455515e-233	2.62685	0.157	0.027	1.44062584919907e-228	up
PLAC8	2.20276974436834e-232	-2.61128	0.017	0.083	6.55764552898456e-228	down
MCM4	3.39815037672372e-232	2.08814	0.137	0.014	1.01162936715065e-227	up
PCLAF	2.05313057572528e-230	2.26534	0.132	0.012	6.11216972393415e-226	up
PALLD	1.91406214324049e-229	1.04737	0.202	0.052	5.69816300042695e-225	up
UPK3B	2.80670894315865e-229	-6.80907	0.001	0.032	8.35557252378329e-225	down
PKP1	2.10349261860448e-228	1.36941	0.162	0.029	6.26209752558553e-224	up
UBA6	7.05817317038261e-227	1.33458	0.181	0.041	2.1012181528229e-222	up
SLC16A1	7.31186077037277e-227	1.7191	0.137	0.015	2.17674095133997e-222	up
SQLE	9.69024873416745e-225	2.54059	0.131	0.013	2.88478704816165e-220	up
CKS2	1.50635049009648e-224	1.20715	0.158	0.026	4.48440540901722e-220	up
TCERG1	2.10089963038348e-224	1.02299	0.169	0.033	6.25437819965162e-220	up
SRSF1	3.6292684019411e-224	1.08192	0.17	0.033	1.08043320325786e-219	up
GPX2	3.88737907973376e-224	3.01362	0.133	0.015	1.15727275203674e-219	up
MYZAP	1.12383610262033e-223	-4.30691	0.002	0.039	3.34566007750074e-219	down
FUT6	2.86328743318305e-223	-7.72642	0	0.03	8.52400668858595e-219	down
CCL2	4.25490335245235e-223	2.25842	0.222	0.071	1.26668472802507e-218	up
ACTL6A	2.29474371790479e-222	1.61137	0.141	0.018	6.83145204820257e-218	up
AL121761.2	2.89577562046084e-222	-4.58787	0.002	0.038	8.62072402211193e-218	down
LITAF	5.01877510581803e-222	1.08393	0.223	0.067	1.49408934900203e-217	up
PNN	1.28991333778423e-221	1.0246	0.186	0.044	3.84007200658366e-217	up
CORO1C	1.34014628132263e-220	1.1032	0.179	0.04	3.98961547949748e-216	up
INHBA	1.47702216018399e-220	3.68645	0.116	0.006	4.39709497086774e-216	up
TMEM165	2.48581608168705e-220	1.16882	0.162	0.03	7.40027447518234e-216	up
TPM1	5.62580003972108e-220	1.55864	0.176	0.039	1.67480067182497e-215	up
LAPTM4B	8.10761489230572e-220	1.22297	0.154	0.026	2.41363695343941e-215	up
RHCG	1.71089189591594e-219	-3.63451	0.048	0.135	5.09332517414175e-215	down
SMC2	2.71395239530997e-218	1.42475	0.146	0.022	8.07943628083779e-214	up
TUBA4A	8.61923378261631e-218	1.13039	0.162	0.031	2.56594589708487e-213	up
LAMC2	9.30844602848456e-218	4.78612	0.113	0.005	2.77112438267985e-213	up
FAT1	8.25418451167224e-217	1.79975	0.132	0.015	2.45727072912483e-212	up
DAPL1	8.99735646332257e-217	1.67636	0.176	0.041	2.67851301913113e-212	up
SDCBP2	1.05078693389605e-216	-3.68909	0.02	0.085	3.12819270220854e-212	down
DCUN1D5	2.61063782670725e-216	2.22606	0.125	0.012	7.77186881010749e-212	up
EIF4EBP1	8.45947239726929e-216	1.01365	0.159	0.03	2.51838493266707e-211	up
ARPC1A	2.10289391717933e-215	1.00883	0.196	0.053	6.26031519144286e-211	up
TUBB4B	2.87201711719858e-215	1.05741	0.231	0.076	8.54999495790017e-211	up
DSG2	4.14353444087674e-215	2.04631	0.132	0.016	1.233530203049e-210	up
IFIT3	1.67472323506038e-214	1.83931	0.164	0.034	4.98565107077476e-210	up
RRM1	2.21565800475954e-214	1.35007	0.151	0.026	6.59601388016915e-210	up
TNFRSF12A	2.69474750798038e-214	2.92082	0.121	0.01	8.02226333125758e-210	up
RBP1	6.30406179797368e-214	1.9642	0.123	0.011	1.87671919725676e-209	up
CLDN10	1.43900853636188e-213	-5.65953	0.002	0.035	4.28392841274931e-209	down
ARHGAP18	6.85654435877388e-213	1.11682	0.22	0.068	2.04119325560699e-208	up
SEC61A1	1.678299246546e-212	1.00072	0.167	0.034	4.99629685696744e-208	up
HPRT1	1.14352038778746e-211	1.41137	0.14	0.02	3.40426019444327e-207	up
MRPL15	1.82339450187253e-211	1.28168	0.159	0.031	5.42824543207453e-207	up
COL17A1	1.75039521305009e-210	1.6799	0.15	0.026	5.21092654925011e-206	up
FSCN1	1.19442497233553e-209	1.58088	0.132	0.016	3.55580314264287e-205	up
RNF39	2.85520971869682e-208	-5.1566	0.002	0.035	8.49995933256044e-204	down
C12orf75	6.05424319328184e-208	2.21345	0.118	0.01	1.80234819864e-203	up
PPL	1.03721027594941e-207	-3.44516	0.053	0.14	3.08777499150141e-203	down
CTTN	3.56361066805137e-206	1.08305	0.216	0.069	1.06088689587889e-201	up
GSPT1	1.19025041652919e-205	1.01238	0.175	0.042	3.5433754900074e-201	up
TPX2	2.0650198838132e-203	2.78248	0.113	0.009	6.14756419411189e-199	up
SLC39A6	4.48313023221267e-203	1.54026	0.129	0.016	1.33462787012971e-198	up
NPM3	6.15383441917822e-203	1.13221	0.137	0.021	1.83199650658936e-198	up
DSE	1.87495657711976e-202	1.18056	0.158	0.032	5.58174573008552e-198	up
COL4A1	8.74888994634041e-202	3.0111	0.153	0.032	2.60454453702554e-197	up
ATAD2	1.08312471001953e-201	1.95723	0.123	0.014	3.22446226172815e-197	up
LEO1	6.90297681529168e-200	1.08476	0.155	0.031	2.05501619791233e-195	up
SMC6	1.60966789188848e-199	1.18734	0.144	0.025	4.791981314152e-195	up
MRPL35	5.40759694336769e-199	1.19338	0.14	0.023	1.60984161004056e-194	up
SPRED1	5.75477763369681e-199	1.54595	0.143	0.025	1.71319730155154e-194	up
SFXN1	1.40096525966395e-198	1.30382	0.13	0.018	4.17067357801959e-194	up
SRPK1	7.49710117975532e-198	1.10648	0.145	0.026	2.23188702121316e-193	up
LEPR	2.18951642166021e-197	-2.4872	0.031	0.104	6.51819038728245e-193	down
SLC44A1	2.58077056293345e-197	1.01708	0.164	0.037	7.68295396585287e-193	up
GTPBP4	1.03931797261018e-196	1.09174	0.145	0.026	3.09404960446051e-192	up
KLK12	1.32966222634116e-195	-4.58213	0.004	0.043	3.95840444781763e-191	down
FCGR2A	5.17018999778573e-194	2.08594	0.198	0.066	1.53916556234081e-189	up
PMEPA1	5.72533983565965e-194	2.03459	0.116	0.012	1.70443366907588e-189	up
GGH	1.98432079881794e-193	1.92145	0.115	0.011	5.90732301808101e-189	up
RAB38	6.12788848674579e-193	1.85676	0.119	0.014	1.82427240250422e-188	up
RBBP8	6.85243902184897e-193	1.36075	0.138	0.024	2.03997109680444e-188	up
NIT2	2.38359181968917e-192	1.05678	0.132	0.02	7.09595284721465e-188	up
ALCAM	3.92598390539367e-192	1.52797	0.145	0.028	1.1687654086357e-187	up
GNL2	4.98485863166917e-191	1.13053	0.138	0.024	1.48399241464791e-186	up
UMPS	1.04376653195621e-190	1.20958	0.131	0.02	3.10729296563363e-186	up
SLC20A1	1.64001591406116e-190	1.14727	0.153	0.033	4.88232737616006e-186	up
FH	8.16295728300416e-190	1.34634	0.123	0.016	2.43011238315034e-185	up
MRPL11	1.60359053129024e-189	1.01768	0.141	0.026	4.77388901165103e-185	up
ATP2C1	2.77848122454633e-189	1.21206	0.137	0.024	8.27153860547443e-185	up
NAE1	8.20723649891931e-189	1.02067	0.143	0.027	2.44329430572828e-184	up
DDX39A	2.18499418676958e-188	1.38619	0.128	0.019	6.50472769401305e-184	up
NAA15	3.39835192362652e-188	1.31674	0.131	0.021	1.01168936766361e-183	up
SERPINH1	1.11368784950704e-187	1.69875	0.141	0.027	3.31544872798247e-183	up
PYGL	1.20505329665237e-187	1.33995	0.132	0.022	3.58744366413411e-183	up
MNAT1	2.02566013453259e-187	1.17481	0.138	0.025	6.03039022050352e-183	up
PUF60	1.18243321858192e-186	1.04935	0.147	0.031	3.52010369171837e-182	up
LGALS7	1.28413262423639e-186	2.55387	0.104	0.007	3.82286282235174e-182	up
BDP1	1.74741143318125e-186	1.09368	0.157	0.036	5.20204383658059e-182	up
LEXM	3.1672794860277e-186	-7.17856	0.001	0.026	9.42899102990447e-182	down
CDH3	2.72623227646839e-185	3.14757	0.097	0.004	8.11599348704639e-181	up
LNX1	6.797783203735e-185	-2.13489	0.024	0.088	2.02370005975191e-180	down
YIF1A	4.57684660514775e-184	1.08652	0.131	0.022	1.36252723435248e-179	up
GCHFR	2.46280820380091e-183	-3.26665	0.032	0.102	7.3317800227153e-179	down
KRT16	3.57054931788888e-183	1.73204	0.191	0.063	1.06295253193552e-178	up
ANLN	5.38563431742036e-183	3.03399	0.099	0.006	1.60330333629604e-178	up
CEP57	5.89649442320838e-183	1.02656	0.147	0.031	1.75538638978913e-178	up
MLEC	7.18890175825868e-183	1.10841	0.135	0.024	2.14013605343361e-178	up
CDKN3	9.44543614299203e-183	2.45287	0.107	0.01	2.81190633976873e-178	up
LAMA3	9.80192465034998e-183	2.1026	0.121	0.017	2.91803296840919e-178	up
BEST1	2.27547267913066e-182	-1.89987	0.034	0.106	6.77408216577198e-178	down
IGLV2-14	3.16737623985236e-182	-5.17924	0.003	0.036	9.42927906604046e-178	down
KIF20B	5.56215066402943e-182	1.51263	0.122	0.017	1.65585225268156e-177	up
MFAP4	9.08229481905681e-182	-1.87839	0.068	0.16	2.70379916763321e-177	down
VSIG10L	9.95720348933242e-182	-3.79269	0.005	0.044	2.96425947877426e-177	down
SCGB3A1	1.2755844790278e-181	-9.21074	0	0.025	3.79741499406576e-177	down
NIP7	1.94415661024571e-181	1.29437	0.124	0.019	5.78775422870148e-177	up
PDHA1	5.88415181844456e-180	1.00293	0.139	0.027	1.75171199635094e-175	up
FN1	1.033941305409e-179	1.92864	0.222	0.084	3.07804326620259e-175	up
CXCL3	1.63368596092504e-179	1.47995	0.17	0.048	4.86348310567386e-175	up
HACD2	8.15854001945121e-179	1.04032	0.145	0.032	2.42879736379062e-174	up
BIRC5	1.95315991185803e-178	2.90026	0.095	0.005	5.81455705760136e-174	up
ACSL4	2.51604940503623e-178	1.02726	0.172	0.047	7.49027907879286e-174	up
CMSS1	5.26547216351298e-178	1.00114	0.133	0.025	1.56753106307781e-173	up
TYMP	5.97503993921628e-178	1.21451	0.139	0.029	1.77876938990469e-173	up
PTRH2	8.84532088701536e-178	1.18741	0.124	0.02	2.63325202806447e-173	up
ECT2	3.47486670147832e-177	2.38298	0.101	0.008	1.0344678170301e-172	up
FANCI	4.43997723806831e-177	2.38329	0.101	0.008	1.32178122377294e-172	up
VEGFA	7.7041457653976e-177	1.15985	0.156	0.038	2.29352419435886e-172	up
CENPE	1.82737570766815e-176	2.65951	0.101	0.009	5.44009748172807e-172	up
CDK1	2.53468740458233e-175	2.26476	0.102	0.009	7.54576440344159e-171	up
OAS3	4.32252628286366e-175	1.56882	0.12	0.019	1.28681607440851e-170	up
B3GNT3	7.93247179010932e-175	-4.48725	0.002	0.032	2.36149685191554e-170	down
ITGA2	2.70840892574518e-174	1.44053	0.139	0.03	8.0629333719434e-170	up
AQP1	1.03047108287299e-173	-1.40312	0.074	0.168	3.0677124137129e-169	down
LAPTM5	5.04099697781618e-173	1.16396	0.228	0.091	1.50070480029588e-168	up
SMS	6.53100067207501e-173	1.15264	0.145	0.033	1.94427890007673e-168	up
PLA2G7	8.96757220704072e-173	3.57004	0.093	0.005	2.66964624603602e-168	up
SLC31A1	1.79648136968578e-172	1.32892	0.13	0.025	5.34812503755457e-168	up
FPR3	5.0711523879628e-171	1.78205	0.128	0.024	1.50968206589653e-166	up
PIGR	3.15338119796162e-170	-6.54406	0.001	0.024	9.38761582633173e-166	down
SDHAF3	6.85952675483806e-170	1.14297	0.119	0.019	2.04208111491529e-165	up
GMFB	7.17843012138846e-170	1.25579	0.122	0.021	2.13701864713734e-165	up
GSS	3.56933413028135e-169	1.6264	0.107	0.013	1.06259077058476e-164	up
TCP11L2	3.62452449259929e-169	-2.53101	0.015	0.067	1.07902094144681e-164	down
SLC25A39	4.8774986853426e-169	1.00317	0.143	0.034	1.45203135862649e-164	up
TTK	1.12080359093359e-168	2.19803	0.102	0.011	3.33663229020931e-164	up
HPGD	3.31827585052182e-168	-1.40065	0.021	0.079	9.87850720700347e-164	down
ASPM	3.9783668145331e-168	3.26914	0.094	0.007	1.1843598006865e-163	up
TP53INP2	1.01925247107977e-167	-2.8619	0.017	0.07	3.03431460640446e-163	down
SERPINE1	1.40821670084424e-167	1.45855	0.136	0.03	4.19226111841331e-163	up
CYP4F29P	7.61822086899373e-167	-6.28019	0.001	0.025	2.26794435269943e-162	down
AKR1C2	7.71708694059832e-167	2.05216	0.112	0.017	2.29737678221612e-162	up
ATP13A3	9.66479711050343e-167	1.4737	0.11	0.015	2.87721009979687e-162	up
FGFBP1	1.1802819121337e-166	2.4331	0.099	0.009	3.51369925242204e-162	up
SPRR1A	2.71271257632524e-166	-3.00907	0.059	0.139	8.07574533972025e-162	down
UBE2C	2.85445668087165e-166	3.17261	0.092	0.006	8.49771753895492e-162	up
MRTO4	2.2843311763739e-165	1.29463	0.112	0.017	6.8004539120651e-161	up
SRPK2	2.63148870835761e-165	1.15144	0.132	0.028	7.83394188478059e-161	up
CLDN1	9.29846959665694e-165	3.0396	0.094	0.008	2.76815439892477e-160	up
URI1	2.30994006167308e-164	1.09079	0.125	0.024	6.87669156360076e-160	up
BRMS1	1.47631349814651e-163	1.50051	0.108	0.015	4.39498528398215e-159	up
AC019349.1	2.01123850022056e-163	-3.25434	0.015	0.064	5.98745701515659e-159	down
PLEK2	3.4785193686428e-163	3.40439	0.085	0.003	1.03555521604496e-158	up
AC005392.2	3.70079133073841e-163	-6.52361	0	0.023	1.10172557916083e-158	down
CERS3	5.14481300636162e-163	1.98982	0.105	0.014	1.53161083199386e-158	up
APOC1	6.65429242859655e-163	2.53941	0.105	0.014	1.98098285599319e-158	up
QSER1	1.19693050753504e-162	1.16047	0.119	0.021	3.56326212093182e-158	up
MSR1	1.34737447602851e-162	1.76078	0.137	0.033	4.01113381513687e-158	up
CDK5RAP2	2.37768103304317e-162	2.6696	0.106	0.014	7.07835643536952e-158	up
USP1	4.24921580402205e-162	1.00124	0.132	0.029	1.26499154485736e-157	up
CENPN	5.48993879211415e-162	2.36991	0.092	0.007	1.63435477841238e-157	up
CST6	6.02265138602475e-162	-3.86584	0.005	0.039	1.79294331761957e-157	down
EPSTI1	1.17291138475978e-161	1.17541	0.129	0.027	3.49175719242987e-157	up
PNO1	1.76575034290821e-161	1.12156	0.114	0.018	5.25663877083773e-157	up
IFIH1	9.01522758146377e-160	1.44423	0.126	0.026	2.68383325100176e-155	up
DLGAP5	4.64600023630197e-159	3.45219	0.084	0.004	1.3831142703471e-154	up
PHLDB2	4.74736794262068e-159	1.73196	0.102	0.013	1.41329143651818e-154	up
NDUFAF4	1.04107755098784e-158	1.06926	0.12	0.023	3.0992878692908e-154	up
MAD2L1	1.5735834703803e-157	2.28959	0.091	0.007	4.68455799132215e-153	up
ATIC	3.9598350067898e-156	1.20984	0.105	0.015	1.17884288152132e-151	up
TGS1	5.00097899580174e-156	1.07327	0.117	0.021	1.48879144705018e-151	up
MCM7	5.93949513157181e-156	1.82345	0.1	0.012	1.76818770066893e-151	up
KPNA1	7.9571286666921e-156	1.28125	0.12	0.024	2.36883720407424e-151	up
SFRP2	1.24749766674374e-155	-2.1456	0.071	0.154	3.71380055389613e-151	down
TSR1	1.60969521790778e-155	1.22168	0.106	0.015	4.79206266371145e-151	up
GMNN	3.67467629450717e-155	1.05119	0.115	0.021	1.09395113287479e-150	up
ATP6V1C1	4.68031032914562e-155	1.012	0.121	0.024	1.39332838498665e-150	up
LMO7	6.63773646133493e-155	-3.08047	0.027	0.087	1.97605414453941e-150	down
SOX15	1.16412151872516e-154	1.12148	0.136	0.034	3.46558976124481e-150	up
CISD3	2.30374723539675e-154	1.02185	0.117	0.022	6.85825551977614e-150	up
NUP37	6.14054193167339e-154	1.22567	0.105	0.015	1.82803933305917e-149	up
CLSTN1	9.38666799420611e-154	1.25644	0.123	0.026	2.79441106187516e-149	up
FMNL2	1.16708859450742e-153	1.35711	0.106	0.016	3.47442274584858e-149	up
FDCSP	2.21415662669332e-153	-4.80208	0.005	0.037	6.591544277666e-149	down
DEPDC7	3.4135702602308e-153	1.45347	0.096	0.011	1.01621986647071e-148	up
LRRC58	5.31480488921438e-153	1.04553	0.111	0.019	1.58221741551912e-148	up
RRM2	5.93636815116215e-153	2.96203	0.082	0.004	1.76725679860097e-148	up
CA12	1.11946229520162e-152	1.64438	0.103	0.015	3.33263925281523e-148	up
SERPINB3	1.29900557157124e-152	1.92011	0.217	0.096	3.86713958656759e-148	up
FCER1G	3.5527943810767e-152	1.233	0.259	0.129	1.05766688724653e-147	up
POLD2	5.36693991870218e-152	1.00013	0.11	0.019	1.59773801379764e-147	up
NUDT1	8.67475262436222e-152	1.84809	0.091	0.009	2.58247385627263e-147	up
LCP2	1.09760900836539e-151	1.21592	0.143	0.039	3.26758201790376e-147	up
PRPF4	2.05044883613422e-151	1.01066	0.114	0.021	6.10418618517156e-147	up
RUVBL1	2.69409542116535e-151	1.40435	0.101	0.014	8.02032206880924e-147	up
ZNF365	2.8546246346048e-151	-3.85693	0.004	0.035	8.49821753721848e-147	down
TBL1XR1	3.37135457974302e-151	1.00235	0.141	0.037	1.0036522583895e-146	up
PPP1R14B	5.93457881524897e-151	1.26853	0.109	0.018	1.76672411329962e-146	up
CRYM	7.84129330779848e-151	-4.52252	0.002	0.028	2.33435301773161e-146	down
CCL23	1.74910585825903e-150	-3.02332	0.013	0.058	5.20708814003714e-146	down
IGHM	1.61398110509795e-149	-4.01384	0.007	0.044	4.80482174987659e-145	down
ADH7	3.87923633703665e-149	1.10791	0.125	0.028	1.15484865753581e-144	up
AKR1C1	4.44357039475313e-149	1.71831	0.115	0.023	1.32285090651801e-144	up
PLOD2	9.11980562475567e-149	1.2713	0.109	0.019	2.71496613448976e-144	up
TK1	1.15153404852366e-148	2.90725	0.082	0.005	3.42811686245493e-144	up
RFC2	1.34496772729466e-148	1.19501	0.104	0.016	4.0039689241562e-144	up
MTIF2	1.64999831428299e-148	1.20885	0.106	0.017	4.91204498162046e-144	up
FERMT1	4.96653493371569e-148	2.10278	0.089	0.009	1.47853744976716e-143	up
IMP4	8.37294972614221e-148	1.0126	0.109	0.019	2.49262713347254e-143	up
EPCAM	1.93209482086141e-147	2.75674	0.085	0.007	5.75184628170442e-143	up
SPRR2A	2.65477649456203e-147	-3.15844	0.09	0.175	7.90326962431116e-143	down
LHFPL2	3.93163973603847e-146	1.91002	0.097	0.013	1.17044914941865e-141	up
BCL2A1	5.30436195662033e-146	1.20543	0.159	0.051	1.57910855448587e-141	up
NCF2	5.93630719713735e-146	1.91526	0.097	0.013	1.76723865258779e-141	up
IMPAD1	7.24473207979726e-146	1.13041	0.106	0.018	2.15675674015565e-141	up
KYNU	2.63196280400923e-145	1.16823	0.112	0.022	7.83535326753549e-141	up
TSTA3	2.77024079578517e-145	1.15103	0.111	0.021	8.24700684905245e-141	up
EIF1AY	3.65277594338262e-145	2.37401	0.087	0.008	1.08743139834501e-140	up
IWS1	6.82080249342919e-145	1.02701	0.112	0.022	2.03055290229387e-140	up
PSME4	8.71306716893692e-145	1.26863	0.111	0.021	2.59388009619252e-140	up
TCOF1	9.80224380125696e-145	1.45995	0.096	0.013	2.9181279796342e-140	up
NUP107	1.95751686096974e-144	1.30794	0.101	0.016	5.82752769510691e-140	up
CEP295	2.15353020184708e-144	1.05675	0.114	0.023	6.41105941089876e-140	up
C5orf66-AS1	2.38208793459372e-144	-3.53793	0.015	0.061	7.09147578128551e-140	down
MYO10	9.11065804183955e-144	1.99485	0.093	0.012	2.71224289905563e-139	up
UGDH	1.15542216690652e-143	1.06122	0.108	0.02	3.4396917908807e-139	up
RNASE7	1.43878048038819e-143	-4.90283	0.002	0.028	4.28324949011563e-139	down
SCD	2.3787920715027e-143	2.15846	0.088	0.01	7.08166399686354e-139	up
CAMSAP2	6.21446466530992e-143	1.11716	0.114	0.024	1.85004613086276e-138	up
UBE2T	9.79833429593883e-143	2.26344	0.083	0.007	2.91696411990099e-138	up
GNPNAT1	1.77160880951663e-142	1.52937	0.09	0.011	5.274079425931e-138	up
MARS	2.17922037265119e-142	1.15879	0.104	0.018	6.48753904938259e-138	up
LTBP1	5.11302420486412e-142	1.19255	0.112	0.022	1.52214730578805e-137	up
PHLDA2	7.49792133270923e-142	1.23523	0.103	0.018	2.23213118074754e-137	up
PTPRZ1	1.80402976024696e-141	1.72721	0.091	0.011	5.37059659625521e-137	up
EIF3B	1.90497874319298e-141	1.25315	0.102	0.017	5.67112171848551e-137	up
ACOT9	1.92487192020985e-141	1.01686	0.111	0.022	5.73034370646474e-137	up
AIMP2	2.53419610258792e-141	1.18758	0.097	0.014	7.54430179740425e-137	up
DNAJC21	2.604783487438e-141	1.05755	0.115	0.025	7.75444044210292e-137	up
DTYMK	3.35710686896896e-141	1.12369	0.098	0.015	9.99410714892058e-137	up
AL445524.1	1.66087621759943e-140	1.60868	0.09	0.011	4.94442849979352e-136	up
DBF4	2.14685687939744e-140	1.15446	0.097	0.015	6.39119292996618e-136	up
EDN1	2.42316508806496e-140	-1.5204	0.053	0.126	7.21376246716937e-136	down
RAI14	2.47393018409641e-140	1.17262	0.126	0.032	7.36489015805501e-136	up
DNAJC9	8.65588459257537e-140	1.20561	0.101	0.017	2.57685684320969e-135	up
RCC2	8.88676756496358e-140	1.05512	0.108	0.021	2.64559070408966e-135	up
BCAS1	1.32851600059713e-139	-5.13492	0.001	0.022	3.95499213377765e-135	down
PRSS22	2.22391961320148e-138	-3.93635	0.008	0.043	6.6206086885008e-134	down
SHMT2	4.16444294855184e-138	1.29526	0.093	0.013	1.23975466578388e-133	up
PTPRF	4.80770246735234e-138	1.07126	0.108	0.022	1.43125302453079e-133	up
CDH13	6.08425916437344e-138	1.03991	0.112	0.023	1.81128395323397e-133	up
CLEC7A	2.00363400371848e-137	1.04897	0.112	0.024	5.96481842906991e-133	up
MRPL12	2.05951908558313e-137	1.23958	0.093	0.014	6.13118831778097e-133	up
SMIM5	2.54651546916178e-137	-4.17091	0.002	0.025	7.58097655169462e-133	down
HELLS	3.58850829404357e-137	1.64942	0.088	0.011	1.06829891913677e-132	up
BRCC3	4.00195835835821e-137	1.06107	0.115	0.026	1.19138300328324e-132	up
PTHLH	9.28048830326469e-137	2.3631	0.083	0.009	2.7628013678819e-132	up
SIRPA	9.64590158108406e-137	1.25709	0.107	0.021	2.87158490068872e-132	up
TIMM21	1.02166825160979e-136	1.1307	0.099	0.017	3.04150638504233e-132	up
TRNP1	1.26563833787327e-136	-3.4808	0.009	0.046	3.76780533184871e-132	down
CENPK	3.03537163970694e-136	2.00137	0.081	0.008	9.03630137140756e-132	up
PIGX	5.77070119444651e-136	1.46653	0.086	0.01	1.71793774558673e-131	up
DMKN	9.3023963784898e-136	1.72071	0.109	0.024	2.76932340187641e-131	up
UBAC1	1.52429379718388e-135	1.00596	0.106	0.021	4.5378226342164e-131	up
OAS2	3.24609040981201e-135	1.16392	0.115	0.027	9.66361115001036e-131	up
COL4A2	3.36420135736017e-135	2.23486	0.105	0.021	1.00152274408612e-130	up
RIDA	3.7467352804306e-135	1.15726	0.092	0.013	1.11540309298419e-130	up
SERPINA1	4.51345747970468e-135	1.50753	0.112	0.025	1.34365629170808e-130	up
CCDC14	6.21090276799388e-135	1.04711	0.107	0.022	1.84898575403178e-130	up
CROT	2.25713944123146e-134	1.00413	0.107	0.022	6.71950411654606e-130	up
MTHFD1	7.26396738123522e-134	1.09033	0.094	0.015	2.16248308939372e-129	up
CD14	8.89633050727671e-134	1.04883	0.166	0.061	2.64843759201628e-129	up
IL1RAP	1.61627090838159e-133	1.32926	0.096	0.016	4.811638494252e-129	up
IRF6	1.85201642847583e-133	1.30972	0.108	0.023	5.51345290757254e-129	up
C1orf131	2.78613314440902e-133	1.02515	0.1	0.018	8.29431837090566e-129	up
PFN2	3.00487528369682e-133	1.10528	0.091	0.013	8.94551371956543e-129	up
LINC01269	3.51073854175736e-133	-7.63332	0	0.018	1.04514686388117e-128	down
FBLIM1	4.63788815479811e-133	2.50862	0.073	0.004	1.3806993036834e-128	up
CENPU	5.01441646246555e-133	1.95102	0.087	0.012	1.49279178087599e-128	up
MAP4K4	1.89625153992e-132	1.03646	0.117	0.029	5.64514083434185e-128	up
BMP2K	1.97700704436853e-132	1.22922	0.118	0.029	5.88554997108511e-128	up
PRRG4	3.23108316008636e-132	1.46013	0.104	0.021	9.61893456757709e-128	up
GNG11	3.89266211120703e-132	-1.13636	0.143	0.24	1.15884551050633e-127	down
CEP152	4.10613102865213e-132	2.27758	0.082	0.009	1.22239520722974e-127	up
SCGB2A2	1.35606405919548e-131	-14.9931	0	0.017	4.03700270422496e-127	down
UTP3	1.38153438733801e-131	1.05653	0.099	0.018	4.11282787110526e-127	up
GSDMC	3.33806292711508e-131	2.6876	0.076	0.006	9.9374133340216e-127	up
MCM3	3.47898008124249e-131	1.06077	0.102	0.02	1.03569237018589e-126	up
MYEOV	4.62983491785131e-131	-3.21287	0.006	0.039	1.37830185504433e-126	down
CDH1	5.63515280444323e-131	1.42234	0.099	0.018	1.67758498988275e-126	up
SEMA3C	7.98178409821259e-131	1.49689	0.089	0.013	2.37617712603789e-126	up
ACLY	1.01433067624616e-130	1.01036	0.103	0.02	3.01966242318482e-126	up
BICD2	1.07485214947396e-130	1.05241	0.105	0.022	3.19983484898398e-126	up
UCHL1	1.41987593040682e-130	3.22204	0.07	0.003	4.22697064482109e-126	up
GPATCH4	2.05723485518975e-130	1.39468	0.086	0.011	6.12438816389988e-126	up
TTYH3	2.14742090499458e-130	1.17771	0.099	0.018	6.39287203416886e-126	up
EMP1	2.60173450883705e-130	-2.67356	0.387	0.427	7.7453636328079e-126	down
BRCA2	2.97211356413939e-130	1.3186	0.088	0.013	8.84798208044296e-126	up
TFPI	3.06600813471313e-130	-1.13931	0.146	0.243	9.12750621704097e-126	down
TENM2	4.33262175173564e-130	3.78781	0.068	0.003	1.2898214954917e-125	up
IGSF6	4.60549921583341e-130	1.06572	0.17	0.064	1.37105711655361e-125	up
HIST1H1B	5.8082927755971e-130	1.28553	0.091	0.014	1.72912875929526e-125	up
ATG9B	1.34866769737609e-129	-4.52193	0.001	0.021	4.01498373508861e-125	down
KRT80	1.35296013934913e-129	-3.94112	0.003	0.029	4.02776233484237e-125	down
IFIT1	2.60005656442054e-129	1.38031	0.119	0.031	7.74036839227994e-125	up
LMNB1	8.29816561931054e-129	1.57861	0.083	0.01	2.47036390486875e-124	up
CCL20	1.2203008085852e-128	1.53041	0.103	0.022	3.63283550715815e-124	up
NDRG2	1.45846891173051e-128	-1.78421	0.038	0.099	4.34186195022172e-124	down
CD276	3.19954033502795e-128	2.07293	0.074	0.006	9.52503157737821e-124	up
COMMD4	3.52920861841219e-128	1.06601	0.095	0.017	1.05064540570131e-123	up
TMEM87B	7.2232568377458e-128	1.22215	0.094	0.017	2.15036356059692e-123	up
RFC4	1.02067038868524e-127	1.65838	0.078	0.008	3.03853574711597e-123	up
KIF11	1.15712657761837e-127	1.83128	0.079	0.009	3.4447658215699e-123	up
COL7A1	1.85842394157535e-127	3.33282	0.068	0.003	5.53252807406982e-123	up
PPIF	1.04085213141373e-126	1.01442	0.105	0.023	3.09861679521868e-122	up
MTMR2	1.09593934786676e-126	1.19142	0.087	0.013	3.26261143859934e-122	up
NREP	1.38435735674652e-126	1.62668	0.095	0.017	4.1212318510344e-122	up
BPIFB2	2.52986566459534e-126	-14.6451	0	0.016	7.53141008350031e-122	down
STEAP1	2.71730690004829e-126	1.05575	0.091	0.015	8.08942264144376e-122	up
CDK6	3.47182680229369e-126	1.31655	0.087	0.013	1.03356283904283e-121	up
PUS7	5.2856536858428e-126	1.21626	0.087	0.013	1.5735391022754e-121	up
ATAD5	6.87751621107644e-126	2.23786	0.073	0.006	2.04743657603746e-121	up
NPL	1.15153866343063e-125	1.34757	0.083	0.011	3.42813060103298e-121	up
ALG3	6.33220529737936e-125	1.10299	0.087	0.013	1.88509751702984e-120	up
NSUN2	1.09426939510973e-124	1.14755	0.09	0.015	3.25763998924166e-120	up
PAX9	1.29312005900619e-124	-3.02014	0.028	0.08	3.84961841566144e-120	down
CEACAM1	1.61688525319735e-124	-3.05198	0.009	0.043	4.81346739876851e-120	down
CCDC34	2.10492620231516e-124	1.85724	0.075	0.007	6.26636530429224e-120	up
SPRR2E	3.38675214070565e-124	-3.94617	0.019	0.064	1.00823611228807e-119	down
TPM2	4.07920638920193e-124	1.25435	0.1	0.021	1.21437974206541e-119	up
RBM28	5.79909906770247e-124	1.05511	0.088	0.014	1.72639179245502e-119	up
NOL10	2.73131661455725e-123	1.18645	0.084	0.012	8.13112956153692e-119	up
CDC20	2.90825438620315e-123	2.60102	0.069	0.004	8.65787330772677e-119	up
ITGA5	3.29062611177825e-123	1.0548	0.102	0.022	9.79619393476385e-119	up
MAP1B	5.01960567861109e-123	1.10944	0.104	0.023	1.49433661052252e-118	up
NLN	5.70768227721748e-123	1.73562	0.079	0.009	1.69917701392764e-118	up
ANKRD20A11P	1.37053678179018e-122	-3.29013	0.004	0.032	4.08008799938937e-118	down
NAV1	1.94118906647169e-122	1.15376	0.091	0.016	5.77891985088622e-118	up
SYNPO2L	2.36979330979428e-122	-6.12309	0.001	0.018	7.05487468325757e-118	down
LUZP1	3.61139060029031e-122	1.08425	0.1	0.021	1.07511098170643e-117	up
TRUB2	5.62495141297336e-122	1.37835	0.079	0.01	1.67454803564217e-117	up
VCAN	6.8558460158106e-122	1.37903	0.148	0.053	2.04098535890682e-117	up
PCYT1A	1.18052900411757e-121	1.13005	0.087	0.014	3.51443484525802e-117	up
RAD51AP1	1.33603350155652e-121	1.96694	0.071	0.006	3.97737173413377e-117	up
MT1G	1.76610118692166e-121	-3.04789	0.044	0.106	5.25768323346579e-117	down
FAHD1	3.43364834221004e-121	1.21045	0.086	0.014	1.02219711147593e-116	up
CTSV	3.46990055454466e-121	2.00926	0.096	0.02	1.03298939508794e-116	up
TGFBR1	5.40141662829645e-121	1.20127	0.087	0.014	1.60800173024385e-116	up
DDX60L	7.10811509764886e-121	1.40556	0.091	0.017	2.11608586457007e-116	up
GLRX5	7.81409649683106e-121	1.15894	0.084	0.013	2.32625652710661e-116	up
DDX3Y	8.14456316374066e-121	1.96474	0.076	0.009	2.4246364538456e-116	up
INTS13	9.38040454657667e-121	1.47072	0.079	0.01	2.79254643351588e-116	up
MNDA	1.40816022897088e-120	1.05294	0.146	0.051	4.19209300164631e-116	up
KNL1	1.69406636855865e-120	2.43741	0.071	0.006	5.0432355791991e-116	up
ITM2A	3.42862573273741e-120	-1.1902	0.101	0.185	1.02070188063593e-115	down
SLBP	4.59150104464614e-120	1.0754	0.096	0.02	1.36688986099116e-115	up
ELMO3	8.08698116059585e-120	2.74838	0.068	0.005	2.40749429150938e-115	up
GPR87	8.40242140006554e-120	1.49058	0.086	0.014	2.50140085079951e-115	up
C4orf48	9.66564298148155e-120	1.10305	0.085	0.014	2.87746191558706e-115	up
TREM2	1.18512582027079e-119	3.60124	0.064	0.003	3.52811956694616e-115	up
CXADR	1.56984313131173e-119	1.19954	0.115	0.032	4.67342300191503e-115	up
GPC1	2.0080339928669e-119	2.2724	0.074	0.008	5.97791719676477e-115	up
KRT18	2.26663002889239e-119	1.07593	0.132	0.043	6.74775759601266e-115	up
SAMD9L	2.52805399692018e-119	1.02358	0.139	0.047	7.52601674883136e-115	up
ABCC5	5.29733534020221e-119	1.08779	0.087	0.015	1.5770167307782e-114	up
MYL12A	5.32889707550725e-119	1.15433	0.688	0.449	1.58641265937851e-114	up
CCL13	6.06210111085842e-119	2.56807	0.085	0.014	1.80468750070255e-114	up
MICALL1	8.00148575314963e-119	1.24991	0.088	0.016	2.38204230871264e-114	up
UTP4	8.39666765193025e-119	1.1867	0.081	0.012	2.49968795997964e-114	up
STON2	1.616064844158e-118	1.39768	0.077	0.01	4.81102504105836e-114	up
DDX58	1.89000254853664e-118	1.24315	0.105	0.026	5.62653758699358e-114	up
AGPS	2.27917790947194e-118	1.13901	0.09	0.016	6.78511263649797e-114	up
MAL2	3.40653176428966e-118	1.12713	0.132	0.044	1.01412450622903e-113	up
NFKB1	3.77113851099895e-118	1.16629	0.106	0.026	1.12266793472439e-113	up
PBK	3.86364494170027e-118	3.0124	0.065	0.004	1.15020709914417e-113	up
DAXX	4.52486607509883e-118	1.06552	0.09	0.017	1.34705263055692e-113	up
CD86	7.68368093087995e-118	1.04185	0.119	0.034	2.28743181312296e-113	up
SGO2	9.31491226449764e-118	2.18198	0.069	0.006	2.77304938114095e-113	up
ITGB6	1.44301380574317e-117	3.71405	0.062	0.002	4.29585209969743e-113	up
NDC80	1.57901100080889e-117	2.41734	0.068	0.005	4.70071574940805e-113	up
SEPHS2	1.59345598127872e-117	1.08547	0.087	0.015	4.74371845626674e-113	up
PSMD3	3.45645521868351e-117	1.04139	0.095	0.02	1.02898671860208e-112	up
MRPL4	7.35349402318607e-117	1.32921	0.08	0.012	2.18913517070249e-112	up
BUB1B	1.3883038366179e-116	2.70002	0.066	0.004	4.13298052161147e-112	up
MMP9	2.55446916200187e-116	3.0422	0.068	0.006	7.60465469527957e-112	up
SLC43A3	3.21671861567634e-116	1.1603	0.095	0.02	9.57617131886847e-112	up
FADD	3.91146909115862e-116	2.37038	0.067	0.005	1.16444434843792e-111	up
ANO1	8.60140721138676e-116	4.36318	0.059	0.002	2.56063892682984e-111	up
FADS1	1.0557972454715e-115	1.27388	0.079	0.011	3.14310839976864e-111	up
LCN1	1.230640227903e-115	-7.41727	0.001	0.017	3.66361595846724e-111	down
C2orf54	1.41443639937013e-115	-3.27329	0.011	0.048	4.21077716092489e-111	down
MICAL2	1.46753317792424e-115	2.22786	0.066	0.005	4.36884627068046e-111	up
CENPJ	1.56249659322061e-115	2.08332	0.069	0.006	4.65155235801776e-111	up
ANXA8	3.93683228185979e-115	1.8633	0.074	0.009	1.17199497030966e-110	up
AC245041.2	4.12642105807113e-115	2.59165	0.068	0.006	1.22843554898777e-110	up
TMEM106C	6.93156749387673e-115	1.05758	0.09	0.018	2.0635276429271e-110	up
ARMT1	7.62735720632178e-115	1.02701	0.1	0.024	2.27066424032199e-110	up
HMMR	1.10467657448722e-114	2.65807	0.064	0.004	3.28862216224846e-110	up
CXCL16	1.25316548276601e-114	1.02735	0.12	0.036	3.7306736421944e-110	up
CEP55	3.35706829800339e-113	3.11334	0.06	0.003	9.99399232315609e-109	up
MRPS6	3.38732284474793e-113	1.15042	0.079	0.012	1.00840601088146e-108	up
PLXNC1	3.60806515835695e-113	1.43606	0.084	0.015	1.07412099764286e-108	up
AURKA	4.25707999203707e-113	2.48531	0.064	0.004	1.26733271362944e-108	up
GPT2	1.04048672809252e-112	-2.78237	0.024	0.071	3.09752898953144e-108	down
LAD1	3.34387279260072e-112	1.13094	0.104	0.028	9.95470930357235e-108	up
NUP205	3.5741746386424e-112	1.1788	0.081	0.014	1.06403178992384e-107	up
IGF1R	4.79296797573382e-112	1.29179	0.082	0.014	1.42686656637596e-107	up
OLFML2B	5.02772682187674e-112	1.40597	0.08	0.013	1.4967542748727e-107	up
NECTIN1	8.89294667255665e-112	1.8404	0.071	0.009	2.64743022442012e-107	up
NOTCH3	1.06777368908465e-111	1.95047	0.078	0.012	3.17876227240501e-107	up
NCAPG2	5.10102432442262e-111	1.56407	0.07	0.008	1.51857494138061e-106	up
DMXL2	1.18684736338119e-110	1.15089	0.086	0.017	3.53324460078581e-106	up
RRP36	1.19573775219754e-110	1.07593	0.08	0.013	3.55971128829207e-106	up
LGI1	1.39685529933776e-110	-5.6864	0.001	0.017	4.15843822612851e-106	down
HSPA4L	1.81772031368189e-110	1.92622	0.069	0.007	5.411353373831e-106	up
TNFAIP6	1.85399717938396e-110	2.25124	0.07	0.008	5.51934960302604e-106	up
GINS2	2.39359289412376e-110	2.73049	0.062	0.004	7.12572604580642e-106	up
EXT1	2.55577066537887e-110	1.34186	0.073	0.009	7.6085292708329e-106	up
DCBLD2	6.134787349311e-110	1.62426	0.07	0.008	1.82632619388988e-105	up
KDM1A	1.03894826767722e-109	1.15507	0.08	0.013	3.09294899287509e-105	up
SERPINB2	1.17865936555531e-109	-2.76726	0.03	0.08	3.50886893125817e-105	down
SLC7A5	1.47705712854809e-109	1.32971	0.08	0.014	4.39719907168766e-105	up
FKBP4	1.63633673327953e-109	1.31835	0.091	0.02	4.87137445497317e-105	up
NAB1	5.84507208107126e-109	1.14686	0.087	0.017	1.74007795853492e-104	up
MMP10	6.05143089532503e-109	13.0924	0.053	0	1.80151097753826e-104	up
ELP5	7.31081379052864e-109	1.12186	0.086	0.017	2.17642926544037e-104	up
BGN	8.64309849111948e-109	1.68588	0.082	0.015	2.57305042080627e-104	up
LINC01983	9.23211996391548e-109	-11.2396	0	0.014	2.74840211325764e-104	down
PXDN	9.25241588018985e-109	2.0658	0.074	0.011	2.75444420753252e-104	up
NCAPD2	1.03130223729033e-108	1.68127	0.07	0.009	3.07018676041332e-104	up
PRR11	1.08758961934675e-108	1.76523	0.066	0.007	3.23775429679527e-104	up
IRAK1	1.32336420282338e-108	1.46167	0.075	0.011	3.9396552318052e-104	up
G6PD	1.54021342841634e-108	1.66566	0.074	0.011	4.58521537639544e-104	up
PLOD1	1.70549442819089e-108	1.27716	0.075	0.011	5.07725691272429e-104	up
SLC38A6	2.31626819363569e-108	1.52359	0.07	0.009	6.89553041245346e-104	up
NUP58	3.6872485086215e-108	1.09501	0.08	0.014	1.09769388101662e-103	up
TLR2	3.71836108706992e-108	1.17776	0.096	0.023	1.10695609562072e-103	up
AMOTL1	6.39714514329602e-108	1.00238	0.087	0.018	1.90443010915923e-103	up
ESCO2	7.13138542526776e-108	2.65443	0.06	0.004	2.12301344110221e-103	up
PPIL1	8.99669399573622e-108	1.78031	0.066	0.007	2.67831580253067e-103	up
ZWILCH	9.25891934597349e-108	1.68989	0.067	0.007	2.75638028929631e-103	up
CCL18	1.27776592728345e-107	2.28312	0.09	0.021	3.80390916552282e-103	up
UPF3B	2.58479014157082e-107	1.12547	0.08	0.014	7.69492025145633e-103	up
FAM111B	5.22383274738086e-107	2.81228	0.058	0.003	1.55513500889528e-102	up
PLBD2	1.76199987145943e-106	1.12526	0.075	0.012	5.24547361733471e-102	up
CNGA1	4.2359369935599e-106	-4.67976	0.001	0.02	1.26103844298278e-101	down
BUB1	4.53020314518891e-106	2.61567	0.059	0.004	1.34864147632274e-101	up
SLC7A7	6.11017115039558e-106	1.70497	0.07	0.009	1.81899795147276e-101	up
TMEM154	7.11234699900644e-106	1.14894	0.094	0.023	2.11734570160422e-101	up
RSAD2	1.28486942956003e-105	2.41109	0.071	0.01	3.82505629180021e-101	up
CCR1	1.45511281671827e-105	1.2742	0.085	0.018	4.33187085537028e-101	up
CKAP2L	1.94027431712354e-105	2.8385	0.058	0.003	5.77619664207679e-101	up
MCM2	1.94548797021454e-105	2.55187	0.061	0.005	5.79171768732867e-101	up
WDR66	3.08353139674494e-105	3.11578	0.056	0.002	9.17967296810967e-101	up
CDC16	6.0967455007062e-105	1.02039	0.081	0.015	1.81500113556024e-100	up
NCAPG	7.57591080463479e-105	2.73821	0.058	0.003	2.25534864653978e-100	up
GOT1	1.4557531942341e-104	1.20054	0.075	0.012	4.33377725923491e-100	up
TIGAR	1.55698211292753e-104	1.25827	0.073	0.011	4.63513575018526e-100	up
PROCR	1.59249310526953e-104	1.49086	0.071	0.01	4.7408519743874e-100	up
BNIPL	1.67374901986539e-104	-3.18614	0.009	0.041	4.98275083213925e-100	down
PTAFR	4.07497861819216e-104	1.50149	0.097	0.026	1.21312113463581e-99	up
PRSS8	4.33816517089437e-104	-2.83604	0.019	0.059	1.29147177137526e-99	down
FAM83B	7.84331209828033e-104	2.43868	0.061	0.005	2.33495401165805e-99	up
SPRY1	1.31155016193064e-103	-1.07133	0.143	0.229	3.90448483206751e-99	down
CIP2A	2.32894970779173e-103	1.60017	0.064	0.007	6.93328328009599e-99	up
ZNF593	2.88993666037341e-103	1.03813	0.073	0.011	8.60334143793165e-99	up
C19orf48	3.76618377649275e-103	1.07175	0.073	0.011	1.12119291026189e-98	up
DPP3	5.0155319926869e-103	2.24177	0.064	0.007	1.49312387422289e-98	up
IGFBP3	5.06697232119741e-103	3.09473	0.064	0.007	1.50843766002047e-98	up
TRAP1	6.57432101762327e-103	1.04653	0.077	0.014	1.95717536694645e-98	up
DDX56	9.07379857377294e-103	1.11047	0.075	0.013	2.7012698354122e-98	up
ABI3BP	1.09451148913616e-102	-1.35337	0.049	0.109	3.25836070315836e-98	down
TUBB2A	1.25046349311313e-102	1.26538	0.08	0.016	3.72262981899779e-98	up
MCM6	2.19747920079901e-102	1.15669	0.072	0.011	6.54189558077864e-98	up
PTGFRN	2.65767380485065e-102	1.04221	0.076	0.013	7.91189491704038e-98	up
UTP14A	2.99993280332934e-102	1.23003	0.074	0.012	8.93079995551144e-98	up
DHFR	3.03675312655583e-102	2.15731	0.06	0.005	9.04041405775672e-98	up
FAM13C	4.58834519763288e-102	-1.78631	0.039	0.093	1.36595036533531e-97	down
ANKRD22	4.99710093012117e-102	1.31518	0.078	0.015	1.48763694689707e-97	up
NMU	6.83149106561717e-102	1.745	0.069	0.01	2.03373489023423e-97	up
PFKP	8.29890171327024e-102	1.24531	0.09	0.022	2.47058304004055e-97	up
SGPL1	8.38000567985776e-102	1.35068	0.079	0.015	2.49472769089366e-97	up
CGAS	1.70951019483623e-101	1.47895	0.067	0.009	5.08921185002746e-97	up
TSFM	2.18487679853521e-101	1.00431	0.073	0.012	6.50437822923933e-97	up
CCL8	3.36445798499713e-101	3.26165	0.072	0.012	1.00159914213364e-96	up
TUBG1	5.35464789012961e-101	1.26469	0.069	0.01	1.59407867689159e-96	up
OLR1	5.92827912381919e-101	1.38566	0.081	0.017	1.76484869516097e-96	up
CHST11	6.45975998046816e-101	1.08764	0.075	0.013	1.92307054618537e-96	up
NTMT1	7.55846843645644e-101	1.20465	0.075	0.013	2.25015605353308e-96	up
TFAP2A	1.02454553948793e-100	1.4261	0.069	0.01	3.05007207105558e-96	up
ITGA3	1.16457849271842e-100	2.32902	0.059	0.005	3.46695017282274e-96	up
WDHD1	1.36618739376572e-100	2.07013	0.06	0.005	4.06713987124056e-96	up
VASP	1.77479247653784e-100	1.05157	0.089	0.022	5.28355720265315e-96	up
RAP2A	1.83330755299872e-100	1.22333	0.087	0.021	5.45775658527717e-96	up
DUSP3	2.50773447474768e-100	1.0668	0.094	0.024	7.46552553132384e-96	up
ARHGAP11A	2.75910281922868e-100	3.18481	0.055	0.003	8.21384909284378e-96	up
NOSTRIN	3.42972085982109e-100	-1.37195	0.055	0.116	1.02102789996874e-95	down
CLSPN	4.66800491266349e-100	2.98164	0.054	0.002	1.38966506249992e-95	up
CCNB2	1.40986881306028e-99	2.38576	0.058	0.004	4.19717945648045e-95	up
DUSP5	2.06416195999162e-99	-2.04056	0.049	0.106	6.14501015489507e-95	down
ACOT7	5.02502689759296e-99	1.90757	0.062	0.007	1.49595050741343e-94	up
RAB32	8.48845082917519e-99	1.23687	0.073	0.012	2.52701181184545e-94	up
KRT7	9.46283499092404e-99	-2.52472	0.015	0.052	2.81708597679809e-94	down
THY1	9.68347758735765e-99	1.80158	0.093	0.026	2.88277127775637e-94	up
ZNF812P	1.17330309231756e-98	-1.98213	0.009	0.039	3.49292330582937e-94	down
DEPP1	1.19052201593405e-98	-1.52757	0.053	0.113	3.54418404143568e-94	down
TEX30	1.69776836810386e-98	1.01071	0.072	0.012	5.05425643184518e-94	up
SERPINB13	1.96650991329092e-98	1.03869	0.112	0.037	5.85430001186708e-94	up
MAP7D1	2.38264995555589e-98	1.04751	0.079	0.016	7.09314891768988e-94	up
ITGA1	2.90253946392916e-98	1.63234	0.09	0.023	8.64085998411712e-94	up
LIFR	3.01630415193314e-98	-1.45706	0.052	0.111	8.97953746030496e-94	down
TTYH1	3.062532558362e-98	-6.65841	0	0.014	9.11715942624366e-94	down
C10orf99	4.17302381249023e-98	3.13377	0.059	0.006	1.24230918897834e-93	up
NUF2	1.4233886772765e-97	2.41577	0.057	0.004	4.23742809225214e-93	up
DIAPH3	2.3139975131662e-97	2.69227	0.055	0.004	6.88877059669579e-93	up
C15orf62	3.16867938259542e-97	-6.64837	0	0.013	9.43315852198657e-93	down
CTHRC1	3.25241619018853e-97	1.82712	0.08	0.017	9.68244299819125e-93	up
ABCB1	6.73235387203156e-97	-2.02945	0.018	0.056	2.00422174770379e-92	down
KRT16P6	8.81494784699927e-97	4.82838	0.048	0.001	2.62420997405168e-92	up
HCG22	9.85568499036679e-97	-7.20551	0	0.014	2.93403742163219e-92	down
MELK	1.47453014857966e-96	3.72982	0.051	0.002	4.38967625232164e-92	up
USB1	1.59408184779716e-96	1.48836	0.064	0.008	4.74558166089215e-92	up
TNF	1.7496073967931e-96	1.29949	0.087	0.022	5.20858122025307e-92	up
FLAD1	5.13442699176843e-96	1.35115	0.066	0.01	1.52851891544946e-91	up
GCLM	5.78445747307706e-96	1.04124	0.086	0.021	1.72203298973504e-91	up
MXD1	6.97582348732381e-96	-2.47314	0.098	0.163	2.0767026521763e-91	down
ANXA3	7.78189445489078e-96	1.26249	0.106	0.034	2.31666997922099e-91	up
TUSC3	1.5886797955214e-95	1.38195	0.066	0.01	4.72949975126721e-91	up
RAC2	7.88612207837876e-95	1.02687	0.088	0.022	2.34769854273336e-90	up
AC024597.1	1.53973674345295e-94	-6.2009	0	0.014	4.58379628525942e-90	down
TOMM40	1.58594974628848e-94	1.4978	0.063	0.009	4.7213723947008e-90	up
KDELR3	1.61925943787517e-94	1.43065	0.066	0.01	4.82053534655438e-90	up
KLF2	3.73337944567852e-94	-1.44608	0.091	0.16	1.1114270609785e-89	down
FARSA	3.8292735768102e-94	1.13961	0.07	0.012	1.1399747438164e-89	up
FBLN1	4.49791723783919e-94	-1.614	0.095	0.164	1.33902996170473e-89	down
IL4R	6.71789167820763e-94	1.49929	0.074	0.015	1.99991635260241e-89	up
TMC1	6.98558675914118e-94	-5.04458	0.001	0.015	2.07960917819633e-89	down
ODC1	1.24137612603411e-93	1.07287	0.08	0.018	3.69557672720354e-89	up
CDC6	1.31537099766502e-93	2.96038	0.052	0.003	3.91585946004876e-89	up
IGKV3-11	1.34621160273019e-93	-5.81595	0.001	0.015	4.00767194132779e-89	down
DUOXA2	1.98214357972771e-93	-6.95469	0.001	0.014	5.90084143684939e-89	down
SOWAHC	2.89392057910671e-93	1.12344	0.089	0.024	8.61520156400067e-89	up
ADAM12	2.98404062141184e-93	5.52591	0.046	0	8.88348892994305e-89	up
ZWINT	3.05774100893045e-93	1.73877	0.056	0.005	9.10289498358596e-89	up
FEN1	4.31698582147296e-93	2.26893	0.053	0.004	1.2851666790525e-88	up
IGF2BP2	5.85095262801735e-93	1.10028	0.064	0.009	1.74182859736077e-88	up
PPAT	1.62311875487745e-92	1.74917	0.057	0.006	4.83202453327016e-88	up
RBM19	1.72820342369262e-92	1.50115	0.064	0.009	5.14486159233292e-88	up
ZNF281	2.25686380170341e-92	1.05804	0.074	0.015	6.71868353767106e-88	up
MAGEA4	2.38033282734536e-92	10.6721	0.045	0	7.08625082700714e-88	up
VKORC1L1	2.81351566503092e-92	1.11403	0.068	0.012	8.37583613479706e-88	up
SLC39A4	3.00076377748452e-92	1.28527	0.059	0.007	8.93327376557142e-88	up
RNF222	4.3682569908472e-92	-10.6834	0	0.012	1.30043010617521e-87	down
COL12A1	4.38690024531106e-92	1.18168	0.103	0.033	1.3059802030291e-87	up
AZGP1	5.5107741678639e-92	-7.63296	0	0.014	1.64055746977308e-87	down
GJB6	5.95963802110753e-92	3.12723	0.052	0.003	1.77418423888371e-87	up
ADGRE2	7.03484512605318e-92	2.29245	0.056	0.006	2.09427339402603e-87	up
HAVCR2	7.70964964090836e-92	1.22761	0.075	0.016	2.29516269809842e-87	up
KIF23	8.08325449374962e-92	1.92835	0.06	0.008	2.40638486278926e-87	up
AL049555.1	8.25679250866133e-92	2.40917	0.053	0.004	2.45804712982848e-87	up
EZH2	1.06210945472452e-91	1.41269	0.064	0.01	3.1618998467149e-87	up
TYMS	1.78796635234917e-91	1.81151	0.058	0.006	5.32277583094349e-87	up
RAB11FIP1	2.64623866059702e-91	-2.02855	0.037	0.087	7.87785249259733e-87	down
MUC5B	3.29405897065066e-91	-13.653	0	0.011	9.80641355562701e-87	down
BRCA1	5.97893816886392e-91	1.93372	0.056	0.005	1.77992989287079e-86	up
CHAC1	6.33108190181632e-91	-3.72954	0.003	0.024	1.88476308217072e-86	down
SCNN1A	1.10718327922804e-90	-2.96661	0.008	0.035	3.29608462226187e-86	down
SLC7A11	1.38234846582283e-90	2.04191	0.059	0.007	4.11525138275457e-86	up
PIGU	1.4154616843396e-90	1.42879	0.059	0.007	4.213829434279e-86	up
DDX55	1.43612911070213e-90	1.08804	0.065	0.011	4.27535636256024e-86	up
BCAT1	1.60752916703734e-90	1.28271	0.061	0.008	4.78561433027016e-86	up
KLK5	2.33230775311372e-90	3.03166	0.053	0.004	6.94328018101954e-86	up
CHEK1	6.8464915007211e-90	2.49689	0.049	0.003	2.03820051976467e-85	up
SKA3	1.30618705359105e-89	3.0837	0.048	0.002	3.88851885854056e-85	up
CDCA7	3.75772971267989e-89	2.05069	0.052	0.004	1.1186761354648e-84	up
NCAPD3	4.51283545314634e-89	1.12308	0.063	0.01	1.34347111440167e-84	up
MYO1E	6.49184080151293e-89	1.00836	0.095	0.029	1.9326210066104e-84	up
SLC11A1	7.35485376634764e-89	2.06717	0.056	0.006	2.18953996624169e-84	up
CLEC5A	1.10500291723789e-88	2.70631	0.052	0.004	3.2895936846172e-84	up
ABCF2-2	1.11291467180419e-88	1.7337	0.054	0.005	3.31314697796108e-84	up
CHN1	1.38339311931817e-88	1.80679	0.063	0.01	4.11836131621021e-84	up
KNSTRN	1.45374874287255e-88	2.19632	0.051	0.004	4.32781000753158e-84	up
CCNA2	2.92518415322967e-88	2.43605	0.051	0.004	8.70827322416474e-84	up
AP001453.2	7.26034479133917e-88	2.70387	0.052	0.004	2.16140464438167e-83	up
CYP1A1	8.3625610026306e-88	-5.93299	0	0.013	2.48953441048313e-83	down
CCL15	1.06474186121759e-87	-12.2472	0	0.011	3.16973652084478e-83	down
MMP3	1.40352750345876e-87	13.3453	0.043	0	4.17830137779672e-83	up
SLC25A13	1.58137866564408e-87	1.1716	0.063	0.01	4.70776428762243e-83	up
LILRB2	1.81619593839159e-87	1.40133	0.069	0.014	5.40681530859176e-83	up
FAM92A	2.06463705918962e-87	1.09687	0.061	0.009	6.1464245252075e-83	up
DLEU2	2.60168344885529e-87	1.26396	0.061	0.009	7.7452116272422e-83	up
AC006329.1	2.631260491558e-87	3.05739	0.045	0.001	7.83326248336817e-83	up
LRRC8A	3.63831030601669e-87	1.01742	0.08	0.02	1.08312497810117e-82	up
IFIT2	3.79326288109965e-87	1.42459	0.088	0.025	1.12925435970337e-82	up
SEMA4B	4.79058617755101e-87	1.6143	0.061	0.01	1.42615750505694e-82	up
TNFRSF17	7.1271666019734e-87	-4.60006	0.003	0.022	2.12175749740748e-82	down
NTRK2	7.16017010256282e-87	1.31834	0.063	0.011	2.13158263953295e-82	up
GREM2	1.40141515368543e-86	-4.92309	0.002	0.019	4.17201291252151e-82	down
LOX	1.93166971144813e-86	1.4395	0.058	0.008	5.75058073098108e-82	up
CAPN5	2.11324661786137e-86	-2.70254	0.005	0.028	6.29113518137328e-82	down
CDC25B	2.66559611156609e-86	1.45712	0.059	0.008	7.93547962413224e-82	up
NEK6	3.19602934988235e-86	1.12531	0.058	0.008	9.51457937459974e-82	up
MMP13	8.60263007114697e-86	3.64516	0.042	0	2.56100297218045e-81	up
KCNJ15	9.87997322352919e-86	2.6586	0.049	0.003	2.94126802864464e-81	up
ANKRD26	1.1034498522069e-85	1.10787	0.066	0.013	3.28497021001994e-81	up
GDPD3	1.80458080610257e-85	-2.92068	0.004	0.024	5.37223705976734e-81	down
LOXL2	5.16025624867192e-85	1.44793	0.059	0.009	1.53620828522963e-80	up
DCBLD1	5.89875209605581e-85	1.99191	0.05	0.004	1.75605849899582e-80	up
NEFM	1.45805542966791e-84	11.1008	0.041	0	4.34063101412135e-80	up
KNTC1	2.06576713821217e-84	1.42776	0.057	0.008	6.14978877045764e-80	up
ENDOD1	3.54304764811329e-84	1.03333	0.069	0.015	1.05476528484333e-79	up
GREM1	3.84480148346082e-84	2.99645	0.05	0.004	1.14459740162629e-79	up
MIR4435-2HG	4.7016389177685e-84	1.37391	0.06	0.01	1.39967790581968e-79	up
SNCG	5.27596858816742e-84	-1.37643	0.025	0.066	1.57065584869744e-79	down
FABP5P7	5.35770994330803e-84	1.02298	0.069	0.015	1.5949902501228e-79	up
PIK3AP1	5.8370092514061e-84	1.18498	0.069	0.015	1.7376776541436e-79	up
SPC25	8.11292296633915e-84	2.87931	0.047	0.003	2.41521716707916e-79	up
NRG1	1.04928014956846e-83	1.70872	0.049	0.004	3.1237070052653e-79	up
LAMP3	1.37604312791603e-83	1.10141	0.057	0.008	4.09648039180603e-79	up
MTFR1	1.75699824161855e-83	1.18759	0.063	0.011	5.23058376529842e-79	up
KIF2C	2.64018818412091e-83	2.55724	0.047	0.003	7.85984022412795e-79	up
CASK	6.28265314851513e-83	1.11709	0.061	0.011	1.87034584231295e-78	up
EFNB1	2.02353021952475e-82	1.81321	0.053	0.006	6.02404946352517e-78	up
PHF19	2.5116674066413e-82	1.38732	0.056	0.008	7.47723386957115e-78	up
RFC3	3.70764969212412e-82	1.08545	0.06	0.01	1.10376731334535e-77	up
C1orf116	3.83309669236877e-82	-2.68817	0.026	0.067	1.14111288531818e-77	down
KIF4A	4.91105683515417e-82	3.60565	0.043	0.002	1.4620216198254e-77	up
KIF3B	5.43256925999764e-82	1.4121	0.056	0.008	1.6172758687013e-77	up
PSAT1	5.86858795811436e-82	1.5375	0.053	0.006	1.74707863513064e-77	up
TRIP10	7.77324792122856e-82	-1.90649	0.049	0.1	2.31409590614974e-77	down
ABCC1	1.7034064906836e-81	1.25409	0.065	0.013	5.07104112276509e-77	up
PRRX1	2.29170864209498e-81	1.04487	0.074	0.018	6.82241662751677e-77	up
CDCA8	2.29697804949538e-81	2.15591	0.048	0.004	6.83810365334775e-77	up
ESRP1	2.42200739660423e-81	1.02485	0.094	0.031	7.2103160196908e-77	up
SGO1	3.09921337275959e-81	2.0456	0.048	0.004	9.22635821070529e-77	up
XIST	6.23745688416235e-81	1.29413	0.119	0.048	1.85689091441513e-76	up
MCAM	6.26682355306505e-81	1.51723	0.076	0.02	1.86563337174747e-76	up
SLC38A5	6.34829604110183e-81	1.92478	0.049	0.005	1.88988773143602e-76	up
SUGCT	6.82368170713609e-81	2.70532	0.045	0.003	2.03141004421441e-76	up
LRR1	8.60647415306059e-81	1.08061	0.056	0.008	2.56214735536614e-76	up
FOXM1	1.41659020545442e-80	4.05304	0.041	0.001	4.2171890416378e-76	up
SMIM25	1.46076116132142e-80	1.69852	0.057	0.009	4.34868597725385e-76	up
TMEM251	3.04232893267779e-80	1.0054	0.062	0.012	9.05701323258179e-76	up
GCNT3	3.29721254618968e-80	-5.8917	0	0.012	9.81580175000668e-76	down
MCM8	4.82175772760875e-80	1.66706	0.05	0.005	1.43543727550912e-75	up
CLDN11	5.56983410812899e-80	-3.47964	0.003	0.022	1.65813961399e-75	down
BRI3BP	5.8360550207774e-80	1.45192	0.052	0.006	1.73739357968543e-75	up
MRPS2	7.31113078489734e-80	1.11395	0.058	0.01	2.17652363466394e-75	up
PATJ	1.60898635415115e-79	1.02783	0.077	0.021	4.78995237630797e-75	up
ORAOV1	2.33849319451041e-79	2.7553	0.044	0.003	6.96169424005748e-75	up
FAT2	3.14968878824034e-79	2.15157	0.051	0.006	9.37662352259151e-75	up
OASL	3.7166860816398e-79	2.27628	0.05	0.005	1.10645744650417e-74	up
COL5A3	3.86533873660517e-79	4.13507	0.041	0.001	1.15071134188736e-74	up
LILRB4	5.27098104018552e-79	1.25064	0.063	0.012	1.56917105566323e-74	up
KRT13	5.94496098408604e-79	-2.09611	0.221	0.285	1.76981488496241e-74	down
MPZL3	8.21964203975802e-79	-2.21596	0.012	0.042	2.44698743523596e-74	down
PDLIM7	1.13032592014895e-78	1.00002	0.059	0.01	3.36498026428342e-74	up
ST5	1.48386094783031e-78	1.09777	0.054	0.008	4.41745404169085e-74	up
MSANTD3	1.54012506512961e-78	1.37732	0.05	0.006	4.58495231889085e-74	up
HOPX	3.30604672710419e-78	-3.33788	0.082	0.136	9.84210110658919e-74	down
SMYD2	4.66372755801535e-78	1.37856	0.051	0.006	1.38839169402117e-73	up
DEPDC1	1.12452699475912e-77	2.92461	0.043	0.003	3.3477168633979e-73	up
RACGAP1	1.73529305107049e-77	1.00724	0.056	0.009	5.16596741303685e-73	up
ACP2	1.79592900017979e-77	1.39676	0.055	0.009	5.34648063353525e-73	up
COA7	5.40967361245313e-77	1.11406	0.055	0.009	1.6104598344273e-72	up
GK	6.62388142397992e-77	1.40217	0.054	0.008	1.97192949991882e-72	up
PTK6	7.13965867282802e-77	-2.66807	0.015	0.047	2.1254763869009e-72	down
LINC01133	7.89625571441007e-77	1.30212	0.054	0.008	2.35071532617988e-72	up
C6orf132	9.81214760831604e-77	-2.71398	0.047	0.094	2.92107634299569e-72	down
SLC15A3	1.36077488427419e-76	1.30115	0.055	0.009	4.05102683048426e-72	up
COL14A1	3.20568195863159e-76	-1.35413	0.059	0.113	9.54331519084623e-72	down
KIF18A	5.05145083262877e-76	1.88924	0.045	0.004	1.50381691287358e-71	up
ABLIM3	5.6872130254365e-76	-1.42336	0.015	0.046	1.69308331767245e-71	down
GJB5	6.91983277536431e-76	1.97568	0.048	0.006	2.06003421722596e-71	up
MARCKSL1	2.28526398995499e-75	1.05287	0.066	0.015	6.803230898096e-71	up
BNC1	2.47392953727698e-75	2.6961	0.042	0.002	7.36488823247356e-71	up
NOC2L	2.60052655324906e-75	1.26662	0.055	0.009	7.74176754902246e-71	up
CCDC18	2.79541440117144e-75	1.89709	0.047	0.005	8.32194867228738e-71	up
ELF3	3.19624280310548e-75	-2.53209	0.062	0.113	9.51521482484503e-71	down
MPHOSPH9	4.00586383867573e-75	1.11964	0.056	0.01	1.19254566477377e-70	up
KIF14	5.03205445500002e-75	2.41649	0.043	0.003	1.49804261125351e-70	up
POLQ	5.60276372925447e-75	3.61364	0.041	0.002	1.66794276219905e-70	up
NUP88	5.97909651191053e-75	1.00058	0.059	0.011	1.77997703159576e-70	up
SLC16A3	7.65249811697415e-75	1.11439	0.086	0.029	2.27814868942321e-70	up
PARPBP	7.67797917026538e-75	1.82283	0.046	0.004	2.285734398988e-70	up
IGKV4-1	7.77638484239674e-75	-3.61933	0.006	0.027	2.31502976758151e-70	down
LPCAT1	7.9914715575004e-75	1.43866	0.052	0.008	2.37906108266787e-70	up
ORC6	1.50736211038443e-74	2.28497	0.044	0.004	4.48741700261446e-70	up
KRTCAP3	2.66507723048244e-74	1.39307	0.05	0.007	7.93393491514622e-70	up
CTPS1	3.0630099201487e-74	1.53379	0.046	0.005	9.11858053228268e-70	up
LPIN1	3.33216919154101e-74	-1.82551	0.033	0.075	9.91986768321759e-70	down
PRMT3	3.99739153684902e-74	1.2869	0.051	0.007	1.19002346051995e-69	up
SMARCA1	8.40259522687301e-74	1.01417	0.06	0.012	2.50145259904009e-69	up
GUCY1B1	9.26176298961404e-74	1.69709	0.054	0.009	2.7572268420081e-69	up
EEF1AKMT4	1.27443603865328e-73	1.8708	0.042	0.003	3.79399608707081e-69	up
SLC52A2	1.32853166752067e-73	1.79121	0.046	0.005	3.95503877420902e-69	up
ENOSF1	2.17532863199508e-73	1.06165	0.055	0.01	6.47595333744934e-69	up
INO80	3.36770582740249e-73	1.05456	0.059	0.012	1.00256602481772e-68	up
COL10A1	3.87970959557309e-73	11.4602	0.036	0	1.15498954660211e-68	up
SULF1	4.80938515346783e-73	1.37031	0.094	0.035	1.43175396018737e-68	up
SUCNR1	9.51812549844621e-73	3.6186	0.039	0.001	2.83354596088744e-68	up
TRIP13	1.68102973053908e-72	3.93692	0.037	0.001	5.00442550781484e-68	up
GTSE1	1.96291114333613e-72	2.60311	0.04	0.002	5.84358647371165e-68	up
POP1	2.2270497803701e-72	2.03737	0.043	0.004	6.62992719616179e-68	up
SACS	5.09241952875578e-72	1.23447	0.049	0.007	1.5160132937106e-67	up
SASS6	6.75741556998152e-72	1.26789	0.048	0.006	2.0116826151835e-67	up
SLC27A6	7.18648878361261e-72	-5.04237	0.001	0.014	2.13941771088148e-67	down
LINC02147	7.83796928312211e-72	-4.19363	0.001	0.012	2.33336345558545e-67	down
AGO2	1.03062838519858e-71	1.0692	0.057	0.012	3.06818070273618e-67	up
SMIM22	1.18156940276622e-71	-4.75662	0.001	0.014	3.51753211203504e-67	down
CDCA2	1.83152886195986e-71	2.4932	0.04	0.003	5.45246142205449e-67	up
UBL4A	1.87707208074176e-71	1.61212	0.046	0.005	5.58804358436823e-67	up
MAPK13	3.52425357652941e-71	1.24168	0.066	0.017	1.04917028973281e-66	up
GPM6B	4.49857463852426e-71	3.15538	0.04	0.002	1.33922566988867e-66	up
BLM	5.4761594945139e-71	1.77385	0.044	0.005	1.63025268151679e-66	up
SLC39A14	6.55666037943497e-71	1.21415	0.05	0.008	1.95191779495779e-66	up
AGFG2	7.46216740463879e-71	-2.21684	0.007	0.03	2.22148723636097e-66	down
KIF21A	1.34788991754109e-70	1.6402	0.054	0.01	4.01266828451983e-66	up
SAAL1	1.77035385194032e-70	1.35888	0.046	0.006	5.27034341722635e-66	up
TLR1	2.85188283119698e-70	1.14245	0.06	0.013	8.49005518847341e-66	up
AC008397.1	3.62967493784959e-70	-4.59851	0.001	0.014	1.08055422899782e-65	down
AP000866.2	3.78556571820087e-70	-2.77041	0.002	0.016	1.1269629143084e-65	down
LSR	3.92748689627472e-70	1.31216	0.057	0.012	1.16921284902098e-65	up
COL27A1	4.71983384695549e-70	1.73426	0.041	0.003	1.40509453623865e-65	up
KIF20A	5.35215819994079e-70	2.63116	0.039	0.002	1.59333749612237e-65	up
CCNE2	5.69806903086708e-70	1.22622	0.047	0.007	1.69631515048913e-65	up
ELAC2	6.79066097991587e-70	1.04637	0.05	0.008	2.02157977372096e-65	up
POM121C	7.1774254367029e-70	1.05426	0.053	0.01	2.13671955250645e-65	up
AC022075.1	7.87162734550917e-70	2.69024	0.04	0.003	2.34338346075808e-65	up
HRAS	1.17469426599535e-69	1.25602	0.047	0.006	3.49706482986817e-65	up
AC244153.1	1.43158124132823e-69	1.81611	0.043	0.005	4.26181735543415e-65	up
MCM10	1.44476293115275e-69	4.50474	0.036	0.001	4.30105924604173e-65	up
HJURP	1.73709133898357e-69	3.06661	0.038	0.002	5.17132091615409e-65	up
E2F3	1.87801844496792e-69	1.00528	0.052	0.009	5.59086091066949e-65	up
RABL6	2.3966223964735e-69	1.24911	0.057	0.012	7.13474487430162e-65	up
RHNO1	2.59684570537574e-69	1.21958	0.05	0.008	7.73080966490358e-65	up
LY6K	3.87784852422013e-69	1.49407	0.062	0.015	1.15443550566033e-64	up
MND1	4.76808843592008e-69	2.73678	0.038	0.002	1.41945992737341e-64	up
COL5A2	4.90071907500992e-69	1.12506	0.105	0.044	1.45894406863045e-64	up
ETV5	5.8297125854844e-69	1.06466	0.054	0.01	1.73550543669871e-64	up
ITGAX	8.06727881457755e-69	1.29939	0.054	0.011	2.40162890309974e-64	up
TXLNGY	8.3511582725714e-69	2.4687	0.04	0.003	2.48613981774451e-64	up
VARS	1.88061392769553e-68	1.22196	0.047	0.007	5.59858766274959e-64	up
PYCR1	2.48731866922415e-68	1.44815	0.043	0.004	7.40474767828028e-64	up
POLR3G	2.79129676990946e-68	2.13042	0.039	0.002	8.30969048402046e-64	up
RANGAP1	2.88014281852931e-68	1.08294	0.05	0.009	8.57418517076177e-64	up
FOXE1	3.62419627475254e-68	4.93853	0.035	0.001	1.07892323099383e-63	up
LRRC47	4.57878506210893e-68	1.16486	0.051	0.009	1.36310431298983e-63	up
FBXO45	4.84084268502476e-68	2.07476	0.04	0.003	1.44111886733187e-63	up
FBXO5	5.29941366639521e-68	1.34006	0.046	0.006	1.57763544848585e-63	up
SSX2IP	5.52274668905576e-68	1.03985	0.048	0.007	1.6441216893319e-63	up
LIPH	6.75780636231973e-68	-3.17735	0.003	0.02	2.01179895406258e-63	down
ANPEP	7.65157485175814e-68	1.19949	0.05	0.009	2.2778738333684e-63	up
CEP78	7.73032053821956e-68	1.14765	0.049	0.008	2.30131642422796e-63	up
PARP12	8.79770503778449e-68	1.43423	0.048	0.007	2.61907678974844e-63	up
GSTZ1	8.96810865548011e-68	1.50421	0.044	0.005	2.66980594673643e-63	up
PGM2L1	9.74879975311799e-68	1.75754	0.043	0.005	2.90221768650323e-63	up
SGPP1	1.0456076329131e-67	1.06494	0.051	0.009	3.11277392318229e-63	up
RAB7B	1.7542073766445e-67	1.16949	0.047	0.007	5.22227536027069e-63	up
LINC00958	1.77174154649097e-67	1.35454	0.05	0.009	5.27447458390362e-63	up
ATP6V1C2	1.97075034976605e-67	-2.89517	0.003	0.018	5.86692379125353e-63	down
OPN3	2.22518000161154e-67	1.12327	0.048	0.008	6.62436086479756e-63	up
CLDN5	2.69039107301163e-67	-1.84596	0.023	0.058	8.00929422435563e-63	down
GPR180	3.0667750440215e-67	1.11516	0.046	0.007	9.12978930605199e-63	up
ABL2	3.86449970390838e-67	1.16679	0.049	0.008	1.15046156185353e-62	up
MYO19	5.86669746122117e-67	1.21289	0.047	0.007	1.74651583420554e-62	up
AP002884.1	8.65511478145444e-67	1.83732	0.039	0.003	2.57662767043899e-62	up
CXCL10	1.92632225828191e-66	1.10414	0.07	0.021	5.73466136290525e-62	up
ADAMTS2	2.39961559422887e-66	1.91348	0.041	0.004	7.14365562401935e-62	up
GEN1	3.60554371355853e-66	1.7228	0.04	0.004	1.07337036352637e-61	up
GAL3ST4	4.14036851573099e-66	1.97281	0.041	0.004	1.23258770713312e-61	up
WDR34	4.63979040255569e-66	1.53984	0.049	0.009	1.38126560284083e-61	up
IMPDH1	4.68813844438053e-66	1.2809	0.043	0.005	1.39565881489209e-61	up
APOE	1.07350825368725e-65	1.21287	0.056	0.012	3.19583407122694e-61	up
TRIM27	1.19425862395937e-65	1.0231	0.05	0.009	3.55530792352705e-61	up
MTATP6P3	1.24562727439562e-65	9.76268	0.032	0	3.70823239587576e-61	up
LIMK2	3.02317484176214e-65	1.1107	0.05	0.01	8.99999150392589e-61	up
RXYLT1	3.02395995129656e-65	1.03545	0.048	0.008	9.00232877500986e-61	up
ADAMTS12	4.20699064704035e-65	2.86292	0.035	0.002	1.25242111562391e-60	up
POM121	4.35563743974142e-65	1.1146	0.049	0.009	1.29667326581102e-60	up
CNTNAP2	4.37349125321468e-65	4.05748	0.033	0.001	1.30198834608201e-60	up
MFSD12	4.93568021269259e-65	1.33208	0.046	0.007	1.46935199931858e-60	up
COL11A1	5.29471871418003e-65	11.1468	0.032	0	1.5762377612114e-60	up
SGTB	5.51732390135939e-65	1.20143	0.048	0.008	1.64250732543469e-60	up
GPR84	6.61822300765397e-65	2.73221	0.037	0.002	1.97024498937859e-60	up
GPR137B	7.0341069381551e-65	1.38938	0.048	0.008	2.09405363548877e-60	up
NCAPH	7.13861431509866e-65	2.2892	0.037	0.003	2.12516548160487e-60	up
RPL39L	7.82141710510359e-65	1.2054	0.041	0.005	2.32843587218934e-60	up
NXT2	8.00414545793365e-65	1.02923	0.047	0.008	2.38283410282685e-60	up
FKBP10	1.21541985714166e-64	1.05521	0.05	0.009	3.61830491471072e-60	up
RNF223	1.31249068708025e-64	-3.99494	0.001	0.013	3.90728477543791e-60	down
RRS1	1.42679526556865e-64	1.50342	0.043	0.006	4.24756950559786e-60	up
ENC1	1.46760071884661e-64	1.95789	0.04	0.004	4.36904734000637e-60	up
F2RL1	2.61099220181607e-64	2.68739	0.036	0.002	7.77292378480643e-60	up
GSDME	2.63661397071703e-64	2.14279	0.037	0.003	7.84919979082458e-60	up
SH2D1B	2.74034233750393e-64	-3.14526	0.001	0.011	8.1579991387492e-60	down
LTB4R	2.79886928441027e-64	2.67268	0.039	0.004	8.33223385968936e-60	up
PLEKHO2	3.04247211684265e-64	1.39808	0.048	0.009	9.05743949184057e-60	up
AURKB	4.12426485085795e-64	2.80511	0.035	0.002	1.22779364610041e-59	up
BRIP1	4.59757414913369e-64	2.77948	0.034	0.001	1.3686978241971e-59	up
TLDC1	5.49764385557824e-64	1.89583	0.041	0.005	1.63664857580564e-59	up
XRCC2	6.82743712616156e-64	4.29998	0.032	0.001	2.0325280324583e-59	up
NPNT	7.20652606590014e-64	1.85832	0.039	0.004	2.14538280981847e-59	up
ANKRD36	1.0113104427337e-63	1.00261	0.057	0.014	3.01067118801822e-59	up
CHPF	1.0655605041855e-63	1.32327	0.042	0.005	3.17217362096023e-59	up
BAK1	1.10109448203134e-63	1.36336	0.046	0.007	3.27795827300731e-59	up
GINS1	1.30099949439977e-63	2.39222	0.035	0.002	3.87307549482811e-59	up
PKP3	1.38591119711691e-63	1.09854	0.065	0.019	4.12585763381703e-59	up
TACR1	1.65177363383202e-63	-3.40476	0.001	0.014	4.91733010791793e-59	down
SEPT8	1.85619811418601e-63	1.18471	0.05	0.01	5.52590178593175e-59	up
TROAP	2.07183723825399e-63	1.96614	0.037	0.003	6.16785945828214e-59	up
UCK2	2.43537071259727e-63	1.05932	0.045	0.007	7.25009861140207e-59	up
EGFL6	2.51173875581397e-63	3.84298	0.035	0.002	7.4774462760582e-59	up
WDR72	4.25165260053855e-63	2.75106	0.034	0.002	1.26571697918033e-58	up
NEFL	4.546597815814e-63	3.48823	0.035	0.002	1.35352216976783e-58	up
GJB3	4.94187326104997e-63	2.27019	0.037	0.003	1.47119566981458e-58	up
KIF15	5.5287138260529e-63	2.29796	0.037	0.003	1.64589810601595e-58	up
SPAG5	7.96846703624009e-63	1.73527	0.038	0.003	2.37221263668867e-58	up
CDCA3	8.31826116629274e-63	2.64288	0.035	0.002	2.47634634920535e-58	up
TDP1	9.06683628949837e-63	1.11053	0.044	0.007	2.69919716338367e-58	up
AL357033.4	1.74150269400295e-62	-2.62192	0.001	0.012	5.18445352004678e-58	down
USP5	2.60725536985005e-62	1.02698	0.047	0.008	7.76179923604359e-58	up
F12	2.68304657124866e-62	1.82265	0.039	0.004	7.98742964260727e-58	up
CHI3L1	3.02596276805765e-62	1.27031	0.037	0.003	9.00829116050761e-58	up
METTL1	3.11323220673915e-62	1.01814	0.044	0.007	9.26809227946246e-58	up
BMP1	3.20013615414857e-62	1.00574	0.046	0.008	9.5268053309003e-58	up
FTH1P8	4.98723315273783e-62	-2.12066	0.006	0.026	1.48469930957005e-57	down
RCN3	5.88247770158353e-62	1.07284	0.047	0.008	1.75121361176142e-57	up
COL1A1	6.32767080523483e-62	1.93777	0.179	0.103	1.88374759871841e-57	up
ZNF385D	6.34645256594414e-62	-1.54934	0.031	0.068	1.88933892888157e-57	down
SAPCD2	8.44767277406374e-62	3.58537	0.032	0.001	2.51487218483878e-57	up
GUCY1A1	9.12021060076722e-62	1.34805	0.058	0.015	2.7150866958484e-57	up
ELP6	9.84883133544089e-62	1.18545	0.044	0.007	2.93199708856075e-57	up
FANCD2	1.27361326979334e-61	1.41399	0.043	0.006	3.79154670417476e-57	up
NMB	1.45231523364974e-61	1.49658	0.038	0.004	4.32354245057527e-57	up
PLXNA1	1.55548580386195e-61	2.08349	0.037	0.003	4.63068123809702e-57	up
LRP12	1.65814835337577e-61	1.14674	0.041	0.005	4.93630764799967e-57	up
TNS4	1.77521266110977e-61	1.15378	0.042	0.006	5.28480809212379e-57	up
RGS19	1.78711379177628e-61	1.14785	0.048	0.009	5.32023775811798e-57	up
ANKRD20A5P	1.98015262008784e-61	-5.67049	0	0.01	5.8949143500015e-57	down
GRHL2	2.01487608745459e-61	1.29206	0.046	0.008	5.99828611235232e-57	up
IL6	2.27321693102094e-61	1.53739	0.057	0.015	6.76736680364933e-57	up
DYRK2	2.68816905507545e-61	1.13714	0.046	0.008	8.00267927695962e-57	up
IFRD2	3.86546622107051e-61	1.09969	0.047	0.009	1.15074929401269e-56	up
CGNL1	4.04209850082244e-61	-2.81695	0.005	0.022	1.20333272369484e-56	down
GALNT6	4.5225838778472e-61	1.64152	0.042	0.006	1.34637322043511e-56	up
FGFR3	4.63371365575208e-61	1.65759	0.042	0.006	1.37945655531739e-56	up
NPC1	5.61362804496239e-61	1.06141	0.075	0.026	1.6711770689853e-56	up
ANKRD36B	5.97648796881262e-61	1.21938	0.051	0.011	1.77920046831552e-56	up
POLR1A	6.81315251088106e-61	1.2737	0.042	0.006	2.02827550248929e-56	up
CMBL	6.81965253886887e-61	1.16925	0.041	0.006	2.03021056082126e-56	up
KIFC1	7.47017791751697e-61	1.90182	0.036	0.003	2.2238719660448e-56	up
LINC01094	8.99265676734e-61	2.16636	0.035	0.003	2.67711391963712e-56	up
GLMN	1.00903817091012e-60	1.54274	0.039	0.005	3.00390663479942e-56	up
TNNT1	1.11643989989522e-60	2.91109	0.034	0.002	3.32364158198806e-56	up
BCL11B	2.0408241140819e-60	1.30974	0.043	0.007	6.07553338762183e-56	up
COQ3	2.39685131312564e-60	1.14951	0.039	0.004	7.13542635917504e-56	up
XPO5	2.60483997493284e-60	1.11342	0.041	0.006	7.75460860537507e-56	up
MT-TL1	2.60561348678924e-60	-2.34903	0.131	0.182	7.75691135017156e-56	down
RPGRIP1L	3.54726585461307e-60	1.06798	0.04	0.005	1.05602104491831e-55	up
CEP83	3.98523291417888e-60	1.15225	0.046	0.008	1.18640383855105e-55	up
PANX1	4.03852070780589e-60	1.47596	0.039	0.005	1.20226761471381e-55	up
CD3EAP	8.034238233241e-60	1.55585	0.037	0.004	2.39179272203585e-55	up
SLC16A10	8.60512810936722e-60	3.38293	0.032	0.001	2.56174663815862e-55	up
POLR3H	1.14137938884266e-59	1.0059	0.041	0.006	3.39788644058459e-55	up
TRIM25	1.19794592959797e-59	1.10416	0.051	0.012	3.56628503241315e-55	up
ELF3-AS1	1.28132654473226e-59	-4.24822	0.001	0.012	3.81450912366794e-55	down
CHUK	1.45626564069878e-59	1.11274	0.046	0.009	4.33530281236027e-55	up
EMC8	1.5055263781336e-59	1.10921	0.044	0.008	4.48195202770373e-55	up
NSG1	1.97484250832409e-59	1.23252	0.04	0.005	5.87910614728081e-55	up
SIGLEC12	2.26304429885555e-59	2.2975	0.034	0.002	6.73708287769296e-55	up
GIMAP7	2.49851239434805e-59	-1.12876	0.128	0.185	7.43807139797414e-55	down
MT-TF	2.71463859382632e-59	-2.18324	0.019	0.048	8.08147909382095e-55	down
ABCC3	4.18881368533067e-59	1.76703	0.036	0.003	1.24700983412294e-54	up
E2F7	6.67745913933165e-59	2.63388	0.032	0.001	1.98787958577903e-54	up
CDCA5	6.81685280928908e-59	3.44685	0.031	0.001	2.02937708132536e-54	up
LILRB3	1.06909210089e-58	1.45068	0.041	0.006	3.18268718434952e-54	up
PRKX	1.15124678712815e-58	1.10254	0.05	0.011	3.4272616852805e-54	up
IGLV2-11	1.18111786939745e-58	-3.57096	0.001	0.011	3.5161878971962e-54	down
MIS18A	1.78931160868741e-58	1.06915	0.041	0.006	5.32678065906243e-54	up
DNAJC11	2.01490869549383e-58	1.15812	0.041	0.006	5.99838318648512e-54	up
IGKV3-20	2.89207716080302e-58	-3.68996	0.002	0.014	8.6097137077106e-54	down
TGM1	3.55708353473097e-58	1.43147	0.047	0.01	1.05894376828941e-53	up
NOM1	4.01883396767696e-58	1.28633	0.04	0.006	1.19640687217743e-53	up
FTH1P20	8.36611727622666e-58	-2.26198	0.006	0.023	2.49059311313268e-53	down
VDR	1.59921817633637e-57	1.16004	0.043	0.008	4.76087251095339e-53	up
RUNX3	1.7165934547789e-57	1.12367	0.047	0.01	5.11029871487677e-53	up
HIST1H2BH	1.79624397748225e-57	1.64664	0.042	0.007	5.34741832096466e-53	up
TRIM37	2.06922876934893e-57	1.01779	0.043	0.008	6.16009404635175e-53	up
TSPAN7	2.10571782990046e-57	-1.38448	0.074	0.123	6.26872197961368e-53	down
TRIM7	2.51057795837768e-57	1.72152	0.036	0.004	7.47399058209036e-53	up
DUS1L	2.83711815304574e-57	1.20979	0.042	0.007	8.44610074161717e-53	up
CD79A	3.48416912592005e-57	-3.12689	0.008	0.028	1.0372371487864e-52	down
POSTN	3.87236969445551e-57	1.91406	0.175	0.108	1.1528044580394e-52	up
BTBD6	8.88833651489606e-57	1.41705	0.041	0.007	2.64605778048456e-52	up
SELP	1.13221791409584e-56	-1.54729	0.018	0.046	3.37061273026333e-52	down
HIST1H2AG	1.20671544256102e-56	1.82354	0.036	0.004	3.59239187250417e-52	up
RAD18	1.28799926642129e-56	1.23961	0.039	0.006	3.83437381613619e-52	up
EPHX3	1.50008200534827e-56	-2.83595	0.007	0.025	4.46574412992181e-52	down
PDGFA	1.8275539289916e-56	1.86999	0.038	0.005	5.440628046608e-52	up
HK2	1.85904809431545e-56	1.7358	0.041	0.007	5.53438617677709e-52	up
GAS2L3	2.15604284860009e-56	1.34138	0.04	0.006	6.41853956028248e-52	up
IGLL5	2.68225255963447e-56	-5.82788	0.001	0.012	7.98506587003181e-52	down
ODF2	3.22148655827954e-56	1.26693	0.041	0.007	9.59036548399819e-52	up
TPRG1	4.58706950184487e-56	-2.05989	0.021	0.051	1.36557059069922e-51	down
CENPP	4.58738697511332e-56	1.11407	0.038	0.005	1.36566510249124e-51	up
NCLN	5.47895405584788e-56	1.62204	0.037	0.005	1.63108462242591e-51	up
IL2RA	8.4205515665382e-56	1.41641	0.048	0.011	2.50679820135842e-51	up
SLC25A23	9.87539261147152e-56	-2.12407	0.01	0.032	2.93990438043507e-51	down
TACC3	1.10330629666846e-55	1.4224	0.036	0.004	3.284542845182e-51	up
SHCBP1	1.19335506276094e-55	2.07538	0.032	0.002	3.55261802183932e-51	up
RUNDC3B	1.36706738493302e-55	-2.25099	0.009	0.031	4.0697596049456e-51	down
MMP11	1.6254323389759e-55	6.24466	0.028	0.001	4.83891207313125e-51	up
PJA1	1.72360580635537e-55	1.18664	0.043	0.008	5.13117448551993e-51	up
AL355512.1	2.28772019936595e-55	-3.70028	0.002	0.013	6.81054303351243e-51	down
AJUBA	2.45580375435163e-55	2.3404	0.033	0.003	7.3109277767048e-51	up
SLC43A2	3.7210740712969e-55	1.33679	0.041	0.007	1.10776375102509e-50	up
KLK13	3.99042029932144e-55	-2.46222	0.019	0.047	1.18794812310799e-50	down
ARHGAP23	4.00867501095301e-55	1.03746	0.045	0.009	1.19338255076071e-50	up
TIMELESS	5.35565712556698e-55	1.82752	0.035	0.004	1.59437912628129e-50	up
SLC39A11	5.93793285734267e-55	1.52147	0.039	0.006	1.76772261163091e-50	up
JAM2	8.93755983588069e-55	-1.22166	0.038	0.076	2.66071156314168e-50	down
TMEM51	1.13644666711396e-54	1.24764	0.042	0.008	3.38320172799826e-50	up
HIST1H1A	1.18121167551041e-54	2.01487	0.033	0.003	3.51646715799449e-50	up
ATF5	1.29672354154044e-54	1.00152	0.045	0.009	3.86034598316589e-50	up
NSUN5	1.32169175807485e-54	1.22724	0.038	0.006	3.93467636378884e-50	up
PSMC3IP	1.66877745867455e-54	1.80527	0.033	0.003	4.96795049447414e-50	up
AL355338.1	2.46721828269065e-54	1.33854	0.034	0.004	7.34490882757006e-50	up
TSPAN6	2.65372415246157e-54	-2.18694	0.065	0.108	7.9001368018781e-50	down
DHX33	2.67163327134669e-54	1.42181	0.038	0.006	7.95345224879909e-50	up
AC004816.1	2.74516764022076e-54	-2.75814	0.012	0.035	8.17236406493721e-50	down
IGFL2-AS1	3.12581349724392e-54	3.08845	0.03	0.002	9.30554678129514e-50	up
SPHK1	3.65949100049809e-54	1.27385	0.043	0.009	1.08943047084828e-49	up
PRC1	1.65186533645698e-53	1.56975	0.036	0.005	4.91760310663243e-49	up
SRD5A1	1.80043723294152e-53	1.21375	0.04	0.007	5.35990164246691e-49	up
CMPK2	2.26796017254241e-53	1.86426	0.035	0.005	6.75171743365875e-49	up
TRIM21	3.27956914862427e-53	1.1649	0.039	0.007	9.76327735545445e-49	up
MUC4	3.43855891622669e-53	-3.11749	0.005	0.021	1.02365898936068e-48	down
FAM57A	3.55779905260096e-53	1.80422	0.033	0.003	1.05915677795931e-48	up
DUSP7	3.80197938096628e-53	1.03852	0.04	0.007	1.13184926171366e-48	up
HSPB8	4.14296717463155e-53	-1.97941	0.041	0.078	1.23336132788781e-48	down
CELSR1	4.24132773150926e-53	1.62435	0.038	0.006	1.26264326567031e-48	up
BDKRB2	5.2368655334287e-53	1.54627	0.039	0.007	1.55901486930173e-48	up
TRAF3	5.46222324219817e-53	1.0588	0.042	0.009	1.6261038592024e-48	up
ADAMTS4	7.04064714620458e-53	2.28882	0.03	0.002	2.0960006554251e-48	up
BICDL2	9.50457855764477e-53	-2.94651	0.004	0.019	2.82951303661085e-48	down
IQCD	9.74293486230174e-53	-2.75079	0.003	0.017	2.90047170850723e-48	down
PELP1	1.12878038000825e-52	1.59088	0.034	0.004	3.36037919128457e-48	up
P3H4	1.15795575683646e-52	1.0331	0.035	0.004	3.44723428810215e-48	up
UNC5B	1.34884946161238e-52	1.49045	0.037	0.006	4.01552484722006e-48	up
GPRC5A	1.58248810939777e-52	-2.12759	0.032	0.066	4.71106710167715e-48	down
GAL	2.22139033016188e-52	9.73593	0.025	0	6.61307901289191e-48	up
ASF1B	2.48730714430839e-52	3.15247	0.028	0.001	7.40471336860607e-48	up
SCNN1B	2.99823236041208e-52	-3.15754	0.004	0.02	8.92573773694678e-48	down
FTH1P10	3.05467566170594e-52	-1.95232	0.015	0.04	9.09376944489859e-48	down
DARS2	3.75724693023809e-52	1.12616	0.036	0.005	1.11853241113188e-47	up
PPP1R14C	4.47502736569302e-52	2.77855	0.032	0.003	1.33221564676681e-47	up
FANCM	4.68574757155597e-52	1.11338	0.036	0.005	1.39494705205221e-47	up
SPINT1-AS1	6.60121849839804e-52	-2.42078	0.028	0.06	1.9651827469731e-47	down
HOMER1	7.07408360250595e-52	2.68896	0.029	0.002	2.10595468846602e-47	up
AQP9	7.16523490414189e-52	3.32292	0.028	0.001	2.13309043096304e-47	up
CXCL5	1.45920547486611e-51	6.48307	0.026	0.001	4.3440546986764e-47	up
HAS3	2.09404576986841e-51	3.41573	0.028	0.001	6.23397425689827e-47	up
LINC02345	3.00780686236498e-51	10.0739	0.025	0	8.95424102926054e-47	up
GSTO2	3.41247744081971e-51	1.16817	0.038	0.006	1.01589453413203e-46	up
DTL	4.52247957301476e-51	1.7842	0.032	0.003	1.3463421688865e-46	up
TTC22	4.6422061698784e-51	-2.47544	0.013	0.036	1.3819847767728e-46	down
INTS7	5.37774742188672e-51	1.35007	0.033	0.004	1.60095540749568e-46	up
IGSF3	7.84231366476903e-51	1.55456	0.036	0.006	2.33465677800174e-46	up
GOLGA8B	1.61422234968635e-50	1.07725	0.038	0.007	4.80553993501626e-46	up
RABGGTA	1.65259623892781e-50	1.28085	0.037	0.006	4.9197790032881e-46	up
GINS4	1.80952551010749e-50	2.13802	0.027	0.001	5.38695744359e-46	up
ULBP2	2.33956551104591e-50	3.26378	0.027	0.001	6.96488652638368e-46	up
NETO2	2.43033079916219e-50	1.19534	0.034	0.005	7.23509478910585e-46	up
FAM110C	2.43866279160657e-50	1.25953	0.039	0.007	7.25989913061275e-46	up
MAPKAPK3	2.54355529330651e-50	1.05623	0.044	0.01	7.57216410817348e-46	up
FAM83H	2.76656576916817e-50	1.45083	0.041	0.009	8.23606629481365e-46	up
ABLIM1	2.82642176404342e-50	-1.4287	0.114	0.162	8.41425759155726e-46	down
FANCB	2.84849983488205e-50	1.86921	0.029	0.002	8.47998400844387e-46	up
ZDHHC16	5.07697326498725e-50	1.23078	0.033	0.004	1.5114149409867e-45	up
POLG	5.64833415581024e-50	1.09711	0.039	0.008	1.68150907818471e-45	up
ZBED1	5.7318121525339e-50	1.09508	0.043	0.01	1.70636047780934e-45	up
FHL3	7.80408741810642e-50	1.35382	0.032	0.004	2.32327682437028e-45	up
NEB	8.91678783481958e-50	3.18452	0.026	0.001	2.65452773842579e-45	up
RCC1	9.13923177495953e-50	1.01441	0.048	0.013	2.72074929940545e-45	up
TRIM16L	9.74600237403844e-50	1.96398	0.038	0.007	2.90138490675124e-45	up
IGKV1-5	9.94267687020149e-50	-3.41495	0.002	0.013	2.95993490425898e-45	down
ITPKC	1.13055940645937e-49	-1.75241	0.02	0.047	3.36567535302956e-45	down
SLC2A6	1.17382450960317e-49	2.05739	0.032	0.004	3.49447556508863e-45	up
ST14	1.2745919722466e-49	1.07006	0.059	0.02	3.79446030137813e-45	up
PLK4	1.39354558878883e-49	1.63981	0.029	0.002	4.14858521782434e-45	up
DERL3	1.50183707197782e-49	-2.18599	0.018	0.043	4.47096896327797e-45	down
MYRIP	1.53623999837052e-49	-2.52835	0.003	0.016	4.57338647514904e-45	down
CENPB	2.07196676284202e-49	1.03009	0.04	0.008	6.16824505298069e-45	up
TP53RK	2.18163568226201e-49	1.08255	0.037	0.007	6.49472942609401e-45	up
MUC20	2.33268877117092e-49	-3.44407	0.001	0.012	6.94441447177583e-45	down
PLK1	2.39489123709964e-49	2.17449	0.028	0.002	7.12959121284562e-45	up
ARRDC4	3.29323549909469e-49	1.28775	0.035	0.006	9.80396208080489e-45	up
CHAC2	4.36843425066415e-49	1.71488	0.029	0.003	1.30048287642272e-44	up
TFIP11	4.99924891526092e-49	1.02882	0.041	0.009	1.48827640207318e-44	up
PCLO	5.06941704325743e-49	3.89931	0.026	0.001	1.50916545377774e-44	up
ADORA2B	6.51585522610219e-49	1.72652	0.032	0.004	1.93977010081062e-44	up
VAC14	6.63992438551623e-49	1.10246	0.035	0.006	1.97670548956818e-44	up
RFWD3	6.77299529136854e-49	1.00182	0.037	0.007	2.01632069824041e-44	up
MAP1LC3A	7.3805470993842e-49	-1.72517	0.021	0.049	2.19718887148668e-44	down
PORCN	8.72202854616428e-49	-2.37143	0.012	0.034	2.59654789819311e-44	down
EMC9	1.02818719284191e-48	1.26958	0.032	0.004	3.06091327309036e-44	up
HOXB7	1.61352599834439e-48	2.36729	0.028	0.002	4.80346689707126e-44	up
TRPV2	1.7020636999185e-48	1.42679	0.033	0.005	5.06704363465737e-44	up
SLC25A19	2.14776535864663e-48	1.09114	0.033	0.004	6.393897472691e-44	up
HERC5	2.31304661527976e-48	1.04252	0.041	0.009	6.88593977368783e-44	up
P2RY6	4.10749510256736e-48	1.45017	0.032	0.004	1.2228012920343e-43	up
WDR91	4.84281803781934e-48	1.01831	0.036	0.006	1.44170692985882e-43	up
BOP1	5.43597919610331e-48	1.86079	0.03	0.003	1.61829100667996e-43	up
ERI1	5.75855488141841e-48	1.06345	0.035	0.006	1.71432178819826e-43	up
AL355312.3	1.27959659733817e-47	-3.24493	0.003	0.015	3.80935907027573e-43	down
SLC38A7	1.47495848792693e-47	1.09751	0.033	0.005	4.39095141855848e-43	up
AL627171.2	1.85164712194835e-47	-2.69593	0.003	0.016	5.51235348204023e-43	down
RBM4B	2.40888869419343e-47	1.02049	0.036	0.006	7.17126164261383e-43	up
TMEM132A	2.73065292511193e-47	2.8058	0.027	0.002	8.12915375805822e-43	up
SYTL2	2.87051451817165e-47	1.09274	0.043	0.011	8.54552172059699e-43	up
DDX31	2.89789322015864e-47	1.19101	0.031	0.004	8.62702811641227e-43	up
ADAM8	2.90104981940324e-47	1.43015	0.035	0.006	8.63642531236345e-43	up
IGHGP	3.10709627432015e-47	5.89858	0.024	0.001	9.2498256086511e-43	up
RHOV	3.91160981506757e-47	1.31003	0.044	0.011	1.16448624194562e-42	up
RFLNB	4.21098655886375e-47	1.02054	0.039	0.008	1.25361069857374e-42	up
CFAP58	4.54464879927708e-47	10.1832	0.023	0	1.35294194754479e-42	up
STIL	4.984364910054e-47	2.74114	0.026	0.002	1.48384543372308e-42	up
FECH	5.02179712121729e-47	1.10898	0.037	0.007	1.49498900298639e-42	up
ADA	5.75066641010042e-47	1.16368	0.033	0.005	1.7119733902869e-42	up
CASC9	8.69854096448228e-47	9.11325	0.023	0	2.58955564512637e-42	up
RNF121	9.93169593562918e-47	1.07505	0.036	0.007	2.95666588003681e-42	up
ZNF618	1.07067956804184e-46	1.9718	0.028	0.002	3.18741307406057e-42	up
CASC19	1.28296716775327e-46	1.19701	0.036	0.007	3.81939325840148e-42	up
ITPR3	1.40692539524871e-46	1.22597	0.038	0.008	4.1884169016554e-42	up
FMO3	1.44745657771707e-46	-2.68552	0.007	0.023	4.30907823186373e-42	down
ETV1	1.51760969078766e-46	1.38008	0.049	0.015	4.51792404947488e-42	up
C12orf54	1.64818411008881e-46	4.85742	0.023	0	4.90664409573438e-42	up
COQ2	1.76170213850981e-46	1.45425	0.033	0.005	5.24458726634371e-42	up
CCDC138	2.29429452455325e-46	1.01632	0.034	0.006	6.83011479959503e-42	up
FIGNL1	2.98948589827154e-46	1.0437	0.032	0.005	8.89969951915436e-42	up
SKA1	3.23829602026793e-46	2.81295	0.026	0.001	9.64040725233762e-42	up
RALY-AS1	3.6943155747843e-46	1.16293	0.031	0.004	1.09979774661329e-41	up
RGS3	4.00634457401266e-46	1.40805	0.034	0.006	1.19268877968357e-41	up
ANGPT2	4.19963950533575e-46	1.88003	0.046	0.013	1.25023268073845e-41	up
FBXO6	4.29864981754563e-46	1.09502	0.035	0.007	1.27970805068334e-41	up
CCR5	4.69193026684567e-46	1.2417	0.036	0.007	1.39678764043995e-41	up
SCG5	5.072929240621e-46	3.52008	0.024	0.001	1.51021103493287e-41	up
LONP1	5.39737439859882e-46	1.37128	0.034	0.006	1.60679835846287e-41	up
CEBPA	6.15991301110222e-46	1.2284	0.033	0.005	1.83380610340513e-41	up
HEPHL1	6.18106750647813e-46	2.57699	0.028	0.003	1.84010379667854e-41	up
KRT19	6.45384676033162e-46	-2.64225	0.137	0.177	1.92131018055072e-41	down
KRT23	6.50027676601194e-46	-3.57166	0.002	0.013	1.93513239324176e-41	down
UBASH3B	6.55008379749493e-46	1.22427	0.03	0.004	1.94995994651424e-41	up
MPP6	7.7093777404843e-46	1.839	0.03	0.004	2.29508175334218e-41	up
L3MBTL2	9.25489936422485e-46	1.14538	0.033	0.005	2.75518354072974e-41	up
SPSB3	1.18266937557895e-45	-1.77281	0.026	0.054	3.52080673109854e-41	down
ADM5	1.25542199077736e-45	-2.38394	0.006	0.022	3.73739126654421e-41	down
POLE2	1.63864638089092e-45	2.82503	0.025	0.001	4.87825027591227e-41	up
APEX2	1.72239671426378e-45	1.08668	0.034	0.006	5.12757501836326e-41	up
NKRF	2.45581685458579e-45	1.16002	0.033	0.005	7.31096677610189e-41	up
NCS1	2.5923735724044e-45	1.69653	0.028	0.003	7.71749612504789e-41	up
PLXNA2	3.57920164453293e-45	1.29113	0.036	0.007	1.06552832957745e-40	up
ZGRF1	3.69816033316088e-45	1.86208	0.027	0.002	1.10094233118199e-40	up
SYNJ2	4.41139057647744e-45	1.08475	0.037	0.008	1.31327097461733e-40	up
ESPL1	6.71107303188946e-45	-2.52982	0.008	0.025	1.99788644159349e-40	down
EXO1	8.15732520723272e-45	9.10782	0.022	0	2.42843571419318e-40	up
ABCA8	8.82596041355522e-45	-1.00741	0.03	0.06	2.62748841511539e-40	down
AIM2	8.94165325338069e-45	1.18935	0.031	0.005	2.66193017353143e-40	up
STC2	1.1287830210995e-44	2.07476	0.025	0.002	3.3603870538132e-40	up
SMTN	1.30368172389314e-44	1.73521	0.031	0.005	3.88106049202989e-40	up
ASPG	1.69696522181411e-44	-2.623	0.01	0.029	5.05186546534061e-40	down
HES2	1.80459772753225e-44	1.91716	0.029	0.004	5.3722874348635e-40	up
SNN	2.05722226620619e-44	1.47767	0.032	0.005	6.12435068649582e-40	up
GJC1	2.48515028997122e-44	2.67095	0.025	0.002	7.39829241324431e-40	up
STK26	2.76462561754082e-44	1.10302	0.036	0.008	8.23029046341902e-40	up
B4GALT2	3.74967000591563e-44	1.40128	0.028	0.003	1.11627676076108e-39	up
TICRR	4.3729671924357e-44	4.81607	0.023	0.001	1.30183233318811e-39	up
MMS22L	4.98189540657822e-44	1.42339	0.028	0.003	1.48311026253834e-39	up
CENPS	5.6879990381736e-44	1.99271	0.026	0.002	1.69331731366428e-39	up
PGP	5.99939089569956e-44	1.00832	0.03	0.004	1.78601866964976e-39	up
AL589986.2	6.11088217480743e-44	-3.44292	0.002	0.013	1.81920962344017e-39	down
CST1	6.48933918810407e-44	11.9203	0.021	0	1.93187627629858e-39	up
CD80	6.88909007631715e-44	1.63352	0.028	0.003	2.05088211571961e-39	up
AC007569.1	6.99817842358772e-44	-3.85735	0.003	0.015	2.08335771670206e-39	down
AL078590.2	8.05033318255386e-44	3.07442	0.023	0.001	2.39658418844628e-39	up
ANXA1	9.59647797919257e-44	-1.21432	0.686	0.637	2.85687149440563e-39	down
MAP1A	9.98810201466512e-44	1.14003	0.033	0.006	2.97345796976581e-39	up
TBC1D31	1.14416167376227e-43	1.00422	0.034	0.006	3.40616930279027e-39	up
AL441992.1	1.16939631540253e-43	1.27923	0.029	0.004	3.48129283095335e-39	up
CYB5R2	1.18960804468079e-43	1.25253	0.027	0.003	3.54146314901471e-39	up
CCNQ	1.25845662466875e-43	1.06729	0.03	0.005	3.74642537163886e-39	up
GABRE	1.37816236139377e-43	1.80078	0.027	0.003	4.10278934986927e-39	up
HIST1H3H	1.55051916274224e-43	1.28621	0.029	0.004	4.61589554748366e-39	up
COL6A6	1.57455369885848e-43	-4.56818	0.003	0.015	4.68744636150169e-39	down
RNF152	1.71084732067865e-43	1.06729	0.034	0.007	5.09319247366035e-39	up
AMMECR1	1.7310778129312e-43	1.11754	0.035	0.007	5.15341864909619e-39	up
SRC	1.73639097348675e-43	1.49481	0.031	0.005	5.16923592807005e-39	up
IL1RN	2.10661242836951e-43	-2.65214	0.153	0.19	6.27138519925603e-39	down
SPAG1	2.15764908772252e-43	-1.83088	0.013	0.034	6.42332133414993e-39	down
JAG2	3.53241026264546e-43	1.16777	0.034	0.007	1.05159853518955e-38	up
ARSJ	5.31793396891826e-43	1.2862	0.026	0.003	1.58314894254697e-38	up
RAB3IP	5.97336560253983e-43	1.17256	0.033	0.006	1.77827093987611e-38	up
CIT	6.28473991747378e-43	1.96685	0.027	0.003	1.87096707343194e-38	up
IQCA1	6.75742736437047e-43	3.01813	0.023	0.001	2.01168612637309e-38	up
SHROOM3	9.70921408495643e-43	-2.24111	0.011	0.03	2.89043303309153e-38	down
WDR4	1.3472879104582e-42	1.63488	0.026	0.003	4.01087610943406e-38	up
ABCG2	1.54867111334609e-42	-2.16157	0.019	0.044	4.6103939044313e-38	down
ALDH1A3	1.76209339417363e-42	-1.36896	0.017	0.04	5.24575203445489e-38	down
MCTP2	1.88828231192241e-42	1.42496	0.029	0.004	5.62141644259301e-38	up
BORA	2.07325702805633e-42	1.38153	0.026	0.002	6.1720861725237e-38	up
NEK2	2.68904697893438e-42	2.09074	0.026	0.003	8.00529285628766e-38	up
CXCL6	2.72336112674911e-42	2.19549	0.024	0.002	8.10744607433209e-38	up
CHAF1A	3.73130099871296e-42	1.5906	0.027	0.003	1.11080830731685e-37	up
P3H2	3.78156227728281e-42	1.66185	0.028	0.004	1.12577108994709e-37	up
RGS20	6.18722627756507e-42	3.399	0.022	0.001	1.84193726283112e-37	up
AP1M2	6.389766507057e-42	1.48563	0.037	0.009	1.90223348915087e-37	up
C1QTNF6	7.001873497305e-42	2.73708	0.022	0.001	2.0844577401477e-37	up
HBB	7.21388483610072e-42	-1.52478	0.008	0.024	2.14757351570718e-37	down
IL24	7.81405460385811e-42	11.044	0.02	0	2.32624405556856e-37	up
MYBL2	8.02722274726985e-42	2.57595	0.023	0.001	2.38970421186223e-37	up
CCRL2	9.88648137783348e-42	1.08205	0.035	0.008	2.94320550618103e-37	up
PDE7A	1.08691864989493e-41	1.31431	0.03	0.005	3.23575682073721e-37	up
SERPINB7	1.31111836335572e-41	9.49706	0.02	0	3.90319936770996e-37	up
CCDC77	1.34222724086313e-41	1.07158	0.031	0.006	3.99581049604955e-37	up
TDO2	1.48028239569442e-41	1.73412	0.031	0.005	4.40680069198228e-37	up
FTH1P2	1.60518091382452e-41	-3.00276	0.002	0.011	4.77862358045561e-37	down
SH3RF2	1.79220154739892e-41	1.40869	0.031	0.006	5.33538400660658e-37	up
CEP85	1.88512706117464e-41	1.08371	0.029	0.004	5.61202326111691e-37	up
PCK2	1.9260426730301e-41	1.48986	0.029	0.004	5.73382903761062e-37	up
EVA1A	1.93283192631222e-41	8.95725	0.02	0	5.75404064463148e-37	up
CYTL1	2.04732839433163e-41	-2.1577	0.024	0.05	6.09489662992525e-37	down
SLC36A1	2.27953294642501e-41	2.24031	0.025	0.003	6.78616958150725e-37	up
IGHV1-18	2.32313356281119e-41	-4.28055	0.001	0.01	6.91596861648891e-37	down
USP6NL	2.43014352881531e-41	-1.55848	0.037	0.069	7.23453728528316e-37	down
IGSF10	2.4635559477441e-41	-2.15998	0.009	0.027	7.3340060564342e-37	down
SRRD	3.03170686093896e-41	1.3184	0.027	0.003	9.02539132501529e-37	up
AL161431.1	3.0789573613407e-41	3.05613	0.022	0.001	9.16605606471126e-37	up
GRWD1	3.20811552071575e-41	1.17316	0.03	0.005	9.55055990517078e-37	up
DUS4L	4.43993132891134e-41	1.48049	0.03	0.005	1.32176755661691e-36	up
NEIL3	4.52671950762416e-41	2.91341	0.022	0.001	1.34760439741971e-36	up
DOK3	5.26975574951732e-41	1.73503	0.027	0.004	1.5688062866313e-36	up
TSPAN17	6.68187748893606e-41	1.17049	0.029	0.005	1.98919492845626e-36	up
ADO	9.76666115948891e-41	1.20775	0.03	0.005	2.90753502717985e-36	up
IKBKE	1.3857167901382e-40	1.53667	0.026	0.003	4.12527888424142e-36	up
ELOVL6	1.80199246250323e-40	1.16944	0.036	0.009	5.3645315608721e-36	up
TGFB3	2.11928276304755e-40	1.80204	0.025	0.003	6.30910478559257e-36	up
EPPK1	2.35168359252276e-40	2.90205	0.023	0.001	7.00096205494027e-36	up
YRDC	2.47520872878205e-40	1.08607	0.029	0.005	7.36869638558415e-36	up
EPS8L2	3.72978536823274e-40	-2.00459	0.056	0.09	1.11035710412289e-35	down
RCCD1	4.10887238801362e-40	1.63929	0.024	0.002	1.22321130991165e-35	up
DEPDC1B	6.13043734105071e-40	2.53241	0.022	0.001	1.8250311964308e-35	up
BCL2L2	6.33321930308997e-40	1.26138	0.03	0.006	1.88539938652988e-35	up
MRGBP	6.53460119437099e-40	1.13863	0.027	0.004	1.94535077556424e-35	up
AL033397.1	7.21853303890017e-40	9.20357	0.019	0	2.14895728568058e-35	up
GEMIN4	8.58299519918112e-40	1.63065	0.025	0.003	2.55515767079622e-35	up
PRELP	1.53193440178841e-39	-1.22589	0.027	0.054	4.5605687141241e-35	down
PVR	1.72377924539411e-39	1.20381	0.027	0.004	5.13169081353828e-35	up
NUDT8	1.96285042292544e-39	1.08626	0.031	0.006	5.84340570904904e-35	up
DOK2	2.09622917212113e-39	1.06517	0.031	0.006	6.24047424540459e-35	up
FTH1	3.70534015090961e-39	-1.2002	0.796	0.748	1.10307976292579e-34	down
FCER1A	3.80881296883753e-39	-1.23563	0.035	0.065	1.13388362082293e-34	down
PAXIP1	4.47867601396672e-39	1.20343	0.028	0.005	1.33330184935789e-34	up
MDFI	5.55472906745599e-39	2.70418	0.025	0.003	1.65364284338165e-34	up
RND1	5.65859767731072e-39	-1.75797	0.011	0.03	1.6845645285354e-34	down
KCNQ1OT1	6.70741948242328e-39	2.22705	0.023	0.002	1.99679877991741e-34	up
CDC45	1.16123432488066e-38	1.75845	0.023	0.002	3.45699458516971e-34	up
ERO1A	1.39079746288548e-38	-3.1358	0.137	0.171	4.14040404701007e-34	down
SMIM13	1.39429153993245e-38	1.06907	0.029	0.005	4.15080591437892e-34	up
C1orf115	1.61557761298807e-38	-1.70824	0.022	0.046	4.80957455386548e-34	down
CKMT1B	3.57400881637288e-38	1.00506	0.033	0.007	1.06398242463421e-33	up
FJX1	3.73253073732525e-38	2.96806	0.021	0.001	1.11117440050173e-33	up
SCD5	4.4585055795917e-38	1.00078	0.025	0.003	1.32729711104445e-33	up
CENPL	5.25151566239139e-38	2.30794	0.022	0.002	1.56337621269392e-33	up
PLA2G15	6.09121755924399e-38	1.13108	0.027	0.005	1.81335546738694e-33	up
PGAM5	6.32792554426827e-38	1.2483	0.026	0.004	1.88382343452866e-33	up
FAM89A	8.14431541563281e-38	1.4661	0.025	0.003	2.42456269923389e-33	up
PPRC1	9.42733277400834e-38	1.0444	0.027	0.004	2.80651696682228e-33	up
ANKRD18B	1.19792485777144e-37	5.02484	0.019	0	3.56622230158557e-33	up
CYP2E1	1.24303979574525e-37	-2.55673	0.005	0.018	3.7005294719336e-33	down
LINC02362	1.26530703899741e-37	-4.0111	0.002	0.013	3.76681905509529e-33	down
HAUS8	1.84139323032826e-37	1.40061	0.024	0.003	5.48182764668724e-33	up
AMTN	2.12808296742517e-37	7.28815	0.019	0.001	6.33530299402472e-33	up
STN1	2.2933750346735e-37	-1.66496	0.041	0.071	6.827377478223e-33	down
EXTL3	2.3335936876907e-37	1.77618	0.025	0.004	6.94710840825521e-33	up
IL36RN	3.03687226063997e-37	-2.58665	0.003	0.014	9.04076871992519e-33	down
DUOX2	3.05716454415346e-37	-3.59946	0.002	0.011	9.10117884794485e-33	down
RRP1	3.18453758397107e-37	1.05238	0.027	0.004	9.48036838748186e-33	up
PHLDB1	4.48463880297808e-37	1.39566	0.024	0.003	1.33507697164657e-32	up
FAM214A	5.32987106013841e-37	-1.44208	0.042	0.073	1.5867026146032e-32	down
PRSS21	7.38205682606116e-37	2.74273	0.019	0.001	2.19763831711841e-32	up
EPHB2	7.62896459459174e-37	2.2938	0.021	0.002	2.27114275980996e-32	up
L2HGDH	7.98058844744226e-37	1.67808	0.023	0.003	2.37582118080356e-32	up
BYSL	8.18517086688843e-37	1.5942	0.023	0.003	2.43672536707269e-32	up
ARFGAP1	8.35445821711878e-37	1.49353	0.025	0.004	2.48712221123626e-32	up
TACO1	9.30527709169969e-37	1.23652	0.027	0.005	2.770180990199e-32	up
DHCR7	1.20308108343856e-36	1.09946	0.027	0.005	3.5815723853966e-32	up
UBE2O	1.22968254063148e-36	1.36047	0.025	0.004	3.66076492345993e-32	up
ALDH1B1	1.35438682049548e-36	1.23729	0.024	0.003	4.03200956461504e-32	up
B3GALT6	1.58587421339802e-36	1.56713	0.023	0.003	4.7211475332859e-32	up
CAMK1	1.88552492087093e-36	1.16919	0.027	0.005	5.61320768943276e-32	up
S100A3	2.52961984473426e-36	1.22601	0.024	0.003	7.5306782777739e-32	up
PLPPR4	2.67180895820932e-36	-3.0083	0.007	0.022	7.95397526858914e-32	down
SLC25A33	2.70177856211169e-36	1.1309	0.027	0.005	8.04319477940651e-32	up
MTCO1P23	2.76123077633011e-36	1.01675	0.046	0.017	8.22018402113473e-32	up
HIVEP3	2.80726383656285e-36	1.43293	0.024	0.003	8.3572244414476e-32	up
ARSI	3.17834942722623e-36	8.82491	0.017	0	9.4619462448525e-32	up
E2F8	3.69375244268912e-36	1.31979	0.023	0.003	1.09963010218855e-31	up
CAD	4.24222590570549e-36	1.01782	0.026	0.004	1.26291065212852e-31	up
DDIAS	4.30641810974647e-36	1.07124	0.022	0.002	1.28202067127152e-31	up
AVEN	4.43335104877939e-36	1.39637	0.024	0.003	1.31980860722162e-31	up
CDK5	4.47526088422832e-36	1.21216	0.027	0.005	1.33228516523477e-31	up
AC025183.1	6.05542443723039e-36	8.6944	0.017	0	1.80269985496349e-31	up
PTPRO	7.01424218016476e-36	1.71926	0.022	0.002	2.08813989703505e-31	up
TRIM2	7.42012427306295e-36	-1.60522	0.029	0.056	2.20897099609084e-31	down
MTFR2	9.36315842516857e-36	2.57358	0.019	0.001	2.78741226317268e-31	up
ADGRF4	9.59503424329225e-36	3.25214	0.02	0.001	2.8564416942281e-31	up
TRIM59	9.85497420282545e-36	1.78766	0.021	0.002	2.93382582018114e-31	up
DCAF4	1.01864793486001e-35	1.66337	0.022	0.003	3.03251490207825e-31	up
LINC01615	1.03148587902819e-35	3.51609	0.018	0.001	3.07073346186694e-31	up
NIPAL4	1.27001909572132e-35	4.36691	0.019	0.001	3.78084684796236e-31	up
TGFB2	1.58981050885173e-35	1.40615	0.023	0.003	4.73286588485159e-31	up
S1PR3	1.6664447965687e-35	1.47276	0.021	0.002	4.96100615938502e-31	up
CD274	2.88770894811971e-35	1.53448	0.024	0.003	8.59670953855236e-31	up
TMC6	3.46042656602078e-35	1.04961	0.028	0.006	1.03016898870438e-30	up
TMEM40	4.02396589942642e-35	-2.16525	0.055	0.086	1.19793464825924e-30	down
CENPA	4.19765697479119e-35	2.77093	0.02	0.001	1.24964248139534e-30	up
IGLV2-23	5.00726193983614e-35	-2.92472	0.002	0.011	1.49066187948922e-30	down
DNA2	6.703476904887e-35	2.0642	0.021	0.002	1.99562507458486e-30	up
FAM83C	6.78574633554187e-35	1.65917	0.021	0.002	2.02011668409081e-30	up
MIB2	7.11231342063606e-35	1.09418	0.024	0.004	2.11733570532336e-30	up
ABCB10	7.19098286839744e-35	1.14946	0.026	0.005	2.14075559992192e-30	up
VPS26B	8.02713647781686e-35	1.21527	0.027	0.005	2.38967852944608e-30	up
GUCY1A2	8.96600381449315e-35	4.07665	0.018	0.001	2.66917933557461e-30	up
TPM3P9	9.16790913354452e-35	1.09261	0.023	0.003	2.7292865490562e-30	up
LAMA1	1.03115250320633e-34	8.93639	0.017	0	3.06974100204524e-30	up
TTTY15	1.32653057345393e-34	2.50907	0.021	0.002	3.94908151717235e-30	up
ZBED4	1.42356552820638e-34	1.16679	0.028	0.006	4.2379545774704e-30	up
PKMYT1	1.67845286451588e-34	4.17004	0.018	0.001	4.99675417766378e-30	up
C21orf58	1.96339586137462e-34	8.83097	0.017	0	5.84502947931225e-30	up
KDM6B	2.14100704028559e-34	1.00449	0.038	0.012	6.37377795893021e-30	up
CEP19	2.36236216841441e-34	1.33998	0.022	0.002	7.03275217536969e-30	up
MARK1	2.81854955685129e-34	1.62611	0.022	0.003	8.39082203074629e-30	up
NFYA	2.98039388970338e-34	1.04687	0.03	0.007	8.87263260964696e-30	up
SIGLEC7	3.03618648734069e-34	1.2616	0.025	0.004	9.03872717281325e-30	up
ZNF426	3.20466394203276e-34	-1.52941	0.025	0.049	9.54028455543152e-30	down
ADAMTS9	3.23597850025724e-34	1.89944	0.026	0.005	9.63350799526579e-30	up
VAV2	3.85120020345599e-34	1.89497	0.02	0.002	1.14650230056885e-29	up
SIGLEC9	4.5982166223273e-34	1.98586	0.02	0.002	1.36888908846684e-29	up
CCSAP	4.93963304188006e-34	1.01097	0.025	0.005	1.47052875656769e-29	up
PLCXD3	5.43727205994455e-34	-2.01946	0.004	0.015	1.61867589224549e-29	down
OSGIN1	5.56155340805207e-34	3.36451	0.018	0.001	1.6556744495771e-29	up
DOLPP1	5.70814367578824e-34	1.08948	0.023	0.003	1.69931437228216e-29	up
FSTL3	6.04352476045917e-34	1.8531	0.021	0.002	1.79915732118869e-29	up
PPP1R3C	6.18566146718102e-34	-2.51627	0.004	0.015	1.84147141877979e-29	down
GALNS	6.663169298786e-34	1.96872	0.02	0.002	1.98362550024859e-29	up
TGFBR3	6.68010365831001e-34	-1.16242	0.034	0.062	1.98866685907889e-29	down
ERVMER34-1	6.96273096915979e-34	3.75406	0.018	0.001	2.07280500951887e-29	up
ERCC6L	7.24514110104949e-34	2.6836	0.018	0.001	2.15687850578243e-29	up
CREB3L1	7.30250025391845e-34	1.55764	0.021	0.002	2.17395432559152e-29	up
CFD	7.6694238388727e-34	-1.12188	0.06	0.094	2.2831874768324e-29	down
GPRC5D-AS1	7.91178696858006e-34	1.64602	0.022	0.003	2.35533898054628e-29	up
HIST1H3G	7.9957880782597e-34	2.40743	0.019	0.001	2.38034611089791e-29	up
PDSS1	8.86120101435477e-34	1.4738	0.021	0.002	2.63797954197341e-29	up
LPAR5	8.93236871274625e-34	2.01511	0.021	0.002	2.65916616578456e-29	up
CENPO	1.21284495306101e-33	2.00437	0.019	0.001	3.61063942526264e-29	up
DDX11	1.24066385971695e-33	1.33815	0.023	0.003	3.69345631037737e-29	up
IGF2BP3	1.27131361813513e-33	2.249	0.021	0.002	3.78470064118827e-29	up
RRAGD	1.44077562801121e-33	1.16053	0.03	0.007	4.28918904458937e-29	up
CSPG4	1.50089600103034e-33	2.33721	0.019	0.001	4.46816739506732e-29	up
SLC12A8	1.60283356639626e-33	2.29292	0.021	0.002	4.77163552716168e-29	up
CASP5	1.69694246204294e-33	2.42056	0.018	0.001	5.05179770950184e-29	up
AC103591.3	1.77388499033632e-33	-1.01564	0.179	0.217	5.28085561623122e-29	down
STEAP3	1.85869923596299e-33	1.4828	0.022	0.003	5.53334762546181e-29	up
BTBD11	1.86114554705654e-33	1.4401	0.024	0.004	5.54063029358731e-29	up
STARD10	2.00315251831943e-33	1.02241	0.026	0.005	5.96338504703696e-29	up
FAM173B	2.06924168912421e-33	1.16917	0.024	0.004	6.16013250852279e-29	up
HTRA3	2.88879033276085e-33	1.03508	0.025	0.005	8.59992882062906e-29	up
TMEM185B	3.06712412172951e-33	1.0236	0.025	0.005	9.13082851038875e-29	up
ABCA13	3.21249458944647e-33	4.12431	0.018	0.001	9.56359639278213e-29	up
GPR161	5.41755827105689e-33	1.23156	0.022	0.003	1.61280709729364e-28	up
MIIP	5.65884476989105e-33	1.67543	0.024	0.004	1.68463808799657e-28	up
LPAR3	5.6943735909355e-33	1.73565	0.02	0.002	1.6952150180215e-28	up
SLC27A4	6.89243899593464e-33	1.20103	0.025	0.005	2.05187908908974e-28	up
UHRF1	7.40550932378818e-33	2.25196	0.018	0.001	2.20462012569174e-28	up
PRAME	8.20848830540108e-33	8.7626	0.016	0	2.4436669685179e-28	up
MAGEA6	8.20848830855758e-33	8.78272	0.016	0	2.44366696945759e-28	up
IQANK1	9.69307180777027e-33	2.84747	0.02	0.002	2.88562747717321e-28	up
WNT2	1.06173722098706e-32	8.93071	0.016	0	3.16079170687848e-28	up
HIST1H3C	1.23973231340114e-32	1.37186	0.02	0.002	3.69068309699521e-28	up
VGLL3	1.2426952414434e-32	1.34175	0.022	0.003	3.69950373377701e-28	up
ADSL	1.25968238227566e-32	1.71673	0.021	0.003	3.75007445203463e-28	up
IRX2	1.26058898276529e-32	1.39261	0.022	0.003	3.75277340169227e-28	up
HOMER3	1.31226280148583e-32	1.63446	0.02	0.002	3.90660636002332e-28	up
RAI1	1.43309853816037e-32	1.04198	0.026	0.005	4.26633434810344e-28	up
NRAV	1.71200777978295e-32	1.35497	0.021	0.003	5.09664716041383e-28	up
ACTG2	1.95409615555765e-32	1.22919	0.032	0.009	5.81734425509512e-28	up
FBN2	2.1917453018658e-32	2.34701	0.018	0.001	6.52482576365448e-28	up
DZIP1L	3.69072773712514e-32	2.25571	0.017	0.001	1.09872964734215e-27	up
CABYR	4.18609099101866e-32	2.8225	0.017	0.001	1.24619928802626e-27	up
STEAP1B	4.37053427077369e-32	8.5125	0.015	0	1.30110805240933e-27	up
L1CAM	6.39510990131604e-32	3.49709	0.017	0.001	1.90382421762178e-27	up
UTY	6.49820720146992e-32	1.36589	0.029	0.007	1.93451628387759e-27	up
TENM3	7.27231558275503e-32	1.83821	0.018	0.001	2.16496834898617e-27	up
HMGA2	7.31041196562934e-32	8.65114	0.015	0	2.17630964216785e-27	up
MAGEA11	7.31041197499455e-32	8.70677	0.015	0	2.17630964495588e-27	up
TTC13	8.03951613650495e-32	1.15288	0.024	0.005	2.39336395383752e-27	up
PTPN4	8.92223668498019e-32	1.16614	0.025	0.005	2.6561498611186e-27	up
SLC5A6	8.93071027521656e-32	1.10938	0.023	0.004	2.65867244893197e-27	up
FBXO32	9.19892829854862e-32	-1.47676	0.037	0.065	2.73852095447792e-27	down
CCL26	9.4544198642926e-32	9.33865	0.015	0	2.81458079359991e-27	up
ETV7	1.10848063453401e-31	1.47008	0.018	0.002	3.29994684900775e-27	up
LGR4	1.2791333314863e-31	1.10636	0.025	0.005	3.8079799278347e-27	up
IL1RL1	1.38327412074453e-31	2.36076	0.035	0.012	4.11800705745646e-27	up
B3GNT8	1.55412250976515e-31	-1.91034	0.005	0.016	4.62662271157084e-27	down
TNIP3	1.68468835627061e-31	2.84802	0.017	0.001	5.01531723661761e-27	up
TEAD4	2.5075371441845e-31	1.98129	0.019	0.002	7.46493807823727e-27	up
LINC02577	3.00722910384234e-31	8.57428	0.015	0	8.95252104213863e-27	up
HOXA7	3.25966833123249e-31	2.72555	0.016	0.001	9.70403262207912e-27	up
FHOD1	3.33414193156845e-31	1.01575	0.025	0.005	9.92574053027927e-27	up
FAM189B	3.88588725540911e-31	1.04387	0.022	0.004	1.15682863593529e-26	up
TCP11L1	3.99197699000568e-31	1.0011	0.024	0.005	1.18841154992469e-26	up
PIGW	4.04039616313502e-31	1.00966	0.023	0.004	1.2028259377653e-26	up
PLEKHG3	4.26462845098054e-31	1.50538	0.02	0.002	1.26957988985691e-26	up
EGOT	4.26861519232403e-31	1.084	0.022	0.003	1.27076674275486e-26	up
AC073869.1	4.35544661338606e-31	1.54613	0.022	0.003	1.29661645680503e-26	up
GTF2IRD2P1	5.02884857848272e-31	8.39788	0.015	0	1.49708822181431e-26	up
ENPEP	5.27520612225775e-31	2.86516	0.018	0.001	1.57042886259613e-26	up
LIPE-AS1	5.66535672465883e-31	-1.69134	0.012	0.028	1.68657669693093e-26	down
APOBEC3A	5.7672333363915e-31	3.39049	0.019	0.002	1.71690536424375e-26	up
C1orf112	7.20707759857519e-31	1.27995	0.019	0.002	2.14554700109584e-26	up
SLC6A8	7.34459340873081e-31	1.26836	0.037	0.013	2.18648545777916e-26	up
IGHV3-23	7.65672581042611e-31	-2.43223	0.003	0.012	2.27940727376385e-26	down
FDXR	8.15588417547668e-31	1.37326	0.025	0.005	2.42800671903941e-26	up
AP1S3	9.42030437354282e-31	1.52835	0.022	0.004	2.8044246120037e-26	up
PTPN20	9.58178804814436e-31	3.11495	0.016	0.001	2.85249830193258e-26	up
TICAM1	1.00651785120288e-30	-1.39948	0.016	0.035	2.99640364303096e-26	down
TOP3A	1.57044595490958e-30	1.09452	0.023	0.004	4.67521760776583e-26	up
LINC00668	1.8180386178051e-30	8.52918	0.015	0	5.41230096520578e-26	up
FZD2	1.97241763305141e-30	1.92227	0.017	0.001	5.87188729359404e-26	up
FAM110A	2.13127294125502e-30	1.16712	0.025	0.006	6.34479954611618e-26	up
ADTRP	2.19710036424873e-30	2.2109	0.017	0.001	6.54076778436848e-26	up
TAF1A	2.33201879893824e-30	1.11493	0.021	0.003	6.94241996443915e-26	up
CPSF4	2.834254125829e-30	1.63769	0.022	0.004	8.43757453259293e-26	up
PTPN7	2.98369528291664e-30	1.79201	0.022	0.004	8.88246085724283e-26	up
USP31	3.21893389455888e-30	1.27054	0.022	0.004	9.58276620410179e-26	up
WNT7B	3.56128752579191e-30	2.22545	0.019	0.002	1.06019529642825e-25	up
HSD3B7	4.02654497509082e-30	1.18747	0.022	0.004	1.19870243908454e-25	up
PARD6G	4.16600994931696e-30	1.03611	0.022	0.004	1.24022116191166e-25	up
SPATA13	4.17352687805699e-30	1.05305	0.027	0.007	1.24245895159757e-25	up
ALG1L	4.46885272192582e-30	8.62626	0.014	0	1.33037745531732e-25	up
GASAL1	4.76306646516872e-30	2.3556	0.016	0.001	1.41796488668073e-25	up
DONSON	5.13073660353891e-30	1.34813	0.022	0.004	1.52742028687353e-25	up
HLF	5.7582472914799e-30	-1.67585	0.022	0.043	1.71423021867357e-25	down
FADS3	5.92771763926851e-30	1.71911	0.019	0.002	1.76468154121024e-25	up
TCF19	6.93022212895113e-30	1.33611	0.02	0.003	2.06312712778875e-25	up
CHCHD6	7.01276337183824e-30	1.06924	0.023	0.005	2.08769965579625e-25	up
CDT1	7.14851692377196e-30	2.6406	0.017	0.001	2.12811348820691e-25	up
ANOS1	7.54817799399662e-30	2.76831	0.017	0.001	2.24709258881279e-25	up
PDZD2	7.8397650893947e-30	-1.48402	0.012	0.029	2.3338980671128e-25	down
LRP8	7.86749835103454e-30	2.23574	0.018	0.002	2.34215425910298e-25	up
LMLN	8.59243287491685e-30	1.28158	0.02	0.003	2.55796726686275e-25	up
ATP10B	8.75380845515109e-30	-3.17519	0.003	0.012	2.60600877709848e-25	down
TMEM106A	8.86910630015382e-30	1.06751	0.024	0.005	2.64033294555579e-25	up
ETV4	9.26489589779072e-30	2.41006	0.019	0.002	2.7581595087723e-25	up
CENPI	9.75894481756402e-30	2.15407	0.016	0.001	2.90523787218881e-25	up
ANKRD52	1.31401555367557e-29	1.0628	0.021	0.003	3.91182430329217e-25	up
WISP1	1.4984048823124e-29	1.08086	0.019	0.003	4.46075133464401e-25	up
GFRA1	1.53471744500232e-29	-1.75904	0.008	0.022	4.56885383377191e-25	down
DSG1-AS1	1.59248083167436e-29	2.29396	0.016	0.001	4.74081543589457e-25	up
POU2AF1	1.61157963048888e-29	-3.27213	0.005	0.017	4.79767255996539e-25	down
FABP6	1.62915449979607e-29	1.45789	0.018	0.002	4.84999294589289e-25	up
SPARC	1.6651967857333e-29	1.22247	0.257	0.201	4.95729083112803e-25	up
LINC02562	1.69832414133724e-29	2.07161	0.017	0.002	5.05591096876097e-25	up
PCDH17	1.76950811365404e-29	1.79828	0.032	0.01	5.26782565434808e-25	up
LPL	2.16008835670256e-29	2.29067	0.018	0.002	6.43058303790352e-25	up
NHS	2.24116826202441e-29	2.00292	0.017	0.001	6.67195791604668e-25	up
GSTM1	2.69448294581536e-29	2.90094	0.017	0.001	8.02147572969232e-25	up
ZFYVE26	3.09290676998007e-29	1.26573	0.021	0.003	9.20758345423067e-25	up
ORC1	3.31862337920566e-29	4.08243	0.015	0	9.87954179989524e-25	up
ZKSCAN5	3.95984175519997e-29	1.13666	0.02	0.003	1.17884489052303e-24	up
PLPP4	3.96678800389074e-29	8.49578	0.014	0	1.18091278875827e-24	up
C14orf37	4.39997993617975e-29	1.5961	0.02	0.003	1.30987402700071e-24	up
IQGAP3	5.46910204551353e-29	1.63209	0.018	0.002	1.62815167894938e-24	up
MSC-AS1	5.53463075029218e-29	1.47949	0.019	0.002	1.64765957436198e-24	up
TNFAIP8L1	6.50197246131569e-29	1.44048	0.021	0.003	1.93563720173368e-24	up
ENDOG	6.53395765151473e-29	1.09256	0.02	0.003	1.94515919285593e-24	up
ZMYND19	9.42065016642921e-29	1.752	0.019	0.002	2.80452755454598e-24	up
S1PR2	9.76702826361013e-29	1.89735	0.018	0.002	2.90764431407674e-24	up
ZNRF1	1.0015511386231e-28	-1.53765	0.025	0.047	2.98161773968098e-24	down
MEX3D	1.06035995194285e-28	1.43446	0.02	0.003	3.15669157693387e-24	up
MAGEA10	1.62838593585215e-28	8.87064	0.014	0	4.84770493103186e-24	up
CCSER1	1.70595681178384e-28	1.07499	0.02	0.003	5.0786334286805e-24	up
MTBP	1.86710713094024e-28	1.1631	0.018	0.002	5.55837792880909e-24	up
LEMD1	2.10498531608388e-28	8.82781	0.014	0	6.2665412859817e-24	up
LARGE2	2.29837217763063e-28	2.52778	0.016	0.001	6.84225397280638e-24	up
PC	2.33282001161898e-28	1.55642	0.018	0.002	6.94480517458969e-24	up
MTCL1	2.34893749465274e-28	2.57976	0.015	0.001	6.99278692158122e-24	up
SYNM	2.92194579225503e-28	1.32026	0.023	0.005	8.69863262354323e-24	up
LRWD1	2.94521267600707e-28	1.62749	0.018	0.002	8.76789813647305e-24	up
ARHGEF4	3.00976585194344e-28	1.77347	0.019	0.003	8.96007294123561e-24	up
PI3	3.07331964246748e-28	-1.40121	0.033	0.057	9.14927257562569e-24	down
MKL2	3.14938823076509e-28	-1.51273	0.067	0.097	9.37572876298767e-24	down
KIT	3.22480873508378e-28	1.80453	0.061	0.032	9.60025560434442e-24	up
CNTROB	3.74549110838268e-28	1.1011	0.019	0.003	1.11503270296552e-23	up
AC104083.1	3.95516187301047e-28	1.06285	0.022	0.004	1.17745168959522e-23	up
SASH1	4.2982498728933e-28	-1.12689	0.075	0.108	1.27958898716034e-23	down
SOX6	4.39870194405361e-28	1.17119	0.021	0.004	1.30949356874476e-23	up
F8	4.49028142666259e-28	1.52692	0.029	0.009	1.33675678071745e-23	up
DUS2	4.5048093176342e-28	1.11207	0.02	0.004	1.3410817338597e-23	up
LINC01929	5.16916908028135e-28	8.89202	0.013	0	1.53886163519976e-23	up
FLVCR1	5.35825243332616e-28	1.14036	0.021	0.004	1.5951517494012e-23	up
ENTPD7	6.30148035798024e-28	2.22142	0.017	0.002	1.87595070257072e-23	up
INAFM2	6.99291275487406e-28	1.06793	0.022	0.004	2.08179012712601e-23	up
CCNF	7.39753223973219e-28	1.95286	0.016	0.001	2.20224534776827e-23	up
CA9	7.59650593018945e-28	8.48893	0.013	0	2.2614798154174e-23	up
AEN	1.01529410171083e-27	1.16429	0.02	0.004	3.02253054079313e-23	up
CELSR2	1.06082301388776e-27	1.64303	0.018	0.003	3.15807011234385e-23	up
NMRAL2P	1.11633156594686e-27	8.52777	0.013	0	3.32331907182382e-23	up
FGF19	1.11633156737375e-27	9.48088	0.013	0	3.32331907607164e-23	up
FAM180A	1.1407835552645e-27	-2.14069	0.003	0.012	3.39611264402242e-23	down
ATAD3A	1.59020681004259e-27	1.95713	0.017	0.002	4.73404567349679e-23	up
CLP1	1.59179533757783e-27	1.07873	0.025	0.006	4.73877471996919e-23	up
SFXN5	2.26710745254309e-27	1.29997	0.017	0.002	6.74917888622079e-23	up
AGAP1	2.50613733375483e-27	1.03519	0.023	0.005	7.46077084258813e-23	up
TMEM158	2.63454985108179e-27	1.02619	0.018	0.002	7.84305490667049e-23	up
RHOF	2.97869605383332e-27	-1.64808	0.012	0.027	8.86757815226179e-23	down
OLFM2	4.17317304010067e-27	1.15179	0.017	0.002	1.24235361403797e-22	up
SAC3D1	5.39733108826112e-27	4.00438	0.014	0.001	1.60678546497534e-22	up
CISH	5.4807794120284e-27	1.42695	0.021	0.004	1.63162803096086e-22	up
TXNL4B	5.91766248395332e-27	1.11146	0.024	0.006	1.7616881214729e-22	up
MS4A14	6.42400176148488e-27	1.49399	0.017	0.002	1.91242532439405e-22	up
RAD54B	6.53060816245051e-27	1.83992	0.016	0.002	1.94416204996152e-22	up
AC011632.1	6.72641897195096e-27	8.25663	0.013	0	2.0024549279498e-22	up
B3GALNT2	7.10156322052402e-27	1.27873	0.017	0.002	2.11413537075e-22	up
USP9Y	7.40685433354115e-27	1.24062	0.021	0.004	2.2050205350952e-22	up
SLC16A1-AS1	7.57522609449359e-27	1.26775	0.016	0.002	2.25514480833074e-22	up
KRT75	9.88296006723476e-27	9.19016	0.013	0	2.94215721201579e-22	up
IGLV6-57	1.16387548831501e-26	-3.03466	0.003	0.012	3.46485732871377e-22	down
SLC6A15	1.23710564648939e-26	1.70152	0.016	0.002	3.68286350959893e-22	up
ANO7L1	1.24654853806063e-26	-2.50362	0.004	0.014	3.7109749978065e-22	down
SLC28A3	1.3068161983557e-26	2.40657	0.017	0.002	3.89039182250492e-22	up
KIAA1147	1.41901034253956e-26	1.22504	0.023	0.006	4.22439378974027e-22	up
Z98749.2	1.53931380306197e-26	-1.72687	0.007	0.02	4.58253719171548e-22	down
LINC01980	1.65071051342037e-26	8.22972	0.013	0	4.91416519845246e-22	up
OIP5	1.68769318063506e-26	2.14169	0.014	0.001	5.02426259875058e-22	up
NAPRT	1.83412540053302e-26	-1.59836	0.041	0.066	5.4601913173868e-22	down
POLE	1.89515551663707e-26	1.20159	0.018	0.002	5.64187797302857e-22	up
GPC3	1.90599084110563e-26	1.63365	0.017	0.002	5.67413473397145e-22	up
RIN1	2.29162458360724e-26	1.17183	0.017	0.002	6.82216638539876e-22	up
SNORA74D	2.45467044234179e-26	1.23703	0.019	0.003	7.3075539068515e-22	up
CD300LF	2.56465723525027e-26	1.44647	0.017	0.002	7.63498458934007e-22	up
INCENP	2.70217212491158e-26	1.15094	0.019	0.003	8.04436641586177e-22	up
TSEN54	3.30287263612582e-26	1.15187	0.023	0.006	9.83265183774658e-22	up
CBLC	3.31300918394683e-26	2.29116	0.015	0.001	9.86282834060973e-22	up
C6orf47	3.3878435865339e-26	1.03022	0.022	0.005	1.00856103571114e-21	up
NAB2	3.97884344649563e-26	1.09561	0.02	0.004	1.18450169402175e-21	up
MSX2	4.60436989122786e-26	8.39008	0.012	0	1.37072091661853e-21	up
HYLS1	4.95540208200313e-26	1.81689	0.015	0.001	1.47522319981233e-21	up
PIAS4	5.51682128718359e-26	1.01217	0.024	0.006	1.64235769719455e-21	up
METRN	6.48833505145745e-26	1.39603	0.017	0.002	1.93157734481888e-21	up
SEZ6L2	6.99400912046798e-26	3.04255	0.013	0	2.08211651516332e-21	up
ZNF469	7.81749972735391e-26	1.98949	0.014	0.001	2.32726966883326e-21	up
CCDC150	1.12955863150639e-25	8.42415	0.012	0	3.36269604599454e-21	up
NLRP2	1.26690950022886e-25	2.10461	0.017	0.002	3.77158958218133e-21	up
RPLP0P2	1.45965541205987e-25	8.59128	0.012	0	4.34539416170223e-21	up
ELF4	1.58169039110796e-25	1.20967	0.021	0.005	4.70869229432841e-21	up
AC105446.1	1.60029603112221e-25	2.21451	0.014	0.001	4.76408128465081e-21	up
TNFSF15	1.65153875363073e-25	1.26152	0.017	0.002	4.9166308695587e-21	up
CDC25C	1.71236049397716e-25	2.88715	0.014	0.001	5.09769719056999e-21	up
LINC00888	1.75338179407679e-25	1.07427	0.019	0.003	5.21981760096661e-21	up
POC1A	1.77741169435307e-25	3.85573	0.013	0	5.29135461408909e-21	up
POLR2J3-2	1.83232754493996e-25	3.07446	0.013	0.001	5.45483910128627e-21	up
BATF	2.00232028345268e-25	1.77961	0.022	0.005	5.96090748383862e-21	up
ISYNA1	2.06669525110359e-25	1.09971	0.018	0.003	6.15255176253539e-21	up
RNASE2	2.07277992440857e-25	3.72245	0.013	0.001	6.1706658349643e-21	up
UAP1L1	2.10973473493496e-25	1.04873	0.017	0.003	6.28068030590137e-21	up
NUAK2	2.38140439859504e-25	1.25602	0.017	0.002	7.08944089461745e-21	up
LAG3	2.60913448089482e-25	2.28626	0.015	0.001	7.76739334962388e-21	up
HPGDS	4.41875946254039e-25	1.60602	0.032	0.012	1.31546469199827e-20	up
CCL7	5.25869531702606e-25	9.87183	0.012	0	1.56551359587866e-20	up
SNX20	5.34129031645398e-25	1.08528	0.02	0.004	1.59010212720835e-20	up
LRRC61	5.97769230498979e-25	8.00034	0.012	0	1.77955899919546e-20	up
TNFRSF18	6.27498879389275e-25	2.26852	0.014	0.001	1.86806416394187e-20	up
PCP4L1	6.33066375855758e-25	3.56981	0.013	0.001	1.88463860092259e-20	up
PIK3CD	6.4941500948831e-25	1.14805	0.019	0.004	1.9333084832467e-20	up
GNGT1	6.79497419128625e-25	8.08882	0.012	0	2.02286381674592e-20	up
SOST	6.79497420429755e-25	8.66605	0.012	0	2.02286382061938e-20	up
RPL10P9	1.03478646302601e-24	-1.21147	0.107	0.139	3.08055930042843e-20	down
KRTDAP	1.04213073248303e-24	6.14144	0.012	0	3.10242319060198e-20	up
PACSIN3	1.10497128398533e-24	1.16523	0.02	0.004	3.28949951242431e-20	up
MYCT1	1.10766519153597e-24	-1.04971	0.036	0.06	3.29751927520257e-20	down
IPO13	1.33948547818076e-24	1.0519	0.017	0.003	3.98764826854413e-20	up
NSUN5P2	1.44621773449691e-24	1.50574	0.016	0.002	4.3053901955973e-20	up
AP000919.2	1.4658399450454e-24	8.79433	0.012	0	4.36380551640015e-20	up
DSCC1	1.51203085693232e-24	1.38127	0.016	0.002	4.50131586108751e-20	up
TAF4	1.90434293498682e-24	1.40092	0.018	0.003	5.66922891745577e-20	up
HRK	2.15287569301829e-24	8.03448	0.012	0	6.40911093811546e-20	up
ESM1	2.15287569356779e-24	10.5014	0.012	0	6.40911093975131e-20	up
CASC15	2.16142680063941e-24	1.15077	0.018	0.003	6.43456758550352e-20	up
PPARGC1B	2.68057903729734e-24	1.01996	0.019	0.004	7.98008379403417e-20	up
KDM5D	2.94148733957287e-24	1.51003	0.016	0.002	8.75680780990843e-20	up
RIMS2	3.16184266060093e-24	8.76636	0.011	0	9.41280560060898e-20	up
C1QTNF12	3.16184266382908e-24	7.96332	0.011	0	9.41280561021918e-20	up
CSAG1	3.16184266423258e-24	8.05158	0.011	0	9.4128056114204e-20	up
HSD11B1	3.18620892210069e-24	3.3268	0.013	0.001	9.48534396109374e-20	up
SDSL	3.62063899924719e-24	1.55026	0.016	0.002	1.07786423007589e-19	up
AC092718.4	3.67879946399954e-24	2.68137	0.012	0	1.09517860043266e-19	up
P2RY11	4.05051221053603e-24	2.12597	0.013	0.001	1.20583748507658e-19	up
CCNA1	4.08521610262645e-24	8.07228	0.011	0	1.21616883375189e-19	up
GMDS	5.30047695229119e-24	-1.81575	0.017	0.034	1.57795198869709e-19	down
CCNG2	5.30939829483394e-24	-1.24246	0.054	0.08	1.58060787237206e-19	down
CDR2L	5.46632838805939e-24	1.09116	0.017	0.003	1.62732596112528e-19	up
AC125257.1	5.52791205016454e-24	1.01435	0.018	0.003	1.64565941733398e-19	up
KIF26B	6.81946344400981e-24	8.24541	0.011	0	2.03015426728172e-19	up
CCDC15	6.93562283670769e-24	1.29237	0.015	0.002	2.06473491848788e-19	up
KCNMB2-AS1	7.7514158520443e-24	8.27839	0.011	0	2.30759649915359e-19	up
ZBTB40	7.8173144209396e-24	1.25814	0.018	0.004	2.32721450311372e-19	up
TPSAB1	7.95887091926895e-24	2.49661	0.046	0.023	2.36935587266637e-19	up
BDKRB1	8.33955180611713e-24	1.06539	0.019	0.004	2.48268457268107e-19	up
SLC22A23	8.56809802143199e-24	1.00542	0.02	0.005	2.5507227809803e-19	up
ZFY	9.33512959848496e-24	1.30552	0.018	0.003	2.77906808146897e-19	up
HS6ST2	9.88002541994973e-24	3.44406	0.013	0.001	2.94128356751903e-19	up
TRMT61A	1.02502062748933e-23	1.75545	0.014	0.001	3.05148640803575e-19	up
ECSCR	1.38817427650335e-23	-1.03733	0.044	0.069	4.13259482115046e-19	down
WRAP53	1.43795063159543e-23	1.08351	0.015	0.002	4.28077903025959e-19	up
LYPD1	1.47067850419154e-23	8.53993	0.011	0	4.37820990697822e-19	up
SIX1	1.47067850437917e-23	8.18694	0.011	0	4.3782099075368e-19	up
TNFRSF9	1.50626831217554e-23	1.74319	0.014	0.001	4.48416076534658e-19	up
SPC24	1.50720940516426e-23	2.23874	0.013	0.001	4.486962399174e-19	up
FAM83G	1.81064750194782e-23	1.21125	0.016	0.003	5.39029761329867e-19	up
CCDC60	1.91540908958256e-23	1.96459	0.013	0.001	5.70217285968729e-19	up
GPR176	1.96418498718879e-23	1.87129	0.014	0.001	5.84737870686102e-19	up
CHAF1B	2.00387722923161e-23	1.66763	0.015	0.002	5.9655425114225e-19	up
NRCAM	2.0444426865888e-23	1.34676	0.017	0.003	6.08630587797485e-19	up
ESRP2	2.06364943606435e-23	1.89569	0.016	0.003	6.14348437116357e-19	up
APLNR	2.20762720325553e-23	1.50962	0.023	0.007	6.57210618409171e-19	up
SLC25A10	2.2209723435339e-23	1.23934	0.016	0.002	6.61183466670041e-19	up
SPRY4	2.29063599334793e-23	1.04548	0.02	0.005	6.8192233521968e-19	up
RASSF10	2.29427977906931e-23	1.79873	0.015	0.002	6.83007090228933e-19	up
ALDH4A1	2.3196742925168e-23	1.09401	0.019	0.004	6.90567036882252e-19	up
CCDC144NL-AS1	2.45474601736669e-23	8.73453	0.011	0	7.30777889370064e-19	up
GRPEL2	2.64359562797957e-23	-2.17891	0.04	0.062	7.86998418449518e-19	down
RMI2	2.79013984129396e-23	7.83702	0.011	0	8.30624630753211e-19	up
MOCOS	2.98476506898668e-23	1.41708	0.015	0.002	8.88564561037335e-19	up
HIST1H2AI	3.19345816145117e-23	1.21587	0.015	0.002	9.50692494664014e-19	up
XRCC3	3.51216338008023e-23	1.88313	0.013	0.001	1.04557103824988e-18	up
SPN	3.84519131146849e-23	1.19155	0.019	0.004	1.14471345342417e-18	up
ULBP1	4.09710961826525e-23	8.48908	0.011	0	1.21970953335757e-18	up
B3GNT7	4.39403559954222e-23	1.33786	0.015	0.002	1.30810439798372e-18	up
SIRPB1	4.72731415356664e-23	2.05847	0.014	0.001	1.40732142351679e-18	up
TRIB3	5.205595544644e-23	2.23221	0.016	0.003	1.54970579364052e-18	up
TLCD1	5.59185370301084e-23	1.22792	0.017	0.003	1.66469484738633e-18	up
RAMP3	5.81528424704175e-23	-1.20125	0.031	0.051	1.73121012034433e-18	down
C12orf56	6.54753130348235e-23	1.85226	0.015	0.002	1.9492000690467e-18	up
SMYD5	6.57993581335533e-23	1.29069	0.015	0.002	1.95884689163588e-18	up
SYT1	7.47897528793152e-23	1.15496	0.014	0.002	2.22649094321721e-18	up
EME1	7.77216487390238e-23	7.87151	0.011	0	2.31377348296074e-18	up
BRF1	8.28528988625845e-23	1.65008	0.015	0.002	2.46653079913914e-18	up
IGHMBP2	8.41511264070813e-23	1.098	0.017	0.003	2.50517903313881e-18	up
SPTBN2	8.56626264438649e-23	2.65227	0.013	0.001	2.55017638923386e-18	up
HMGB1P8	9.76038738378977e-23	1.60681	0.016	0.003	2.90566732415421e-18	up
USP18	1.01319059606513e-22	2.11414	0.015	0.002	3.0162684044859e-18	up
STAC	1.14121641773686e-22	8.45016	0.011	0	3.39740127560263e-18	up
GRTP1	1.14381520840992e-22	1.23141	0.015	0.002	3.40513787543634e-18	up
OSBPL6	1.2574462700217e-22	1.65108	0.014	0.002	3.74341754585461e-18	up
AC008771.1	1.38234333930454e-22	1.42791	0.015	0.002	4.11523612110962e-18	up
PLCXD2	1.39984388175733e-22	2.25953	0.013	0.001	4.16733523599158e-18	up
BAMBI	1.5359023334624e-22	1.47405	0.014	0.002	4.57238124671757e-18	up
AGAP2-AS1	1.87268512375516e-22	1.05771	0.014	0.002	5.5749836134191e-18	up
CARD18	1.90453230938603e-22	7.84223	0.011	0	5.66979268504221e-18	up
PYCR3	2.06097231602881e-22	2.36455	0.013	0.001	6.13551458481775e-18	up
LINC00392	2.16466610377376e-22	8.14954	0.011	0	6.44421099093448e-18	up
KRT42P	2.16466610543023e-22	8.17279	0.011	0	6.44421099586579e-18	up
KRT16P1	2.20543277966186e-22	2.58976	0.011	0	6.56557338505335e-18	up
F10	2.20900109648872e-22	-2.56747	0.003	0.011	6.57619626424691e-18	down
C1RL-AS1	2.43166857010217e-22	1.50593	0.014	0.001	7.23907733319416e-18	up
TNFSF13	3.00001171889884e-22	1.31525	0.015	0.002	8.93103488716184e-18	up
ZNF845	3.23823914029969e-22	1.03305	0.018	0.004	9.64023792067218e-18	up
MAPRE3	3.52922962961996e-22	1.16992	0.016	0.003	1.05065166073786e-17	up
CDC25A	3.61236308399185e-22	8.01937	0.01	0	1.07540049010437e-17	up
NR2F1	3.68847751176175e-22	-2.19164	0.012	0.026	1.09805975525147e-17	down
SLC26A6	3.8250938003603e-22	1.08833	0.014	0.002	1.13873042436726e-17	up
LINC01943	4.06332785263918e-22	1.27424	0.017	0.003	1.20965270173068e-17	up
HEY1	4.41845210367206e-22	1.19499	0.018	0.004	1.31537319126317e-17	up
DTX3	4.58508370958722e-22	1.05741	0.014	0.002	1.36497942034412e-17	up
PSRC1	4.68389654079094e-22	2.25058	0.012	0.001	1.39439600019346e-17	up
C15orf48	5.2303640270443e-22	-1.77369	0.126	0.154	1.55707937085109e-17	down
URB2	5.48339419001663e-22	1.10589	0.015	0.002	1.63240645036795e-17	up
AC020656.1	5.84489090995e-22	-2.05146	0.044	0.066	1.74002402389212e-17	down
TRMT2A	6.13684734381937e-22	1.04061	0.017	0.004	1.82693945425503e-17	up
HSD17B1	6.45134294312928e-22	1.29277	0.014	0.002	1.92056479416959e-17	up
APLN	6.85126100433114e-22	9.51349	0.01	0	2.03962040098938e-17	up
OSCAR	7.53248222228674e-22	1.37895	0.014	0.002	2.24241995757476e-17	up
ARL10	7.59575152901651e-22	1.41542	0.012	0.001	2.26125523018821e-17	up
PPP4R4	7.78688126978656e-22	8.24979	0.01	0	2.31815455401546e-17	up
AL133353.1	7.90853902195029e-22	2.50486	0.011	0	2.3543720668346e-17	up
FTH1P11	8.01187872952827e-22	-1.88115	0.003	0.011	2.38513629778057e-17	down
FAM83F	8.15549275747616e-22	1.21856	0.017	0.003	2.42789019390065e-17	up
ALPK2	9.56539164774881e-22	2.3521	0.011	0.001	2.84761709353482e-17	up
LILRA5	1.21248420052146e-21	1.6853	0.014	0.002	3.6095654649524e-17	up
TYMSOS	1.22955102285733e-21	1.77317	0.012	0.001	3.66037339504628e-17	up
PABPC1L	1.30911637993873e-21	1.48389	0.014	0.002	3.89723946307761e-17	up
TLCD2	1.32981818466672e-21	1.17962	0.015	0.003	3.95886873575284e-17	up
DLGAP1-AS2	1.38752958485142e-21	1.63754	0.016	0.003	4.13067557410268e-17	up
RAB3B	1.67842915204064e-21	7.9951	0.01	0	4.99668358562498e-17	up
ERP27	1.86713301539072e-21	1.07857	0.013	0.001	5.55845498681817e-17	up
CYYR1	1.91098177917579e-21	-1.10453	0.041	0.064	5.68899275660634e-17	down
TLR6	2.24015563542554e-21	1.03804	0.016	0.003	6.66894332666184e-17	up
PCED1B	2.35819435049806e-21	1.53183	0.014	0.002	7.02034458143272e-17	up
NOX4	2.80056335829171e-21	8.34582	0.01	0	8.33727711763443e-17	up
RIOX1	3.49000373201872e-21	1.24287	0.015	0.003	1.03897411102197e-16	up
LINC01451	3.61137256589564e-21	1.83688	0.011	0.001	1.07510561286713e-16	up
RPUSD1	3.83992630689741e-21	1.20068	0.015	0.003	1.14314606156336e-16	up
CYP24A1	3.87765013696391e-21	2.47899	0.013	0.002	1.15437644577416e-16	up
SYCP2	4.48658125810561e-21	1.44099	0.014	0.002	1.33565524053804e-16	up
CSF2	4.5068051717849e-21	4.2983	0.011	0.001	1.34167589964036e-16	up
FPR2	4.67277265151279e-21	9.18838	0.01	0	1.39108441835536e-16	up
CYP27B1	4.67277265270413e-21	8.12953	0.01	0	1.39108441871002e-16	up
PAQR4	4.69417628628989e-21	1.08236	0.015	0.003	1.3974562804285e-16	up
CITED4	5.22282384717255e-21	1.6655	0.015	0.002	1.55483465930327e-16	up
AUNIP	5.31073927009604e-21	7.73563	0.01	0	1.58100708070759e-16	up
LYPD6B	5.75028004408714e-21	1.24852	0.013	0.001	1.71185836912474e-16	up
BEND6	5.8181762259632e-21	1.40714	0.012	0.001	1.73207106246924e-16	up
FAM46C	6.33499759628759e-21	-1.80942	0.019	0.034	1.88592878441481e-16	down
PHKA2	6.70862474696676e-21	1.05441	0.017	0.004	1.997157587172e-16	up
HK3	7.01312901695944e-21	2.68565	0.011	0.001	2.08780850834882e-16	up
FNDC4	7.82097384442019e-21	-1.82996	0.005	0.014	2.32830391348389e-16	down
FLT1	8.6705363867651e-21	1.03046	0.076	0.047	2.58121868233997e-16	up
CALB1	8.86071238841748e-21	8.74053	0.01	0	2.63783407803188e-16	up
AARS2	9.23829590755364e-21	1.07143	0.016	0.003	2.75024069167872e-16	up
FSD1L	9.98229069352158e-21	1.91866	0.013	0.002	2.97172793946137e-16	up
PIMREG	1.01492848783393e-20	2.9908	0.011	0	3.02144210828161e-16	up
KIF18B	1.29662852800059e-20	3.56957	0.011	0	3.86006312785777e-16	up
MYO5B	1.32891630297005e-20	-2.04157	0.008	0.019	3.95618383394185e-16	down
GPR4	1.33795819246777e-20	1.59685	0.014	0.002	3.98310153897654e-16	up
GALNT14	1.3465040990234e-20	1.73171	0.017	0.004	4.00854270279265e-16	up
CCDC190	1.37105388229133e-20	4.05384	0.01	0	4.0816274075813e-16	up
LRRN3	1.40518368039828e-20	-2.23865	0.004	0.013	4.18323181654567e-16	down
CRB3	1.42514059943725e-20	-1.78298	0.017	0.032	4.24264356452468e-16	down
AL359513.1	1.43618091613537e-20	1.05047	0.013	0.002	4.27551058733499e-16	up
ZNF431	1.62335858107546e-20	-1.42441	0.028	0.046	4.83273849586165e-16	down
AC011374.1	1.80012808894137e-20	2.04146	0.011	0.001	5.35898132077847e-16	up
ANKRD18A	1.83020061752098e-20	3.53119	0.011	0.001	5.44850723835995e-16	up
ARL11	1.86441398237733e-20	1.0597	0.016	0.003	5.55036042553732e-16	up
AC100801.1	1.90948933107605e-20	7.96404	0.01	0	5.6845497386134e-16	up
CRYBG2	1.9230202695051e-20	-1.96263	0.01	0.021	5.72483134231668e-16	down
IGLV3-1	1.97282226398011e-20	-2.8216	0.007	0.017	5.87309187986878e-16	down
SLC2A5	2.21988267664236e-20	1.15889	0.014	0.002	6.60859072836432e-16	up
CD27	2.45660415671206e-20	-1.99986	0.008	0.019	7.31331057453181e-16	down
ZNF114	2.77267767603143e-20	1.65133	0.011	0.001	8.25426144154556e-16	up
KCNE4	2.92348416346123e-20	1.59709	0.014	0.002	8.70321235462408e-16	up
CEP170B	3.81000825117351e-20	1.17112	0.016	0.003	1.13423945637435e-15	up
GLDC	4.20081155398476e-20	1.92579	0.011	0.001	1.25058159962126e-15	up
DNAJB5	4.25648961567326e-20	1.16139	0.013	0.002	1.26715695858593e-15	up
PDCD2L	4.71633565341775e-20	1.30068	0.013	0.002	1.40405312402246e-15	up
GNE	4.73391963796304e-20	-1.31929	0.015	0.03	1.4092878762216e-15	down
CCL11	4.78068638169196e-20	-1.55525	0.035	0.055	1.4232103358297e-15	down
LINC01186	5.28936208487421e-20	-2.54592	0.003	0.011	1.57464309266705e-15	down
MALL	5.94110293497042e-20	-1.50632	0.008	0.018	1.76866634374069e-15	down
CITED2	5.98373322747157e-20	-1.03878	0.143	0.171	1.78135738181829e-15	down
JUND	6.27814415879929e-20	-1.00665	0.163	0.189	1.86900351607455e-15	down
FBXW9	6.35285034644045e-20	1.21168	0.011	0.001	1.89124354813532e-15	up
P2RY2	7.28238886131373e-20	3.83352	0.011	0.001	2.1679671640131e-15	up
TWNK	7.41561815775007e-20	1.13339	0.014	0.002	2.2076295255622e-15	up
FBXO17	7.50790715824764e-20	1.02597	0.013	0.002	2.23510396101032e-15	up
AXIN1	7.61920578407313e-20	1.12104	0.014	0.003	2.26823756191857e-15	up
C18orf25	7.77094585928889e-20	-1.25381	0.036	0.057	2.3134105823103e-15	down
TNIK	8.13056955675361e-20	1.30033	0.016	0.004	2.42047055704555e-15	up
RAP1GAP2	9.64568545553725e-20	1.58635	0.013	0.002	2.87152056011344e-15	up
CLEC3B	9.70556957080659e-20	-1.22272	0.011	0.024	2.88934806122912e-15	down
BX255925.3	1.04386852580508e-19	-1.38994	0.009	0.02	3.10759660132171e-15	down
SIX4	1.14052280261357e-19	1.39338	0.012	0.001	3.3953363833806e-15	up
PCOLCE2	1.54376803141079e-19	1.00712	0.024	0.008	4.59579742950993e-15	up
FGF1	1.64434882605343e-19	1.05346	0.013	0.002	4.89522645516105e-15	up
SPAG17	1.74978295038061e-19	3.33953	0.01	0.001	5.20910384328308e-15	up
FOXP4	1.9106413065077e-19	2.36051	0.01	0	5.68797916947343e-15	up
MFSD3	1.976972938327e-19	1.48479	0.011	0.001	5.88544843739947e-15	up
PRMT6	2.75605108388824e-19	1.08941	0.015	0.003	8.20476407673529e-15	up
CCNE1	2.81408164050915e-19	1.73558	0.013	0.002	8.37752104379575e-15	up
MT1H	3.07399869958439e-19	-3.0407	0.01	0.021	9.15129412866273e-15	down
HSD17B2	3.82926285865308e-19	2.49337	0.01	0.001	1.13997155302102e-14	up
TXNRD2	4.44750405074881e-19	1.15272	0.014	0.002	1.32402195590792e-14	up
AIFM2	4.45140430592472e-19	-1.45646	0.019	0.035	1.32518306187379e-14	down
PARD6B	5.14743862084839e-19	-1.72372	0.01	0.022	1.53239247742657e-14	down
ULK4	5.17932612668641e-19	1.06424	0.014	0.002	1.54188538791454e-14	up
KCTD17	5.29252824531604e-19	2.17781	0.01	0.001	1.57558565863059e-14	up
ARHGEF16	5.6696791680145e-19	1.69074	0.015	0.003	1.68786348831792e-14	up
MS4A2	5.80727708113111e-19	2.04369	0.029	0.012	1.72882638705273e-14	up
PDE3A	5.88675166342085e-19	1.42523	0.017	0.004	1.75248597020039e-14	up
DGKG	6.83614869563248e-19	1.16578	0.013	0.002	2.03512146668979e-14	up
SLC9A7	7.32625926160299e-19	1.30134	0.014	0.002	2.18102738217921e-14	up
CCNJ	7.7322019954896e-19	1.31726	0.012	0.002	2.30187653405725e-14	up
CMTM4	7.82985705944629e-19	1.09086	0.012	0.002	2.33094844659716e-14	up
GAPLINC	7.90979311849432e-19	2.15006	0.011	0.001	2.35474541137576e-14	up
SH2D2A	8.76292183817458e-19	3.43669	0.01	0	2.60872183122457e-14	up
SPINT1	9.11165605738917e-19	-1.63141	0.062	0.085	2.71254000828475e-14	down
NDNF	1.02688237731038e-18	-1.41806	0.007	0.018	3.05702883725299e-14	down
PELI1	1.29934128351348e-18	-1.025	0.067	0.092	3.86813900101964e-14	down
TONSL	1.32195945172546e-18	1.46056	0.011	0.001	3.93547328778668e-14	up
AC113383.1	1.36854983419228e-18	2.20587	0.01	0.001	4.07417285639041e-14	up
CD300E	1.67374332383846e-18	1.80955	0.012	0.002	4.98273387506711e-14	up
NOP2	1.85819334032674e-18	1.80182	0.012	0.002	5.53184157415272e-14	up
HGH1	1.8915861318075e-18	1.91748	0.011	0.001	5.63125191439093e-14	up
KCNN4	2.58464396643322e-18	1.42319	0.013	0.002	7.6944850880717e-14	up
GDF11	2.65661097530244e-18	1.32781	0.015	0.003	7.90873087347536e-14	up
TAF5	2.7645367873521e-18	1.20341	0.012	0.002	8.2300260159472e-14	up
PCDHGA10	3.59989966315054e-18	1.85082	0.01	0.001	1.07169012971992e-13	up
C11orf80	3.62695985425414e-18	1.21424	0.012	0.002	1.07974594861146e-13	up
TYW1B	4.84608527255578e-18	1.05028	0.014	0.003	1.44267958563986e-13	up
MTND4P24	5.64286210102938e-18	2.23894	0.011	0.001	1.67988004747645e-13	up
IL2RB	5.65301962175949e-18	2.78204	0.01	0.001	1.6829039413978e-13	up
AC026401.3	6.36178175506919e-18	1.3178	0.012	0.002	1.8939024284841e-13	up
TELO2	6.9562551760522e-18	1.04776	0.014	0.003	2.07087716591074e-13	up
CDYL2	7.66721843082412e-18	1.48065	0.011	0.001	2.28253092685634e-13	up
RBM38	7.84722544930367e-18	1.14396	0.014	0.003	2.3361190162577e-13	up
MROH1	9.37723001154207e-18	1.45134	0.015	0.004	2.79160137443607e-13	up
TMEM26	9.68334648221686e-18	1.47311	0.011	0.001	2.88273224775596e-13	up
NEMP2	1.03486381090908e-17	1.02866	0.012	0.002	3.08078956507632e-13	up
TMC8	1.03617482380884e-17	1.09642	0.014	0.003	3.08469245047891e-13	up
HPS6	1.10621948899192e-17	1.13938	0.014	0.003	3.29321541872896e-13	up
DIRC3	1.25290448047618e-17	2.34745	0.01	0.001	3.72989663837758e-13	up
TMEM117	1.26114707874876e-17	1.09247	0.013	0.002	3.75443485343507e-13	up
PAK6	1.29472059356314e-17	1.8276	0.012	0.002	3.85438320703745e-13	up
FNDC10	1.54716721786655e-17	2.80486	0.01	0.001	4.60591680758872e-13	up
HDC	1.59601945942128e-17	2.8027	0.012	0.002	4.75134993069714e-13	up
[truncated: 179 more rows]

## Sheet: MPR_T_B_vs_MPR_N_B
Table S6 Differentially expressed genes between tumor tissues and normal tissues (MPR_T_B_vs_MPR_N_B)
Gene	p_val	avg_log2FC	pct.1	pct.2	p_val_adj	change
LGALS3	0	1.20191	0.739	0.352	0	up
KRT13	0	-2.82149	0.184	0.559	0	down
UBC	0	1.03934	0.8	0.437	0	up
IGHG1	0	-1.34264	0.215	0.567	0	down
HSPA1A	0	2.35382	0.537	0.189	0	up
JUN	0	1.36013	0.673	0.334	0	up
JUNB	0	1.32574	0.541	0.208	0	up
NDRG1	0	2.3089	0.479	0.154	0	up
PDIA6	0	1.00194	0.635	0.311	0	up
GLUL	0	1.45387	0.53	0.21	0	up
SLC2A1	0	1.75553	0.521	0.201	0	up
MT1X	0	2.5111	0.658	0.338	0	up
BTG1	0	1.42691	0.535	0.216	0	up
FTH1	0	2.47317	0.963	0.647	0	up
CST3	0	1.14636	0.643	0.345	0	up
TFRC	0	1.6377	0.417	0.125	0	up
DNAJB1	0	1.32523	0.562	0.276	0	up
MTCO1P12	0	2.01657	0.489	0.213	0	up
S100A4	0	2.03508	0.459	0.184	0	up
BNIP3L	0	1.81708	0.354	0.079	0	up
DNAJA1	0	1.00957	0.509	0.235	0	up
KRT15	0	-1.80027	0.416	0.686	0	down
SDCBP	0	1.2559	0.374	0.106	0	up
S100A7	0	-1.28873	0.344	0.612	0	down
GPX2	0	1.78932	0.376	0.109	0	up
RIOK3	0	1.29423	0.381	0.115	0	up
FTL	0	1.09647	0.94	0.674	0	up
MYDGF	0	1.0373	0.38	0.12	0	up
NDUFA4L2	0	3.96189	0.268	0.023	0	up
MT1E	0	2.44453	0.402	0.159	0	up
TMEM230	0	1.17546	0.319	0.084	0	up
SPP1	0	4.54448	0.269	0.038	0	up
TSC22D3	0	2.69028	0.289	0.066	0	up
BNIP3	0	3.141	0.246	0.024	0	up
C12orf75	0	2.05451	0.27	0.05	0	up
CLDND1	0	1.2328	0.295	0.076	0	up
GSTM3	0	2.15309	0.26	0.042	0	up
CEBPD	0	1.74156	0.282	0.068	0	up
ADM	0	1.92061	0.263	0.056	0	up
CDKN2A	0	4.01795	0.215	0.008	0	up
VEGFA	0	1.85981	0.256	0.055	0	up
CKB	0	2.77206	0.23	0.029	0	up
TMEM45A	0	4.00108	0.223	0.024	0	up
DIS3	0	1.88838	0.247	0.053	0	up
S100A8	0	-1.57607	0.705	0.877	0	down
RPS4Y1	0	-2.07834	0.109	0.279	0	down
GJB6	0	2.94889	0.192	0.022	0	up
S100A2	0	-1.4034	0.712	0.87	0	down
AC128657.1	0	7.7418	0.151	0.001	0	up
KRT5	0	-1.27876	0.671	0.818	0	down
S100A9	0	-1.0497	0.637	0.774	0	down
ATP5ME	0	-1.1031	0.595	0.656	0	down
RPL23A	0	-1.27049	0.932	0.917	0	down
GJA1	4.92717136666418e-302	1.22912	0.343	0.116	1.46681891585593e-297	up
PNRC1	6.37537157943201e-297	1.11453	0.394	0.152	1.89794811919691e-292	up
DDIT4	1.82868579547688e-295	1.72939	0.274	0.074	5.44399761313468e-291	up
TMBIM1	3.55920537622308e-294	1.09269	0.312	0.095	1.05957544050161e-289	up
VIM	1.36013197545151e-292	1.45577	0.414	0.194	4.04911289091913e-288	up
CALU	6.12418071547542e-291	1.02377	0.329	0.107	1.82316859899703e-286	up
LUM	6.7081392241598e-290	1.10143	0.223	0.044	1.99701304703237e-285	up
NTS	2.66600680250022e-289	14.1448	0.141	0	7.93670225104317e-285	up
FOSB	3.09524218865763e-287	1.77819	0.322	0.113	9.21453599563376e-283	up
HSPA1B	3.01895966628625e-286	1.99484	0.309	0.103	8.98744292653416e-282	up
MT2A	2.87712072893795e-283	2.95869	0.625	0.404	8.56518841004829e-279	up
FKBP5	2.29718274137503e-282	1.84884	0.225	0.047	6.83871302107348e-278	up
RHCG	2.28302673338118e-280	-1.78738	0.054	0.174	6.79657058527577e-276	down
DUSP1	6.20410233407004e-275	1.63569	0.432	0.21	1.84696126485265e-270	up
MT1G	3.03725957468407e-274	4.79285	0.171	0.02	9.04192175383446e-270	up
IGHM	9.49297626796694e-271	-4.2514	0.01	0.079	2.82605903497376e-266	down
SCD	3.20756850723303e-270	1.59116	0.221	0.047	9.54893144603273e-266	up
MAFB	6.01338458307518e-268	1.35461	0.29	0.092	1.79018459038148e-263	up
MTND1P23	9.22451508710039e-268	5.57851	0.146	0.008	2.74613814142979e-263	up
PPP1R15A	1.15305318352575e-265	1.20255	0.391	0.171	3.43263932735616e-261	up
SPDYC	2.32823079300368e-264	6.33531	0.132	0.001	6.93114307077196e-260	up
MT-TE	2.75582135152614e-262	-1.43541	0.511	0.593	8.20408016349331e-258	down
TGFBI	4.79870521713074e-261	2.2897	0.275	0.087	1.42857454313982e-256	up
IER3	1.58389843413981e-259	1.15559	0.501	0.263	4.7152656384342e-255	up
AGR2	8.19090427310383e-259	3.03187	0.174	0.025	2.43843220210301e-254	up
IGHA2	4.76364667654075e-253	-2.17559	0.023	0.109	1.41813761560618e-248	down
ERO1A	5.1414155921892e-252	1.66374	0.259	0.077	1.53059942179472e-247	up
TNFAIP3	3.10834198923645e-250	2.29121	0.262	0.087	9.25353410195691e-246	up
P4HA1	1.11059798991843e-248	1.40798	0.225	0.055	3.30625021598718e-244	up
NAMPT	4.07944876481649e-248	1.15266	0.313	0.113	1.21445189728587e-243	up
ACKR3	9.20366812845773e-246	2.65412	0.151	0.015	2.73993200184187e-241	up
SOD2	4.25632325864997e-245	1.47583	0.305	0.114	1.2671074341001e-240	up
CDKN1A	3.43946296435168e-239	1.08713	0.259	0.079	1.0239281244875e-234	up
AKR1C3	6.06555548194296e-239	1.46754	0.216	0.053	1.80571586697442e-234	up
UCHL1	6.50960393081097e-239	3.43789	0.142	0.012	1.93790909020243e-234	up
C1QTNF12	4.36228903842009e-237	4.37185	0.125	0.003	1.29865344673766e-232	up
PFN2	4.48358830939501e-237	1.40003	0.238	0.068	1.3347642397069e-232	up
CXCL14	4.83473551616053e-236	-1.117	0.441	0.558	1.43930076316099e-231	down
MUC4	2.55505062961055e-233	5.12704	0.119	0.002	7.6063857243506e-229	up
MZT1	3.42621194620907e-229	1.67698	0.219	0.059	1.01998329638644e-224	up
MLF1	5.11707399874141e-228	1.29583	0.201	0.047	1.52335292942532e-223	up
NFKBIZ	1.48028398108131e-226	1.28047	0.375	0.171	4.40680541167905e-222	up
LINC01133	6.41737237963441e-225	1.84294	0.182	0.038	1.91045175741716e-220	up
TXNDC17	7.03368656340789e-223	-1.01174	0.587	0.621	2.09392848992653e-218	down
SLC25A36	6.59810008845654e-221	1.16989	0.215	0.056	1.96425439633351e-216	up
AREG	5.7443266663991e-219	2.98115	0.202	0.055	1.71008604858701e-214	up
GOLGA7	4.79292078181396e-215	1.00088	0.226	0.064	1.42685251674602e-210	up
CCDC91	2.37087989989375e-213	1.52315	0.216	0.061	7.05810946198369e-209	up
ZFYVE21	3.18748401666677e-213	1.14149	0.205	0.053	9.48913991761698e-209	up
NR4A1	1.09572850498389e-212	1.67382	0.2	0.052	3.26198375933704e-208	up
XIST	1.67099335375208e-212	11.7272	0.106	0	4.97454721411993e-208	up
MT-TV	6.48450349488121e-212	1.14704	0.251	0.082	1.93043669042614e-207	up
PIBF1	1.13232735027591e-210	1.54766	0.2	0.053	3.37093852177137e-206	up
TPSB2	2.56016918776356e-209	5.69538	0.156	0.03	7.62162367197212e-205	up
RPL23AP42	2.21967153261105e-208	-1.57305	0.327	0.427	6.6079621525831e-204	down
CLDN1	1.09043703886882e-204	1.90197	0.164	0.033	3.24623106471247e-200	up
SLPI	8.03308754368224e-204	1.21995	0.28	0.108	2.3914501617542e-199	up
CD55	3.47673920721878e-201	1.72273	0.167	0.035	1.03502526198903e-196	up
BRI3	3.6038960366533e-201	1.06462	0.219	0.065	1.07287985011169e-196	up
PLPP2	8.73844961200443e-201	1.22594	0.185	0.044	2.60143644949372e-196	up
CTSL	1.16475159850528e-199	2.18274	0.197	0.055	3.46746550875023e-195	up
PNPLA8	6.75375332811931e-199	1.00515	0.215	0.063	2.01059236578112e-194	up
LAMA3	2.18312452790375e-196	1.07855	0.27	0.101	6.49916171956945e-192	up
KLF6	2.27319115543474e-196	1.29009	0.351	0.17	6.76729006972923e-192	up
MT-TT	7.90763615538379e-195	1.4404	0.158	0.031	2.35410328345775e-190	up
JUND	9.13123505353112e-195	1.3452	0.231	0.077	2.71836867543621e-190	up
H19	7.35092411120482e-194	6.22178	0.099	0.001	2.18837010790567e-189	up
PHF20	1.22414354163134e-193	1.09042	0.22	0.068	3.6442753234365e-189	up
IL20RB	9.13014869691111e-193	1.04697	0.182	0.045	2.71804526707044e-188	up
ATF3	1.76927997758019e-192	1.23627	0.27	0.108	5.26714649325624e-188	up
LCN2	2.69367634862738e-191	1.9383	0.194	0.055	8.01907448986372e-187	up
JCHAIN	1.2497010957977e-190	-2.64783	0.034	0.116	3.72036016218975e-186	down
ID2	1.03038526008283e-189	1.67	0.262	0.104	3.06745691926659e-185	up
FADS1	9.10134914677244e-189	2.21988	0.118	0.011	2.70947164099416e-184	up
CALML3	6.91136830351824e-188	-1.61271	0.29	0.391	2.05751434395738e-183	down
TNFRSF18	2.61726319797577e-186	2.0654	0.123	0.014	7.79159254037387e-182	up
PLAUR	5.36351276710314e-186	2.19233	0.19	0.056	1.59671775076661e-181	up
CD83	5.54053296835537e-185	2.48973	0.142	0.026	1.64941666467939e-180	up
TMPRSS4	9.49516621793508e-185	1.34139	0.158	0.033	2.82671098307927e-180	up
CTSV	3.25005773215251e-184	1.54141	0.163	0.037	9.67542186861802e-180	up
HILPDA	1.87485384551667e-183	2.14442	0.144	0.027	5.58143989810313e-179	up
CRABP2	1.19624447436077e-181	-2.18475	0.182	0.291	3.561219800172e-177	down
PIR	1.07389037782434e-180	1.5478	0.141	0.025	3.19697165478307e-176	up
CYSTM1	3.29061926120478e-179	1.01989	0.206	0.065	9.79617354060662e-175	up
NPL	1.64209406747169e-178	1.57996	0.134	0.022	4.88851403886321e-174	up
EMP3	8.0455164333162e-178	1.46157	0.229	0.084	2.39515024219823e-173	up
KLK11	2.4016795882641e-175	1.24575	0.175	0.047	7.14980013426221e-171	up
NFKBIA	1.29088847261614e-174	1.34904	0.608	0.4	3.84297498297825e-170	up
FAM46A	1.35383683610439e-173	1.99299	0.14	0.028	4.03037226108277e-169	up
ALCAM	1.90933400536921e-173	1.03446	0.195	0.059	5.68408733398414e-169	up
ECM1	4.20058660667639e-173	1.99915	0.176	0.049	1.25051463280756e-168	up
CFD	4.11011706478033e-172	2.87996	0.129	0.021	1.22358185018511e-167	up
ZFP36	2.95774115657372e-171	1.43963	0.424	0.248	8.80519542311996e-167	up
SLC16A3	1.1059841546465e-169	2.20647	0.115	0.014	3.29251482838264e-165	up
SQLE	3.77116534971456e-169	1.11396	0.194	0.061	1.12267592461003e-164	up
CA9	6.85666445469442e-169	5.34986	0.09	0.002	2.04122900816253e-164	up
SEMA3C	1.61353398534822e-166	1.27859	0.174	0.05	4.80349067438166e-162	up
OSBPL2	5.95321244600944e-166	1.11405	0.157	0.038	1.77227134517701e-161	up
TPSAB1	1.54269525759583e-165	6.7521	0.098	0.007	4.59260378186279e-161	up
SERPINF1	6.94633326256729e-165	1.39044	0.141	0.03	2.06792341226628e-160	up
MT1F	1.07741185897743e-164	4.96413	0.105	0.011	3.20745510417579e-160	up
HIST1H1B	1.48660927773487e-164	-1.948	0.076	0.171	4.42563581981672e-160	down
IGFBP3	2.96956077708714e-163	2.82872	0.114	0.016	8.84038243338843e-159	up
AL450405.1	7.0798735400917e-163	3.9392	0.103	0.01	2.1076783528853e-158	up
MOXD1	6.5643192628104e-162	-3.2255	0.013	0.066	1.95419784453866e-157	down
HCLS1	9.02918668721367e-162	1.23731	0.134	0.026	2.68798887678351e-157	up
SRGN	7.8600173748578e-160	2.19347	0.3	0.163	2.33992717249517e-155	up
APOL1	7.96276249234759e-160	1.02427	0.174	0.051	2.37051439397188e-155	up
ALDH1A1	3.10841589418999e-159	2.09216	0.108	0.013	9.2537541170036e-155	up
GSN	1.16176313297136e-158	1.04838	0.257	0.105	3.45856884685574e-154	up
PPME1	8.41232410959122e-157	1.07384	0.17	0.049	2.50434888742531e-152	up
ENO2	1.99611604299588e-156	3.03329	0.1	0.01	5.94243745999875e-152	up
EGLN3	4.70586852695734e-156	4.03926	0.09	0.005	1.4009370604752e-151	up
ICAM1	7.11407691743192e-156	1.64986	0.165	0.049	2.11786069831948e-151	up
SERPINE1	1.6610440566231e-154	3.14313	0.112	0.017	4.94492815656697e-150	up
HIST1H1D	3.52898238548568e-154	-1.80898	0.107	0.208	1.05057805615909e-149	down
SDC2	8.71084560807495e-154	2.9046	0.096	0.009	2.59321873752391e-149	up
IGFBP6	3.81075569271756e-153	-1.70778	0.095	0.19	1.13446196972202e-148	down
KRT17	4.4333550550881e-153	1.28398	0.546	0.39	1.31980979989973e-148	up
SLC6A15	7.23318247645362e-150	1.76484	0.113	0.018	2.15331842324024e-145	up
RASGEF1B	4.73652819833012e-149	1.75826	0.127	0.027	1.41006444464288e-144	up
MYADM	5.78590277450133e-147	2.05657	0.13	0.03	1.72246325596905e-142	up
LAMA5	1.28054639232329e-146	1.02599	0.158	0.045	3.81218660994644e-142	up
LRP1	1.44760636094683e-146	1.15206	0.15	0.04	4.3095241365387e-142	up
FN1	2.13091171517208e-145	4.34401	0.093	0.01	6.34372417606729e-141	up
CPA3	5.81581235518513e-145	4.84395	0.108	0.019	1.73136733813861e-140	up
P4HA2	8.49425636195943e-145	1.0677	0.164	0.05	2.52874011895532e-140	up
KIZ	1.74382907980215e-144	1.38333	0.152	0.043	5.191379170571e-140	up
ERRFI1	3.89251689753011e-143	1.62662	0.129	0.03	1.15880228039471e-138	up
CCL4	2.18815059624449e-142	1.67783	0.246	0.112	6.51412432501986e-138	up
HIST1H2AJ	3.94743382804811e-142	-2.3936	0.044	0.116	1.17515105060992e-137	down
CENPP	2.36090304543137e-141	1.54178	0.113	0.021	7.02840836624918e-137	up
COPZ2	2.44125310622072e-141	1.63609	0.106	0.016	7.26761049721907e-137	up
IL32	2.85051666811059e-141	1.56385	0.122	0.026	8.48598812096524e-137	up
LAMC2	1.44758216334557e-139	1.86713	0.167	0.055	4.30945210027977e-135	up
PLIN2	3.91685431882332e-139	1.75543	0.189	0.073	1.1660475307137e-134	up
KRT7	1.88033039558881e-138	1.36097	0.126	0.029	5.59774358766788e-134	up
FADS2	3.4964090705819e-138	1.56013	0.103	0.016	1.04088098031223e-133	up
NXT1	9.0934834399307e-138	1.01324	0.145	0.04	2.70713002006737e-133	up
KCNK1	1.06900080860129e-137	1.66629	0.107	0.019	3.18241540720604e-133	up
ELF3	2.66016890723407e-137	1.25096	0.156	0.048	7.91932283683582e-133	up
EGR2	1.61543670630124e-136	1.94166	0.1	0.015	4.80915507465879e-132	up
FAM83A	4.36937251548482e-135	1.0534	0.162	0.052	1.30076219785983e-130	up
RGS2	8.3343810677738e-135	1.28635	0.25	0.119	2.48114524387626e-130	up
DAPL1	2.30937051508967e-134	-1.65013	0.221	0.313	6.87499602342196e-130	down
IFI6	4.25482546398598e-134	1.01658	0.341	0.192	1.26666154062863e-129	up
RNU6-6P	6.45892622496132e-134	-2.06208	0.049	0.122	1.92282233717098e-129	down
CREM	1.38173787306687e-133	1.69378	0.136	0.037	4.11343364812007e-129	up
S100A14	1.4194076832731e-133	-1.14824	0.464	0.519	4.22557667310403e-129	down
COL1A2	3.73981046111531e-133	1.98802	0.157	0.051	1.11334157427403e-128	up
HOXB7	4.64536734623984e-133	1.85398	0.097	0.014	1.3829258589756e-128	up
PLOD1	8.76192966383886e-133	1.08081	0.131	0.034	2.60842646092483e-128	up
INSIG1	2.45682188021204e-132	1.21837	0.122	0.028	7.31395873739123e-128	up
P3H4	3.76740832004766e-132	1.9893	0.085	0.008	1.12155745687819e-127	up
STK17B	6.35866057900989e-132	1.03819	0.167	0.057	1.89297325437124e-127	up
SCCPDH	7.0016140062699e-132	1.54421	0.108	0.021	2.08438048966655e-127	up
NPW	2.5110624463664e-131	2.33032	0.087	0.01	7.47543290283276e-127	up
MXD1	3.33022116357553e-131	1.29842	0.169	0.059	9.91406840396434e-127	up
TIMP3	3.34863306604707e-131	2.06278	0.12	0.029	9.96888063762214e-127	up
CTSG	5.90706746652232e-131	5.9885	0.076	0.004	1.75853398478369e-126	up
LAPTM5	8.21009980056469e-131	1.13137	0.197	0.081	2.44414671062811e-126	up
DUSP2	8.27843959234545e-131	2.05928	0.122	0.03	2.46449146664124e-126	up
NQO2	1.76825599383574e-130	1.00068	0.136	0.037	5.26409809364899e-126	up
ZNFX1	2.47112286455036e-130	1.05991	0.134	0.036	7.35653276776642e-126	up
KLHL24	5.53807258777212e-130	1.29303	0.126	0.032	1.64868420937976e-125	up
PEPD	8.87331617270541e-129	1.03332	0.139	0.04	2.6415862246144e-124	up
F3	1.43087348661436e-127	1.6375	0.107	0.021	4.25971036965095e-123	up
SAMSN1	2.09319523650956e-127	1.71084	0.134	0.039	6.23144221908895e-123	up
LDLR	3.00690722920961e-126	1.12944	0.127	0.033	8.95156282135699e-122	up
MMP1	2.49386976176271e-122	3.45018	0.083	0.01	7.4242502807676e-118	up
CSGALNACT2	2.5041321291664e-121	1.24055	0.118	0.029	7.45480134852836e-117	up
AP000769.1	2.6408282506381e-121	1.55679	0.094	0.016	7.86174570214962e-117	up
B4GALT4	8.11414052432442e-121	1.55882	0.092	0.015	2.41557963409138e-116	up
SLC6A8	1.28514401419495e-120	1.05781	0.128	0.035	3.82587373025836e-116	up
SLC2A3	3.65070743157177e-120	2.24957	0.103	0.022	1.08681560237892e-115	up
PTGS1	7.32134667195287e-120	1.71477	0.102	0.021	2.17956490424037e-115	up
KLF7	3.44578724586101e-119	1.6321	0.096	0.018	1.02581086309282e-114	up
ACSL1	7.90212907284087e-119	1.59171	0.101	0.021	2.35246382498473e-114	up
MYLK	1.03522337279705e-118	1.66022	0.108	0.025	3.08185998081682e-114	up
NXPH4	1.88252980977129e-118	2.87003	0.071	0.005	5.60429124368912e-114	up
HPGDS	5.20097821631116e-118	4.72065	0.07	0.005	1.54833121499583e-113	up
AL512625.3	1.34092123319521e-117	-3.53081	0.006	0.039	3.99192251122215e-113	down
CYBRD1	2.48216292135197e-117	1.36637	0.097	0.019	7.3893990168648e-113	up
BIRC3	2.76130548964392e-116	2.06741	0.129	0.04	8.22040644266994e-112	up
AC023157.3	2.94313554465132e-116	2.18656	0.081	0.011	8.76171451642698e-112	up
ADH1C	1.10237884407762e-115	3.49798	0.067	0.003	3.28178181881907e-111	up
HIST1H4C	1.74975970252622e-115	-1.04714	0.578	0.583	5.20903463442057e-111	down
KLF9	2.5770381211889e-115	2.01037	0.089	0.015	7.67184248677936e-111	up
MYH10	4.53733557657511e-115	1.12408	0.125	0.036	1.35076480114641e-110	up
CD69	1.36826375222989e-113	2.19444	0.163	0.065	4.07332119038838e-109	up
YEATS2	1.6432416386425e-113	1.05814	0.111	0.028	4.89193035823874e-109	up
AC244153.1	3.01963783153771e-113	1.10016	0.1	0.021	8.98946182448775e-109	up
RAC3	4.53195057444195e-113	3.38631	0.063	0.002	1.34916168601137e-108	up
TBL1X	6.45805139707695e-113	1.11904	0.1	0.022	1.92256190090981e-108	up
DSG1	7.30350219141873e-113	2.59563	0.073	0.007	2.17425260238536e-108	up
BRDT	1.68488440829843e-112	-4.12768	0.003	0.029	5.01590088350442e-108	down
MMP9	1.84876223760948e-112	3.12372	0.078	0.01	5.50376518136341e-108	up
KRT1	2.78722390956893e-111	3.05148	0.08	0.012	8.29756557878671e-107	up
CMBL	6.23981885384062e-111	1.08718	0.107	0.026	1.85759407278835e-106	up
CD163	6.68858497280005e-111	2.4016	0.089	0.016	1.99119174640257e-106	up
MTRNR2L1	2.14802005250182e-110	3.63841	0.062	0.002	6.39465569629792e-106	up
TRIM2	2.31004676908005e-110	1.40402	0.105	0.025	6.87700923155131e-106	up
UAP1	3.73648352278267e-110	1.00642	0.114	0.031	1.1123511447324e-105	up
DMKN	1.43453944769706e-109	1.60717	0.146	0.052	4.27062393579416e-105	up
MAEL	2.60383037234108e-109	-3.74541	0.004	0.031	7.7516030184594e-105	down
STC2	2.74975432894403e-109	2.92637	0.067	0.005	8.18601863726637e-105	up
TUBA1A	4.19501771281583e-109	1.67792	0.169	0.07	1.24885677310527e-104	up
CCL4L2	7.07290028985593e-109	1.82846	0.164	0.066	2.10560241629011e-104	up
ALOX5AP	1.03932309318622e-108	1.00204	0.146	0.053	3.09406484841539e-104	up
IGFL2-AS1	1.26467790786977e-108	1.73949	0.095	0.02	3.76494613172832e-104	up
HLA-DRB6	7.04570354794524e-108	12.3684	0.055	0	2.0975059462233e-103	up
WBP2	1.48204780855784e-107	1.0288	0.123	0.037	4.4120563260767e-103	up
MMP7	3.01609997169301e-107	-2.18268	0.057	0.124	8.9789296157301e-103	down
IL1B	8.12572186413125e-107	2.32487	0.161	0.067	2.41902739895187e-102	up
MUC1	2.7973796427554e-106	2.32049	0.076	0.011	8.32779919648283e-102	up
CP	3.36311600608797e-106	3.38342	0.061	0.003	1.00119963501239e-101	up
CXCL5	4.49586681366994e-106	7.1378	0.059	0.002	1.33841955042954e-101	up
C5AR1	2.51013298118354e-105	2.33909	0.085	0.016	7.4726658849834e-101	up
MTND3P10	9.95981598302186e-105	10.6381	0.054	0	2.96503721814561e-100	up
CA2	2.88046547743409e-104	1.04488	0.315	0.192	8.57514572632129e-100	up
KIT	4.41844179617046e-104	3.9748	0.072	0.009	1.31537012271995e-99	up
NPC1	5.53408537004727e-104	1.11994	0.097	0.022	1.64749721466307e-99	up
AIM2	1.54668245805255e-103	1.14518	0.118	0.036	4.60447367762245e-99	up
MS4A2	2.26564037784448e-103	4.58203	0.063	0.005	6.74481140484301e-99	up
IGF2BP3	7.6602753781295e-103	3.60542	0.057	0.002	2.28046398006915e-98	up
AVPI1	1.93396941629895e-102	1.43121	0.091	0.019	5.75742695232196e-98	up
DUSP14	3.41794654393166e-102	1.06982	0.111	0.032	1.01752268612846e-97	up
RNY4	1.1495833231458e-101	-1.90591	0.045	0.106	3.42230955300505e-97	down
TOP1MT	1.41277013521247e-100	1.1649	0.102	0.027	4.20581669252752e-96	up
NR4A2	2.20436298735437e-100	1.47595	0.124	0.042	6.56238861335397e-96	up
PFKFB3	1.55685843196253e-99	1.24236	0.097	0.024	4.63476755195245e-95	up
CCDC152	3.68167927837438e-98	2.70909	0.06	0.004	1.09603592117205e-93	up
VWA5A	5.93831496516379e-98	2.79512	0.093	0.024	1.76783636512926e-93	up
CD37	9.60302712679955e-98	2.37318	0.076	0.013	2.85882117564823e-93	up
RAC2	4.36427503292811e-97	1.78745	0.119	0.04	1.2992446773027e-92	up
PLEKHF2	4.53986723590038e-97	1.02809	0.103	0.028	1.35151847612754e-92	up
HCAR2	6.21919559705928e-97	1.39278	0.097	0.025	1.85145452924455e-92	up
SNX10	1.22732857593744e-96	1.14363	0.103	0.029	3.65375717056575e-92	up
CXCL8	2.5851722572295e-96	2.01775	0.264	0.15	7.69605780977223e-92	up
NCF2	2.86283091408893e-96	1.57693	0.089	0.021	8.52264763124274e-92	up
TNF	3.54995972859421e-96	2.19254	0.092	0.023	1.05682301120249e-91	up
MSLN	4.0314041328277e-96	9.83012	0.049	0	1.20014901034281e-91	up
VAMP2	1.25357757392051e-95	1.00833	0.132	0.047	3.73190043756136e-91	up
EPHB3	1.35617071996531e-93	1.02569	0.1	0.028	4.03732023333672e-89	up
ARHGAP18	2.67562301977087e-93	1.10574	0.136	0.052	7.96532972985789e-89	up
RHEX	2.73486859166435e-93	6.61064	0.05	0.001	8.14170379738476e-89	up
CD177	4.20144035487042e-93	4.64865	0.051	0.002	1.25076879364492e-88	up
ZEB2	5.82820739073858e-93	1.31571	0.105	0.031	1.73505734022288e-88	up
CHI3L1	1.46448929024319e-92	1.74089	0.067	0.009	4.35978461705398e-88	up
IL7R	2.17522041464581e-92	1.945	0.086	0.021	6.47563117440057e-88	up
TPPP3	4.51727870422517e-92	1.29774	0.09	0.023	1.34479387024783e-87	up
COL6A1	4.82419432894875e-92	1.99651	0.094	0.025	1.43616265172804e-87	up
GSTA1	1.54086465414867e-91	3.39834	0.052	0.002	4.58715407540059e-87	up
MSR1	2.04849397538831e-91	2.56127	0.072	0.013	6.098366564731e-87	up
PCLAF	5.15775874410939e-91	-1.84216	0.099	0.17	1.53546477812136e-86	down
SMAP2	1.17244028785447e-90	1.31775	0.107	0.034	3.49035473694276e-86	up
SDCBP2	1.20208858925684e-90	1.18884	0.085	0.02	3.57861773021761e-86	up
TMPRSS11BNL	1.20500975674109e-90	-3.1539	0.014	0.052	3.58731404581824e-86	down
TIMP2	2.41176953586774e-90	1.07756	0.131	0.049	7.17983790827825e-86	up
G0S2	2.97452212463185e-90	1.58203	0.121	0.044	8.85515236502902e-86	up
EIF1AY	3.86731606609423e-90	-2.54776	0.017	0.058	1.15129999287625e-85	down
TPRG1	9.22207754357636e-90	1.21656	0.084	0.02	2.74541248472268e-85	up
GNG4	1.16711908249981e-89	4.59066	0.048	0.001	3.47451350860194e-85	up
MAFF	1.38664557506777e-89	1.49741	0.075	0.015	4.12804387697674e-85	up
FBXO25	1.51259699130786e-89	1.02832	0.093	0.025	4.5030012431235e-85	up
SLC11A1	6.08444886749917e-89	3.37545	0.055	0.004	1.8113404278545e-84	up
RPS6KA5	1.01363985534227e-88	1.05797	0.089	0.023	3.01760584935393e-84	up
C3	1.14184769759424e-88	2.39305	0.06	0.007	3.39928059573805e-84	up
CLEC2L	1.50957812933967e-88	-4.36613	0.002	0.022	4.49401409104418e-84	down
PIK3IP1	2.12019485345168e-88	2.65533	0.059	0.006	6.31182007872565e-84	up
COL5A1	2.46861565961504e-88	1.89458	0.081	0.019	7.34906881867396e-84	up
CPM	3.3643034670142e-88	2.11956	0.078	0.017	1.00155314213013e-83	up
LSP1	4.16641019697448e-88	1.0039	0.106	0.034	1.2403403156393e-83	up
BCL2A1	4.62996971616698e-88	1.41401	0.126	0.048	1.37834198450291e-83	up
DAB2	4.87009498215967e-88	1.0509	0.124	0.045	1.44982727618893e-83	up
COL1A1	2.13559444205675e-87	2.20752	0.123	0.046	6.35766465400294e-83	up
CMA1	3.97685235037973e-87	6.97909	0.047	0.001	1.18390894470804e-82	up
PQLC3	4.40144181797748e-87	1.14719	0.079	0.018	1.3103092292119e-82	up
MMP12	4.44065876083294e-87	1.17562	0.116	0.041	1.32198411309997e-82	up
PTGS2	5.5289066263427e-87	1.86456	0.128	0.051	1.64595550266222e-82	up
DHRS4	2.24559873247763e-86	1.0159	0.086	0.022	6.68514742658592e-82	up
SCGB1A1	4.51137106142115e-86	-5.8097	0.001	0.017	1.34303516498508e-81	down
C1orf162	6.76581976517507e-86	1.45405	0.105	0.035	2.01418454409262e-81	up
CXCR4	8.8533290091491e-86	1.72724	0.097	0.03	2.63563604602369e-81	up
WIPI1	2.42750342435995e-85	2.10762	0.06	0.007	7.22667769431958e-81	up
RGS16	4.00123981449491e-85	1.82383	0.072	0.014	1.19116909277513e-80	up
NABP1	4.53559604888954e-85	1.02782	0.094	0.027	1.35024694375442e-80	up
CCL3	4.75804327724264e-85	1.52129	0.183	0.092	1.41646948363513e-80	up
JMJD6	6.82956079217492e-85	1.14844	0.085	0.022	2.03316024783047e-80	up
BEST1	6.83478290616515e-85	1.96362	0.072	0.014	2.03471487116537e-80	up
OLFML2A	9.76418870814811e-85	1.16303	0.076	0.017	2.90679897841569e-80	up
H3F3AP4	1.89230935189724e-84	1.0822	0.08	0.019	5.63340494059808e-80	up
CD52	2.03665382456873e-84	1.54952	0.184	0.095	6.06311843574111e-80	up
SLC38A6	2.19858804299274e-84	1.20069	0.076	0.017	6.54519660398937e-80	up
DEFB1	2.70616380058493e-84	-1.76286	0.119	0.189	8.05624963434132e-80	down
OSR2	3.67995879775559e-84	2.8606	0.05	0.003	1.09552373409184e-79	up
ESRG	6.87188289476276e-84	10.2049	0.043	0	2.04575953777087e-79	up
FAM89A	7.91578558359674e-84	1.19221	0.068	0.012	2.35652936823675e-79	up
GABRP	2.36562836704057e-83	3.87146	0.047	0.002	7.04247564867977e-79	up
BAG2	2.94760284485598e-83	2.35605	0.053	0.005	8.77501366913626e-79	up
MIR210HG	4.32357858578864e-83	3.01465	0.051	0.004	1.28712934498928e-78	up
CAPN6	4.99103070596628e-83	-5.4874	0	0.016	1.48582984116616e-78	down
MRC1	5.63886516422065e-83	2.0548	0.08	0.02	1.67869015938849e-78	up
GPR65	2.28763449169319e-82	2.20943	0.074	0.017	6.81028788177062e-78	up
METRNL	2.57539217373766e-82	1.63696	0.075	0.017	7.66694250121702e-78	up
SPSB3	3.2323470897487e-82	1.04511	0.08	0.019	9.62269728618186e-78	up
IQCA1	3.63396815328281e-82	1.43228	0.063	0.01	1.08183231923229e-77	up
RAMP1	1.05704863372964e-81	1.73122	0.063	0.01	3.14683378261315e-77	up
GNA15	1.65849632942251e-81	1.152	0.079	0.019	4.93734357269081e-77	up
GNA13	1.81570634000995e-81	1.03176	0.09	0.026	5.40535777420962e-77	up
LTC4S	2.34474010655636e-81	3.10477	0.059	0.008	6.98029129721829e-77	up
SOCS1	5.58211054480154e-81	1.59368	0.07	0.014	1.66179430918742e-76	up
ITGB2	9.95701888947504e-81	1.11874	0.12	0.047	2.96420452339672e-76	up
SGPP2	1.51855800837781e-80	1.07224	0.074	0.017	4.52074719094075e-76	up
PAG1	1.95307708662165e-80	1.84829	0.062	0.01	5.81431048687267e-76	up
LYPD6B	3.38371229854378e-80	1.74279	0.054	0.006	1.00733115127648e-75	up
AL162413.1	4.33965972089776e-80	2.91229	0.05	0.004	1.29191669891126e-75	up
CCL18	6.59037871328315e-80	1.52313	0.064	0.012	1.96195574294439e-75	up
GABARAPL1	2.2628468906234e-79	1.06993	0.095	0.03	6.73649519338585e-75	up
CPQ	2.50059696602812e-79	1.46099	0.071	0.016	7.4442771678657e-75	up
PTRH1	3.41282096782201e-79	1.34124	0.073	0.016	1.01599680212061e-74	up
SERPINB13	6.17702946795854e-79	1.05017	0.15	0.069	1.83890167261126e-74	up
HCST	8.24147124086086e-79	1.28026	0.109	0.04	2.45348598840428e-74	up
PLSCR4	9.24913143413918e-79	1.14528	0.072	0.016	2.75346642794323e-74	up
PITX1	1.00650561130727e-78	-1.62706	0.167	0.232	2.99636720486173e-74	down
GADD45G	1.14647382644204e-78	1.51126	0.074	0.018	3.41305258131796e-74	up
C20orf194	3.36437063111675e-78	1.45131	0.066	0.013	1.00157313688346e-73	up
CD68	3.79577429075013e-78	1.26455	0.086	0.025	1.13000200635631e-73	up
CD248	1.01640558940389e-77	2.54279	0.05	0.005	3.02583943965537e-73	up
IL1RL1	1.23710234729509e-77	4.32132	0.048	0.004	3.68285368789749e-73	up
CDKN2B	2.86711216183084e-77	2.30154	0.049	0.004	8.53539290577041e-73	up
ZBTB43	3.80946887119762e-77	1.21219	0.071	0.016	1.13407888295553e-72	up
ANXA6	5.03283112329935e-77	1.53815	0.072	0.017	1.49827382540622e-72	up
SLC39A14	6.30348360109535e-77	1.25394	0.07	0.015	1.87654706804609e-72	up
ALDH1L2	1.3369650576563e-76	2.21824	0.049	0.004	3.98014497664282e-72	up
PER1	2.32346936413759e-76	3.04395	0.054	0.007	6.9169682970376e-72	up
SLA	1.21082590146381e-75	1.97637	0.063	0.012	3.60462870865777e-71	up
FABP6	2.15660532947334e-75	-2.16952	0.021	0.059	6.42021406584214e-71	down
IGHG2	2.77086647984128e-75	-1.85995	0.04	0.089	8.24886951048749e-71	down
BCAT1	3.24936694253545e-75	1.87636	0.054	0.007	9.67336538792803e-71	up
SELE	3.78869286836278e-75	-2.77965	0.007	0.032	1.1278938669116e-70	down
FILIP1L	4.81384714001115e-75	2.05452	0.065	0.013	1.43308229358132e-70	up
PLA2R1	6.45969039619015e-75	1.02065	0.07	0.016	1.92304983094581e-70	up
BORA	6.90091896206856e-75	1.78638	0.061	0.011	2.05440357500781e-70	up
KHDC1L	8.20988233463122e-75	2.04026	0.053	0.007	2.44408197101972e-70	up
TXLNGY	8.49144919366899e-75	-2.7482	0.01	0.04	2.52790442495526e-70	down
LHFPL2	1.20517966565607e-74	1.8232	0.064	0.013	3.58781986465813e-70	up
PTGER4	2.17055369907296e-74	1.05398	0.086	0.026	6.4617383621402e-70	up
SLC31A2	2.51185060373258e-74	1.03263	0.076	0.02	7.47777924731189e-70	up
PHYHD1	3.96823325820905e-74	1.24433	0.057	0.009	1.18134304096884e-69	up
ANPEP	5.03012170584318e-74	2.40669	0.053	0.007	1.49746723182951e-69	up
SAA1	7.01552745754675e-74	1.53454	0.211	0.125	2.08852252411167e-69	up
RNF24	1.14162196039443e-73	1.59883	0.056	0.009	3.39860857609423e-69	up
OTOP3	1.56219680043076e-72	2.55968	0.044	0.003	4.65065987488236e-68	up
RGS1	3.8137209339971e-72	1.12652	0.357	0.257	1.13534472205094e-67	up
OLFM2	4.11078227710362e-72	2.26775	0.047	0.005	1.22377988389375e-67	up
SERPINA1	6.16474876433589e-72	1.76068	0.063	0.014	1.83524570714279e-67	up
EREG	6.35238384545573e-72	1.84452	0.105	0.04	1.89110467079217e-67	up
C10orf99	7.93086572807311e-72	1.33116	0.073	0.02	2.36101872724736e-67	up
HIST1H1A	9.07125205562972e-72	-2.02129	0.052	0.104	2.70051173696097e-67	down
DHCR7	9.78924103429026e-72	1.62201	0.057	0.01	2.91425705590821e-67	up
SERPING1	9.91692171616662e-72	1.23269	0.106	0.041	2.9522675949028e-67	up
EFEMP1	1.42335943220807e-71	1.2288	0.074	0.019	4.23734102968342e-67	up
PROCR	2.05154201819088e-71	1.09252	0.079	0.023	6.10744058815425e-67	up
MME	5.23056519446854e-71	2.61803	0.043	0.003	1.55713925839328e-66	up
MT2P1	6.37033784278517e-71	3.72806	0.047	0.005	1.89644957579715e-66	up
TMEM191A	1.11673379950028e-70	1.34631	0.063	0.014	3.32451652111234e-66	up
CCL3L1	3.09689782359741e-70	1.68503	0.122	0.054	9.21946482084949e-66	up
SPON2	7.26912269367629e-70	1.29297	0.07	0.018	2.16401782590743e-65	up
FAM3B	1.13317002127499e-69	3.20219	0.04	0.002	3.37344715333566e-65	up
LAIR1	1.78642025453266e-69	1.36294	0.072	0.019	5.31817309774374e-65	up
LCP2	1.79705396216131e-69	1.27993	0.082	0.026	5.34982964535421e-65	up
ZNF331	8.91788961441036e-69	1.73447	0.086	0.029	2.65485573820996e-64	up
SLC5A3	1.38415543858807e-68	1.02065	0.073	0.02	4.12063074067668e-64	up
RHOH	1.69765787312879e-68	2.65009	0.054	0.009	5.05392748830441e-64	up
ALDH1A3	1.9478115185711e-68	-2.31321	0.028	0.068	5.79863489078616e-64	down
MAGEA3	8.09744733884889e-68	1.62071	0.049	0.007	2.41061007277531e-63	up
TPSD1	8.84890923532654e-68	5.56099	0.037	0.001	2.63432027935671e-63	up
CTHRC1	9.13421722326606e-68	1.06956	0.094	0.034	2.71925646736631e-63	up
TNNT3	1.44937140035164e-67	4.15453	0.036	0.001	4.31477865884683e-63	up
RNASE1	1.4741856335122e-67	1.85321	0.152	0.078	4.38865063096581e-63	up
RHOQ	2.28562565172694e-67	1.30332	0.07	0.019	6.80430756519111e-63	up
IFIT3	3.05225946450613e-67	1.07102	0.13	0.06	9.08657642583475e-63	up
SCARB1	3.09338466196446e-67	1.12921	0.061	0.013	9.2090061386682e-63	up
PELI1	3.47529861433347e-67	1.03787	0.078	0.024	1.03459639748707e-62	up
FOLR1	3.89934555831282e-67	9.57619	0.035	0	1.16083517270973e-62	up
CCDC107	1.03310642098691e-66	1.27971	0.067	0.017	3.07555781527803e-62	up
CYTIP	1.77441158795962e-66	1.98953	0.056	0.011	5.28242329735578e-62	up
KRTDAP	2.55770689433794e-66	2.43112	0.046	0.006	7.61429342444404e-62	up
SPRR1A	3.83067763951691e-66	1.03441	0.102	0.041	1.14039273328418e-61	up
EMILIN2	4.37459262017484e-66	1.48626	0.06	0.013	1.30231622302605e-61	up
GAST	6.06147294507846e-66	6.40106	0.035	0	1.80450049574986e-61	up
KIF13B	8.3612183491789e-66	1.50248	0.065	0.016	2.48913470255056e-61	up
FTH1P10	1.03144889083461e-65	2.75978	0.045	0.006	3.07062334801462e-61	up
CPE	6.92171723745426e-65	1.57337	0.065	0.017	2.06059522159013e-60	up
TNFAIP6	1.20262793103817e-64	2.5821	0.046	0.006	3.58022335070064e-60	up
COX7B2	1.35501130502369e-64	-10.6101	0	0.011	4.03386865505551e-60	down
CSRNP1	1.66392313751764e-64	1.46689	0.063	0.015	4.95349918039e-60	up
CXCL17	4.46317658005506e-64	1.57295	0.064	0.017	1.32868766788239e-59	up
AQP3	7.12682586830441e-64	-1.06391	0.345	0.392	2.12165606099422e-59	down
HMOX1	1.72849201095739e-63	1.92189	0.064	0.017	5.14572071662014e-59	up
CDC42EP3	2.2691549526979e-63	1.43711	0.069	0.02	6.75527429418165e-59	up
TREM1	2.83761792341026e-63	3.85162	0.038	0.002	8.44758855799234e-59	up
KCTD11	2.9267363109939e-63	1.57494	0.048	0.007	8.71289399782883e-59	up
PLK3	4.25730686694991e-63	1.08695	0.069	0.02	1.26740025429099e-58	up
EFNA4	4.71088608197913e-63	1.47678	0.05	0.009	1.40243078660519e-58	up
RILPL2	5.48160949752052e-63	1.19391	0.076	0.024	1.63187514741186e-58	up
IL33	5.89926844180168e-63	-1.53085	0.026	0.065	1.75621221512436e-58	down
LRP12	1.01601186718108e-62	1.33421	0.05	0.009	3.02466732859806e-58	up
CLEC5A	1.17165429776322e-62	2.51442	0.044	0.006	3.48801484444112e-58	up
PILRA	2.23624403711065e-62	2.05787	0.051	0.009	6.6572984984784e-58	up
GALNT6	2.78636650361556e-62	1.40096	0.053	0.011	8.29501308126353e-58	up
MT-TH	2.80283986700971e-62	1.88722	0.045	0.006	8.34405428408791e-58	up
MMP10	2.98031875093588e-62	3.61303	0.04	0.004	8.87240892153611e-58	up
NR4A3	4.15371021437791e-62	1.9367	0.049	0.008	1.2365595308203e-57	up
TDRD15	5.82256931567411e-62	-5.28231	0.001	0.012	1.73337888527618e-57	down
ADRB2	7.18977745304499e-62	1.24705	0.059	0.014	2.14039674777149e-57	up
IRS2	7.39853595233237e-62	2.1747	0.051	0.01	2.20254415300935e-57	up
VCAN	9.5386574798925e-62	1.67953	0.073	0.023	2.839658331764e-57	up
MFAP5	9.87927651140085e-62	6.20099	0.033	0.001	2.94106061744403e-57	up
HK2	1.05938338544774e-61	1.23087	0.062	0.016	3.15378433847792e-57	up
ADAMTSL4	1.35630869394637e-61	2.74007	0.038	0.003	4.03773098187834e-57	up
SYT8	1.8478092254223e-61	1.77273	0.043	0.006	5.5009280640822e-57	up
CALB2	2.26722520453901e-61	5.233	0.035	0.002	6.74952943391263e-57	up
SBF2-AS1	2.80754736006707e-61	1.02199	0.059	0.014	8.35806849091967e-57	up
TAGLN	4.18636170466283e-61	4.04399	0.042	0.005	1.24627987947812e-56	up
TREM2	4.81742880931666e-61	1.17359	0.07	0.021	1.43414855653357e-56	up
KDM7A	5.03729109077085e-61	1.00314	0.065	0.018	1.49960155772248e-56	up
FCGR2A	7.10591965958963e-61	1.38637	0.097	0.04	2.11543228265983e-56	up
HLA-DQA2	7.22952546908326e-61	4.87576	0.034	0.001	2.15222973214609e-56	up
CAMK1D	8.66721134097661e-61	1.38377	0.053	0.011	2.58022881620874e-56	up
CLN8	1.04106826210778e-60	1.09432	0.055	0.012	3.09926021629485e-56	up
DNM1	1.21270022602724e-60	2.52975	0.037	0.002	3.61020857288308e-56	up
AC100801.1	1.68965707958665e-60	4.51759	0.033	0.001	5.03010912592947e-56	up
AC073365.1	2.98895433112541e-60	8.78528	0.031	0	8.89811704376035e-56	up
CENPE	8.27494635084185e-60	-1.85438	0.087	0.141	2.46345152864562e-55	down
RGS13	2.45988455434323e-59	3.4562	0.038	0.003	7.32307631827978e-55	up
BCAS4	2.72146468882238e-59	1.45707	0.046	0.007	8.10180037862424e-55	up
POPDC3	2.83323450820145e-59	3.33057	0.035	0.002	8.4345391309157e-55	up
LRG1	3.65263679358717e-59	1.54893	0.048	0.009	1.0873899734509e-54	up
CCL5	3.81885075731804e-59	2.26951	0.084	0.032	1.13687187045358e-54	up
COL3A1	3.95053343706252e-59	1.03488	0.133	0.066	1.17607380421351e-54	up
ANGPTL4	4.36771377052452e-59	2.18086	0.044	0.007	1.30026838948515e-54	up
CSF1	4.79272466419923e-59	2.62289	0.05	0.01	1.42679413253211e-54	up
SYTL3	6.53473301938181e-59	3.08759	0.041	0.005	1.94539001986997e-54	up
SEMA5A	6.94046958198483e-59	1.51232	0.043	0.006	2.06617779455688e-54	up
CHL1	7.85370881317982e-59	1.28754	0.049	0.009	2.33804911368363e-54	up
STARD4	8.43853053620472e-59	1.03336	0.066	0.02	2.51215054062815e-54	up
HPS4	9.72882837506204e-59	1.00496	0.066	0.02	2.89627220725597e-54	up
USP11	1.09332959813591e-58	1.03479	0.061	0.016	3.25484221365059e-54	up
A4GALT	1.69439672191416e-58	1.32372	0.048	0.009	5.04421904113846e-54	up
HIST1H1T	1.74514931857032e-58	-4.24222	0.002	0.016	5.19530952138383e-54	down
CD14	3.19727695343009e-58	1.04037	0.129	0.064	9.51829349036137e-54	up
CD84	3.5969945061598e-58	1.23591	0.065	0.019	1.07082526448377e-53	up
FLRT3	4.51218567655156e-58	1.45492	0.057	0.014	1.3432776759094e-53	up
AL033530.1	5.49088962269072e-58	1.71366	0.048	0.009	1.63463784067503e-53	up
FYB1	8.45519735083412e-58	-1.00492	0.111	0.173	2.51711225134332e-53	down
ASRGL1	2.36793829391152e-57	1.61528	0.048	0.009	7.04935230097461e-53	up
MYL9	4.00905765235209e-57	2.0008	0.069	0.022	1.19349646310522e-52	up
GATA2	4.36603741187482e-57	3.07128	0.042	0.006	1.29976933751513e-52	up
GBP6	1.52424729158562e-56	-1.96007	0.126	0.178	4.53768418705041e-52	down
HBA1	2.01443262410252e-56	1.13999	0.096	0.042	5.9969659219532e-52	up
WNT2B	2.05100874807635e-56	1.83696	0.039	0.005	6.10585304302329e-52	up
HLA-DRB5	2.31031894841644e-56	5.06676	0.032	0.001	6.87781950943573e-52	up
EFNA3	2.61434304972885e-56	1.06874	0.049	0.01	7.78289925904279e-52	up
FOXC1	4.45152780090005e-56	1.25384	0.052	0.012	1.32521982632794e-51	up
KLF12	4.60126438646648e-56	3.32115	0.033	0.002	1.36979640785107e-51	up
SYTL2	4.99541075540183e-56	2.10303	0.051	0.011	1.48713378188312e-51	up
FLG	9.19836706066447e-56	2.88919	0.04	0.006	2.73835387395981e-51	up
MISP	9.48725807303659e-56	1.94672	0.038	0.005	2.82435672834299e-51	up
GALNS	2.87215045721933e-55	1.08995	0.047	0.009	8.55039191114194e-51	up
SLC18A2	3.61869939374406e-55	3.85207	0.036	0.003	1.07728680951761e-50	up
LOX	3.91820395424497e-55	1.99523	0.042	0.007	1.16644931717873e-50	up
CADM4	4.42336677415085e-55	1.15551	0.045	0.008	1.31683628866471e-50	up
INHBA	4.4487667550147e-55	1.80375	0.08	0.03	1.32439786296788e-50	up
PBXIP1	5.53653496707405e-55	1.1212	0.058	0.016	1.64822645969794e-50	up
PDIA2	1.14036793214006e-54	9.01984	0.028	0	3.39487533398095e-50	up
METTL21A	1.31106781576584e-54	1.05394	0.055	0.014	3.90304888753489e-50	up
AF165147.1	1.3279854840796e-54	2.34531	0.035	0.003	3.95341278610497e-50	up
SPI1	1.75982693878249e-54	1.09958	0.063	0.019	5.23900479675548e-50	up
ATP2B1-AS1	1.85634759283996e-54	2.09894	0.047	0.01	5.52634678388457e-50	up
NLRP3	2.50761881796093e-54	2.5261	0.04	0.006	7.4651812210697e-50	up
ZNF812P	3.35080512392674e-54	1.45069	0.049	0.011	9.97534685392989e-50	up
BAALC	4.556498781987e-54	4.01247	0.03	0.001	1.35646968739753e-49	up
AEBP1	1.04416433845194e-53	1.79778	0.051	0.012	3.10847723557144e-49	up
MPP1	1.07257144758116e-53	1.1571	0.056	0.015	3.19304519944911e-49	up
ARF5	1.57990270351126e-53	1.44234	0.042	0.007	4.70337034835303e-49	up
AL355916.1	1.5825357551598e-53	-3.44556	0.004	0.02	4.71120894311073e-49	down
IL2RG	1.75623709138146e-53	1.07148	0.069	0.023	5.22831782104259e-49	up
DUSP10	2.71283318018211e-53	1.57897	0.061	0.019	8.07610437740214e-49	up
PCSK9	3.37714509382373e-53	2.69951	0.031	0.002	1.00537609443132e-48	up
TLR2	5.00858259522441e-53	1.60352	0.047	0.01	1.49105503859831e-48	up
MKI67	7.7629695914226e-53	-1.35332	0.151	0.208	2.31103604736651e-48	down
GLIPR2	1.40138246975297e-52	1.46688	0.05	0.012	4.17191561245459e-48	up
PLCE1	1.43844471422931e-52	3.93027	0.029	0.001	4.28224991426064e-48	up
IL1A	1.53658119730784e-52	2.82155	0.037	0.005	4.57440222438543e-48	up
CTGF	1.71073893663834e-52	2.90347	0.053	0.014	5.09286981437233e-48	up
PI3	1.83695887575125e-52	1.41562	0.111	0.053	5.46862657311148e-48	up
FERMT3	2.11729442827887e-52	1.17303	0.05	0.012	6.3031855129862e-48	up
MITF	2.97105384415449e-52	2.37859	0.039	0.006	8.84482729404792e-48	up
ABTB1	5.67341798973932e-52	1.66168	0.038	0.005	1.6889765355454e-47	up
ALOX5	5.76947513095315e-52	2.31454	0.04	0.006	1.71757274648475e-47	up
PPARD	7.51805403726989e-52	1.0245	0.055	0.015	2.23812468689525e-47	up
ITGA5	2.00701757992487e-51	1.14977	0.057	0.016	5.97489133543635e-47	up
HRASLS	2.86369932380553e-51	2.18006	0.034	0.004	8.52523288696905e-47	up
AP001783.1	3.26741757774693e-51	5.15802	0.028	0.001	9.72710212895262e-47	up
SLC7A11	3.5837038525804e-51	1.89044	0.037	0.005	1.06686863691318e-46	up
RHOBTB3	4.0327891953819e-51	1.42973	0.05	0.012	1.20056134346519e-46	up
CRLF1	4.71312009278534e-51	2.19698	0.036	0.005	1.4030958516222e-46	up
HES4	4.76369942164026e-51	1.12742	0.053	0.014	1.41815331782231e-46	up
FCGR3A	8.99086656688036e-51	1.37225	0.065	0.022	2.67658097696028e-46	up
PORCN	1.43761077254439e-50	1.22025	0.042	0.008	4.27976726986466e-46	up
KLF2	2.84550606552961e-50	1.11548	0.073	0.027	8.47107155708166e-46	up
C3AR1	4.76778899530365e-50	1.36592	0.052	0.014	1.4193707839019e-45	up
ITPR1	5.94020583397429e-50	1.18009	0.052	0.014	1.76839927677414e-45	up
BMP2	6.48923770693364e-50	1.17337	0.046	0.01	1.93184606535415e-45	up
EGFL6	7.15621153259149e-50	1.30257	0.055	0.016	2.13040417325249e-45	up
SMYD3	1.06760460297785e-49	1.08252	0.064	0.021	3.17825890306506e-45	up
COL6A2	1.10061301743291e-49	1.51733	0.063	0.021	3.27652495289778e-45	up
HAVCR2	1.15446394723868e-49	1.29446	0.052	0.014	3.43683917092956e-45	up
SOSTDC1	1.33390199528607e-49	1.76601	0.037	0.006	3.97102623996663e-45	up
CST7	1.42033202611598e-49	1.8425	0.051	0.014	4.22832844174727e-45	up
FAM107B	1.59180405554781e-49	1.00023	0.067	0.023	4.73880067336582e-45	up
RHOXF1-AS1	4.85838007899027e-49	9.07156	0.025	0	1.4463397495154e-44	up
MTND4P24	6.71336232487382e-49	8.88525	0.025	0	1.99856796411494e-44	up
AIF1L	1.01235049339618e-48	1.66034	0.042	0.008	3.01376741884043e-44	up
ADAM8	1.34109341625065e-48	1.51058	0.046	0.011	3.99243510017818e-44	up
GPSM3	1.36370598607547e-48	1.08789	0.058	0.018	4.05975272054666e-44	up
ITGAX	2.51106508611294e-48	1.51975	0.042	0.009	7.47544076135822e-44	up
DNASE1L3	2.75956024655869e-48	-2.29318	0.023	0.053	8.21521085400522e-44	down
CERCAM	3.77963726716479e-48	1.34236	0.042	0.009	1.12519801443496e-43	up
CCL26	4.06692236488387e-48	-1.91975	0.032	0.067	1.21072278802593e-43	down
STMN3	6.57146548507277e-48	1.34895	0.041	0.008	1.95632527490616e-43	up
KCND3	7.17630836385749e-48	2.39057	0.03	0.002	2.13638699992037e-43	up
COL6A3	1.00436510049803e-47	1.49845	0.071	0.027	2.98999490418265e-43	up
PLA2G16	2.0920480714536e-47	1.26021	0.048	0.013	6.22802710871735e-43	up
AMPD3	2.74933341488999e-47	1.12067	0.044	0.01	8.18476557612751e-43	up
ICAM4	3.21005671805903e-47	3.4387	0.027	0.001	9.55633884966173e-43	up
ALOX15B	4.20523566883573e-47	1.65306	0.038	0.007	1.2518986586124e-42	up
TMPRSS11E	5.25555984742775e-47	1.88553	0.046	0.011	1.56458016657924e-42	up
PLCXD2	5.45344424977872e-47	-2.76405	0.011	0.033	1.62349035315912e-42	down
GMDS	8.18788963156505e-47	1.07376	0.045	0.011	2.43753474331691e-42	up
GPR155	9.22132613079611e-47	1.04897	0.045	0.011	2.745188789138e-42	up
GPR84	1.14151027233984e-46	2.7448	0.03	0.003	3.3982760807557e-42	up
RORA	1.40765779786576e-46	1.28312	0.051	0.015	4.19059726424637e-42	up
ZBTB25	1.4951470035462e-46	1.02335	0.052	0.015	4.45105262955705e-42	up
CEACAM6	1.62015839753186e-46	-1.38825	0.022	0.052	4.82321154945235e-42	down
AP003068.2	1.9544850260064e-46	2.23662	0.028	0.002	5.81850192242105e-42	up
ATP13A5	2.08002279160976e-46	4.35372	0.025	0.001	6.19222785062225e-42	up
CMTM7	2.41454964981105e-46	1.29655	0.048	0.013	7.18811430748749e-42	up
TTTY14	2.8995951498545e-46	-4.18908	0.002	0.013	8.63209476111683e-42	down
GYPC	2.90393281515566e-46	1.20477	0.057	0.018	8.64500799071839e-42	up
SIX1	3.54111449751343e-46	3.37051	0.026	0.001	1.05418978590975e-41	up
SERPINB10	4.65360022008528e-46	3.88273	0.025	0.001	1.38537678551939e-41	up
STX3	9.92572766260153e-46	1.07289	0.052	0.016	2.95488912515648e-41	up
U62317.2	1.02999357756005e-45	1.18799	0.046	0.012	3.06629088039627e-41	up
KRT24	1.31306612804742e-45	-4.22167	0.003	0.016	3.90899786319717e-41	down
TNFRSF1B	1.38407542983261e-45	1.06513	0.057	0.019	4.12039255461167e-41	up
PDLIM3	1.75613937617802e-45	2.37938	0.034	0.005	5.22802692288196e-41	up
PCSK1N	2.17701322335606e-45	3.06463	0.027	0.002	6.48096836593098e-41	up
EPHA4	2.20362642377117e-45	1.41539	0.033	0.005	6.56019586356679e-41	up
POLR2J3	2.24661974739079e-45	1.39558	0.043	0.01	6.68818698798238e-41	up
ELOVL6	2.66049512915905e-45	-2.44621	0.014	0.038	7.92029399950648e-41	down
AC099560.2	2.89808473575579e-45	-1.40773	0.094	0.141	8.62759825834499e-41	down
PNPLA2	5.56222462201118e-45	1.0072	0.045	0.012	1.65587426997273e-40	up
USP9Y	7.04643350785066e-45	-2.45884	0.009	0.029	2.09772325528714e-40	down
BBOX1-AS1	7.49454617755754e-45	1.07816	0.045	0.011	2.23112639705888e-40	up
SLCO2B1	7.96600989652776e-45	1.12332	0.053	0.017	2.37148114619631e-40	up
VSIG4	8.27828241450575e-45	2.00208	0.042	0.01	2.46444467479836e-40	up
CUTALP	8.88569545189024e-45	1.22681	0.045	0.011	2.64527153602773e-40	up
TSPAN4	1.13014754711965e-44	1.07353	0.061	0.022	3.36444924777519e-40	up
TRNP1	1.42525090658223e-44	1.36288	0.034	0.005	4.2429719488953e-40	up
ADGRE5	1.82357013996994e-44	1.18384	0.053	0.016	5.42876830669052e-40	up
LPIN1	2.30555753527968e-44	1.03342	0.051	0.015	6.8636447825276e-40	up
REEP1	2.48462451017291e-44	2.23068	0.028	0.002	7.39672716678476e-40	up
TPPP	2.88803304061479e-44	1.18268	0.035	0.006	8.59767436191022e-40	up
SLCO2A1	2.94128160609004e-44	-1.91973	0.018	0.044	8.75619534133005e-40	down
SMIM25	5.5558646192203e-44	1.28675	0.044	0.011	1.65398089714188e-39	up
AKAP12	6.20166937699102e-44	2.2188	0.035	0.006	1.84623697353023e-39	up
HORMAD1	6.36765841740213e-44	8.36054	0.023	0	1.89565191086061e-39	up
GZF1	7.05279877842499e-44	1.06344	0.043	0.011	2.09961819633712e-39	up
LAT2	7.71034533865206e-44	1.48587	0.044	0.011	2.29536980731672e-39	up
APOE	8.70152636763351e-44	1.57143	0.058	0.021	2.5904443996445e-39	up
HOXD10	9.75535705619479e-44	1.57107	0.032	0.005	2.90416979562919e-39	up
MT1H	1.26211445639626e-43	2.81847	0.031	0.004	3.75731473669166e-39	up
FCER1A	2.17434650519618e-43	1.10329	0.062	0.023	6.47302954596903e-39	up
NOV	2.26975740019718e-43	1.1305	0.04	0.009	6.75706778038699e-39	up
FBLN2	3.33992663547591e-43	1.24918	0.042	0.011	9.94296159381177e-39	up
HDHD3	3.84421152522444e-43	1.93425	0.031	0.004	1.14442177105932e-38	up
SLC28A3	5.67523303712089e-43	2.5779	0.03	0.004	1.68951687515089e-38	up
GPR137B	7.13559003680211e-43	1.01829	0.042	0.011	2.12426515395599e-38	up
LINC01752	7.95044350270628e-43	1.00372	0.037	0.008	2.36684703075566e-38	up
MS4A4A	1.44146665939979e-42	1.19592	0.057	0.02	4.29124624503318e-38	up
SMOX	1.45469134046062e-42	1.50983	0.032	0.005	4.33061612055128e-38	up
KDELR3	1.49958598933303e-42	1.28654	0.041	0.01	4.46426749024442e-38	up
PID1	1.63593924220821e-42	1.68004	0.033	0.006	4.87019112405385e-38	up
RRAGD	1.65441746808635e-42	1.08222	0.037	0.008	4.92520080249306e-38	up
RPL23AP65	2.14338310879575e-42	-1.58302	0.035	0.068	6.38085151488495e-38	down
AC103702.2	2.58592804965998e-42	9.04378	0.022	0	7.69830780383775e-38	up
MT1M	2.70559452686003e-42	4.55249	0.029	0.004	8.0545549064623e-38	up
ZDBF2	2.93276122968159e-42	1.07003	0.044	0.012	8.7308301807621e-38	up
IGHGP	4.92267160324029e-42	13.3516	0.022	0	1.46547933628463e-37	up
NREP	6.82099963931185e-42	1.22189	0.078	0.035	2.03061159262314e-37	up
MT-TR	7.80957810919078e-42	1.58333	0.035	0.007	2.32491140310609e-37	up
FHAD1	1.03821408202903e-41	1.80362	0.03	0.004	3.09076332220042e-37	up
PPP3CC	1.04025098993348e-41	1.11626	0.037	0.008	3.09682719703198e-37	up
CAMK2B	1.23918306225813e-41	-3.66444	0.002	0.013	3.68904797634247e-37	down
GPRC5C	1.48213199733733e-41	1.0746	0.036	0.007	4.41230695607324e-37	up
WFDC2	1.82541736871842e-41	2.78025	0.029	0.004	5.43426750667472e-37	up
EDN2	2.85288067572751e-41	2.95077	0.028	0.003	8.49302577164079e-37	up
KRT75	3.05060537554924e-41	-3.07991	0.005	0.02	9.0816522030101e-37	down
NKD2	3.39343614182222e-41	8.49262	0.021	0	1.01022593942047e-36	up
SPRR3	3.57440453605778e-41	1.55617	0.138	0.082	1.0641002303844e-36	up
WISP3	4.9838640951446e-41	3.81968	0.023	0.001	1.48369634112455e-36	up
AC109326.1	5.77064988448179e-41	1.0562	0.046	0.014	1.71792247061023e-36	up
FGFR1	6.60091099774745e-41	1.62403	0.034	0.006	1.96509120402942e-36	up
CXCL3	7.71894574178478e-41	1.69814	0.139	0.084	2.29793014732933e-36	up
LOXL4	9.32565591670575e-41	1.36704	0.03	0.004	2.7762477664033e-36	up
EEF1E1	9.74156756755205e-41	-1.52446	0.228	0.259	2.90006466486024e-36	down
C1orf167	1.51522652556382e-40	3.63678	0.023	0.001	4.5108293666035e-36	up
DLX5	1.69426231641675e-40	8.49519	0.021	0	5.04381891597266e-36	up
AP000812.3	1.98974283866862e-40	8.81543	0.021	0	5.92346443071649e-36	up
MT-TL2	2.16741592855065e-40	1.71076	0.03	0.005	6.45239721929528e-36	up
WFDC5	2.31507887716824e-40	2.11488	0.028	0.003	6.89198981732984e-36	up
REG1A	2.74422599358632e-40	8.54512	0.021	0	8.16956078290646e-36	up
LIMD2	3.11549743994865e-40	1.14915	0.043	0.012	9.27483587872714e-36	up
PPP1R3B	3.6149364914773e-40	1.70901	0.036	0.008	1.07616659351279e-35	up
THBS1	3.91835128204089e-40	1.33332	0.081	0.038	1.16649317666357e-35	up
PDK4	3.9666883724279e-40	2.66315	0.038	0.009	1.18088312847179e-35	up
GCNT3	4.05528287164391e-40	3.70714	0.022	0.001	1.20725771088839e-35	up
MAML2	4.17543592424872e-40	1.26942	0.043	0.012	1.24302727464884e-35	up
KDM4B	4.29861459950317e-40	1.0099	0.04	0.01	1.27969756627209e-35	up
F13A1	6.63929130271502e-40	3.13552	0.029	0.004	1.97651702081826e-35	up
STC1	6.92735347927176e-40	1.42189	0.038	0.009	2.0622731307792e-35	up
ARHGEF6	7.21000407416831e-40	1.71646	0.041	0.011	2.14641821287991e-35	up
TMEM44	7.99729038453664e-40	1.32094	0.033	0.006	2.38079334747656e-35	up
AXDND1	9.01028436716994e-40	4.01259	0.022	0.001	2.68236165610649e-35	up
HPGD	9.75743675232981e-40	1.80639	0.084	0.041	2.90478892116859e-35	up
AKR1B15	1.04173696024102e-39	2.14822	0.027	0.003	3.10125093063751e-35	up
LRRC8E	1.35710905362848e-39	1.07695	0.03	0.005	4.04011365265197e-35	up
GNGT1	1.60221303929789e-39	1.62771	0.035	0.007	4.76978821798983e-35	up
RRAD	1.94579430744222e-39	1.93412	0.043	0.013	5.79262965325549e-35	up
HRH1	2.32466337932417e-39	1.1584	0.04	0.01	6.92052288024805e-35	up
TMTC1	3.0547997541445e-39	1.68774	0.03	0.005	9.09413886808817e-35	up
RSAD2	3.28752359920829e-39	1.40973	0.048	0.016	9.78695775484309e-35	up
EPB41L3	5.04486008717548e-39	1.0433	0.048	0.016	1.50185484795214e-34	up
ANKRD22	5.44277803816512e-39	-1.71848	0.036	0.068	1.62031502196176e-34	down
ANG	5.45507410991048e-39	1.39093	0.035	0.008	1.62397556252035e-34	up
AP002387.2	5.73753238606153e-39	1.74285	0.031	0.005	1.70806339133052e-34	up
ABO	6.31069580579584e-39	1.39212	0.031	0.006	1.87869414138542e-34	up
FMO4	7.0013401496599e-39	1.24635	0.032	0.006	2.08429896255375e-34	up
PDE4A	7.58185447504669e-39	1.49339	0.035	0.008	2.2571180772214e-34	up
FPR1	8.25023633298863e-39	2.02267	0.036	0.009	2.45609535633071e-34	up
SORT1	1.09279603431423e-38	1.08044	0.045	0.014	3.25325379415345e-34	up
SGCE	1.13088070752485e-38	1.74305	0.028	0.004	3.36663186630147e-34	up
MICAL2	1.24078666234876e-38	1.32576	0.04	0.011	3.69382189381226e-34	up
SPTLC3	1.31392166629563e-38	1.04536	0.038	0.009	3.91154480056209e-34	up
DAAM2	1.58682762743112e-38	3.49851	0.023	0.002	4.72398584686245e-34	up
CHN1	1.97242285366961e-38	2.07175	0.038	0.01	5.87190283537443e-34	up
FMNL1	2.22284295478053e-38	1.47587	0.034	0.007	6.61740347638164e-34	up
GPM6B	3.1487573802368e-38	3.47003	0.023	0.002	9.37385072096497e-34	up
SELP	4.16033023636167e-38	-2.3306	0.012	0.033	1.23853031136487e-33	down
HOXA10	4.58446834848084e-38	1.17735	0.032	0.006	1.36479622734275e-33	up
SKAP1	5.89750454721774e-38	2.51011	0.026	0.003	1.75568710370672e-33	up
ARID5A	6.32248611280048e-38	1.48907	0.037	0.009	1.8822041157807e-33	up
NDC80	7.18752584402582e-38	-1.76551	0.061	0.098	2.13972644376649e-33	down
ZIC2	8.90124172685059e-38	8.40549	0.019	0	2.64989966208342e-33	up
KLHL23	9.20470619093926e-38	1.25061	0.034	0.007	2.74024103304262e-33	up
CRCT1	1.01324488120919e-37	2.98357	0.043	0.013	3.01643001135976e-33	up
FOLR2	1.15746364430981e-37	2.74834	0.032	0.007	3.44576926911031e-33	up
PRRX1	1.34660224583449e-37	1.44816	0.04	0.012	4.00883488584928e-33	up
KCNAB2	1.52349162508924e-37	1.31291	0.031	0.006	4.53543456789065e-33	up
NXPE3	1.58746724907243e-37	1.28019	0.037	0.009	4.72589000048864e-33	up
LARP6	2.26622577823978e-37	1.07584	0.033	0.007	6.74655414181981e-33	up
BOK-AS1	2.33109016159716e-37	8.13918	0.019	0	6.93965541107476e-33	up
GREM1	2.70602156568472e-37	2.59468	0.036	0.009	8.05582620104341e-33	up
FBP1	2.75930742462072e-37	1.44421	0.03	0.005	8.21445820309588e-33	up
KRT23	4.33766667966246e-37	-2.25445	0.01	0.029	1.29132337053551e-32	down
ARHGAP30	4.77853991019896e-37	1.10367	0.042	0.013	1.42257133126623e-32	up
PCED1B-AS1	5.25447293092105e-37	1.07458	0.05	0.018	1.5642565915352e-32	up
CCR1	5.43436709251467e-37	1.04239	0.044	0.014	1.61781108344162e-32	up
PIK3AP1	5.50678515941344e-37	1.0319	0.047	0.016	1.63936994195738e-32	up
ADAMTS2	7.59154198567627e-37	1.98511	0.026	0.003	2.26000204913582e-32	up
OLFML2B	9.00460467998437e-37	1.38115	0.033	0.007	2.68067081323135e-32	up
NELL2	1.00975969821458e-36	1.27875	0.031	0.006	3.00605462158481e-32	up
NRN1	1.14698509120305e-36	1.37837	0.035	0.009	3.41457461651149e-32	up
RAB3B	1.15920151325461e-36	8.96367	0.019	0	3.45094290495896e-32	up
VTCN1	1.15920151442532e-36	8.48547	0.019	0	3.45094290844418e-32	up
CLEC4E	1.26698885499832e-36	2.67795	0.024	0.003	3.77182582133001e-32	up
ZNF250	1.32814702306407e-36	1.11558	0.034	0.008	3.95389368766174e-32	up
GNE	1.44173999740302e-36	1.19779	0.032	0.007	4.29205997226879e-32	up
IFIT2	1.91475397218658e-36	1.02825	0.066	0.029	5.70022257519944e-32	up
ITGA1	1.91904557552927e-36	1.52164	0.051	0.019	5.71299867835063e-32	up
ATP6V1C2	2.10349733226011e-36	2.82662	0.022	0.002	6.26211155813836e-32	up
IL6	2.22199311450429e-36	1.87254	0.039	0.011	6.61487350187926e-32	up
COLEC12	2.58583824049326e-36	2.65646	0.026	0.004	7.69804044194845e-32	up
BATF	3.47109078932092e-36	2.03065	0.034	0.008	1.03334372798084e-31	up
SLC16A10	3.71795341433478e-36	2.31402	0.024	0.003	1.10683473144746e-31	up
GABRE	3.87853607720405e-36	1.13113	0.037	0.01	1.15464019018365e-31	up
TBX18	4.42978639319443e-36	2.67071	0.021	0.001	1.31874740925398e-31	up
LINC02159	4.90723179449445e-36	8.85622	0.018	0	1.460882905221e-31	up
PIWIL2	6.31882791769758e-36	2.44918	0.022	0.002	1.88111507109857e-31	up
CNTNAP2	6.72705759688062e-36	1.80054	0.024	0.003	2.00264504659136e-31	up
HYAL1	8.14251880178383e-36	2.16808	0.021	0.001	2.42402784729105e-31	up
TGFB2	8.59307771152791e-36	1.50426	0.029	0.005	2.55815923472186e-31	up
FAM102B	8.69230467992016e-36	1.042	0.038	0.011	2.58769910321223e-31	up
SLC2A6	9.04405876546162e-36	1.76721	0.033	0.008	2.69241629447793e-31	up
NRSN2-AS1	9.10229648914405e-36	1.74688	0.025	0.003	2.70975366481818e-31	up
FOLR3	9.31710318725623e-36	8.6636	0.018	0	2.77370161884618e-31	up
COL5A2	1.16158164536597e-35	1.34254	0.061	0.026	3.45802855825449e-31	up
PRELID2	1.20565504953902e-35	1.23054	0.036	0.009	3.58923508247766e-31	up
AC020656.1	1.32571221895834e-35	-2.67972	0.016	0.037	3.94664527583897e-31	down
NTM	1.36694005563629e-35	2.15699	0.026	0.004	4.06938054562925e-31	up
NLGN4Y	1.43575053126618e-35	-3.12361	0.003	0.015	4.27422933157941e-31	down
TLR5	1.54793183647286e-35	1.11248	0.033	0.008	4.60819307717971e-31	up
GEM	1.58916305739015e-35	1.23239	0.037	0.01	4.73093842185046e-31	up
HIST1H2AH	1.71313225077587e-35	-1.61957	0.057	0.093	5.09999471055978e-31	down
AL450998.2	1.86255161312544e-35	1.20677	0.032	0.007	5.54481615227442e-31	up
MFSD4A	1.89441851267951e-35	2.95608	0.02	0.001	5.63968391224691e-31	up
DOCK2	1.91518756687254e-35	1.02894	0.045	0.015	5.70151338657954e-31	up
ACAP1	2.25780325214249e-35	1.40869	0.033	0.008	6.7214802816282e-31	up
CCRL2	2.31241350853492e-35	1.8857	0.03	0.006	6.88405501490845e-31	up
ZNF823	2.31873809327211e-35	1.39815	0.03	0.006	6.90288330367107e-31	up
UNC93B1	2.67825108781194e-35	1.21869	0.033	0.008	7.97315348841615e-31	up
AC106739.1	2.85394857349927e-35	3.51991	0.023	0.002	8.49620490330733e-31	up
SNAI1	3.07075345099795e-35	1.18531	0.034	0.008	9.14163302362088e-31	up
FBXL12	3.4179556206643e-35	1.07007	0.035	0.009	1.01752538827176e-30	up
P2RX7	3.71106845158792e-35	1.27282	0.03	0.006	1.10478507803772e-30	up
SLC37A2	4.12914382713615e-35	1.01713	0.031	0.007	1.22924611733843e-30	up
IKZF1	5.32692105294714e-35	1.30786	0.035	0.009	1.58582439746236e-30	up
UTY	5.59801099226908e-35	-2.22119	0.009	0.027	1.6665278723985e-30	down
CAPN12	7.78086467156646e-35	1.37808	0.028	0.005	2.31636341272534e-30	up
RDH10	8.14171726059643e-35	-1.82523	0.052	0.085	2.42378922847956e-30	down
ACTA2	8.27233926614616e-35	3.25839	0.031	0.007	2.46267539953171e-30	up
RAB20	1.0191593319504e-34	1.73747	0.028	0.005	3.03403733121636e-30	up
CRELD1	1.21893796394786e-34	1.0193	0.034	0.009	3.62877831867278e-30	up
AQP9	1.32904812156087e-34	3.40843	0.02	0.001	3.9565762578867e-30	up
AC020916.1	1.36193567177189e-34	1.33959	0.031	0.007	4.05448249486491e-30	up
CCL2	2.00060040333502e-34	1.01081	0.079	0.04	5.95578740072837e-30	up
IL4I1	3.09650425717731e-34	1.51471	0.028	0.005	9.21829317361684e-30	up
C2	4.27460066496671e-34	1.55121	0.028	0.006	1.27254861796059e-29	up
SBSPON	5.00481357404163e-34	1.80564	0.024	0.003	1.48993300099219e-29	up
SERPINB7	7.08847733583366e-34	2.96363	0.021	0.002	2.11023970287768e-29	up
LOXL2	8.6406167911181e-34	1.2117	0.042	0.014	2.57231161871586e-29	up
PDGFRB	9.05828622630976e-34	1.71546	0.031	0.007	2.69665180957241e-29	up
GPR1	9.98253132802904e-34	3.27061	0.02	0.001	2.97179957635425e-29	up
TRAF6	1.04196735983874e-33	1.27468	0.029	0.006	3.10193683023993e-29	up
SPRY1	1.07048825823046e-33	1.00355	0.088	0.047	3.18684354475209e-29	up
AC012358.3	1.93478628176467e-33	2.95277	0.019	0.001	5.75985876081341e-29	up
PLPPR2	2.01616918731037e-33	1.37617	0.026	0.004	6.00213567062298e-29	up
UPK3B	2.60234003899435e-33	2.75544	0.02	0.001	7.74716629608619e-29	up
CYP2W1	3.16058403756469e-33	3.32386	0.019	0.001	9.40905867983007e-29	up
ABCA13	3.40079133473786e-33	1.12166	0.027	0.005	1.01241558035146e-28	up
INHBB	4.57551414684924e-33	1.66534	0.03	0.007	1.36213056151702e-28	up
SEMA6A	4.94591694355622e-33	1.55197	0.025	0.004	1.47239947409669e-28	up
MAOB	5.6933335866292e-33	2.07452	0.032	0.008	1.69490540873951e-28	up
ARRDC2	6.29350461277683e-33	1.93132	0.026	0.005	1.87357632322366e-28	up
RIN3	6.78976384731441e-33	1.30256	0.034	0.009	2.0213126973455e-28	up
STX11	7.63036515581778e-33	1.49782	0.031	0.007	2.27155970688695e-28	up
AC108136.1	1.29042971911484e-32	2.84983	0.02	0.002	3.84160927380489e-28	up
ZNF699	1.32784433826399e-32	1.7289	0.026	0.005	3.95299259501191e-28	up
LY6G6C	1.5472758259986e-32	1.69682	0.025	0.004	4.60624013399784e-28	up
ZNF93	1.6444292204413e-32	1.33884	0.029	0.007	4.89546578925376e-28	up
TLCD1	1.7209457122842e-32	-2.08357	0.034	0.061	5.12325538547006e-28	down
AL662860.1	1.72762250972034e-32	10.0837	0.017	0	5.14313221143746e-28	up
LAMA4	2.20028012324201e-32	1.3335	0.064	0.03	6.55023392689145e-28	up
ADAM12	2.24845415157915e-32	3.19457	0.021	0.002	6.69364800925113e-28	up
EXD3	2.62182897161312e-32	1.69315	0.024	0.004	7.80518484849227e-28	up
FCN1	2.8080280451312e-32	2.94789	0.025	0.004	8.35949949035558e-28	up
DIAPH2-AS1	2.93645056992781e-32	-2.98481	0.002	0.01	8.74181334667508e-28	down
JHDM1D-AS1	3.08009300386631e-32	1.37074	0.026	0.005	9.16943687251001e-28	up
TNNT2	3.42884701484311e-32	3.50617	0.018	0.001	1.02076775631879e-27	up
SELPLG	3.53566786438601e-32	1.74572	0.027	0.005	1.05256832322772e-27	up
AL157895.1	3.62389996620056e-32	3.71918	0.02	0.002	1.07883501993791e-27	up
NEURL1	4.05467229382131e-32	-3.51869	0.002	0.011	1.2070759418706e-27	down
FXYD6	4.37760613228451e-32	2.63963	0.021	0.002	1.3032133455811e-27	up
ITGAM	4.78150704359248e-32	2.51083	0.022	0.003	1.42345464687748e-27	up
CYP1B1	5.75968790079329e-32	-1.59544	0.012	0.03	1.71465908806616e-27	down
NPB	5.90702683108756e-32	2.57767	0.019	0.001	1.75852188761477e-27	up
ZNF667-AS1	6.02309502770805e-32	1.38064	0.029	0.007	1.79307538974869e-27	up
CYTH4	6.08602460240406e-32	1.6329	0.027	0.005	1.81180952413569e-27	up
COL5A3	9.03012320181938e-32	2.25035	0.024	0.004	2.68826767718163e-27	up
REC8	1.05696850822548e-31	1.26383	0.027	0.006	3.14659524898725e-27	up
GPX7	1.32750412759457e-31	1.2578	0.028	0.006	3.95197978784905e-27	up
POSTN	1.36877588146566e-31	1.66624	0.059	0.026	4.07484579912327e-27	up
LINC01588	1.69271449558746e-31	1.02244	0.037	0.011	5.03921105336386e-27	up
AFAP1-AS1	2.2313650439678e-31	7.81717	0.016	0	6.64277373589213e-27	up
BAIAP2L2	3.02828928766851e-31	1.64846	0.024	0.004	9.01521720938917e-27	up
PCDH19	3.04443980431708e-31	3.17732	0.018	0.001	9.06329729745195e-27	up
ARHGEF40	3.07787635902336e-31	1.51495	0.026	0.005	9.16283792081255e-27	up
ANGPTL2	3.23342694992348e-31	1.3336	0.03	0.007	9.62591202992221e-27	up
MMP19	3.83856937114932e-31	1.7257	0.023	0.004	1.14274210179115e-26	up
BTK	4.01923847809366e-31	1.49114	0.033	0.009	1.19652729492848e-26	up
CCL13	4.752568215554e-31	4.21604	0.018	0.001	1.41483955777043e-26	up
SCGB3A1	5.09491122642023e-31	6.37401	0.017	0.001	1.5167550721053e-26	up
SLC44A5	6.08951867115823e-31	1.31896	0.027	0.006	1.8128497084038e-26	up
SIGLEC17P	6.38790218138009e-31	3.47518	0.02	0.002	1.90167847939685e-26	up
SEMA3D	6.83068743623661e-31	8.32202	0.016	0	2.03349564976764e-26	up
TTTY15	7.33028546663632e-31	-2.57842	0.006	0.02	2.18222598341763e-26	down
ATG16L2	8.91233997485714e-31	1.1489	0.026	0.005	2.65320361051497e-26	up
KLK14	9.40300772402206e-31	8.22833	0.016	0	2.79927539944137e-26	up
AL359636.1	9.52994123240192e-31	3.66661	0.017	0	2.83706350488605e-26	up
SULF1	1.28029845179815e-30	1.14044	0.05	0.02	3.81144849100309e-26	up
FAP	1.44843711540586e-30	1.46094	0.029	0.007	4.31199729256324e-26	up
DNAH17	2.35119785026012e-30	1.40175	0.027	0.006	6.99951600022438e-26	up
LINC00437	2.75302062709163e-30	-1.80344	0.018	0.04	8.19574240685179e-26	down
AP5Z1	2.87769702647836e-30	1.01826	0.03	0.008	8.56690404782608e-26	up
LYPD2	3.01813472773749e-30	2.72066	0.024	0.004	8.9849870844745e-26	up
POU2F2	3.36669148186972e-30	1.23726	0.029	0.007	1.00226405415262e-25	up
PTPRS	4.01944744827709e-30	1.21118	0.025	0.005	1.19658950535209e-25	up
STRADB	4.3227462055605e-30	1.016	0.028	0.006	1.28688154539536e-25	up
AC022079.1	4.64641566169242e-30	8.65419	0.015	0	1.38323794248583e-25	up
IKZF3	4.876801260517e-30	1.96898	0.029	0.007	1.45182373525591e-25	up
KCNN3	5.4838967714254e-30	1.10947	0.025	0.005	1.63255606885334e-25	up
FCGBP	6.6458207758002e-30	4.29661	0.018	0.001	1.97846084495572e-25	up
AC073861.1	6.66669633275684e-30	-1.08516	0.241	0.263	1.98467549826171e-25	down
LGALS4	7.50277300533193e-30	7.89409	0.015	0	2.23357552368732e-25	up
ALS2	8.97550404363864e-30	1.11318	0.033	0.01	2.67200755379122e-25	up
ADH7	9.64429744786671e-30	-2.11538	0.079	0.111	2.87110735022992e-25	down
ARRDC4	1.22458040835201e-29	1.03197	0.028	0.007	3.64557587566394e-25	up
SLIT3	1.32049265620257e-29	2.61528	0.019	0.002	3.93110663751506e-25	up
NMRAL2P	1.42120551800385e-29	7.91105	0.015	0	4.23092882709746e-25	up
SLCO4A1	1.55624559410731e-29	1.45641	0.021	0.003	4.63294313365746e-25	up
TRAC	1.76656982796985e-29	1.36389	0.045	0.018	5.25907837786624e-25	up
FEZF1-AS1	1.95595498814158e-29	8.10454	0.015	0	5.82287799969747e-25	up
SIGLEC1	2.82092592523224e-29	1.76856	0.024	0.004	8.39789647941638e-25	up
ROBO1	3.09519498147666e-29	-1.49429	0.034	0.061	9.21439545985601e-25	down
TRIB3	3.27699407666336e-29	1.13527	0.025	0.005	9.75561136622681e-25	up
DUSP9	3.66445969236595e-29	2.20181	0.018	0.002	1.09090965041734e-24	up
CALB1	3.70451981333998e-29	8.04851	0.015	0	1.10283554843131e-24	up
FRZB	4.34579057224969e-29	9.17974	0.015	0	1.29374185335873e-24	up
ELFN1-AS1	4.55131265355579e-29	2.38171	0.017	0.001	1.35492577696356e-24	up
GDPD2	5.10075673089777e-29	2.05662	0.018	0.002	1.51849527878827e-24	up
DNAJB5	5.75754625270262e-29	1.83919	0.02	0.003	1.71402151942957e-24	up
AC126768.2	5.8098990791776e-29	1.22018	0.023	0.004	1.72960695587117e-24	up
AL139327.2	6.20153096529246e-29	1.53227	0.022	0.004	1.84619576836756e-24	up
ZNF438	6.22168617584128e-29	1.0072	0.03	0.008	1.85219597454795e-24	up
PNCK	7.07555580702727e-29	4.3258	0.016	0	2.10639296375202e-24	up
MAPK12	9.01911088178059e-29	1.94436	0.02	0.003	2.68498930950608e-24	up
BEND6	1.06776222898767e-28	2.4476	0.018	0.002	3.17872815569629e-24	up
RARA	1.11661101442839e-28	1.06216	0.033	0.01	3.32415098995333e-24	up
CD33	1.12764716292841e-28	1.51924	0.024	0.005	3.35700560403789e-24	up
ARHGAP45	1.15062031550447e-28	1.15096	0.028	0.007	3.42539667925681e-24	up
CD300E	1.15623256696552e-28	3.7347	0.017	0.001	3.44210435185634e-24	up
SLC52A3	1.18864691079604e-28	1.75047	0.019	0.002	3.5386018534398e-24	up
PAXIP1-AS1	1.64649739327455e-28	1.38638	0.024	0.005	4.90162273977833e-24	up
LGALS7	1.65745183747285e-28	-1.40511	0.103	0.138	4.93423412015668e-24	down
ERN1	1.77570141635917e-28	1.3337	0.026	0.006	5.28626311650125e-24	up
COL9A3	1.9081717455685e-28	2.87422	0.016	0.001	5.68062728655744e-24	up
PLAG1	2.42923752245554e-28	1.67322	0.019	0.002	7.23184010435014e-24	up
NID2	2.49174181258021e-28	1.15299	0.044	0.017	7.4179153760513e-24	up
FKBP4	2.64363617385481e-28	-1.26665	0.219	0.242	7.87010488956576e-24	down
TP53INP2	2.69533500802101e-28	1.09537	0.026	0.006	8.02401231887855e-24	up
LINC01807	3.35910590100867e-28	2.05408	0.019	0.002	1.00000582673028e-23	up
TMPRSS11D	3.6098341999304e-28	-1.32467	0.055	0.086	1.07464764131928e-23	down
ATP8B4	3.88164092307052e-28	1.3783	0.027	0.007	1.15556450279809e-23	up
HIST2H2AC	3.92372972355782e-28	-1.3275	0.085	0.119	1.16809433870316e-23	down
AMTN	4.38569136503002e-28	4.385	0.016	0.001	1.30562031936944e-23	up
RENBP	4.75860534901402e-28	2.27021	0.022	0.004	1.41663681240147e-23	up
OLR1	5.55582970696414e-28	1.28356	0.034	0.011	1.65397050376323e-23	up
AC024940.2	5.58621139855387e-28	8.52705	0.014	0	1.66301513334949e-23	up
KHDRBS3	6.28270721931723e-28	1.80366	0.021	0.004	1.87036193919074e-23	up
PSCA	6.56245269591109e-28	4.42706	0.02	0.003	1.95364216757273e-23	up
THAP7-AS1	8.28735009802199e-28	2.13669	0.018	0.002	2.46714412418115e-23	up
TAZ	8.35177383153681e-28	1.03243	0.027	0.007	2.48632306964851e-23	up
MMRN1	9.85003655421038e-28	-2.25795	0.008	0.022	2.93235588218843e-23	down
PODXL2	1.07291131937417e-27	1.43392	0.024	0.005	3.19405699777691e-23	up
ACOT4	1.07930209535957e-27	1.65113	0.023	0.004	3.21308233788543e-23	up
DEPP1	1.14980696997607e-27	2.14253	0.028	0.008	3.42297534961875e-23	up
CTSW	1.19662180336686e-27	4.01034	0.016	0.001	3.56234310862313e-23	up
ARHGAP24	1.62712356475635e-27	1.205	0.027	0.007	4.84394685227964e-23	up
EVA1B	1.8709209623312e-27	1.05626	0.031	0.009	5.56973170485998e-23	up
LY6E-DT	1.91507487433912e-27	1.49966	0.024	0.005	5.70117790090755e-23	up
MIR155HG	2.03503608964142e-27	1.38304	0.026	0.006	6.05830243886252e-23	up
HMSD	2.37278836061078e-27	1.09195	0.02	0.003	7.0637909495383e-23	up
VIT	2.46882571541705e-27	-2.36548	0.005	0.017	7.34969415479656e-23	down
TPRG1-AS1	2.8779247935308e-27	1.27621	0.024	0.005	8.56758211034119e-23	up
CRACR2B	3.74719515224905e-27	1.129	0.023	0.005	1.11553999682454e-22	up
PLAC9	4.28214894758849e-27	2.51671	0.024	0.005	1.27479574169709e-22	up
NR1D1	4.71826419888992e-27	1.18869	0.026	0.007	1.40462725200953e-22	up
ZNF337-AS1	4.721567829436e-27	1.11575	0.024	0.005	1.4056107428231e-22	up
PIGZ	4.75563014031927e-27	1.50938	0.021	0.003	1.41575109277305e-22	up
PTPN22	5.69223966889397e-27	1.0789	0.032	0.01	1.69457974942973e-22	up
MRAP2	5.97760608459841e-27	1.24741	0.02	0.003	1.77953333138495e-22	up
RCN3	6.86209691181086e-27	1.63101	0.022	0.004	2.04284625064609e-22	up
LINC01820	7.17040892947571e-27	7.57813	0.014	0	2.13463073830492e-22	up
DGAT2	8.03515147448915e-27	1.35306	0.025	0.006	2.39206459395542e-22	up
AL669831.3	8.41009029401426e-27	8.28448	0.013	0	2.50368388052804e-22	up
RCSD1	9.87299587565804e-27	1.34957	0.027	0.007	2.9391908721834e-22	up
IL24	1.15262090253703e-26	3.4632	0.016	0.001	3.43135242685273e-22	up
GDA	1.15693045540154e-26	7.73841	0.013	0	3.44418196573039e-22	up
FAM25BP	1.34279133127266e-26	2.76983	0.026	0.007	3.99748979319872e-22	up
MLPH	1.65295378820915e-26	2.98782	0.018	0.002	4.92084342749865e-22	up
SDAD1P1	2.02211224189702e-26	1.02881	0.024	0.005	6.01982814412742e-22	up
FKBP10	2.69577361873979e-26	1.12975	0.025	0.006	8.02531806298836e-22	up
ZNF16	3.31939413982491e-26	1.17153	0.023	0.005	9.88183635425875e-22	up
HSPA6	3.33466159686385e-26	2.2791	0.027	0.007	9.92728757386368e-22	up
ISLR	3.42012560296414e-26	1.44181	0.036	0.014	1.01817139200242e-21	up
FABP5P7	3.44018412058041e-26	-1.35571	0.075	0.107	1.02414281269679e-21	down
MMP3	4.06792629904773e-26	3.20409	0.019	0.003	1.21102165922651e-21	up
LILRB3	4.39101111922523e-26	1.18688	0.025	0.006	1.30720401019335e-21	up
ZFPM2-AS1	5.29293485604971e-26	1.07683	0.024	0.005	1.575706706646e-21	up
UNC13D	6.59585624002986e-26	1.58368	0.022	0.005	1.96358640265689e-21	up
RELB	7.34990413994744e-26	1.54663	0.025	0.006	2.18806646246235e-21	up
NOSTRIN	8.79732984702772e-26	-1.60203	0.025	0.047	2.61896509546015e-21	down
CCL7	9.1913924338077e-26	9.50015	0.013	0	2.73627752754455e-21	up
LURAP1L	9.27602514477345e-26	2.04094	0.018	0.003	2.76147268559906e-21	up
TRAF3IP3	1.2686811238007e-25	1.75792	0.022	0.005	3.77686370555468e-21	up
ATP10B	1.37603465553609e-25	1.46197	0.018	0.002	4.09645516953095e-21	up
MMP11	1.40764015425479e-25	3.41375	0.017	0.002	4.19054473921652e-21	up
FTLP3	1.4639150036138e-25	1.08407	0.024	0.006	4.35807496575828e-21	up
CCL8	1.55033992316767e-25	2.28609	0.022	0.005	4.61536195127016e-21	up
NPM2	1.75929715010563e-25	3.06447	0.014	0.001	5.23742761586447e-21	up
RGS4	2.31455375514865e-25	2.99874	0.017	0.002	6.89042652907753e-21	up
GNG2	3.03470617672615e-25	1.21785	0.033	0.012	9.03432028811374e-21	up
DDC	3.32449802832322e-25	3.4315	0.014	0	9.89703063031822e-21	up
KATNAL2	3.43598467342441e-25	1.00924	0.022	0.005	1.02289263727845e-20	up
RELT	3.46525832369603e-25	1.03078	0.025	0.007	1.03160740296431e-20	up
RPL39P3	3.53608712649338e-25	-1.03567	0.164	0.195	1.05269313755708e-20	down
PLCL1	3.55698173284096e-25	2.10169	0.02	0.003	1.05891346186675e-20	up
HEY1	3.67288234618782e-25	1.4468	0.021	0.004	1.09341707446011e-20	up
ZNF559	4.61694821836044e-25	1.0393	0.023	0.005	1.3744654846059e-20	up
KLHL6	5.55469454495046e-25	1.29503	0.023	0.005	1.65363256603175e-20	up
CCDC159	6.07550969293134e-25	1.12154	0.025	0.007	1.80867923558566e-20	up
GUCY1A2	7.29610203478058e-25	8.96207	0.012	0	2.17204957575418e-20	up
LINC01094	8.61464966372424e-25	2.19325	0.016	0.002	2.56458120489071e-20	up
TDRD5	8.9070735606546e-25	1.19588	0.027	0.008	2.65163579900688e-20	up
EHD3	1.01103791385989e-24	-1.94658	0.014	0.031	3.00985986956091e-20	down
PHACTR3	1.17670270702423e-24	7.95003	0.012	0	3.50304395881113e-20	up
ADAMTS12	1.22269796567961e-24	2.89638	0.016	0.002	3.6399718438282e-20	up
FSTL3	1.31025683481209e-24	1.16761	0.023	0.006	3.90063459723561e-20	up
CNGB1	1.5407393957856e-24	2.43232	0.016	0.002	4.58678118125372e-20	up
LPIN2	1.80886590680741e-24	1.14252	0.027	0.008	5.38499380456566e-20	up
ABCA7	1.86368315331819e-24	1.03069	0.026	0.008	5.54818474742825e-20	up
ENPEP	1.88886451787491e-24	3.02521	0.017	0.002	5.62314966971362e-20	up
ULBP1	2.2507975758252e-24	1.29838	0.021	0.005	6.70062438323162e-20	up
PRSS22	2.64662031215919e-24	1.17643	0.028	0.009	7.8789886692979e-20	up
UTS2	3.27831137746978e-24	1.44362	0.021	0.005	9.75953297072754e-20	up
LINC00519	3.57028110276385e-24	1.1727	0.022	0.005	1.0628726842928e-19	up
DHRS9	3.69554158002071e-24	1.44268	0.026	0.008	1.10016272837217e-19	up
ADORA3	4.09518750681608e-24	2.4253	0.017	0.003	1.21913732077915e-19	up
PRKCB	4.41240408594821e-24	1.4694	0.024	0.006	1.31357269638678e-19	up
PSTPIP1	4.95387342818334e-24	2.11222	0.016	0.002	1.47476811957018e-19	up
CYP26B1	5.84474964676146e-24	1.97708	0.018	0.003	1.73998196984089e-19	up
CBFA2T3	6.00589118185629e-24	2.33859	0.015	0.001	1.78795380483862e-19	up
FMOD	6.78716548930488e-24	1.11815	0.027	0.008	2.02053916616606e-19	up
VMO1	7.06108368612741e-24	1.83733	0.021	0.004	2.10208461336013e-19	up
BCL2	7.78688247463013e-24	1.52915	0.022	0.005	2.31815491269739e-19	up
CD2	8.37596463162239e-24	1.4618	0.042	0.018	2.49352467083398e-19	up
AGR3	8.74871689268383e-24	2.49219	0.014	0.001	2.60449301895198e-19	up
ALYREF	9.44532666988384e-24	-1.82561	0.045	0.071	2.81187374962442e-19	down
ITPKB	1.1128907365533e-23	1.02083	0.027	0.008	3.31307572271917e-19	up
APOBEC3A	1.23034320434749e-23	4.20414	0.015	0.001	3.66273171934247e-19	up
ZNF597	1.38544467314205e-23	1.4182	0.018	0.003	4.12446879194389e-19	up
CD22	1.73061994634661e-23	3.48056	0.014	0.001	5.15205558027386e-19	up
CLDN10	1.99209078399549e-23	-1.94707	0.004	0.014	5.93045426395459e-19	down
TMOD1	2.07329717464065e-23	3.16659	0.014	0.001	6.17220568890522e-19	up
TNFRSF4	2.150640301274e-23	2.52061	0.017	0.002	6.40245617689271e-19	up
DUSP18	2.26313938311e-23	1.03149	0.022	0.005	6.73736594351846e-19	up
TRAF1	3.13338105495292e-23	1.41652	0.023	0.006	9.32807540059483e-19	up
LUCAT1	3.69829190655684e-23	3.37063	0.013	0.001	1.10098150058197e-18	up
ADGRL4	3.77304391983898e-23	-1.09217	0.03	0.053	1.12323517493606e-18	down
ARHGEF26	3.97591956218942e-23	1.33146	0.018	0.003	1.18363125366379e-18	up
TNFRSF11B	6.15829597380647e-23	2.72233	0.019	0.004	1.83332471140218e-18	up
KDR	6.49356674244921e-23	-1.65514	0.017	0.034	1.93313481922713e-18	down
TM4SF19	7.4119623299318e-23	1.476	0.02	0.004	2.2065411856207e-18	up
CXCL10	7.46915147208038e-23	-1.92531	0.022	0.042	2.22356639323833e-18	down
RNFT2	7.51618762584389e-23	1.32939	0.016	0.002	2.23756905621372e-18	up
AC093809.1	8.67122961717341e-23	7.57739	0.011	0	2.58142505703252e-18	up
MAP1A	8.97619715969385e-23	3.0024	0.014	0.001	2.67221389444086e-18	up
OSM	9.06495716307389e-23	2.40872	0.018	0.003	2.6986377474471e-18	up
CRISPLD2	9.21535650087134e-23	1.2058	0.024	0.007	2.7434116303094e-18	up
TTLL7	9.96449923751822e-23	1.1807	0.022	0.005	2.96643142300917e-18	up
BBC3	1.01521021669193e-22	1.01732	0.021	0.005	3.02228081509189e-18	up
PRELP	1.01676219330365e-22	9.48889	0.011	0	3.02690104946497e-18	up
LINC01326	1.01676219406818e-22	8.09778	0.011	0	3.02690105174096e-18	up
BARX2	1.03081108479778e-22	-1.83137	0.032	0.053	3.068724599443e-18	down
MXRA8	1.2077750654569e-22	1.96047	0.017	0.003	3.59554636986519e-18	up
KIAA1958	1.24671091611589e-22	1.43412	0.018	0.003	3.71145839727699e-18	up
MSC-AS1	1.29784740208385e-22	1.83906	0.016	0.002	3.86369171600362e-18	up
AC019349.1	1.33076856206533e-22	-2.74427	0.002	0.01	3.96169800926848e-18	down
RPS26P8	1.39795080273626e-22	7.24841	0.011	0	4.16169953974585e-18	up
PAX6	1.62511797201394e-22	3.16895	0.013	0.001	4.83797620268549e-18	up
AC019155.3	1.63917647317542e-22	8.18915	0.011	0	4.87982836064322e-18	up
SPATC1L	1.67715717729302e-22	1.28957	0.022	0.006	4.99289691680132e-18	up
AC104046.1	1.85304649186397e-22	-1.23891	0.114	0.144	5.51651940627904e-18	down
ALDH3B1	2.31476469100415e-22	1.85094	0.017	0.003	6.89105448511937e-18	up
SCN9A	2.3938724895266e-22	2.18643	0.014	0.002	7.12655840132068e-18	up
SERPINI1	2.56974467096392e-22	1.03617	0.025	0.008	7.65012988545958e-18	up
LPL	2.57292940932168e-22	3.94276	0.012	0.001	7.65961085155064e-18	up
PTP4A3	2.96815877557963e-22	1.03665	0.025	0.008	8.83620867490057e-18	up
ZIC5	3.09845493207892e-22	7.59398	0.011	0	9.22410033279894e-18	up
AL078590.2	3.12718100473598e-22	1.72029	0.016	0.003	9.30961785109901e-18	up
SOD3	3.22595066152459e-22	3.38893	0.015	0.002	9.60365511935871e-18	up
AL354920.1	4.59963043362813e-22	1.65696	0.018	0.003	1.3693099800911e-17	up
CAPN13	4.95429994860271e-22	-2.64263	0.004	0.014	1.47489509469903e-17	down
IRF5	5.79584620404267e-22	1.0272	0.022	0.006	1.7254234149435e-17	up
TRPV4	6.85124097241774e-22	1.24999	0.018	0.003	2.03961443748876e-17	up
NFKBID	7.00872387863581e-22	1.14918	0.025	0.008	2.08649709866988e-17	up
SLC2A10	7.5831812726752e-22	1.16667	0.018	0.004	2.25751306487541e-17	up
PDE3A	8.05153297881473e-22	8.75394	0.011	0	2.39694136779314e-17	up
FTH1P8	9.75882254808973e-22	1.88451	0.018	0.004	2.90520147256631e-17	up
C2orf54	1.05261206718967e-21	-2.34708	0.006	0.017	3.13362612402364e-17	down
LINC02345	1.10690748155336e-21	8.0437	0.011	0	3.29526357258435e-17	up
AKR1B10	1.13605824618621e-21	-1.10548	0.227	0.246	3.38204539889635e-17	down
MTRNR2L3	1.15391903680394e-21	1.76015	0.014	0.002	3.43521697256533e-17	up
AC027309.2	1.31387980276299e-21	-1.73218	0.015	0.031	3.91142017282541e-17	down
MAPRE3	1.35540136994463e-21	1.19429	0.025	0.008	4.03502987832516e-17	up
TNNI2	1.50149135211728e-21	1.11549	0.015	0.002	4.46993975525313e-17	up
IGSF11	1.58330900967622e-21	1.3692	0.016	0.003	4.7135109218061e-17	up
MAMDC2	1.60059191549465e-21	3.35387	0.015	0.002	4.76496213242758e-17	up
GALNT5	1.61264496182154e-21	-1.87959	0.025	0.045	4.80084405134274e-17	down
KLK12	1.6561029027195e-21	1.14618	0.026	0.008	4.93021834139596e-17	up
SVEP1	1.66170734144854e-21	1.59944	0.017	0.003	4.94690275549232e-17	up
LDLRAD4	1.68005640117354e-21	1.32681	0.023	0.007	5.00152790629362e-17	up
ARL14	1.68342012362055e-21	1.64551	0.014	0.001	5.01154170801837e-17	up
DOK2	1.73381902508009e-21	1.06286	0.026	0.008	5.16157923766343e-17	up
TNFRSF11A	1.78321496178845e-21	2.61221	0.013	0.001	5.30863094124422e-17	up
ACKR4	1.89003249779224e-21	3.21953	0.013	0.001	5.62662674592749e-17	up
SPATA13	2.17031072705886e-21	1.52599	0.02	0.005	6.46101503445423e-17	up
UBXN11	2.51738172139729e-21	1.38438	0.022	0.006	7.49424538459973e-17	up
HLA-DQB2	2.60390719801085e-21	3.55164	0.014	0.002	7.75183172847831e-17	up
P2RY14	2.67075353816318e-21	2.30384	0.017	0.003	7.9508332831118e-17	up
ZNF485	2.6876437367558e-21	1.10896	0.021	0.005	8.001115404322e-17	up
STAP1	2.70848955906541e-21	2.72184	0.015	0.002	8.06317341733772e-17	up
TRPC6	2.87591622742861e-21	8.9009	0.011	0	8.56160260905498e-17	up
SAA2	3.23219910539943e-21	1.64051	0.04	0.018	9.62225673677411e-17	up
AL353693.1	3.34563652261542e-21	2.23945	0.014	0.002	9.95995992782612e-17	up
FOXD3-AS1	3.92290837358444e-21	2.55227	0.013	0.001	1.16784982281609e-16	up
KLC4	4.40148109176395e-21	1.021	0.021	0.006	1.31032092101813e-16	up
BCAS1	4.7901353117772e-21	2.74921	0.012	0.001	1.42602328231607e-16	up
PIK3C2G	4.96199134563867e-21	-1.76891	0.021	0.039	1.47718482359663e-16	down
BIN1	5.02417335372828e-21	1.08538	0.022	0.006	1.49569640740491e-16	up
GPR176	5.23005543473661e-21	1.37471	0.016	0.003	1.55698750292109e-16	up
STXBP6	5.43491919713134e-21	8.95089	0.01	0	1.617975444986e-16	up
DGKG	5.50194855315837e-21	2.31423	0.013	0.001	1.63793008427525e-16	up
TMEM47	7.20906650365414e-21	1.0862	0.021	0.006	2.14613909813784e-16	up
PRKAR2B	8.53579505462688e-21	1.33437	0.018	0.004	2.54110618776242e-16	up
PLPPR4	9.0403461046297e-21	1.87721	0.017	0.003	2.69131103534826e-16	up
C1orf228	9.608705334611e-21	3.37578	0.013	0.001	2.8605115781137e-16	up
MSMB	1.02148374345026e-20	1.57926	0.017	0.004	3.04095710425143e-16	up
ZBTB16	1.02704659902805e-20	8.76367	0.01	0	3.0575177253065e-16	up
EPB41L4B	1.0606921351049e-20	1.15545	0.017	0.003	3.1576804862073e-16	up
MYO3A	1.13339622167684e-20	3.16228	0.012	0.001	3.37412055193194e-16	up
CD70	1.20439304779168e-20	1.62451	0.018	0.004	3.58547810327583e-16	up
B3GNT8	1.27964358118861e-20	1.35511	0.017	0.004	3.80949894119848e-16	up
COL9A2	1.28206077797951e-20	2.40225	0.013	0.001	3.81669493604501e-16	up
FSTL4	1.40789599470328e-20	1.68159	0.014	0.002	4.19130637623167e-16	up
SCGB2A1	1.60556562691635e-20	2.96608	0.011	0.001	4.77976887132998e-16	up
ECM2	1.71171375991839e-20	1.67157	0.016	0.003	5.09577186327704e-16	up
DLX2	1.91687981356986e-20	2.18765	0.012	0.001	5.70655120499746e-16	up
ZNF34	1.91903819993935e-20	1.23272	0.02	0.005	5.71297672121945e-16	up
SLC9A2	2.27541405652243e-20	7.27392	0.01	0	6.77390764626727e-16	up
SLAMF9	2.50616738441964e-20	3.07337	0.012	0.001	7.46086030341728e-16	up
CFAP47	2.6677873897457e-20	7.97724	0.01	0	7.94200305927294e-16	up
DMTN	2.70188140596081e-20	1.00479	0.02	0.005	8.04350094554532e-16	up
RPL23AP2	2.91377352397708e-20	-1.04554	0.256	0.265	8.67430378087976e-16	down
CENPV	3.12453487017592e-20	1.80512	0.015	0.002	9.30174030851372e-16	up
TBX1	3.24026883170402e-20	1.91181	0.014	0.002	9.64628031198287e-16	up
GCSAML	3.42067141817322e-20	4.06165	0.012	0.001	1.01833388119017e-15	up
AQP1	3.51337423360394e-20	-1.13918	0.036	0.059	1.04593150934389e-15	down
RIPOR2	3.59149061915497e-20	1.37961	0.019	0.005	1.06918675732243e-15	up
KCTD21-AS1	3.66632602959863e-20	1.64907	0.015	0.003	1.09146525901151e-15	up
PLXNA3	3.70010227371584e-20	1.02868	0.02	0.005	1.10152044688521e-15	up
AC068522.1	3.81884591593409e-20	2.23361	0.012	0.001	1.13687042917358e-15	up
AL731557.1	3.92165169657374e-20	4.97486	0.011	0.001	1.16747571007e-15	up
AL035258.1	4.0540902409784e-20	-3.26764	0.004	0.012	1.20690266473927e-15	down
FABP3	4.14715590560776e-20	2.12888	0.014	0.002	1.23460831309943e-15	up
MAPK8IP3	4.30287857546063e-20	1.27474	0.018	0.004	1.28096695191463e-15	up
SFRP2	5.43644199474461e-20	1.15039	0.032	0.013	1.61842878183547e-15	up
CDH6	5.72436830965559e-20	3.60521	0.012	0.001	1.70414444578447e-15	up
AL928654.4	6.06618731426827e-20	1.39447	0.013	0.002	1.80590396345766e-15	up
HLA-V	6.41821762580704e-20	2.24679	0.013	0.002	1.91070338720276e-15	up
ABCB1	6.59995955897172e-20	-1.62188	0.013	0.027	1.96480796070588e-15	down
CCDC88B	7.38104642896479e-20	1.15661	0.018	0.004	2.19733752190282e-15	up
ACVR1C	9.87050562247549e-20	1.26942	0.016	0.003	2.93844952381095e-15	up
RETN	1.06216329808608e-19	4.84535	0.011	0	3.16206013840225e-15	up
PARD6G-AS1	1.10845604278512e-19	1.25296	0.018	0.004	3.2998736393713e-15	up
FAM177B	1.29779721761712e-19	1.17284	0.02	0.005	3.86354231684618e-15	up
MYO1G	1.30131096118525e-19	1.63864	0.016	0.003	3.87400273144849e-15	up
TRIM54	1.30919666997045e-19	7.1998	0.01	0	3.89747848650204e-15	up
CD80	1.65740005025503e-19	1.10279	0.018	0.005	4.93407994960923e-15	up
MTCO1P23	1.79955419666938e-19	8.35109	0.01	0	5.35727284348473e-15	up
AC009509.1	1.79955419892264e-19	6.98407	0.01	0	5.35727285019269e-15	up
CNN1	1.79955420027458e-19	8.50689	0.01	0	5.35727285421743e-15	up
FST	1.98211639300743e-19	-2.26245	0.041	0.063	5.90076050198312e-15	down
C14orf28	2.40976620778668e-19	1.36591	0.018	0.004	7.17387400058093e-15	up
KLHDC7B	2.6657975033053e-19	1.26377	0.014	0.002	7.93607916733988e-15	up
FGR	2.7083347483622e-19	1.11263	0.023	0.007	8.06271254587427e-15	up
GUCY1A1	2.84750774368005e-19	1.36318	0.027	0.01	8.47703055293551e-15	up
AP003354.2	3.2290772806255e-19	3.67006	0.011	0.001	9.61296306442213e-15	up
GAS1	3.78186891819554e-19	1.62416	0.017	0.004	1.12586237694681e-14	up
LILRB5	4.61653421422519e-19	1.466	0.023	0.007	1.37434223557484e-14	up
TNFSF9	5.38116898335636e-19	1.07763	0.019	0.005	1.60197400634519e-14	up
TMIGD3	5.70705916382446e-19	1.37526	0.018	0.005	1.69899151307054e-14	up
SIM2	5.76208191737485e-19	-2.48208	0.006	0.016	1.71537178680249e-14	down
SLC7A4	5.88882366706159e-19	2.37657	0.012	0.001	1.75310280568424e-14	up
TGFBR3L	6.10909733284573e-19	4.03095	0.01	0	1.81867827598817e-14	up
EMBP1	6.13867427357084e-19	1.92881	0.013	0.002	1.82748333124204e-14	up
RF00012-44	6.53061164570814e-19	1.58616	0.017	0.004	1.94416308692731e-14	up
LINC01871	6.61429537274519e-19	1.74635	0.03	0.013	1.96907573246624e-14	up
F12	7.1671374105666e-19	-1.70483	0.048	0.07	2.13365680712568e-14	down
TEC	7.32177040965183e-19	1.44073	0.018	0.005	2.17969105095335e-14	up
TMEM71	7.3352762929579e-19	2.77784	0.011	0.001	2.18371175241357e-14	up
LINC02542	7.86076274179173e-19	1.32472	0.019	0.005	2.3401490682314e-14	up
MRVI1	7.87276322450362e-19	1.59245	0.014	0.002	2.34372161193473e-14	up
TESC	8.22298172774414e-19	2.16907	0.02	0.006	2.44798166034943e-14	up
RAB37	8.31340559478136e-19	3.55296	0.011	0.001	2.47490084556641e-14	up
MFAP2	8.80810367532503e-19	2.18513	0.011	0.001	2.62217246414426e-14	up
RHOU	9.42260301896003e-19	2.07711	0.013	0.002	2.8051089187444e-14	up
SPN	1.32024241189475e-18	1.11599	0.019	0.005	3.93036166021067e-14	up
GPX3	1.34499036604095e-18	1.00077	0.062	0.036	4.00403631970391e-14	up
AL121761.2	1.54239558376444e-18	2.84218	0.011	0.001	4.59171165286675e-14	up
IFNG	1.69112379446367e-18	2.04146	0.023	0.008	5.03447553611836e-14	up
NEXN	1.75683509201936e-18	1.36703	0.019	0.005	5.23009806894163e-14	up
AC046143.1	1.87734788245134e-18	3.29687	0.01	0	5.58886464605764e-14	up
PMFBP1	2.04055299996063e-18	2.44343	0.011	0.001	6.0747262808828e-14	up
CFP	2.05995347162136e-18	2.02476	0.016	0.004	6.1324814850168e-14	up
NAALADL2	2.14604382785886e-18	2.49198	0.012	0.001	6.38877247553582e-14	up
FAM25A	2.27696950676351e-18	3.90058	0.012	0.001	6.77853822163496e-14	up
GJC1	2.38771644879222e-18	1.08815	0.019	0.005	7.10823186805444e-14	up
GASAL1	2.54510395826493e-18	1.63517	0.015	0.003	7.57677448375469e-14	up
CHKA	2.89105606693681e-18	1.08207	0.019	0.005	8.60667391127089e-14	up
COL8A1	3.30407948653303e-18	1.1512	0.03	0.013	9.83624463140884e-14	up
CD3D	3.49080034461399e-18	1.22306	0.044	0.023	1.03921126259158e-13	up
SEPT4	3.60642414170204e-18	2.01063	0.015	0.003	1.0736324669847e-13	up
SH3D21	4.11308345575964e-18	1.14236	0.015	0.003	1.22446494477965e-13	up
SIGLEC9	4.85282688790484e-18	1.28789	0.015	0.003	1.44468656452927e-13	up
C11orf96	5.31258487052768e-18	2.60303	0.014	0.003	1.58155651595609e-13	up
LZTS3	5.3958444479904e-18	1.3062	0.012	0.001	1.60634289216674e-13	up
ACADS	5.52171151675565e-18	1.03864	0.019	0.005	1.64381351853816e-13	up
KANSL1-AS1	5.78950903114414e-18	1.34143	0.018	0.005	1.72353683857161e-13	up
C16orf54	6.43020529526119e-18	2.19693	0.014	0.003	1.91427211639926e-13	up
ENPP5	6.51984025768484e-18	1.6371	0.013	0.002	1.94095644471278e-13	up
SNTB1	6.64509121682939e-18	1.61883	0.015	0.003	1.97824365525011e-13	up
FTH1P20	6.80173586477138e-18	2.04763	0.014	0.003	2.02487676694244e-13	up
MT1A	7.30670975863654e-18	4.46116	0.013	0.002	2.1752074951461e-13	up
RAB6B	8.65380711376845e-18	1.81946	0.013	0.002	2.57623837776887e-13	up
CRISP3	8.95254555706023e-18	3.3633	0.013	0.002	2.66517281233683e-13	up
SDCBP2-AS1	8.96811279108542e-18	1.26663	0.013	0.002	2.66980717790613e-13	up
LRMDA	1.07412551238614e-17	1.32522	0.022	0.008	3.19767165037353e-13	up
HDC	1.07675799775214e-17	2.29868	0.013	0.002	3.20550855930813e-13	up
SLC2A1-AS1	1.21048857027808e-17	1.50204	0.013	0.002	3.60362447371783e-13	up
RNU4ATAC	1.33778814564623e-17	1.37732	0.022	0.008	3.98259530958883e-13	up
S1PR4	1.3559078549476e-17	1.93996	0.01	0.001	4.03653768417902e-13	up
GIMAP7	1.51027489567862e-17	-1.27591	0.05	0.072	4.49608836443526e-13	down
ADAP1	1.62443439110827e-17	1.11263	0.012	0.002	4.83594118232932e-13	up
DAPK2	1.63177956269334e-17	1.57492	0.013	0.002	4.85780775813806e-13	up
GZMB	1.91853309536368e-17	1.28224	0.025	0.01	5.71147302489766e-13	up
FCGR2C	1.98095659177525e-17	1.05718	0.019	0.006	5.89730777371491e-13	up
EN1	2.12249699288246e-17	2.43645	0.011	0.001	6.31867354781108e-13	up
SERPINF2	2.18854271961082e-17	1.37129	0.013	0.002	6.51529167628142e-13	up
SNHG25	2.22940188211323e-17	-1.02667	0.094	0.12	6.63692940305107e-13	down
PIK3R5	2.30222312596219e-17	1.03679	0.017	0.004	6.85371824598944e-13	up
LINC02031	2.37995355412985e-17	2.45867	0.01	0	7.08512173064458e-13	up
IL36G	2.4481842492423e-17	1.05772	0.028	0.012	7.28824450999433e-13	up
AL118558.3	2.57207894705753e-17	1.74967	0.013	0.002	7.65707902539028e-13	up
PLA2G4E	2.74255636491694e-17	1.3526	0.015	0.003	8.16459029835772e-13	up
NUDT16P1	2.8490658635879e-17	1.41958	0.012	0.002	8.48166907590119e-13	up
PTH2R	2.90704406475189e-17	1.57976	0.012	0.002	8.65427018076637e-13	up
AL031123.1	2.93769077243128e-17	2.06605	0.011	0.001	8.74550542952792e-13	up
HOXB4	2.95471524820645e-17	1.39299	0.016	0.004	8.7961872939106e-13	up
CAMK2N1	3.27693871712849e-17	1.04801	0.024	0.009	9.75544656089151e-13	up
CLCF1	3.45443345556841e-17	2.02131	0.012	0.002	1.02838483972272e-12	up
GGTA1P	4.52396183880687e-17	1.01291	0.029	0.013	1.3467834394128e-12	up
SUCNR1	4.54029873121902e-17	1.39874	0.014	0.003	1.3516469322839e-12	up
RDH16	4.80805542930159e-17	-3.01304	0.004	0.012	1.43135810130308e-12	down
SLFN13	5.04477382030936e-17	-1.91077	0.01	0.022	1.5018291663061e-12	down
CD3E	5.10697744475578e-17	1.38659	0.021	0.007	1.5203471853038e-12	up
MAPT	5.84402430384456e-17	2.31638	0.01	0.001	1.73976603525453e-12	up
ZNF826P	6.31331624712717e-17	1.25125	0.016	0.004	1.87947424676976e-12	up
NRIP3	6.53645904007437e-17	2.29523	0.011	0.001	1.94590385623014e-12	up
PLEKHG4	6.67789744154183e-17	1.42093	0.014	0.003	1.988010068347e-12	up
TRBC2	6.83064086709476e-17	1.30987	0.043	0.023	2.03348178613411e-12	up
HOXB-AS1	7.30799212510134e-17	2.13962	0.012	0.002	2.17558925564267e-12	up
LINC00491	8.3159229755492e-17	1.06336	0.017	0.005	2.475650269821e-12	up
C4orf47	9.39407976714458e-17	2.2397	0.012	0.002	2.79661754667894e-12	up
AL590094.1	9.6991710797844e-17	1.50851	0.013	0.003	2.88744323045182e-12	up
PLXDC1	1.02980798148211e-16	1.14214	0.017	0.005	3.06573836087225e-12	up
UGT1A10	1.03856012325354e-16	2.45646	0.01	0.001	3.09179348692579e-12	up
PCOLCE2	1.21540616060952e-16	2.05125	0.015	0.003	3.61826414013454e-12	up
P2RX1	1.31711043625218e-16	3.06321	0.011	0.001	3.92103776872273e-12	up
MT-TC	1.33859920111977e-16	-1.56012	0.043	0.063	3.98500982173356e-12	down
ETV1	1.45742253868557e-16	1.2158	0.02	0.007	4.33874689766694e-12	up
AKAP5	1.47515042097425e-16	2.89331	0.011	0.001	4.39152280324035e-12	up
MPP3	1.56494919815042e-16	1.1782	0.015	0.004	4.6588537628938e-12	up
HTRA3	1.58919831469973e-16	1.55299	0.014	0.003	4.73104338286111e-12	up
BDNF	1.66224769603426e-16	1.13437	0.012	0.002	4.94851139109398e-12	up
GSR	2.31052825767201e-16	-1.47357	0.107	0.13	6.87844262308956e-12	down
AL592429.1	2.37376149343128e-16	1.96797	0.011	0.002	7.06668796594491e-12	up
AGMAT	2.42868027241303e-16	1.61811	0.011	0.002	7.23018117097359e-12	up
GRAP2	2.60755054216444e-16	2.97708	0.011	0.002	7.76267796402354e-12	up
NOXO1	2.68717274670502e-16	2.46501	0.01	0.001	7.99971326694085e-12	up
GUCY1B1	2.78823272460621e-16	1.08787	0.022	0.008	8.30056882115268e-12	up
EMCN	2.89469253821974e-16	-1.22857	0.024	0.041	8.61749968628015e-12	down
SLCO1A2	2.95140842933998e-16	1.22786	0.015	0.004	8.78634289414513e-12	up
SGIP1	2.96156578889883e-16	1.5007	0.015	0.003	8.81658135355181e-12	up
TMEM233	3.00379420299118e-16	2.72939	0.011	0.001	8.94229534230473e-12	up
DUOXA2	3.3719045351415e-16	2.51188	0.01	0.001	1.00381598011163e-11	up
WDFY4	3.82476572864838e-16	1.04538	0.025	0.01	1.13863275741862e-11	up
ROR2	4.00216907066666e-16	1.35349	0.011	0.002	1.19144573233747e-11	up
TCIRG1	4.50320357630653e-16	1.00229	0.017	0.005	1.34060370466645e-11	up
IL36RN	4.50793224744845e-16	1.97049	0.011	0.002	1.3420114300654e-11	up
SHOX2	4.95131380015687e-16	2.85214	0.01	0.001	1.4740061183067e-11	up
LINC02570	4.97733605626911e-16	2.4417	0.01	0.001	1.48175294395131e-11	up
ZNF77	5.4755752871148e-16	1.26816	0.012	0.002	1.63007876297408e-11	up
LBX2-AS1	5.48687295457902e-16	1.14834	0.012	0.002	1.63344207857818e-11	up
KLRG1	5.78519861743194e-16	2.46877	0.012	0.002	1.72225362840949e-11	up
KDM5D	6.05577163807583e-16	-1.99798	0.007	0.017	1.80280321665517e-11	down
PRRX2	6.28924031417359e-16	1.06393	0.013	0.003	1.87230684152948e-11	up
CCL20	6.41392939516242e-16	1.37989	0.081	0.055	1.90942678093985e-11	up
APLN	6.89474392071184e-16	2.77199	0.012	0.002	2.05256526519592e-11	up
CORO7	7.46741507836658e-16	1.09694	0.017	0.005	2.22304946882973e-11	up
OSCAR	7.57029731838238e-16	1.08102	0.016	0.004	2.25367751168243e-11	up
ARHGAP4	7.63369759804046e-16	1.04723	0.016	0.005	2.27255177493665e-11	up
SAMD4A	8.09733262797605e-16	1.21832	0.015	0.004	2.41057592334847e-11	up
GHDC	8.5955852125409e-16	1.15259	0.016	0.005	2.55890571777343e-11	up
TTN	8.8475387998275e-16	2.1485	0.016	0.004	2.63391230070865e-11	up
TNFRSF9	9.03972231222768e-16	1.41914	0.017	0.005	2.69112533235018e-11	up
PDE5A	1.16296606254937e-15	1.17137	0.015	0.004	3.46214996820949e-11	up
VIM-AS1	1.23958902703637e-15	1.68038	0.012	0.002	3.69025653348729e-11	up
SLC29A3	1.33418740569601e-15	1.13073	0.013	0.003	3.97187590675702e-11	up
HES6	1.35033726219484e-15	1.41102	0.012	0.002	4.01995402955404e-11	up
TESPA1	1.48661535326552e-15	2.48272	0.011	0.002	4.42565390667147e-11	up
AC025183.1	1.52253714058394e-15	-1.95517	0.018	0.032	4.53259306751839e-11	down
CD96	1.62980157549745e-15	1.39675	0.021	0.008	4.85191929025591e-11	up
CCDC102B	1.67181063381433e-15	1.16577	0.029	0.013	4.97698025686527e-11	up
HOXC4	1.69582794134343e-15	-2.05198	0.007	0.017	5.04847978137939e-11	down
STAT4	1.82404649367377e-15	1.44479	0.015	0.004	5.4301864116668e-11	up
DUSP8	1.8853858290332e-15	1.7402	0.01	0.001	5.61279361303183e-11	up
PLA2G6	1.92479465594342e-15	1.07945	0.013	0.003	5.73011369074357e-11	up
CEL	2.08204494463521e-15	1.28339	0.01	0.001	6.19824780017901e-11	up
CLCN6	2.13535701505031e-15	1.0785	0.015	0.004	6.35695783380476e-11	up
ITIH5	2.43220091978706e-15	-1.55175	0.017	0.03	7.24066213820607e-11	down
ARHGEF17	2.57689418183639e-15	1.34686	0.013	0.003	7.67141397932693e-11	up
STK31	2.60988885947272e-15	1.16927	0.017	0.005	7.76963913465027e-11	up
MUC21	2.69020849489639e-15	2.63042	0.02	0.007	8.00875068930656e-11	up
AC243829.4	2.81033096330567e-15	2.28817	0.011	0.002	8.36635527776099e-11	up
IFFO1	3.12312331325823e-15	1.40449	0.013	0.003	9.29753810356976e-11	up
DMRTA1	4.54746966289933e-15	1.5205	0.01	0.002	1.35378171864513e-10	up
PLEKHG4B	4.63607588163061e-15	1.13176	0.014	0.004	1.38015978996143e-10	up
RTN4R	4.64354493168092e-15	1.23953	0.011	0.002	1.38238332616141e-10	up
PLAC4	4.81363605390731e-15	1.30637	0.02	0.007	1.43301945324821e-10	up
HSPB6	5.05179810376509e-15	2.5685	0.01	0.002	1.50392029549087e-10	up
SPINK7	5.06417015997458e-15	1.59519	0.025	0.011	1.50760345662443e-10	up
KMT5C	5.33010846704606e-15	1.48183	0.011	0.002	1.58677329063961e-10	up
SERPINB11	6.18820390601259e-15	1.62795	0.011	0.002	1.84222830281995e-10	up
AC018816.1	6.21550553432401e-15	1.38305	0.014	0.003	1.85035599756826e-10	up
WDR31	6.49895157653836e-15	1.80441	0.01	0.001	1.93473788433547e-10	up
ZNF542P	8.69780811443221e-15	1.06014	0.014	0.004	2.58933747566647e-10	up
DMRT2	1.063939428938e-14	1.64623	0.01	0.001	3.16734767994844e-10	up
SLC7A1	1.11538681577719e-14	-1.43044	0.139	0.157	3.32050655056869e-10	down
S100A12	1.1400348860072e-14	1.31992	0.06	0.038	3.39388385564345e-10	up
STEAP4	1.14525461064417e-14	1.16923	0.015	0.004	3.40942297588768e-10	up
MYB	1.16211452966295e-14	1.61542	0.013	0.003	3.4596149548066e-10	up
KCNQ1	1.17782876993289e-14	1.8028	0.012	0.002	3.50639624809022e-10	up
MACROD2	1.18294643377168e-14	1.1766	0.014	0.004	3.52163153333829e-10	up
CES4A	1.22422520321336e-14	1.1935	0.013	0.003	3.64451842996618e-10	up
GFPT2	1.29415873232041e-14	2.23222	0.011	0.002	3.85271054611786e-10	up
CYYR1	1.33176083010995e-14	-1.22535	0.024	0.039	3.96465199123733e-10	down
TOX	1.35254081898434e-14	1.88508	0.012	0.002	4.02651401811638e-10	up
AKAP6	1.50868548022224e-14	-2.05556	0.006	0.015	4.49135667462162e-10	down
RASGRP2	1.55340538450448e-14	1.88568	0.01	0.002	4.62448782966985e-10	up
POMK	1.56992870177843e-14	1.2881	0.012	0.002	4.67367774519437e-10	up
LILRA5	1.60027096311589e-14	1.33472	0.013	0.003	4.764006657196e-10	up
SH3BGRL2	1.68420261884487e-14	1.16542	0.017	0.005	5.01387119630117e-10	up
B3GNT4	1.73785572091358e-14	1.57975	0.01	0.001	5.17359648115971e-10	up
RUBCNL	1.80390600213798e-14	1.57344	0.01	0.002	5.37022816836477e-10	up
DARS-AS1	1.80803151006969e-14	1.72165	0.011	0.002	5.38250980547746e-10	up
CD7	1.88476186659293e-14	1.71973	0.016	0.005	5.61093607684714e-10	up
FOXA1	1.99559509056426e-14	-1.66415	0.028	0.044	5.9408865846098e-10	down
PRSS27	2.02647453554364e-14	1.68731	0.021	0.009	6.0328146923134e-10	up
AC010980.1	2.0533975605903e-14	1.00297	0.013	0.003	6.11296453787733e-10	up
SP140	2.1431805102251e-14	1.21521	0.014	0.004	6.38024837894013e-10	up
GPR158	2.1523489421486e-14	1.33845	0.013	0.003	6.40754280077638e-10	up
ABCA12	2.20602154094062e-14	1.05305	0.013	0.003	6.56732612738022e-10	up
DPT	2.46931598452147e-14	1.56923	0.016	0.005	7.35115368592041e-10	up
BEND5	2.95486891048292e-14	1.4343	0.012	0.002	8.79664474650764e-10	up
LRRC32	3.01765368850042e-14	1.19436	0.015	0.005	8.98355503066575e-10	up
AL390334.1	3.05031939969578e-14	1.21602	0.013	0.003	9.08080085289435e-10	up
AC124067.2	3.28160713557273e-14	1.72327	0.01	0.002	9.76934444260002e-10	up
PTN	3.47964310665937e-14	-1.1188	0.07	0.092	1.03588975285249e-09	down
LYL1	3.49397638216436e-14	1.38537	0.013	0.003	1.04015676897033e-09	up
ZIC1	3.59153198439841e-14	1.0544	0.012	0.003	1.06919907175541e-09	up
VGLL3	3.59673356407808e-14	1.2705	0.013	0.003	1.07074758202605e-09	up
GRASP	3.91803952009623e-14	1.23621	0.017	0.005	1.16640036513265e-09	up
LAX1	4.64067399916657e-14	1.17746	0.018	0.007	1.38152864955189e-09	up
ST8SIA1	4.7977685211321e-14	1.54185	0.012	0.003	1.42829568874103e-09	up
KBTBD8	5.21621167853559e-14	1.14141	0.012	0.003	1.55286621670004e-09	up
ASPM	5.77878680756577e-14	-1.07557	0.113	0.136	1.72034483261233e-09	down
CYFIP2	5.82509804790074e-14	1.3198	0.012	0.003	1.73413168886005e-09	up
FBLN5	6.12317007023711e-14	1.06576	0.015	0.005	1.82286772990959e-09	up
MSC	6.61267454090733e-14	1.38368	0.011	0.002	1.96859321082811e-09	up
CCL22	6.84059618541314e-14	2.15093	0.01	0.002	2.03644548439749e-09	up
BTG3-AS1	8.70636561136523e-14	-2.17444	0.004	0.01	2.59188504250343e-09	down
APLNR	9.07843150632908e-14	-1.63921	0.008	0.017	2.70264905943417e-09	down
AL078639.1	9.74271785383282e-14	1.37884	0.011	0.002	2.90040710508603e-09	up
GPAT3	9.77283381380585e-14	1.09386	0.014	0.004	2.90937262637e-09	up
NPIPB15	1.27585592924784e-13	1.43968	0.011	0.002	3.79822310137082e-09	up
RAET1E	1.2906707180584e-13	1.23964	0.01	0.002	3.84232672765986e-09	up
SLC17A9	1.30962587540878e-13	1.1759	0.01	0.002	3.89875623109194e-09	up
ABHD8	1.32724049470681e-13	1.43087	0.01	0.002	3.95119495274216e-09	up
EPOR	1.47932206773021e-13	1.92615	0.01	0.002	4.40394179563283e-09	up
DIO2	1.56471749190373e-13	1.3365	0.026	0.012	4.65816397339741e-09	up
SLC7A2	1.62467867539064e-13	-2.03073	0.004	0.011	4.83666841663794e-09	down
CSF2	1.67828484051955e-13	2.97237	0.012	0.003	4.99625397022669e-09	up
ABCA6	1.67949416927389e-13	2.28307	0.01	0.002	4.99985414192837e-09	up
AC011498.1	1.81351544118479e-13	1.32596	0.011	0.002	5.39883546840713e-09	up
FUCA1	1.81744293377247e-13	-1.02505	0.057	0.035	5.41052761384063e-09	down
C1QTNF1	1.82460470872897e-13	1.12394	0.014	0.004	5.43184821788613e-09	up
ZNF239	1.94429842107569e-13	1.05084	0.011	0.002	5.78817639954232e-09	up
MPV17L	2.28393942826281e-13	-1.65126	0.007	0.016	6.7992876779384e-09	down
AC147651.4	2.31022700273629e-13	2.42835	0.01	0.002	6.87754578714595e-09	up
ANGPT2	2.45896222867726e-13	1.70451	0.029	0.014	7.32033055477219e-09	up
AC099336.2	2.55360420078869e-13	-1.74221	0.011	0.021	7.60207970574794e-09	down
PKP3	2.67726229063742e-13	-1.51971	0.104	0.123	7.9702098392276e-09	down
B3GNT3	2.69591236103941e-13	1.43476	0.01	0.002	8.02573109881433e-09	up
LINC01943	2.71626365465041e-13	1.57987	0.015	0.005	8.08631689989428e-09	up
AL163051.1	2.73807204258746e-13	1.3411	0.01	0.002	8.15124047078287e-09	up
PTX3	2.96910700397712e-13	2.44961	0.011	0.002	8.8390315508399e-09	up
AC008443.1	2.9706831018024e-13	1.09087	0.012	0.003	8.84372359406574e-09	up
GMPR	3.41082477894736e-13	1.81034	0.01	0.002	1.01540253669263e-08	up
SH3GL3	3.48451634584154e-13	1.63739	0.012	0.003	1.03734051615703e-08	up
SHISA4	3.98052322864982e-13	1.24689	0.011	0.002	1.18500176516905e-08	up
CXCL13	4.27702034506746e-13	2.93549	0.01	0.002	1.27326895672658e-08	up
PALM	4.53665177259263e-13	1.0311	0.013	0.004	1.35056123270083e-08	up
STRIP2	4.85774166781595e-13	1.26563	0.011	0.003	1.44614969450881e-08	up
AK7	5.0808238673158e-13	1.30653	0.01	0.002	1.51256126529991e-08	up
HIST1H2BB	5.33715118293315e-13	-1.73864	0.009	0.019	1.5888699071592e-08	down
ACE2	6.02258400385536e-13	1.14615	0.01	0.002	1.79292325794774e-08	up
GABBR1	6.51311937052088e-13	1.21321	0.011	0.003	1.93895563660407e-08	up
LAMP5	6.83012273289459e-13	1.43602	0.011	0.003	2.03332753758272e-08	up
GAL	6.99755287879206e-13	1.17945	0.012	0.003	2.0831714920164e-08	up
SMIM1	7.05803457045161e-13	1.31415	0.016	0.006	2.10117689162345e-08	up
ALOX12	7.62480019193802e-13	1.10575	0.012	0.003	2.26990301713995e-08	up
ZNF333	8.18578749478801e-13	1.12083	0.012	0.003	2.43690893719839e-08	up
MAP3K7CL	9.38019933878121e-13	1.6129	0.01	0.002	2.79248534315517e-08	up
C6orf99	9.62420403887061e-13	1.27346	0.01	0.002	2.86512554237178e-08	up
ID4	1.17252925705904e-12	-1.65295	0.012	0.023	3.49061959826477e-08	down
IL2RA	1.30422901439877e-12	1.43056	0.014	0.005	3.88268977586514e-08	up
NMU	1.35224199631216e-12	-1.51512	0.101	0.119	4.0256244230213e-08	down
LYVE1	1.3545867346282e-12	2.21311	0.024	0.012	4.03260470898814e-08	up
BMF	1.3821472307126e-12	1.1811	0.011	0.003	4.1146523058314e-08	up
BICC1	1.41113379503775e-12	1.05522	0.013	0.004	4.20094530782739e-08	up
PRRT3	1.42023321401508e-12	1.41759	0.01	0.002	4.22803427812288e-08	up
TGM3	1.43396459360422e-12	1.52434	0.018	0.007	4.26891259515976e-08	up
ARID3B	1.46524355755712e-12	1.17436	0.012	0.003	4.36203007084755e-08	up
HBB	1.54885842780219e-12	-1.10329	0.01	0.02	4.61095153956713e-08	down
TTYH2	2.17613365417918e-12	1.41021	0.01	0.002	6.47834988849141e-08	up
TM4SF18	2.19266453825728e-12	-1.07833	0.022	0.035	6.52756233039194e-08	down
PLCB2	2.26308523211583e-12	1.17054	0.013	0.004	6.73720473600882e-08	up
NFAM1	2.29516559502149e-12	1.01034	0.012	0.003	6.83270797637898e-08	up
C10orf143	3.2159835728279e-12	1.15927	0.011	0.003	9.57398309630866e-08	up
LYRM9	4.24092533149331e-12	1.38217	0.01	0.002	1.26252347118556e-07	up
SORBS2	4.33995907512775e-12	1.60456	0.013	0.004	1.29200581666553e-07	up
ZNF419	4.42223621536946e-12	1.23061	0.01	0.002	1.31649972131549e-07	up
AC215219.1	4.61993952792826e-12	1.13037	0.01	0.002	1.37535599746424e-07	up
KCNMB1	4.94376142464685e-12	1.21803	0.01	0.002	1.47175777611737e-07	up
NBPF19	5.19515316943463e-12	1.0208	0.013	0.004	1.54659709854069e-07	up
TROAP	6.76555380654517e-12	-1.74779	0.042	0.058	2.0141053682085e-07	down
PCDH17	6.86207097279895e-12	-1.01745	0.018	0.03	2.04283852860225e-07	down
LINC01748	9.17698641932331e-12	1.05489	0.013	0.004	2.73198885703255e-07	up
CD3G	9.77385297323485e-12	1.27873	0.022	0.01	2.90967603013201e-07	up
RASGRP1	1.00018918610594e-11	1.43223	0.01	0.002	2.97756320703739e-07	up
MANSC1	1.03700323309015e-11	-1.73349	0.025	0.038	3.08715862490939e-07	down
INTS6-AS1	1.09365634548661e-11	1.05406	0.01	0.002	3.25581494051365e-07	up
GPR132	1.22531728900512e-11	1.10666	0.011	0.003	3.64776956936825e-07	up
CLHC1	1.23384636533922e-11	1.04172	0.011	0.003	3.67316062961485e-07	up
OLFML1	1.69431046364649e-11	1.4302	0.01	0.002	5.04396225027561e-07	up
VTRNA1-2	1.81534017712609e-11	-1.84581	0.009	0.017	5.40426770730436e-07	down
ZDHHC11B	1.83958441418854e-11	1.16589	0.01	0.002	5.47644280103928e-07	up
MIR100HG	1.85633570724659e-11	-1.48052	0.008	0.017	5.52631140047309e-07	down
COX6A1P2	2.07148488834216e-11	-1.67315	0.01	0.019	6.16681051259461e-07	down
PIP5KL1	2.18569121088032e-11	1.03427	0.01	0.002	6.50680273479072e-07	up
SLC24A3	2.26364398907705e-11	1.14107	0.013	0.004	6.73886815548237e-07	up
HAAO	2.7602255143548e-11	1.51305	0.01	0.002	8.21719135623425e-07	up
AL138899.1	2.87549215745262e-11	1.46308	0.011	0.003	8.56034015273646e-07	up
SYT14	3.10620364272763e-11	1.14049	0.013	0.005	9.24716824440014e-07	up
LINC02178	3.29140956573725e-11	1.00548	0.011	0.003	9.79852627719978e-07	up
TMPRSS11B	5.53887844198879e-11	1.84531	0.018	0.008	1.64892411218006e-06	up
SLFN12L	6.20378651262e-11	1.25605	0.01	0.003	1.84686724480698e-06	up
DQX1	6.62147917149856e-11	1.07765	0.01	0.003	1.97121434935512e-06	up
SNORD3B-1	6.73838141242293e-11	1.33034	0.012	0.004	2.00601614647831e-06	up
MVB12B	7.42337576869218e-11	1.01222	0.01	0.003	2.20993896633966e-06	up
RPL23AP43	8.28671545107309e-11	-1.48441	0.011	0.02	2.46695518978446e-06	down
CCR7	9.63221164895388e-11	1.66136	0.01	0.003	2.86750940789357e-06	up
ZG16B	9.71260835216759e-11	1.14739	0.015	0.006	2.89144350644029e-06	up
COBL	1.10343746487263e-10	1.35075	0.01	0.003	3.28493333292581e-06	up
TIAM2	1.29084830362529e-10	1.09982	0.01	0.003	3.84285539989248e-06	up
GCSAM	1.32019097130741e-10	1.38301	0.01	0.003	3.93020852158216e-06	up
SPTSSB	1.42564878763547e-10	-2.08616	0.006	0.012	4.24415644079079e-06	down
LINC00863	2.06397348226839e-10	1.07854	0.01	0.003	6.144449056713e-06	up
BBOX1	2.12929987851618e-10	-1.8217	0.006	0.013	6.33892573834267e-06	down
NPHP4	2.16768573110321e-10	1.05667	0.01	0.003	6.45320042149426e-06	up
RUNDC3B	2.58714900712944e-10	-1.81564	0.007	0.014	7.70194259422434e-06	down
RARRES1	3.10722409362152e-10	1.20471	0.02	0.009	9.25020612671126e-06	up
TINAGL1	3.11280248121753e-10	-1.30099	0.055	0.071	9.26681298658457e-06	down
PTGDS	3.65302116288831e-10	-1.20354	0.013	0.023	1.08750440019185e-05	down
ENPP4	3.76344213525062e-10	1.17917	0.011	0.004	1.12037672366411e-05	up
HIST1H4F	3.94554262911766e-10	-2.11969	0.004	0.01	1.17458804068833e-05	down
NFIX	3.98235654143357e-10	-1.26054	0.086	0.102	1.18554754238477e-05	down
PTGER2	5.54305824898034e-10	1.17531	0.01	0.003	1.65016844072145e-05	up
SNORA74D	5.60909284609236e-10	-1.55616	0.015	0.024	1.6698269402817e-05	down
RRM2	5.82284220755635e-10	-1.33176	0.075	0.091	1.73346012518953e-05	down
PRSS3	5.94790443893132e-10	-1.22935	0.026	0.039	1.77069115146985e-05	down
AC124068.2	6.2431082022079e-10	-1.64955	0.005	0.011	1.85857331179729e-05	down
EPHB1	6.56253165471586e-10	1.2768	0.01	0.003	1.95366567360891e-05	up
HOXA3	7.35907345385854e-10	-1.97892	0.009	0.017	2.19079616721369e-05	down
KRT78	9.41990620359412e-10	1.75717	0.02	0.01	2.80430607680997e-05	up
ADH1B	9.72730938380065e-10	2.08799	0.01	0.003	2.89582000355745e-05	up
AC104083.1	1.33748858286929e-09	1.0274	0.01	0.003	3.98170351120188e-05	up
FILIP1	1.47230468206983e-09	1.10561	0.011	0.004	4.38305103852188e-05	up
ARHGAP29	2.21762320042279e-09	-1.05041	0.034	0.048	6.60186426765865e-05	down
TYMSOS	2.44564368309393e-09	-1.66693	0.019	0.029	7.28068124457062e-05	down
CDK1	2.45954880733726e-09	-1.03836	0.119	0.135	7.32207679944303e-05	down
AC025171.3	3.24116725374287e-09	1.26876	0.01	0.003	9.64895491439254e-05	up
SYCE1L	3.46849054147792e-09	-1.39744	0.013	0.022	0.000103257	down
MAP9	4.31856988194433e-09	-1.4692	0.009	0.016	0.000128564	down
AC092803.2	4.87701769810491e-09	1.14409	0.01	0.003	0.000145189	up
AC106795.1	5.01041107906605e-09	-1.37475	0.079	0.094	0.00014916	down
RGS5	5.67255367981652e-09	1.3608	0.037	0.024	0.000168872	up
FAM107A	8.03557434216509e-09	1.60766	0.012	0.005	0.000239219	up
SPARC	8.26775488632634e-09	1.00996	0.149	0.123	0.000246131	up
GATA3	8.69509001353667e-09	1.12808	0.012	0.005	0.000258853	up
SLAMF1	1.11024568375077e-08	1.05544	0.01	0.003	0.00033052	up
RPL23AP57	1.19624226680017e-08	-1.41731	0.007	0.013	0.000356121	down
HIST1H2AB	1.25649527202272e-08	-1.98496	0.006	0.012	0.000374059	down
CYP4X1	1.905037300227e-08	-1.16646	0.058	0.072	0.00056713	down
RANGAP1	2.10435904342326e-08	-1.37142	0.068	0.082	0.000626468	down
SPOCK2	2.14813003981253e-08	1.21547	0.01	0.003	0.000639498	up
TIGIT	2.71469625082626e-08	1.44571	0.01	0.004	0.000808165	up
LCK	2.78301816906162e-08	1.19525	0.01	0.004	0.000828505	up
GALNT14	2.99080676924322e-08	-1.80892	0.014	0.023	0.000890363	down
SDK2	4.65570196491051e-08	-1.86063	0.008	0.015	0.001386	down
HIST1H3B	5.67245891413046e-08	-1.31209	0.038	0.051	0.00168869	down
PLCD1	7.40824521715843e-08	-1.76277	0.015	0.023	0.00220543	down
CLDN8	9.42862814413557e-08	-1.38609	0.011	0.018	0.0028069	down
C21orf33	1.44277399272989e-07	-1.52283	0.016	0.025	0.00429514	down
GOLGA4	1.45080284234218e-07	-1.03355	0.231	0.226	0.00431904	down
MINOS1P3	1.69103678874269e-07	-1.55329	0.006	0.012	0.00503422	down
KNL1	2.08123734020978e-07	-1.3202	0.064	0.077	0.00619584	down
CDC25A	2.25031325742192e-07	-2.32971	0.007	0.013	0.00669918	down
RPL21P119	2.31418500112633e-07	-1.53825	0.006	0.011	0.00688933	down
TOMM5	2.4583665671286e-07	-1.25301	0.014	0.022	0.00731856	down
BRCA2	2.52426292543007e-07	-1.30436	0.071	0.084	0.00751473	down
THSD4	2.61244894794516e-07	-1.58283	0.061	0.073	0.00777726	down
KLRB1	2.70435853262807e-07	1.19518	0.019	0.011	0.00805088	up
TRBC1	3.20332797042288e-07	1.09501	0.021	0.012	0.00953631	up
MACC1	3.59863874605456e-07	-1.47911	0.024	0.034	0.0107131	down
HIST1H3C	3.81410640633935e-07	-1.4782	0.023	0.032	0.0113546	down
GAMT	3.81891544670012e-07	-1.17998	0.038	0.049	0.0113689	down
NCAPG	5.7789939155018e-07	-1.26505	0.073	0.086	0.0172041	down
AC025244.1	7.10063770507876e-07	-1.66731	0.006	0.012	0.0211386	down
IL36A	8.3549689444847e-07	1.37133	0.01	0.004	0.0248727	up
CFI	1.41225848387974e-06	-1.46076	0.014	0.021	0.0420429	down
NDUFA7	1.54280093258129e-06	-1.08254	0.055	0.067	0.0459292	down

## Sheet: IPR_T_B_vs_IPR_N_B
Table S6 Differentially expressed genes between tumor tissues and normal tissues (IPR_T_B_vs_IPR_N_B)
Gene	p_val	avg_log2FC	pct.1	pct.2	p_val_adj	change
SPRR3	0	-4.4713	0.11	0.803	0	down
KRT13	0	-2.40407	0.305	0.9	0	down
KRT4	0	-3.94072	0.055	0.557	0	down
SPP1	0	7.55475	0.459	0.004	0	up
LGALS1	0	3.4565	0.506	0.074	0	up
IFI6	0	4.287	0.468	0.04	0	up
LY6D	0	-1.75864	0.243	0.659	0	down
AQP3	0	-2.55467	0.169	0.567	0	down
CTSC	0	2.63579	0.532	0.144	0	up
KRT19	0	-2.13361	0.138	0.512	0	down
HLA-B	0	2.03939	0.675	0.32	0	up
CRABP2	0	-2.91008	0.099	0.447	0	down
STAT1	0	2.99294	0.408	0.063	0	up
CSTA	0	-2.30765	0.502	0.841	0	down
HSP90B1	0	1.49815	0.806	0.468	0	up
MTND4P12	0	-4.49432	0.055	0.391	0	down
HLA-A	0	1.73031	0.607	0.271	0	up
IGKC	0	3.94832	0.374	0.04	0	up
NAMPT	0	2.05245	0.493	0.16	0	up
CXCL8	0	4.44698	0.374	0.044	0	up
IGHG4	0	6.75116	0.335	0.005	0	up
HIF1A	0	2.3219	0.463	0.134	0	up
KRT15	0	-1.97985	0.473	0.8	0	down
VIM	0	2.56414	0.43	0.103	0	up
DAPL1	0	-1.95946	0.174	0.501	0	down
TGFBI	0	5.16292	0.335	0.014	0	up
IFI16	0	1.42162	0.566	0.246	0	up
ISG15	0	3.69534	0.369	0.052	0	up
BST2	0	1.91777	0.418	0.103	0	up
CCL4L2	0	4.22853	0.341	0.029	0	up
SPINK5	0	-3.89843	0.077	0.386	0	down
MAL	0	-4.50927	0.075	0.382	0	down
AKR1C1	0	3.77137	0.408	0.103	0	up
HNRNPU	0	1.37009	0.537	0.233	0	up
GCLM	0	3.33708	0.359	0.062	0	up
RHCG	0	-2.55357	0.081	0.369	0	down
ASPH	0	1.81925	0.482	0.194	0	up
MSN	0	1.86627	0.402	0.115	0	up
U2SURP	0	1.41853	0.473	0.186	0	up
PARP14	0	2.6362	0.35	0.063	0	up
TXNRD1	0	3.04337	0.336	0.05	0	up
CCL4	0	4.27001	0.318	0.034	0	up
SF3B1	0	1.13801	0.588	0.306	0	up
EIF2AK2	0	2.28572	0.354	0.073	0	up
SEC62	0	1.01246	0.556	0.281	0	up
SOX4	0	1.90631	0.439	0.164	0	up
HSPA5	0	1.34035	0.627	0.355	0	up
AKAP9	0	1.21948	0.509	0.237	0	up
HLA-C	0	1.72656	0.482	0.21	0	up
AKR1C2	0	3.07963	0.407	0.136	0	up
S100A14	0	-1.16378	0.452	0.723	0	down
AKR1C3	0	3.38555	0.415	0.145	0	up
SPINK7	0	-5.92349	0.01	0.279	0	down
PDIA6	0	1.07097	0.566	0.301	0	up
IFITM3	0	1.19665	0.794	0.531	0	up
YWHAG	0	1.43197	0.445	0.182	0	up
EMP1	0	-2.86748	0.383	0.644	0	down
XAF1	0	3.44909	0.291	0.032	0	up
CDK5RAP2	0	3.30552	0.299	0.041	0	up
RGS1	0	2.58812	0.306	0.049	0	up
ANXA5	0	1.70796	0.457	0.2	0	up
TPM4	0	1.22498	0.65	0.393	0	up
RPL18AP3	0	-1.58044	0.249	0.506	0	down
PRRC2C	0	1.23541	0.455	0.201	0	up
SSB	0	1.14429	0.469	0.215	0	up
COL3A1	0	5.43248	0.265	0.011	0	up
NTS	0	7.76966	0.254	0.002	0	up
IFI27	0	1.63837	0.72	0.468	0	up
RPL23AP42	0	-1.68891	0.249	0.5	0	down
CRCT1	0	-5.02443	0.012	0.262	0	down
HSP90AA1	0	1.26206	0.839	0.59	0	up
SRGN	0	3.24664	0.31	0.061	0	up
KRT14	0	1.73026	0.617	0.368	0	up
CRNN	0	-4.88358	0.02	0.267	0	down
SFPQ	0	1.22549	0.427	0.18	0	up
SELENOP	0	-1.3023	0.132	0.379	0	down
IL18	0	-3.17876	0.083	0.329	0	down
SGK1	0	1.82984	0.4	0.158	0	up
RNF213	0	2.2391	0.315	0.075	0	up
ITGA6	0	1.8667	0.399	0.16	0	up
GPNMB	0	1.67061	0.439	0.2	0	up
CALR	0	1.12711	0.515	0.276	0	up
CCL3	0	4.63798	0.253	0.014	0	up
CCL3L1	0	4.46242	0.252	0.014	0	up
BTF3	0	-1.27408	0.535	0.772	0	down
GOLGB1	0	1.05203	0.451	0.216	0	up
MX1	0	2.57543	0.314	0.08	0	up
AC073861.1	0	-1.76179	0.194	0.428	0	down
C1S	0	3.61118	0.259	0.026	0	up
CNFN	0	-3.91911	0.065	0.297	0	down
NEAT1	0	1.61471	0.476	0.246	0	up
MACF1	0	1.92562	0.312	0.083	0	up
CLTC	0	1.53726	0.352	0.123	0	up
MYO1B	0	2.43144	0.284	0.056	0	up
PSAP	0	1.97779	0.566	0.338	0	up
TACSTD2	0	-1.27814	0.311	0.538	0	down
COL1A2	0	5.2732	0.236	0.01	0	up
FUS	0	1.24128	0.381	0.156	0	up
EEF1B2	0	-1.28366	0.539	0.764	0	down
IL1B	0	4.54356	0.24	0.015	0	up
CCT6A	0	1.10813	0.469	0.246	0	up
TRAM1	0	1.26064	0.398	0.176	0	up
TIMP1	0	2.79836	0.336	0.114	0	up
MYH9	0	1.48887	0.366	0.145	0	up
MT1E	0	-1.57869	0.155	0.376	0	down
TFRC	0	1.99293	0.301	0.08	0	up
LRRC75A-AS1	0	-1.36822	0.397	0.618	0	down
RPS10	0	-1.41751	0.343	0.564	0	down
GSTO1	0	1.00098	0.436	0.216	0	up
PLSCR1	0	1.603	0.349	0.131	0	up
LGALS3	0	-1.19657	0.425	0.641	0	down
SCEL	0	-3.81426	0.058	0.274	0	down
SMARCA5	0	1.12126	0.389	0.173	0	up
FCER1G	0	5.08608	0.227	0.011	0	up
TYROBP	0	4.22498	0.232	0.017	0	up
MTDH	0	1.08562	0.387	0.172	0	up
BTG1	0	1.1733	0.436	0.221	0	up
CES1	0	5.42233	0.222	0.007	0	up
CTSB	0	2.06927	0.627	0.413	0	up
DNTTIP2	0	1.28026	0.355	0.142	0	up
PRKDC	0	1.09678	0.428	0.215	0	up
IGFBP7	0	2.34089	0.303	0.091	0	up
ATRX	0	1.15094	0.367	0.156	0	up
CTSZ	0	3.47746	0.245	0.034	0	up
LGALS7	0	-1.48559	0.09	0.3	0	down
LYZ	0	4.56661	0.221	0.013	0	up
HLA-DRA	0	2.18564	0.362	0.154	0	up
SEC61G	0	1.01567	0.512	0.305	0	up
CCNL1	0	1.46903	0.355	0.148	0	up
RPL18	0	-1.31574	0.706	0.912	0	down
IFI44	0	3.29421	0.227	0.021	0	up
ITGB1	0	1.62024	0.354	0.148	0	up
EIF4G3	0	1.10624	0.366	0.162	0	up
KRT17	0	2.15207	0.314	0.111	0	up
ZC3H15	0	1.13452	0.363	0.16	0	up
VPS13C	0	2.60356	0.235	0.032	0	up
CD63	0	1.19931	0.5	0.298	0	up
COL4A1	0	4.4865	0.225	0.023	0	up
CTSL	0	5.11986	0.221	0.02	0	up
CTSS	0	3.55419	0.264	0.063	0	up
PARP9	0	2.03997	0.257	0.057	0	up
LAPTM5	0	4.69508	0.214	0.015	0	up
EPCAM	0	2.5565	0.246	0.049	0	up
IGHG3	0	6.69998	0.199	0.002	0	up
RPL23AP2	0	-1.83301	0.154	0.351	0	down
S100A9	0	-1.6386	0.53	0.727	0	down
A2ML1	0	-3.74955	0.035	0.231	0	down
MPZL2	0	-1.39417	0.216	0.412	0	down
TRA2B	0	1.04448	0.396	0.201	0	up
IL1RN	0	-1.49015	0.181	0.376	0	down
FNDC3B	0	3.39227	0.216	0.022	0	up
ODC1	0	3.71921	0.214	0.02	0	up
LITAF	0	2.62089	0.254	0.061	0	up
HSPH1	0	1.25423	0.347	0.154	0	up
PTPRC	0	4.01122	0.208	0.016	0	up
PALLD	0	2.00481	0.257	0.065	0	up
TCF4	0	1.71249	0.272	0.08	0	up
MARCKS	0	1.48973	0.363	0.171	0	up
SPRR1B	0	-1.03756	0.278	0.47	0	down
CALU	0	2.02772	0.277	0.086	0	up
APLP2	0	1.42528	0.326	0.136	0	up
LCP1	0	3.80697	0.207	0.017	0	up
MT1X	0	-1.87119	0.445	0.635	0	down
AKR1B10	0	1.56346	0.444	0.254	0	up
C19orf33	0	-1.58331	0.171	0.361	0	down
PPIG	0	1.09053	0.329	0.141	0	up
MCL1	0	1.55576	0.308	0.12	0	up
HSPD1	0	1.04813	0.622	0.435	0	up
FAM133B	0	1.48167	0.265	0.078	0	up
DHX36	0	1.73201	0.258	0.072	0	up
STAG2	0	1.25364	0.298	0.113	0	up
GSTM3	0	1.95194	0.399	0.215	0	up
CCDC88A	0	3.05366	0.209	0.025	0	up
NTRK2	0	2.41321	0.228	0.044	0	up
RIF1	0	1.60589	0.259	0.076	0	up
IFIT3	0	3.63047	0.208	0.025	0	up
SSFA2	0	2.066	0.227	0.044	0	up
HOPX	0	-3.13405	0.107	0.29	0	down
CAPNS2	0	-2.74671	0.051	0.233	0	down
ZNF638	0	1.21597	0.299	0.117	0	up
DTX3L	0	2.25776	0.223	0.041	0	up
LIMS1	0	1.73675	0.269	0.088	0	up
PAK2	0	1.38156	0.28	0.099	0	up
BAZ1B	0	1.61336	0.254	0.073	0	up
PLAUR	0	3.99023	0.211	0.03	0	up
RAB31	0	2.45068	0.234	0.054	0	up
MGST1	0	1.10063	0.428	0.248	0	up
SCD	0	2.38588	0.219	0.039	0	up
TMPRSS11B	0	-5.37612	0.009	0.189	0	down
TNFAIP3	0	3.13849	0.239	0.06	0	up
IFI44L	0	3.26978	0.196	0.017	0	up
ADAR	0	1.65404	0.249	0.07	0	up
PTPN12	0	1.92986	0.234	0.056	0	up
CD81	0	1.28933	0.302	0.124	0	up
DNAJB4	0	1.51607	0.262	0.084	0	up
MTCO2P12	0	4.12884	0.189	0.011	0	up
PFN2	0	2.1165	0.223	0.046	0	up
ABCC5	0	2.39647	0.218	0.041	0	up
A2M	0	1.44149	0.297	0.12	0	up
ALCAM	0	2.7584	0.206	0.03	0	up
COPB2	0	1.17141	0.304	0.128	0	up
S100A16	0	-1.00703	0.436	0.612	0	down
ACTN1	0	1.81055	0.252	0.077	0	up
TSPO	0	-1.06745	0.411	0.586	0	down
LYPD3	0	-1.3736	0.194	0.369	0	down
ITGAV	0	2.29894	0.22	0.045	0	up
CEBPB	0	3.11431	0.209	0.035	0	up
GNB1	0	1.42267	0.267	0.094	0	up
AHR	0	2.1026	0.224	0.051	0	up
SPARC	0	2.72315	0.273	0.1	0	up
PTP4A2	0	1.81835	0.239	0.066	0	up
SOD2	0	2.39074	0.274	0.102	0	up
ANXA1	0	-1.65012	0.689	0.861	0	down
CFLAR	0	1.39528	0.269	0.097	0	up
THBS1	0	4.67582	0.187	0.015	0	up
AIF1	0	3.54527	0.188	0.016	0	up
AKR1B1	0	1.8492	0.228	0.057	0	up
HLA-DPA1	0	2.28481	0.235	0.064	0	up
PPDPF	0	-1.80236	0.382	0.552	0	down
CREG1	0	1.60298	0.281	0.113	0	up
ATP2B1	0	1.71488	0.228	0.06	0	up
SAMHD1	0	2.36165	0.221	0.053	0	up
CXCL1	0	4.09759	0.19	0.022	0	up
ID2	0	1.98782	0.24	0.072	0	up
IGLC3	0	5.4058	0.172	0.004	0	up
RPL29	0	-1.17783	0.677	0.845	0	down
NMU	0	-2.60567	0.056	0.223	0	down
EPS8	0	1.81615	0.22	0.053	0	up
IFIT1	0	2.92371	0.196	0.029	0	up
MIR4458HG	0	1.86996	0.218	0.051	0	up
PAK1	0	1.85489	0.222	0.056	0	up
GPX2	0	1.6264	0.381	0.215	0	up
IGHG1	0	6.43439	0.168	0.003	0	up
RPL3P4	0	-1.6024	0.146	0.31	0	down
KRT5	0	-1.00822	0.669	0.833	0	down
DCN	0	3.58098	0.201	0.038	0	up
FYB1	0	4.46511	0.175	0.012	0	up
GLS	0	2.35447	0.193	0.031	0	up
GBP1	0	2.87634	0.2	0.038	0	up
LAMC1	0	2.79418	0.198	0.036	0	up
LUM	0	5.3677	0.169	0.007	0	up
ROCK2	0	1.75259	0.218	0.057	0	up
BCL2A1	0	4.42026	0.169	0.008	0	up
VCAN	0	6.1664	0.164	0.004	0	up
CDV3	0	1.53946	0.23	0.07	0	up
SLC7A11	0	4.13254	0.168	0.008	0	up
MT-ND6	0	1.51807	0.245	0.086	0	up
XBP1	0	2.19779	0.22	0.062	0	up
TGM3	0	-4.66177	0.013	0.171	0	down
DUSP6	0	2.97029	0.186	0.028	0	up
USP34	0	1.42321	0.237	0.079	0	up
RPL14	0	-1.23167	0.694	0.851	0	down
CLCA4	0	-3.36593	0.037	0.194	0	down
COTL1	0	3.58423	0.175	0.018	0	up
SKIL	0	2.24647	0.2	0.044	0	up
SELENOW	0	-1.22637	0.305	0.461	0	down
RGS2	0	3.04482	0.187	0.031	0	up
MUC21	0	-4.67074	0.011	0.167	0	down
COL1A1	0	5.58144	0.163	0.008	0	up
COL4A2	0	4.43628	0.169	0.014	0	up
HLA-DPB1	0	1.99856	0.216	0.061	0	up
AC007969.1	0	-1.43183	0.193	0.348	0	down
RPL3	0	-1.26332	0.698	0.852	0	down
TYMP	0	2.64683	0.19	0.036	0	up
CSTB	0	-2.57838	0.633	0.786	0	down
CD24	0	-1.46385	0.127	0.28	0	down
MAP3K20	0	2.19561	0.187	0.034	0	up
CRISP3	0	-6.6549	0.003	0.156	0	down
TMEM176B	0	4.80971	0.16	0.007	0	up
C1QB	0	5.16514	0.161	0.008	0	up
ADAM17	0	1.97808	0.195	0.043	0	up
IFI35	0	2.29951	0.184	0.032	0	up
EMP3	0	2.51899	0.186	0.034	0	up
THSD4	0	-2.771	0.038	0.19	0	down
CLDN7	0	-1.61509	0.117	0.268	0	down
MYLK	0	2.45074	0.174	0.023	0	up
RPL21P28	0	-1.59042	0.12	0.27	0	down
ABHD2	0	2.33947	0.181	0.031	0	up
PLP2	0	-1.17624	0.342	0.492	0	down
IL1R2	0	-1.9492	0.048	0.197	0	down
PITX1	0	-1.59594	0.124	0.272	0	down
RPS28	0	-1.14013	0.719	0.867	0	down
IFIH1	0	2.89702	0.174	0.027	0	up
COL6A3	0	5.3691	0.153	0.006	0	up
OAS1	0	1.98887	0.2	0.054	0	up
FCGR2A	0	5.39872	0.151	0.005	0	up
LAMB1	0	2.94954	0.181	0.038	0	up
PMP22	0	3.29091	0.159	0.017	0	up
FGL2	0	3.60008	0.157	0.015	0	up
OAS2	0	2.53467	0.169	0.028	0	up
RPL41	0	-1.12037	0.749	0.89	0	down
PSCA	0	-4.93316	0.007	0.148	0	down
RPS3AP26	0	-1.77589	0.09	0.23	0	down
DBF4	0	1.89553	0.185	0.046	0	up
PPFIA1	0	2.49664	0.169	0.03	0	up
C1QC	0	4.98555	0.146	0.007	0	up
KRT78	0	-5.39975	0.007	0.146	0	down
RPS23	0	-1.19918	0.712	0.85	0	down
COL12A1	0	6.07699	0.143	0.005	0	up
RPS3AP6	0	-1.86726	0.085	0.222	0	down
PLEK	0	4.27897	0.146	0.009	0	up
PLAU	0	2.84384	0.174	0.037	0	up
TIMP2	0	2.34837	0.184	0.048	0	up
ABCC1	0	2.6554	0.158	0.022	0	up
RPL13	0	-1.2805	0.772	0.908	0	down
GPR183	0	3.02087	0.152	0.016	0	up
CD53	0	4.82577	0.143	0.007	0	up
ATP5PO	0	-1.06479	0.431	0.567	0	down
RPL18A	0	-1.29088	0.77	0.905	0	down
MS4A6A	0	3.33025	0.148	0.013	0	up
MAP1B	0	3.5703	0.143	0.008	0	up
RPS5	0	-1.03889	0.68	0.815	0	down
ITGB2	0	4.78222	0.14	0.006	0	up
CYSRT1	0	-3.2792	0.027	0.161	0	down
IGSF6	0	4.16941	0.141	0.009	0	up
CD14	0	3.60811	0.156	0.025	0	up
MX2	0	4.24874	0.141	0.01	0	up
FN1	0	3.30455	0.151	0.021	0	up
EPSTI1	0	4.26593	0.138	0.008	0	up
FADS2	0	4.72574	0.134	0.004	0	up
CXCL3	0	3.50678	0.159	0.029	0	up
LCP2	0	4.57859	0.135	0.006	0	up
FCGR3A	0	6.87833	0.131	0.002	0	up
COL5A2	0	4.97912	0.137	0.008	0	up
GLIPR1	0	3.56647	0.141	0.012	0	up
PLAT	0	3.54606	0.148	0.02	0	up
LRP1	0	2.28624	0.163	0.035	0	up
PHLDB2	0	2.99393	0.141	0.013	0	up
STK17B	0	2.73847	0.15	0.023	0	up
PTPRE	0	3.05487	0.147	0.02	0	up
LYN	0	3.72933	0.138	0.011	0	up
ICAM1	0	2.68922	0.152	0.026	0	up
WIPF1	0	3.89454	0.135	0.009	0	up
RPS12	0	-1.06072	0.711	0.836	0	down
SLURP1	0	-3.96182	0.012	0.137	0	down
RPS9	0	-1.02506	0.656	0.781	0	down
TMEM40	0	-2.48734	0.055	0.179	0	down
MNDA	0	4.24104	0.131	0.007	0	up
ZEB2	0	3.98698	0.132	0.009	0	up
ANO1	0	4.70866	0.128	0.005	0	up
RPL26	0	-1.00078	0.694	0.816	0	down
FSTL1	0	3.01587	0.151	0.029	0	up
MS4A7	0	4.90506	0.127	0.005	0	up
FABP5	0	-1.00188	0.592	0.713	0	down
RUNX1	0	2.97244	0.14	0.02	0	up
C1QA	0	4.76351	0.127	0.007	0	up
PTGS2	0	3.67026	0.137	0.018	0	up
CRYAB	0	-1.9974	0.054	0.173	0	down
LYPD2	0	-5.26256	0.006	0.125	0	down
GSAP	0	3.00621	0.131	0.013	0	up
RBP1	0	3.83924	0.126	0.008	0	up
SAMSN1	0	4.88063	0.123	0.005	0	up
CYBB	0	4.62938	0.123	0.005	0	up
DDX60	0	2.5144	0.135	0.018	0	up
RPS3A	0	-1.59996	0.801	0.918	0	down
FTL	0	1.96535	0.926	0.81	0	up
LTBP1	0	3.25711	0.133	0.018	0	up
LAMA4	0	3.83068	0.129	0.014	0	up
MMP1	0	7.87076	0.116	0.001	0	up
FMNL2	0	3.00481	0.126	0.014	0	up
RPS14	0	-1.35611	0.815	0.925	0	down
TMEM176A	0	4.83098	0.114	0.004	0	up
FAM25BP	0	-7.03092	0.003	0.113	0	down
MMP2	0	4.84504	0.115	0.006	0	up
FADS1	0	4.18996	0.114	0.005	0	up
MMP12	0	15.9263	0.109	0	0	up
COL6A1	0	3.97235	0.118	0.01	0	up
CLIC3	0	-2.45297	0.032	0.139	0	down
NID1	0	4.59892	0.112	0.005	0	up
SERPINB9	0	4.48652	0.113	0.006	0	up
RPLP0	0	-1.04122	0.831	0.937	0	down
PDE4B	0	4.16803	0.115	0.009	0	up
KLK13	0	-2.44315	0.031	0.136	0	down
NCF2	0	4.75998	0.109	0.004	0	up
INHBA	0	8.6937	0.105	0	0	up
TMSB4X	0	1.11178	0.779	0.674	0	up
GCHFR	0	-2.79039	0.032	0.136	0	down
CCL11	0	6.21511	0.107	0.003	0	up
RPL9	0	-1.0507	0.773	0.877	0	down
PRSS27	0	-3.49262	0.012	0.115	0	down
SNX10	0	4.54893	0.107	0.004	0	up
CD86	0	4.81623	0.107	0.004	0	up
CD163	0	5.62177	0.105	0.002	0	up
ABCA13	0	5.08766	0.105	0.003	0	up
AL033397.1	0	6.06531	0.103	0.002	0	up
SERPINA1	0	6.13782	0.101	0.001	0	up
RPS3	0	-1.36529	0.82	0.918	0	down
RPS13	0	-1.02892	0.816	0.913	0	down
GTSF1	0	12.0929	0.096	0	0	up
RPL13A	0	-1.20006	0.827	0.922	0	down
S100P	0	-3.67373	0.019	0.113	0	down
AIF1L	0	-3.56498	0.022	0.115	0	down
RPL36	0	-1.12298	0.828	0.919	0	down
IL36A	0	-4.84205	0.004	0.089	0	down
SH3BGRL2	0	-4.08111	0.008	0.09	0	down
RPL23A	0	-1.3673	0.85	0.928	0	down
RPL15	0	-1.08106	0.875	0.953	0	down
RPL37A	0	-1.0068	0.851	0.925	0	down
ADGRF1	0	-4.15026	0.008	0.082	0	down
RPS18	0	-1.38089	0.901	0.969	0	down
RPL32	0	-1.09315	0.85	0.916	0	down
SFTA2	0	-5.39227	0.002	0.067	0	down
LINC02303	0	-6.84171	0.001	0.064	0	down
EDN3	0	-6.12891	0.001	0.063	0	down
RPL21	0	-1.22619	0.875	0.93	0	down
RPL31	0	-1.31471	0.934	0.974	0	down
RPS6	0	-1.10262	0.899	0.937	0	down
B2M	0	1.03807	0.989	0.96	0	up
RPLP1	0	-1.08799	0.961	0.978	0	down
RPS19	0	-1.10215	0.931	0.946	0	down
MALAT1	0	1.55144	0.997	0.989	0	up
BAZ1A	4.91793763313218e-308	1.3934	0.234	0.078	1.46407003338345e-303	up
PSMD14	6.39182201831533e-308	1.04975	0.338	0.155	1.90284541485247e-303	up
OLFML3	7.3426947926769e-308	5.05733	0.103	0.004	2.18592023977991e-303	up
SAMD9L	3.42003739612443e-306	3.20172	0.13	0.017	1.01814513282624e-301	up
DAB2	8.45351224151284e-306	2.809	0.129	0.016	2.51661059429837e-301	up
XRN1	2.52892719488386e-305	1.63731	0.197	0.055	7.52861625916925e-301	up
C5AR1	4.02201545759582e-305	5.51841	0.1	0.003	1.19735400172627e-300	up
RSRC1	4.85631805631408e-305	1.20271	0.263	0.098	1.4457258853647e-300	up
VMP1	7.61282249212441e-305	1.10143	0.383	0.194	2.26633725590544e-300	up
DPYSL2	1.38721048454755e-304	2.08517	0.151	0.028	4.12972561249805e-300	up
IGLC2	2.0138978611493e-304	3.59096	0.115	0.01	5.99537393264146e-300	up
ADIRF	4.15418065261426e-303	-2.3834	0.257	0.403	1.23669958028326e-298	down
CD83	5.45368713709717e-302	3.26075	0.13	0.018	1.62356266071383e-297	up
SMC4	7.09669559559693e-302	1.22989	0.346	0.17	2.11268627880921e-297	up
SCARB2	7.67969424477263e-302	1.53833	0.251	0.094	2.28624497666881e-297	up
G0S2	9.13422678023356e-302	3.57461	0.131	0.018	2.71925931247553e-297	up
ECM1	1.03963474426701e-301	-3.89951	0.088	0.214	3.0949926336829e-297	down
PSMD2	9.26093527945249e-299	1.21954	0.274	0.109	2.75698043269301e-294	up
C1orf162	9.6513517093163e-299	3.90132	0.108	0.007	2.87320740386346e-294	up
PLIN2	2.50886879370057e-297	2.94732	0.177	0.048	7.46890239884661e-293	up
FPR3	4.79079864779743e-297	5.86694	0.096	0.002	1.4262207574493e-292	up
SERPING1	6.59404932087666e-296	2.19324	0.18	0.048	1.96304848282498e-291	up
TNFSF13B	7.38697384387164e-296	5.32676	0.097	0.003	2.19910211332059e-291	up
TNF	8.89664370461984e-296	3.79838	0.114	0.01	2.64853083086533e-291	up
SP100	9.54398787009221e-296	1.33738	0.254	0.095	2.84124518892645e-291	up
RSAD2	1.5869125397175e-295	4.17087	0.108	0.008	4.72423863073901e-291	up
COL5A1	5.39628071876756e-294	5.18826	0.1	0.004	1.6064727699771e-289	up
LAP3	9.79438841709926e-294	1.40307	0.278	0.116	2.91578943177045e-289	up
PTHLH	1.2303398280893e-293	2.21246	0.158	0.034	3.66272166822184e-289	up
MYO5A	2.65213546718321e-293	2.24324	0.138	0.023	7.89540728580443e-289	up
PPT1	3.16485470790721e-293	1.2674	0.291	0.124	9.42177246543977e-289	up
EHF	3.30818809969406e-292	-1.1497	0.16	0.314	9.84847597278923e-288	down
ABCA1	4.33573709594591e-292	2.52589	0.147	0.029	1.2907489334631e-287	up
C1R	7.6081240872216e-292	1.95665	0.21	0.068	2.26493854076587e-287	up
PXDN	1.00036031918523e-290	3.94537	0.108	0.008	2.97807267021444e-286	up
CCR1	1.08264561930887e-290	6.89766	0.091	0.001	3.2230360086825e-286	up
HLA-DRB6	6.7832374582714e-290	13.6793	0.089	0	2.0193697913274e-285	up
DYNC1H1	1.02244576376797e-289	1.00726	0.327	0.149	3.04382103873726e-285	up
MAFB	3.5722865959532e-289	1.95938	0.224	0.08	1.06346971961527e-284	up
GLRX	5.6086503489332e-289	2.63048	0.135	0.022	1.66969520887741e-284	up
C2orf54	9.66219756768192e-289	-3.23487	0.015	0.095	2.87643621589891e-284	down
SH3KBP1	3.00580290346634e-288	2.64894	0.127	0.018	8.94827524361929e-284	up
CSF1R	3.97475691608184e-288	3.98833	0.103	0.006	1.18328513391756e-283	up
SETX	4.91082171060133e-288	1.51293	0.218	0.073	1.46195162324602e-283	up
MS4A4A	3.92588436756053e-287	5.15552	0.094	0.002	1.16873577622277e-282	up
IRF2BP2	8.35244322402216e-286	1.41772	0.236	0.085	2.4865223477914e-281	up
OAS3	1.19315491069352e-285	2.13418	0.152	0.032	3.5520221691346e-281	up
FAM120A	1.86934141552868e-285	1.21219	0.256	0.098	5.56502939402888e-281	up
ACOT13	1.91179061067097e-285	1.43363	0.198	0.06	5.69140064796747e-281	up
TLK1	2.04369294991158e-284	1.49996	0.192	0.056	6.08407391188677e-280	up
UPK1A	4.6288184409731e-284	-7.5786	0	0.056	1.37799924987769e-279	down
SDCCAG8	5.11578394200736e-284	1.32918	0.211	0.067	1.52296887953559e-279	up
TNC	5.87582018208778e-284	2.29413	0.17	0.043	1.74923166820753e-279	up
DHRS9	1.02341577005938e-283	-3.66423	0.011	0.085	3.04670874746677e-279	down
HTRA1	4.26924742520804e-283	2.81211	0.129	0.02	1.27095495848443e-278	up
RNF130	6.39224286847578e-283	2.46155	0.145	0.029	1.90297070194524e-278	up
CEP350	1.43481869754071e-282	1.17696	0.262	0.103	4.27145526257871e-278	up
ADAM9	1.49645219144e-282	1.7506	0.191	0.057	4.45493817391688e-278	up
UCP2	2.59340006546527e-282	4.20592	0.101	0.006	7.72055199489011e-278	up
HLA-F	3.47893511830062e-281	2.01059	0.152	0.033	1.0356789847181e-276	up
YWHAH	4.89115847210703e-281	1.77509	0.201	0.065	1.45609787714626e-276	up
RB1CC1	5.1613894412277e-281	1.21585	0.254	0.099	1.53654563665349e-276	up
RAB25	5.54139513763867e-281	-1.69469	0.077	0.2	1.64967333247503e-276	down
ARHGDIB	1.41809967300245e-280	1.70611	0.245	0.1	4.2216827265283e-276	up
ARHGAP18	2.99651991478911e-280	2.42164	0.15	0.033	8.92063978632717e-276	up
APOL6	3.46980371504536e-280	1.9534	0.169	0.043	1.032960565969e-275	up
TGOLN2	1.75579201637973e-279	1.2708	0.249	0.095	5.22699283276244e-275	up
JMJD1C	1.96611027975362e-279	1.63804	0.216	0.075	5.85311030282652e-275	up
NDFIP2	3.02520274385222e-279	-1.61543	0.111	0.243	9.00602856844805e-275	down
PLA2G7	8.99103674011855e-279	13.1714	0.086	0	2.67663163753329e-274	up
TFAP2B	1.78785448299255e-278	-5.29466	0.002	0.06	5.32244279586883e-274	down
CYP20A1	1.78218627077843e-276	1.47425	0.189	0.055	5.30556852810738e-272	up
GOLIM4	1.84958802449243e-276	1.65141	0.178	0.049	5.50622354891395e-272	up
IFIT2	1.26028735978283e-275	3.33207	0.126	0.02	3.75187547007347e-271	up
SDHD	7.39583792585904e-275	-1.07795	0.314	0.451	2.20174095052824e-270	down
MTHFD2	2.14844781985229e-274	1.65944	0.189	0.057	6.39592915970027e-270	up
RNF168	1.82566746047429e-273	1.34668	0.213	0.072	5.43501202983197e-269	up
STAT2	2.37909742101869e-273	2.03414	0.15	0.033	7.08257302237265e-269	up
MSR1	2.93237276710195e-273	5.22529	0.09	0.003	8.72967372766252e-269	up
SPTBN1	1.18773392490674e-272	1.28398	0.259	0.105	3.53588389444735e-268	up
ATP2A2	1.22609630462323e-272	1.01271	0.303	0.136	3.65008869886335e-268	up
THY1	2.48594311163955e-271	5.1537	0.092	0.004	7.40065264335095e-267	up
RHOB	2.78983660163694e-271	1.39945	0.245	0.096	8.30534356307317e-267	up
DNAJC10	3.16832032747083e-271	1.29165	0.217	0.074	9.43208961488067e-267	up
NCCRP1	3.1973185388943e-271	-3.0936	0.015	0.092	9.51841729028833e-267	down
CLIC4	1.15478030712611e-270	1.69352	0.195	0.062	3.43778097431444e-266	up
SLC12A8	5.44474930207459e-270	2.96433	0.11	0.012	1.6209018672276e-265	up
ZFAND5	8.6969222284784e-270	1.00098	0.333	0.161	2.58907374741802e-265	up
CD68	1.81440653185609e-268	3.54942	0.117	0.017	5.40148824533558e-264	up
APP	3.43024300446992e-268	1.08492	0.365	0.19	1.02118334243069e-263	up
FSCN1	5.33862283805302e-268	1.49972	0.199	0.064	1.58930801888838e-263	up
S100A4	5.56171162798654e-268	1.53785	0.285	0.135	1.65572155165159e-263	up
AKAP13	9.57366309556335e-268	1.90228	0.172	0.048	2.85007950354921e-263	up
IGF2BP2	1.73423866877411e-267	4.76107	0.087	0.002	5.16282851694053e-263	up
BIRC6	4.34603760055343e-267	1.36245	0.206	0.068	1.29381539368476e-262	up
C5orf66-AS1	7.20974857685779e-267	-3.24236	0.014	0.088	2.14634215133056e-262	down
MPEG1	1.08029694112664e-266	4.76392	0.09	0.003	3.21604399373401e-262	up
IGF2BP3	1.34947650373235e-265	6.06424	0.085	0.001	4.01739155161121e-261	up
SLC7A1	1.39308749202343e-264	-2.03228	0.084	0.2	4.14722146375375e-260	down
FLG	1.54460756440611e-264	-7.05556	0.002	0.056	4.598296719237e-260	down
LPP	1.13821256302562e-263	1.41792	0.201	0.066	3.38845880012726e-259	up
ANKRD49	1.74167912963334e-263	1.40243	0.19	0.059	5.18497876891846e-259	up
NPR3	9.44812484923664e-263	-3.49085	0.008	0.073	2.81270676761775e-258	down
EIF4G1	1.92338278135783e-262	1.06237	0.296	0.135	5.72591054010226e-258	up
AC019349.1	2.69388436551792e-262	-3.2332	0.01	0.079	8.01969375614685e-258	down
ACSL4	4.21638863918143e-262	1.88111	0.196	0.065	1.25521889788431e-257	up
KPNA1	6.91547689585671e-262	1.59674	0.175	0.05	2.05873747189654e-257	up
SLC2A3	1.03713223890863e-261	3.66304	0.101	0.009	3.08754267523099e-257	up
PDIA4	4.66046336811088e-261	1.13883	0.278	0.121	1.38741994468661e-256	up
CDK6	5.38699386002684e-261	2.08458	0.136	0.027	1.60370807212999e-256	up
KIAA1551	8.43014507067181e-261	1.62684	0.188	0.059	2.509654187539e-256	up
NMI	1.19781767338882e-260	1.20295	0.231	0.086	3.56590321367853e-256	up
UBE2L6	1.44864149270082e-260	1.2435	0.246	0.098	4.31260572377033e-256	up
COL6A2	3.7899540558558e-260	4.25653	0.093	0.005	1.12826932242827e-255	up
LMO7	4.91421620351392e-260	-2.89647	0.034	0.124	1.46296216378609e-255	down
RIPK2	6.186390575676e-260	2.33077	0.161	0.043	1.84168847437875e-255	up
CTHRC1	1.18786846937873e-259	4.12525	0.093	0.006	3.53628443334049e-255	up
F2R	1.22583297600036e-259	4.0042	0.1	0.009	3.64930476955308e-255	up
TDP2	3.51831603810893e-259	1.42508	0.191	0.06	1.04740268454503e-254	up
ASS1	4.62991871084588e-259	-1.95553	0.072	0.183	1.37832680021882e-254	down
ATP13A3	5.03249372634079e-259	2.10455	0.145	0.033	1.49817338233165e-254	up
ITM2C	8.47948722243537e-259	1.86146	0.156	0.039	2.52434334611901e-254	up
WDR72	1.99598163044344e-258	4.88935	0.087	0.003	5.94203731383012e-254	up
HEXB	3.02765079802848e-258	2.02758	0.186	0.06	9.01331642573077e-254	up
ZYX	1.2723717710565e-257	2.34751	0.134	0.027	3.78785076243521e-253	up
GNAI2	8.899430276498e-257	1.4839	0.24	0.099	2.64936039331346e-252	up
THBS2	9.27935542136816e-257	3.58965	0.107	0.013	2.7624641089413e-252	up
FBN1	1.01907510591699e-256	3.4418	0.1	0.009	3.03378659031487e-252	up
PPL	1.47074899306535e-256	-2.34183	0.105	0.224	4.37841975235554e-252	down
HCLS1	4.5358937233036e-256	3.32691	0.097	0.008	1.35033556142748e-251	up
MMP14	8.2250115016538e-256	1.9253	0.201	0.072	2.44858592404234e-251	up
RPL13P12	8.76624729114333e-256	-1.41242	0.119	0.248	2.60971181857337e-251	down
ROCK1	2.1000179416404e-255	1.35814	0.202	0.069	6.25175341226348e-251	up
NR4A2	2.34945030002306e-255	3.02374	0.134	0.029	6.99431354316865e-251	up
TPP1	5.38755960073461e-255	1.96081	0.169	0.049	1.60387649313869e-250	up
CSGALNACT2	6.28811885633139e-255	3.28686	0.103	0.011	1.87197298352985e-250	up
SP110	7.16284007692781e-255	2.08537	0.141	0.031	2.13237749090141e-250	up
ATP2C1	7.39423626375936e-255	1.41506	0.185	0.058	2.20126413572116e-250	up
CDH11	8.57137913047945e-255	4.54643	0.089	0.004	2.55169956714373e-250	up
CEBPD	1.15175733775319e-254	1.58463	0.195	0.065	3.42878159449125e-250	up
SDCBP	4.23735253782999e-254	1.02686	0.335	0.17	1.26145985051199e-249	up
STK17A	5.7740750239997e-253	2.00258	0.14	0.031	1.71894213464471e-248	up
ZNF148	6.64340712260498e-253	1.26582	0.203	0.069	1.9777423003995e-248	up
CCL18	1.15716633217111e-251	14.3442	0.078	0	3.44488417087338e-247	up
KYNU	3.79676421050165e-251	4.23542	0.092	0.006	1.13029670546634e-246	up
EVI2B	7.47916909384261e-251	3.87543	0.093	0.007	2.22654863923695e-246	up
SERPINH1	1.00190926665663e-250	1.99538	0.163	0.046	2.9826838868368e-246	up
HLA-DQA1	1.09856737140936e-250	2.11355	0.14	0.032	3.27043506468567e-246	up
LST1	1.57019115960643e-250	2.67034	0.101	0.01	4.67445908214835e-246	up
ZNF117	2.26079918464726e-250	2.41084	0.126	0.024	6.73039917269489e-246	up
MRC1	3.044750486017e-250	4.50742	0.085	0.003	9.0642221968726e-246	up
SAA1	5.74656113646076e-250	3.38711	0.097	0.009	1.71075125032437e-245	up
TTYH3	8.46709670975708e-250	3.82929	0.095	0.008	2.52065469049468e-245	up
CXCR4	9.52517304935358e-250	3.59211	0.094	0.008	2.83564401679256e-245	up
DDX60L	2.12621127930584e-249	3.03673	0.102	0.011	6.3297309784935e-245	up
WNT5A	3.68752544081055e-248	2.28177	0.157	0.042	1.0977763237293e-243	up
TES	3.10249968356853e-247	1.23044	0.218	0.081	9.23614155798351e-243	up
ALOX5AP	4.1352587965679e-247	3.74628	0.096	0.009	1.23106654373826e-242	up
C6orf62	1.13319812499397e-246	1.24268	0.238	0.097	3.37353081810703e-242	up
ACP5	2.27869569607109e-246	3.06551	0.133	0.029	6.78367708720362e-242	up
TNFAIP6	2.75366028353115e-246	7.18784	0.078	0.001	8.19764666407224e-242	up
RBMS1	2.09547679681132e-245	1.17968	0.25	0.105	6.2382344241073e-241	up
PRSS8	2.748932677744e-245	-2.3557	0.034	0.122	8.1835725816439e-241	down
CTNNB1	4.24154626017648e-245	1.04267	0.307	0.149	1.26270832165454e-240	up
ABLIM1	4.30892597019645e-245	-1.58195	0.134	0.26	1.28276726132748e-240	down
SDCBP2	4.69338421238194e-245	-2.77525	0.03	0.114	1.3972204800261e-240	down
ANKIB1	1.38164426394748e-244	1.83196	0.144	0.034	4.11315497377164e-240	up
CTSA	2.71525136234616e-244	1.64312	0.214	0.083	8.08330330570453e-240	up
BACH1	4.95598165330571e-243	1.72935	0.157	0.043	1.47539573818911e-238	up
ERLEC1	7.73560240660964e-243	1.2563	0.212	0.078	2.30288883644769e-238	up
APOL1	4.46204604900201e-242	2.52878	0.115	0.019	1.3283511087879e-237	up
TLN1	4.97418738910564e-242	1.35627	0.209	0.077	1.48081558573675e-237	up
SDC2	9.23387987098524e-242	4.22389	0.087	0.005	2.7489260375923e-237	up
GNS	1.49854755237343e-241	1.78658	0.149	0.038	4.4611760634157e-237	up
NRDC	2.73774329663836e-241	1.04481	0.248	0.103	8.15026179409241e-237	up
KRIT1	2.96709209631429e-241	1.48036	0.164	0.047	8.83303317072764e-237	up
TNFAIP2	4.1660081929847e-241	2.61514	0.121	0.023	1.24022063905154e-236	up
C3AR1	5.51435956679506e-241	4.94225	0.081	0.003	1.64162484303489e-236	up
JAK1	5.79419888854177e-241	1.25026	0.267	0.121	1.72493300911889e-236	up
KIDINS220	8.77793369195439e-241	1.48361	0.171	0.051	2.61319086009482e-236	up
SEL1L	3.54380372584194e-240	1.58675	0.174	0.054	1.05499036918315e-235	up
LIMK1	4.87286003252363e-240	2.79373	0.103	0.013	1.45065043168228e-235	up
IL7R	7.63098536530956e-240	5.34602	0.081	0.003	2.27174434325266e-235	up
CXCL16	5.86668605473729e-239	2.72917	0.12	0.023	1.74651243849529e-234	up
LAIR1	6.47771149040163e-239	4.9394	0.08	0.003	1.92841471069257e-234	up
SCIN	7.68228024446938e-239	-2.88201	0.013	0.08	2.28701482877853e-234	down
GAS5	9.04571625214165e-239	-1.00121	0.369	0.489	2.69290972826257e-234	down
CXCL10	2.16162022074502e-238	5.81915	0.08	0.003	6.43514339715791e-234	up
SYT8	4.82889792425217e-238	-3.37238	0.011	0.074	1.43756291204987e-233	down
SPRR1A	5.09358298489568e-238	-1.04436	0.066	0.172	1.51635965460344e-233	down
LHFPL2	3.60838301114222e-237	4.62893	0.082	0.004	1.07421562241704e-232	up
CORO1C	4.43493290047347e-237	1.2942	0.198	0.07	1.32027952447095e-232	up
COPA	8.94352029685358e-237	1.39085	0.2	0.072	2.66248599237331e-232	up
PSMB9	2.23739838931421e-236	1.16649	0.22	0.084	6.66073500498839e-232	up
NRP1	3.17869184186149e-236	1.79691	0.16	0.047	9.46296561322166e-232	up
PSME4	2.3865088030146e-235	1.66832	0.147	0.038	7.10463670657448e-231	up
CCL8	7.37210886027644e-234	10.6947	0.073	0	2.1946768077043e-229	up
CYP4B1	1.06854860946194e-233	-4.16745	0.005	0.059	3.18106921036818e-229	down
FPR1	1.81383766189447e-233	6.61901	0.075	0.001	5.39979471945983e-229	up
OLFM1	2.26547276534177e-233	2.45551	0.095	0.01	6.74431242242244e-229	up
HLA-DRB1	4.11844511774765e-232	1.58639	0.259	0.123	1.22606111155348e-227	up
CEP290	5.0983031400345e-232	1.86276	0.122	0.024	1.51776484478827e-227	up
PAX9	1.01271897852491e-231	-2.11308	0.061	0.159	3.01486439906865e-227	down
FYTTD1	1.0154868555e-231	1.05555	0.261	0.116	3.0231043688235e-227	up
HMGB3	1.68217364806522e-231	1.18903	0.231	0.095	5.00783095029016e-227	up
GLG1	1.70852077690757e-231	1.21991	0.216	0.084	5.08626635285384e-227	up
G6PD	2.91238314798279e-231	1.59125	0.162	0.048	8.67016463154477e-227	up
NIPBL	2.922225127023e-231	1.01075	0.278	0.129	8.69946420314748e-227	up
SLFN5	4.24956758069695e-231	1.28884	0.17	0.053	1.26509626877348e-226	up
WARS	3.92776812491314e-230	1.67085	0.179	0.06	1.16929657078664e-225	up
IQGAP2	9.39373471989282e-230	4.04561	0.083	0.005	2.79651482611209e-225	up
HCK	1.74628451851912e-229	3.90791	0.082	0.004	5.19868901163142e-225	up
TBL1XR1	3.78192532496638e-229	1.3418	0.197	0.072	1.12587916924249e-224	up
GRB2	4.66097905564603e-229	1.21378	0.26	0.12	1.38757346486582e-224	up
LILRB2	1.5696854188481e-228	5.50792	0.075	0.002	4.67295349191079e-224	up
MAGEA11	5.80644323844217e-228	6.53043	0.072	0	1.72857815208423e-223	up
SPRR2A	8.3985878574081e-228	-2.2248	0.076	0.183	2.50025960515039e-223	down
STAB1	9.1883702897379e-227	3.71299	0.086	0.007	2.73537783525497e-222	up
NID2	1.00216693201751e-226	4.67177	0.08	0.004	2.98345095661613e-222	up
ABI2	1.0579228313125e-226	1.88518	0.125	0.027	3.14943626881731e-222	up
CTSD	1.33647649714965e-226	2.04761	0.325	0.185	3.9786905320145e-222	up
ATR	1.7069107963611e-226	1.56994	0.154	0.044	5.08147344076698e-222	up
NAV1	3.57081562733627e-226	2.36801	0.107	0.017	1.06303181225801e-221	up
CTSK	7.21397390863144e-226	4.09691	0.094	0.011	2.14760003259958e-221	up
IGFBP6	9.54057389707957e-226	3.56849	0.102	0.015	2.84022884916059e-221	up
ENAH	3.56220914151538e-225	1.73524	0.134	0.032	1.06046966142913e-220	up
PIK3AP1	4.1420568784361e-225	5.57211	0.073	0.001	1.23309033271043e-220	up
CEP170	4.46832495147355e-225	2.25277	0.117	0.023	1.33022033805368e-220	up
LRRC58	4.56990468322574e-225	1.4544	0.155	0.044	1.3604606241963e-220	up
MGST2	1.09140896523898e-224	-1.17182	0.244	0.369	3.24912448951645e-220	down
TANK	2.49347791190498e-224	1.21082	0.222	0.09	7.42308374374111e-220	up
CCL2	8.26307947308249e-224	1.9676	0.18	0.063	2.45991875913666e-219	up
RRBP1	1.30611140325536e-223	1.31561	0.224	0.094	3.8882936474912e-219	up
PHF20L1	2.151115811287e-223	1.01238	0.23	0.095	6.4038717702014e-219	up
ADD3	3.08258550186798e-223	1.2826	0.213	0.085	9.17685703906098e-219	up
PNPT1	8.60142336454455e-223	1.31282	0.181	0.062	2.56064373562491e-218	up
SIRPA	1.2200460749537e-222	2.86323	0.103	0.016	3.63207716513716e-218	up
ECE1	1.6683049064465e-222	1.64262	0.146	0.04	4.96654370649124e-218	up
ATP1B1	1.99198310651041e-222	1.09813	0.266	0.124	5.93013370808148e-218	up
ARID4B	3.18507044159579e-222	1.3228	0.192	0.07	9.48195470463067e-218	up
TOP1	8.30750514025668e-222	1.08069	0.246	0.108	2.47314428025441e-217	up
LOXL2	2.20604620679438e-221	4.59263	0.077	0.004	6.56739955762688e-217	up
SMOC2	2.47553234630596e-221	4.31327	0.076	0.003	7.36965979495285e-217	up
PDGFRA	3.41159596224758e-221	4.98886	0.084	0.007	1.0156321179611e-216	up
IER5	4.18094450561237e-221	1.81765	0.166	0.055	1.2446671793208e-216	up
PICALM	4.94950166050433e-221	1.36426	0.212	0.086	1.47346664433214e-216	up
NRIP1	5.50641306273747e-221	1.8522	0.124	0.027	1.63925916877694e-216	up
SPEN	1.01240203907108e-220	1.4347	0.165	0.052	3.01392087031462e-216	up
LILRB4	3.82045442283342e-220	8.86455	0.069	0	1.13734928167751e-215	up
ARHGAP21	4.73529348055449e-220	2.07348	0.118	0.024	1.40969686916107e-215	up
ARFGAP3	5.38586306782258e-219	1.53727	0.155	0.046	1.60337143529078e-214	up
RHOQ	5.78759780637515e-219	2.95372	0.089	0.009	1.72296786695788e-214	up
PPP1R12A	1.72812738252592e-218	1.01721	0.243	0.107	5.14463521777968e-214	up
LAMC2	2.05209676723501e-218	3.16269	0.109	0.02	6.10909207605861e-214	up
CMTM3	2.32069472622187e-218	1.96556	0.129	0.031	6.90870819996251e-214	up
DIAPH2	1.77700825882234e-217	1.29518	0.171	0.056	5.2901535865141e-213	up
CASC4	3.76658083473835e-217	1.60627	0.149	0.043	1.12131111450161e-212	up
MARCH1	5.10312602063032e-217	4.63058	0.074	0.003	1.51920061634165e-212	up
ORMDL1	5.9385051728278e-217	1.09436	0.221	0.091	1.76789298995084e-212	up
POSTN	6.60075806547501e-217	3.11689	0.123	0.029	1.96504567609191e-212	up
ASAP1	1.01286418436851e-216	1.74906	0.127	0.03	3.01529667686505e-212	up
SEPT11	6.78776019349372e-216	1.84472	0.158	0.05	2.02071620960308e-211	up
PMEPA1	1.51151480088132e-215	3.69095	0.082	0.006	4.4997795622237e-211	up
TTC9	1.7038900709175e-215	-3.19125	0.013	0.074	5.0724807411214e-211	down
DNAJB11	2.35044184924765e-214	1.6695	0.141	0.039	6.99726538521025e-210	up
CYTOR	2.63164097683383e-214	1.31901	0.18	0.064	7.83439518803432e-210	up
TPM1	4.12163566126454e-214	1.5645	0.135	0.035	1.22701093635845e-209	up
LGMN	4.38681248556896e-214	2.65537	0.155	0.05	1.30595407695388e-209	up
CSRP2	7.80355460635748e-214	-1.40014	0.1	0.21	2.32311820631262e-209	down
GBP5	1.04257991872779e-213	5.5155	0.071	0.002	3.10376041805263e-209	up
EGFR	1.28603366091316e-213	1.01725	0.248	0.111	3.82852220853846e-209	up
USP15	1.32984315798152e-213	1.08027	0.256	0.12	3.95894308131097e-209	up
ARPC1B	2.28158615774874e-213	1.70571	0.145	0.042	6.79228199161801e-209	up
GMFG	2.89026313023844e-213	1.97535	0.118	0.026	8.60431333871983e-209	up
TNFRSF1B	3.58247058508147e-213	4.00596	0.08	0.006	1.06650149317876e-208	up
NFKBIZ	5.78567140883819e-213	1.48196	0.278	0.141	1.72239437841113e-208	up
ASNSD1	7.60761852847212e-213	1.04998	0.205	0.08	2.26478803592615e-208	up
PLOD2	1.67753826728298e-212	1.73373	0.156	0.049	4.99403142170144e-208	up
PLXNC1	3.74740330815025e-212	4.61477	0.073	0.003	1.11560196483633e-207	up
STEAP1	4.00674288044397e-212	1.82301	0.154	0.048	1.19280735550817e-207	up
REL	4.43191950832208e-212	1.86839	0.138	0.038	1.31938243762748e-207	up
DMXL2	6.37985393907446e-212	3.79424	0.082	0.007	1.89928251766247e-207	up
TMED5	1.84611425008398e-211	1.55605	0.156	0.049	5.49588212250001e-207	up
NCKAP1L	1.43636415635127e-210	3.6414	0.078	0.005	4.27605609345773e-206	up
NUFIP2	2.37433985427069e-210	1.01955	0.252	0.116	7.06840974616385e-206	up
ADAM10	5.86406431249704e-210	1.11401	0.237	0.105	1.74573194583037e-205	up
CD36	5.9544306928309e-210	3.81136	0.077	0.005	1.77263401725576e-205	up
MFSD1	1.93293011672893e-209	1.33167	0.228	0.101	5.75433295750202e-205	up
DDX58	6.19949865353995e-209	2.00788	0.123	0.029	1.84559074915884e-204	up
STOM	7.45532257324358e-209	1.05179	0.233	0.103	2.21944953005461e-204	up
AC104046.1	1.48047464642774e-208	-1.5263	0.081	0.184	4.40737302241539e-204	down
FAM3D	1.51891939531197e-208	-3.60258	0.006	0.058	4.52182303984375e-204	down
PILRA	7.38664784631862e-208	5.32908	0.069	0.002	2.19900506384905e-203	up
CD74	9.05726840947539e-208	1.58466	0.451	0.323	2.69634880550082e-203	up
UBR5	3.44679819628819e-207	1.25748	0.175	0.061	1.02611182303499e-202	up
HLA-DMB	8.69139870731152e-207	2.35029	0.105	0.02	2.58742939516664e-202	up
CLK1	1.65710801959934e-206	1.07851	0.254	0.119	4.93321057434724e-202	up
ANXA6	4.06411083631696e-206	3.17797	0.083	0.009	1.20988579597156e-201	up
RPL15P3	6.38597596686358e-206	-1.20746	0.17	0.289	1.90110504533529e-201	down
FLNA	5.62349667464063e-205	1.16311	0.208	0.085	1.67411496004052e-200	up
NXPE3	1.73558046627072e-204	3.17056	0.079	0.006	5.16682304808793e-200	up
HPGD	4.12331767079098e-204	-2.3136	0.034	0.112	1.22751167059448e-199	down
NT5C3A	7.4435663742888e-204	1.19039	0.205	0.083	2.21594970962578e-199	up
CD69	8.69734256535212e-204	2.42873	0.105	0.02	2.58919888170533e-199	up
SEMA3C	3.39154210761886e-203	3.61841	0.077	0.006	1.00966208543813e-198	up
SLC11A1	3.53457991135573e-203	4.95698	0.07	0.003	1.0522444396106e-198	up
RAB8B	9.54967342534778e-203	2.10913	0.114	0.025	2.84293777872603e-198	up
SCN9A	4.25035686875141e-202	4.95611	0.065	0.001	1.2653312398273e-197	up
CSAG1	5.00826960443634e-202	11.3523	0.063	0	1.4909618612407e-197	up
SGCE	5.04879637726335e-202	3.82977	0.071	0.003	1.5030266815113e-197	up
SWAP70	5.31268325651829e-202	1.31031	0.178	0.065	1.5815858054655e-197	up
P4HA1	5.36034044085838e-202	1.96191	0.116	0.027	1.59577334924354e-197	up
ACKR3	6.40599568636124e-202	2.02859	0.107	0.021	1.90706491582974e-197	up
EMILIN2	3.06808277886237e-201	4.54207	0.069	0.003	9.13368243267329e-197	up
HCST	2.06129007132876e-200	2.79348	0.085	0.01	6.13646054234572e-196	up
RIT1	4.76190522522842e-200	1.25432	0.186	0.072	1.4176191855505e-195	up
MEF2A	5.90401865185154e-200	1.29057	0.174	0.063	1.7576263526562e-195	up
HECW1	6.56981495484934e-200	4.12813	0.069	0.003	1.95583391205865e-195	up
PTPRZ1	7.27290383140628e-200	1.04143	0.193	0.075	2.16514347060965e-195	up
MAP4K4	1.10395260123925e-199	1.78284	0.133	0.037	3.28646689388925e-195	up
ZNF185	1.38153267849589e-199	-1.99672	0.049	0.134	4.11282278388225e-195	down
TRIM16L	4.01999335100625e-199	2.12069	0.106	0.022	1.19675202059456e-194	up
DEFB1	5.82319725679178e-199	-1.52508	0.087	0.189	1.73356582334691e-194	down
FAM25A	8.69810551727254e-199	-5.95894	0.001	0.041	2.58942601249204e-194	down
DNAJC13	1.25412358714928e-198	1.41466	0.153	0.049	3.73352591894339e-194	up
IMPAD1	1.44164561498064e-198	1.42934	0.137	0.039	4.29177899579737e-194	up
GARS	2.01452643602564e-198	1.20977	0.186	0.072	5.99724520004834e-194	up
CXCL2	2.20432166324821e-198	1.95268	0.209	0.092	6.56226559148993e-194	up
KDM5A	2.26956984708954e-198	1.32662	0.171	0.061	6.75650943478557e-194	up
ADGRE2	3.74979799454525e-198	5.12947	0.066	0.002	1.11631486297612e-193	up
MDK	4.04744446799474e-198	1.57609	0.137	0.039	1.20492421812203e-193	up
FUBP1	5.65653685072548e-198	1.07007	0.222	0.096	1.68395102046098e-193	up
EXPH5	7.20649803357424e-198	-1.97514	0.062	0.153	2.14537446459505e-193	down
CYP4F3	8.25296533304779e-198	1.90013	0.122	0.031	2.45690777964833e-193	up
WSB1	1.75702379832221e-197	1.30053	0.208	0.089	5.23065984760522e-193	up
RB1	1.84927078166515e-197	1.36425	0.196	0.08	5.50527911701714e-193	up
MARCKSL1	1.8500459718181e-197	2.72042	0.09	0.013	5.50758685810249e-193	up
NSG1	1.93261427466938e-197	-2.03299	0.035	0.112	5.75339269569074e-193	down
ITGA1	3.41578458971618e-197	3.08327	0.089	0.013	1.01687907235851e-192	up
COLGALT1	1.97346676813093e-196	2.19706	0.106	0.022	5.87501056872579e-192	up
ITGA5	3.93888910454315e-196	2.90407	0.081	0.009	1.1726072864225e-191	up
CREM	4.71637960228789e-196	2.0531	0.122	0.032	1.40406620760111e-191	up
RNASE6	1.69008284153173e-195	3.32401	0.075	0.006	5.03137661923997e-191	up
URI1	2.21739835656935e-195	1.15699	0.177	0.065	6.60119490750695e-191	up
PIGX	4.12346740127551e-195	1.69154	0.121	0.031	1.22755624535972e-190	up
MAK16	8.64605959411651e-195	1.47871	0.134	0.038	2.57393194116849e-190	up
OLR1	2.0016551151394e-194	6.49986	0.064	0.001	5.95892727777e-190	up
NCOA3	2.41812245394722e-194	1.21516	0.178	0.067	7.19875054540087e-190	up
CXCL14	3.796658195644e-194	1.23708	0.49	0.37	1.13026514484322e-189	up
SP3	3.9748281205303e-194	1.10394	0.192	0.077	1.18330633148187e-189	up
FAM49B	7.09350512284355e-194	1.35343	0.184	0.072	2.11173647507052e-189	up
SLC7A7	1.45463979274602e-193	5.19184	0.064	0.001	4.3304626630049e-189	up
EML4	1.97346522322344e-193	1.25031	0.189	0.075	5.87500596953618e-189	up
CAPN14	4.08947860223742e-193	-4.43738	0.004	0.049	1.21743777988608e-188	down
MFHAS1	5.46270633081552e-193	2.97816	0.076	0.007	1.62624767468378e-188	up
MMP3	1.62373204924492e-192	14.3857	0.06	0	4.83385031060212e-188	up
HLA-DMA	2.12417030191915e-192	1.69806	0.147	0.049	6.3236549888133e-188	up
BGN	3.1925345845919e-192	2.86993	0.093	0.016	9.5041754583301e-188	up
CEACAM5	7.10498784479692e-192	-2.34455	0.014	0.072	2.11515488139604e-187	down
EREG	1.38476923159329e-191	5.67034	0.068	0.003	4.12245800245321e-187	up
SH2B3	2.77528880644053e-191	3.98933	0.069	0.004	8.26203477677347e-187	up
BCL6	3.35239824825337e-191	1.52605	0.13	0.037	9.98008958505028e-187	up
ITGA4	5.12441360537993e-191	4.47264	0.066	0.003	1.5255379303216e-186	up
HSPA1A	1.44011915574268e-190	1.00256	0.487	0.325	4.28723472664597e-186	up
ITGAX	2.63634256806365e-190	5.81661	0.062	0.001	7.84839182512547e-186	up
SERPINE1	4.23457586168028e-190	3.51275	0.092	0.016	1.26063323402222e-185	up
SOAT1	4.33535639629113e-190	2.38348	0.094	0.017	1.29063559917587e-185	up
CD48	5.12317846958256e-190	3.66858	0.072	0.005	1.52517023039473e-185	up
TAGAP	8.92744259514565e-190	3.78462	0.07	0.005	2.65769966057486e-185	up
ADAM23	1.04330653699833e-189	3.66235	0.07	0.005	3.10592356064403e-185	up
HLA-DQB1	1.55576065082838e-189	1.70536	0.143	0.046	4.63149945751608e-185	up
TAP1	2.47535838855984e-189	1.469	0.152	0.051	7.36914192274266e-185	up
ZBTB38	4.81593658753522e-189	1.48789	0.149	0.049	1.43370432210924e-184	up
SLC16A1	6.60066862377049e-189	1.35505	0.153	0.052	1.96501904929648e-184	up
B3GNT5	8.34385112654896e-189	1.35313	0.154	0.052	2.48396448037363e-184	up
FAT1	1.87700414772656e-188	1.57965	0.15	0.051	5.58784134778198e-184	up
SERPINB13	2.31474126137773e-188	-1.38584	0.07	0.164	6.89098473512149e-184	down
CEACAM7	2.97259180881274e-188	-3.05755	0.005	0.05	8.84940581483554e-184	down
PTN	4.2480834232732e-188	-1.22376	0.169	0.282	1.26465443510843e-183	down
AC103591.3	4.42336955179058e-188	1.42897	0.159	0.056	1.31683711556806e-183	up
VEGFA	1.1354070376733e-187	1.90707	0.155	0.055	3.38010675115341e-183	up
IL10RA	3.28127865584901e-187	4.32863	0.065	0.003	9.7683665584625e-183	up
CD4	7.90403994415364e-187	4.18532	0.066	0.003	2.35303269137454e-182	up
C1orf54	1.01371707770804e-186	1.76474	0.115	0.029	3.01783574033682e-182	up
EFHD2	1.81037964149139e-186	1.94948	0.125	0.035	5.38950019271986e-182	up
RAI14	4.77452183234951e-186	1.88424	0.121	0.032	1.42137514949045e-181	up
TAOK1	5.02086189292206e-186	1.27423	0.161	0.057	1.4947105855229e-181	up
BNIP3L	5.0895526648992e-186	1.0964	0.23	0.107	1.51515982834049e-181	up
SLA	1.13481929750501e-185	4.59463	0.064	0.003	3.37835704867242e-181	up
DNAJC3	1.46277244699568e-185	1.11699	0.201	0.086	4.35467357470615e-181	up
HDGFL3	2.05620543413448e-185	1.7343	0.111	0.026	6.12132357741834e-181	up
BOD1L1	2.81191217537962e-185	1.21153	0.177	0.069	8.37106254610512e-181	up
EVI2A	3.07089871478461e-185	3.88657	0.066	0.003	9.14206547391379e-181	up
CEACAM6	4.35900937515111e-185	-1.98112	0.032	0.104	1.29767709098249e-180	down
RGS5	4.83750128832676e-185	3.45008	0.096	0.019	1.44012413353488e-180	up
RUNX3	2.38765729804687e-184	4.13322	0.066	0.003	7.10805577628554e-180	up
FKBP15	3.33227013066042e-184	1.88065	0.117	0.031	9.92016817897606e-180	up
PHIP	3.55475378861066e-184	1.05041	0.202	0.086	1.05825020286939e-179	up
C12orf75	4.13280746534632e-184	1.31796	0.136	0.042	1.2303367824336e-179	up
LY96	4.55748680988508e-184	2.32612	0.089	0.015	1.35676382330279e-179	up
PLEKHO1	1.64030986867503e-183	3.79946	0.067	0.004	4.88320247904557e-179	up
TLR2	3.19243137339195e-183	4.87947	0.064	0.003	9.50386819858782e-179	up
HAVCR2	3.25980061076923e-183	5.05513	0.062	0.002	9.70442641826001e-179	up
QKI	5.28720938645238e-183	1.25198	0.18	0.072	1.57400223434687e-178	up
EPS8L1	6.40772971561356e-183	-2.9252	0.012	0.066	1.90758113633816e-178	down
GATAD1	1.95159106500564e-182	1.68157	0.112	0.027	5.80988660052179e-178	up
ENG	3.79425213224537e-182	1.73256	0.128	0.037	1.12954885976945e-177	up
BID	4.87164338714689e-182	1.56038	0.127	0.037	1.45028823635363e-177	up
FILIP1L	5.38895450967513e-182	3.82265	0.073	0.007	1.60429175753029e-177	up
APOC1	7.41484869399328e-182	3.7988	0.093	0.018	2.2074004562018e-177	up
GCLC	8.89165082928829e-182	1.19617	0.163	0.06	2.64704445187912e-177	up
CD300A	1.16754274464606e-181	5.59269	0.06	0.001	3.47577475081134e-177	up
PADI1	1.28020726576356e-181	-3.84647	0.003	0.045	3.81117703017813e-177	down
RARRES2	1.75726378371671e-181	4.27014	0.071	0.007	5.23137428412463e-177	up
MAN1A1	2.4678322012783e-181	2.14986	0.099	0.021	7.34673646320551e-177	up
CDC42BPA	3.44257594693058e-181	2.49503	0.085	0.013	1.02485485940123e-176	up
EP300	3.54895837977222e-181	1.3662	0.157	0.057	1.05652490965819e-176	up
ADAMDEC1	4.02863607876376e-181	7.2724	0.058	0	1.19932496064797e-176	up
KLK11	5.90497910015421e-181	-1.51519	0.07	0.161	1.75791227811591e-176	down
IFITM1	8.38836415787224e-181	2.78261	0.085	0.013	2.49721600979857e-176	up
PLBD2	1.35392583470868e-180	2.71315	0.083	0.012	4.03063720992775e-176	up
NUB1	1.54158805144335e-180	1.03421	0.212	0.094	4.58930762914684e-176	up
TNFAIP8	1.78209343227209e-180	1.48952	0.181	0.074	5.305292147874e-176	up
RAP1B	1.92716788815991e-180	1.00443	0.234	0.112	5.73717880305205e-176	up
CHD1	2.53878354035857e-180	1.3948	0.158	0.057	7.55795859964745e-176	up
BNIPL	7.31502303899407e-180	-2.63591	0.015	0.073	2.17768235870853e-175	down
LINC00392	7.68061857263444e-180	11.1486	0.056	0	2.28652014907327e-175	up
HLTF	9.32342473925079e-180	1.28238	0.14	0.045	2.77558354487496e-175	up
BIRC3	9.51670358464979e-180	3.09866	0.091	0.017	2.83312265715024e-175	up
ANXA9	1.06620576649385e-179	-5.20723	0.001	0.038	3.17409456685221e-175	down
MYO9B	1.12047668512179e-179	2.80709	0.081	0.011	3.33565909160756e-175	up
OASL	2.06866315572066e-179	3.01719	0.074	0.008	6.1584102145804e-175	up
ZNFX1	2.21155401648787e-179	2.05445	0.097	0.02	6.58379630708438e-175	up
VRK2	3.08645303795362e-179	1.22737	0.164	0.061	9.18837069398792e-175	up
ST8SIA4	3.54191894713439e-179	2.85814	0.075	0.008	1.05442927056191e-174	up
MAP2	4.93534778447384e-179	1.96797	0.093	0.018	1.46925303543786e-174	up
FBXO11	5.83296298584526e-179	1.4914	0.125	0.036	1.73647308088614e-174	up
SNCG	7.17298419812325e-179	-2.67253	0.015	0.071	2.13539739578129e-174	down
POR	1.45418606303254e-178	1.28693	0.151	0.052	4.32911190964787e-174	up
NRP2	2.75050155862459e-178	2.04502	0.093	0.018	8.18824314002541e-174	up
IGFBP4	5.23200702457031e-178	1.72966	0.168	0.067	1.55756849121458e-173	up
STAG1	7.55201187100221e-178	1.044	0.183	0.074	2.24823393399736e-173	up
AEBP1	1.32123835074222e-177	3.60306	0.068	0.005	3.93332657015959e-173	up
TRIM22	1.61953160565132e-177	1.50607	0.156	0.057	4.82134559002399e-173	up
CASC9	2.51143655011947e-177	5.27282	0.059	0.001	7.47654660970565e-173	up
NCK1-AS1	3.14786280839955e-177	2.04884	0.087	0.014	9.37118758060547e-173	up
GFPT1	3.34651479077561e-177	1.66339	0.118	0.032	9.96257453213899e-173	up
VSIG4	3.65136834824868e-177	4.3824	0.063	0.003	1.08701235727363e-172	up
KPNA4	4.36542272755277e-177	1.01001	0.204	0.09	1.29958634599246e-172	up
PART1	6.17817664072276e-177	1.18304	0.164	0.062	1.83924318594316e-172	up
CD93	1.25519429965859e-176	2.05309	0.112	0.03	3.73671343008361e-172	up
TRIB1	1.41548932691143e-176	2.31899	0.099	0.022	4.21391172621532e-172	up
CD84	1.82522585718808e-176	4.79237	0.062	0.003	5.43369737684893e-172	up
MERTK	1.87239324309501e-176	3.69996	0.071	0.007	5.57411468469384e-172	up
F3	1.9921574737407e-176	4.28271	0.069	0.006	5.93065279932607e-172	up
IGHA1	2.02781456647184e-176	1.68084	0.132	0.043	6.03680396438667e-172	up
ARRB2	6.58197442579035e-176	2.79709	0.08	0.012	1.95945378655779e-171	up
FCGRT	9.11450540964457e-176	1.75959	0.147	0.052	2.71338826045119e-171	up
PPP3CA	1.35001927668613e-175	1.20754	0.158	0.058	4.01900738669462e-171	up
LSG1	3.79414622618293e-175	1.28507	0.146	0.05	1.12951733153466e-170	up
SHTN1	4.01345007846673e-175	1.23987	0.148	0.051	1.19480408835955e-170	up
CLEC7A	4.73090817146209e-175	2.64108	0.091	0.018	1.40839136264426e-170	up
VOPP1	8.57536247089819e-175	2.3863	0.081	0.012	2.55288540758639e-170	up
CARD16	2.37786344686486e-174	1.30045	0.19	0.082	7.07889948131668e-170	up
ECT2	2.6702617670188e-174	1.44121	0.136	0.044	7.94936928041497e-170	up
RAPH1	3.15603999053744e-174	1.95169	0.095	0.019	9.39553105182995e-170	up
CMPK2	3.16949213498492e-174	4.02369	0.062	0.003	9.43557808585012e-170	up
MBOAT2	3.92104374414869e-174	1.39784	0.133	0.042	1.16729472263306e-169	up
PAG1	4.98474953354467e-174	4.29351	0.064	0.004	1.48395993613625e-169	up
ZDHHC2	1.32989466560573e-173	2.19638	0.086	0.015	3.95909641950825e-169	up
PLD3	2.03962833984371e-173	2.04528	0.142	0.05	6.07197356771473e-169	up
COL15A1	2.56900897648633e-173	2.29743	0.12	0.035	7.64793972299981e-169	up
FUCA2	9.3430884640065e-173	1.44962	0.136	0.045	2.78143743573474e-168	up
ADAP2	9.48239336597695e-173	4.80485	0.058	0.002	2.82290850505134e-168	up
GREM1	1.26233711228138e-172	13.2239	0.054	0	3.75797758326166e-168	up
TUSC3	1.84795793623959e-172	1.22257	0.146	0.05	5.50137077618527e-168	up
GNA13	1.9291462429318e-172	2.03692	0.098	0.022	5.74306836520798e-168	up
DMTF1	2.47040731035829e-172	1.71761	0.105	0.025	7.35440256293664e-168	up
FUT3	4.23084610085594e-172	-3.3198	0.006	0.05	1.25952288422481e-167	down
MT-TL1	4.51428440946692e-172	-1.28375	0.35	0.453	1.3439024686983e-167	down
MLEC	6.10263053759723e-172	1.16748	0.166	0.064	1.8167531110427e-167	up
CMBL	1.3501606826489e-171	1.6947	0.097	0.021	4.01942835224578e-167	up
THBD	2.93012600935185e-171	1.48715	0.161	0.062	8.72298512984046e-167	up
SPI1	5.51660776438366e-171	3.98296	0.06	0.003	1.64229413145701e-166	up
STN1	7.52983242490231e-171	-2.16396	0.042	0.116	2.24163111289342e-166	down
S100A7	8.37302485969686e-171	2.95359	0.108	0.028	2.49264950073176e-166	up
CTSH	8.91483965053638e-171	1.34072	0.185	0.081	2.65394776396468e-166	up
RPL21P16	1.01379500099807e-170	-1.34109	0.098	0.194	3.01806771797126e-166	down
NDRG1	1.33336913589598e-170	1.09969	0.26	0.135	3.96943991756233e-166	up
AC008038.1	1.69235823376669e-170	-1.29588	0.105	0.203	5.03815046192343e-166	down
SELENOI	2.25278283145087e-170	1.34331	0.126	0.038	6.70653448922923e-166	up
TUG1	2.60293815978809e-170	1.27919	0.15	0.054	7.74894690168915e-166	up
TMEM116	3.22247430134745e-170	2.07167	0.091	0.018	9.59330599511137e-166	up
ENTPD1	3.26832267495144e-170	1.85621	0.1	0.023	9.72979660333042e-166	up
RPL10AP6	4.3592164367703e-170	-1.35047	0.109	0.207	1.29773873322652e-165	down
IGF2R	4.49697783018741e-170	1.339	0.148	0.053	1.33875030004679e-165	up
MCAM	5.48288082239611e-170	2.81982	0.089	0.018	1.63225362082732e-165	up
FNBP1	8.80389864587892e-170	1.97881	0.111	0.03	2.62092062687816e-165	up
PPIF	1.06812526061837e-169	1.46236	0.165	0.065	3.17980890086089e-165	up
PLTP	2.92539847983302e-169	1.91232	0.101	0.024	8.70891127446291e-165	up
RASSF4	2.96206919811619e-169	4.43836	0.059	0.002	8.81808000279189e-165	up
ADM	3.46654103558124e-169	1.00221	0.223	0.106	1.03198926629253e-164	up
SMCHD1	6.0344257395964e-169	1.34963	0.156	0.059	1.79644854267785e-164	up
TGS1	9.17721968488688e-169	1.11983	0.149	0.053	2.73205830019082e-164	up
KCTD12	1.11468142733722e-168	1.19902	0.149	0.054	3.31840660918289e-164	up
GRINA	1.12765100213487e-168	1.26007	0.18	0.076	3.35701703335552e-164	up
LDLR	1.74536506124357e-168	1.89968	0.106	0.027	5.19595178732211e-164	up
NMB	2.42964352757353e-168	1.98824	0.088	0.017	7.23304878158641e-164	up
CCDC50	2.75132888552447e-168	1.38802	0.131	0.042	8.19070609220635e-164	up
EFCAB14	3.26618986311491e-168	1.01339	0.185	0.079	9.72344722249308e-164	up
ADA2	7.17870845924132e-168	4.43627	0.06	0.003	2.13710150831614e-163	up
GPR34	8.67874210098625e-168	4.21755	0.059	0.003	2.58366152346361e-163	up
SPRED1	1.84404893478359e-167	2.10358	0.098	0.023	5.48973367885073e-163	up
AHCTF1	2.45916162766368e-167	1.2749	0.13	0.041	7.32092416555477e-163	up
SDS	4.01946560213101e-167	6.41582	0.053	0	1.1965949097544e-162	up
EXT1	7.86450359979122e-167	1.8392	0.098	0.022	2.34126272165785e-162	up
CPM	3.18500168149787e-166	3.35181	0.065	0.006	9.48175000581916e-162	up
TRIO	6.14023151342359e-166	2.26364	0.088	0.017	1.8279469215462e-161	up
STEAP2	7.61085977910083e-166	3.00009	0.072	0.009	2.26575295623832e-161	up
KIF13A	1.70909164325322e-165	1.49682	0.114	0.032	5.08796582196484e-161	up
AC016739.1	3.21595705641477e-165	-1.43848	0.078	0.167	9.57390415694678e-161	down
FRMD4B	4.43552841315999e-165	1.60596	0.15	0.057	1.32045680859773e-160	up
NBN	6.37050730998301e-165	1.07071	0.187	0.081	1.89650002618194e-160	up
KLK5	7.69571283270897e-165	-2.14587	0.021	0.079	2.29101371029746e-160	down
CASP8	9.23184465751231e-165	1.35997	0.128	0.041	2.74832015454141e-160	up
CMIP	1.59796829908266e-164	1.41205	0.137	0.047	4.75715162636909e-160	up
DSG2	3.40293937254772e-164	1.26022	0.148	0.054	1.01305505120746e-159	up
LGALS9	6.41022895157902e-164	2.06975	0.108	0.03	1.90832515888507e-159	up
TRIM24	1.18032916824582e-163	1.10629	0.154	0.059	3.5138399338678e-159	up
C4orf48	1.84047196061716e-163	2.11843	0.085	0.016	5.47908502675729e-159	up
CYBA	2.36070725597959e-163	1.42731	0.182	0.081	7.02782550105124e-159	up
GLIPR2	3.09247524420246e-163	3.86995	0.06	0.004	9.20629880199072e-159	up
LAMA2	4.1141822811966e-163	4.2775	0.058	0.003	1.22479206511223e-158	up
PHTF2	5.31424183929311e-163	1.51597	0.112	0.032	1.58204979555756e-158	up
SLC16A3	6.11066488313666e-163	2.81189	0.079	0.014	1.81914493570978e-158	up
BRD4	7.2205693315539e-163	1.10454	0.163	0.065	2.1495634900036e-158	up
PAM	7.63246211564267e-163	1.5185	0.113	0.032	2.27218397182682e-158	up
RPS23P8	8.93927343958267e-163	-1.49215	0.077	0.164	2.66122170296376e-158	down
LTBP2	1.32513136840798e-162	3.01358	0.075	0.011	3.94491608375056e-158	up
CD52	1.66973259188863e-162	1.64194	0.112	0.032	4.97079392605245e-158	up
DPYSL3	3.04685637543633e-162	2.36655	0.076	0.011	9.07049142967396e-158	up
LBH	3.9421176303537e-162	1.87337	0.086	0.017	1.1735684185563e-157	up
ARL4C	5.61216814565255e-162	1.21202	0.229	0.116	1.67074245696076e-157	up
CFH	1.20717117342723e-161	1.78307	0.131	0.046	3.59374858329287e-157	up
CST6	1.37714704773438e-161	-2.66312	0.007	0.051	4.09976676110524e-157	down
BBOX1	1.50620539468075e-161	-2.76841	0.01	0.058	4.48397345996458e-157	down
DSE	2.41910880086578e-161	1.67109	0.135	0.048	7.20168690017743e-157	up
OTUD1	3.14388052834785e-161	2.66849	0.093	0.022	9.35933233289154e-157	up
CLDN8	6.63031248152768e-161	3.24791	0.064	0.006	1.97384402575079e-156	up
UGCG	7.74004539563237e-161	1.49125	0.135	0.047	2.30421151427976e-156	up
FCGR1A	1.2666407115532e-160	7.37039	0.051	0	3.77078939829388e-156	up
CYP4F11	1.83221123675143e-160	1.65646	0.101	0.026	5.45449285180901e-156	up
HCG22	2.63249418536785e-160	-4.09212	0.003	0.039	7.83693518984009e-156	down
THEMIS2	4.88406495686454e-160	4.43394	0.057	0.003	1.45398613765857e-155	up
C6orf132	1.53217067030608e-159	-2.06434	0.054	0.13	4.56127208550119e-155	down
PDPN	1.66479883228921e-159	2.00647	0.111	0.032	4.95610612372497e-155	up
HSPA2	6.6122325826026e-159	-1.63251	0.064	0.145	1.96846163984079e-154	down
TLR4	9.57473747843338e-159	3.30923	0.063	0.006	2.85039934732962e-154	up
RPL41P5	1.04905034920237e-158	-1.11407	0.135	0.236	3.12302288957547e-154	down
GPT2	1.48174539900801e-158	-2.22848	0.032	0.097	4.41115605284684e-154	down
SIGLEC12	1.57951932730536e-158	11.7993	0.05	0	4.70222903738806e-154	up
SBSN	5.3616321492357e-158	-1.08154	0.052	0.13	1.59615789082747e-153	down
PLOD1	1.0180946777693e-157	1.99539	0.089	0.02	3.03086785571921e-153	up
FAP	2.17953377758257e-157	4.79739	0.054	0.002	6.48847205586331e-153	up
LILRB1	2.67128309342537e-157	5.47505	0.052	0.001	7.95240976912731e-153	up
C3orf14	3.44390849205908e-157	-1.88826	0.027	0.088	1.02525155808599e-152	down
NIN	8.00238464169413e-157	1.54172	0.117	0.036	2.38230990783234e-152	up
GTF3C3	1.02031414926876e-156	1.09548	0.144	0.053	3.0374752223731e-152	up
SMG1	1.86627357357468e-156	1.03533	0.177	0.076	5.55589642853182e-152	up
SEPHS2	2.39214286684204e-156	1.2857	0.128	0.043	7.12140931458874e-152	up
SIGLEC1	2.52511990979554e-156	6.86997	0.05	0	7.51728197146131e-152	up
SLAMF8	7.04981579645943e-156	6.41111	0.05	0	2.09873016260597e-151	up
CDK13	8.01791006746213e-156	1.19802	0.134	0.047	2.38693182708347e-151	up
PDGFRB	8.38016992486995e-156	5.14766	0.052	0.001	2.49477658663378e-151	up
HERC5	8.8778759073414e-156	3.46479	0.06	0.005	2.64294365761553e-151	up
OLFML2B	9.77526592029727e-156	5.01361	0.052	0.001	2.9100966644725e-151	up
SLC15A3	1.59790912149817e-155	3.26506	0.062	0.006	4.75697545470007e-151	up
AC092069.1	1.71844260630599e-155	1.34431	0.136	0.049	5.11580363897293e-151	up
TBK1	2.84754265468805e-155	1.064	0.158	0.063	8.47713448300631e-151	up
TFEC	4.26762506314786e-155	5.77633	0.051	0.001	1.27047198129912e-150	up
SIPA1L1	7.65580946926021e-155	1.6572	0.101	0.027	2.27913447899876e-150	up
SLC25A36	8.75394360808852e-155	1.15022	0.15	0.058	2.60604901212795e-150	up
SULT1A1	1.59469222118879e-154	3.20054	0.06	0.005	4.74739874247902e-150	up
ISG20	2.64021492747534e-154	2.88743	0.083	0.017	7.8599198390941e-150	up
AC091729.3	3.32540054780223e-154	2.13895	0.074	0.012	9.89971743080723e-150	up
VKORC1L1	4.56329536216366e-154	1.37679	0.112	0.033	1.35849302931612e-149	up
C1orf116	7.55325253288065e-154	-2.24483	0.032	0.095	2.24860327903857e-149	down
CLIP4	9.53495954081639e-154	1.0663	0.158	0.064	2.83855745530104e-149	up
CCDC14	9.75659958497154e-154	1.35487	0.12	0.038	2.90453969644603e-149	up
ZMIZ1	1.36029682691159e-153	1.75592	0.112	0.034	4.0496036537158e-149	up
PURB	1.40745171878035e-153	1.02988	0.157	0.063	4.1899837668091e-149	up
APOE	1.59018275258578e-153	4.93447	0.058	0.004	4.73397405444786e-149	up
ATP5F1D	2.23373475573782e-153	-1.06975	0.177	0.279	6.64982836783148e-149	down
EEF1B2P6	2.83741916652955e-153	-1.52239	0.056	0.132	8.44699685875847e-149	down
PLEKHA2	2.99339731511679e-153	2.33052	0.074	0.012	8.91134380710267e-149	up
PPP6R3	3.83802328629302e-153	1.12285	0.152	0.06	1.14257953232943e-148	up
MED13	6.36365803905422e-153	1.19087	0.146	0.056	1.89446099822644e-148	up
BASP1	7.86514264133984e-153	1.92011	0.107	0.031	2.34145296432687e-148	up
PON2	8.04002226665166e-153	1.18307	0.148	0.057	2.3935146287822e-148	up
PHACTR1	9.68345926209571e-153	3.37133	0.063	0.007	2.88276582232589e-148	up
IDS	1.02171337758995e-152	1.57021	0.117	0.038	3.04164072508528e-148	up
SCNN1B	2.21427215472937e-152	-2.93177	0.008	0.051	6.59188820462932e-148	down
GBP2	3.64768977956649e-152	1.51254	0.125	0.043	1.08591724737694e-147	up
PDCD4	4.05878701509772e-152	-1.05744	0.218	0.32	1.20830089439459e-147	down
RARRES1	5.03233280786817e-152	6.72072	0.05	0.001	1.49812547690235e-147	up
VCL	9.33006334080055e-152	1.35164	0.147	0.057	2.77755985655632e-147	up
PNRC1	1.41821987855535e-151	1.1896	0.293	0.174	4.22204057845928e-147	up
SULF2	2.01528065605437e-151	1.02953	0.167	0.071	5.99949051307385e-147	up
ANTXR2	3.38592989294843e-151	3.85019	0.054	0.003	1.00799132913075e-146	up
ACLY	4.24573849431635e-151	1.44102	0.115	0.036	1.26395634975798e-146	up
DOCK2	4.77865393151072e-151	4.28062	0.053	0.002	1.42260527541074e-146	up
SPAG9	8.7496396743594e-151	1.15777	0.143	0.054	2.60476773105679e-146	up
TLE4	9.64788388263703e-151	1.32165	0.127	0.044	2.87217503186105e-146	up
EDIL3	3.13925169574825e-150	1.541	0.108	0.032	9.34555229824253e-146	up
WDR75	3.81984880428318e-150	1.03584	0.155	0.062	1.1371689890351e-145	up
HYOU1	7.65871903167505e-150	1.70306	0.102	0.029	2.28000065572966e-145	up
MKNK1	7.96019869890319e-150	1.54402	0.11	0.034	2.36975115266348e-145	up
EFR3A	2.21072866649486e-149	1.05908	0.155	0.062	6.58133924015521e-145	up
PEG10	4.18142886930532e-149	4.96107	0.049	0.001	1.24481137439219e-144	up
GPRIN3	9.01092267080908e-149	3.79351	0.053	0.003	2.68255167909986e-144	up
TRIM29	1.87754144955964e-148	-1.07418	0.2	0.301	5.58944089533905e-144	down
FERMT3	2.42999130175817e-148	4.38148	0.052	0.002	7.23408410533406e-144	up
CPT1A	2.56978242546254e-148	1.20524	0.139	0.052	7.65024228060199e-144	up
LNX1	2.60006446952375e-148	-2.07994	0.039	0.105	7.7403919257722e-144	down
CPD	3.40044738434332e-148	1.42697	0.114	0.036	1.012313186319e-143	up
F2RL2	4.50761814221844e-148	11.514	0.046	0	1.34191792093843e-143	up
SQLE	5.79910877004152e-148	1.04614	0.162	0.068	1.72639468084136e-143	up
ZNF644	3.31389773108106e-147	1.01805	0.161	0.067	9.8654735454283e-143	up
PRDM1	4.43709188025739e-147	2.1013	0.111	0.036	1.32092225275262e-142	up
CCDC80	5.48559142680576e-147	2.22204	0.077	0.015	1.63306056776008e-142	up
ACOT9	7.13504301495258e-147	2.26485	0.076	0.014	2.12410230555138e-142	up
TF	9.45030912868988e-147	-4.77265	0.002	0.034	2.81335702761098e-142	down
PHC3	2.11748736392688e-146	1.50048	0.104	0.03	6.30375988241032e-142	up
IGHM	2.57600976987758e-146	10.2314	0.047	0	7.66878108492556e-142	up
RGL1	2.85870026849716e-146	3.008	0.063	0.008	8.51035069931604e-142	up
CKMT1A	3.16633146628176e-146	-2.25884	0.022	0.077	9.42616877512081e-142	down
SMAP2	3.44770240685648e-146	2.24523	0.081	0.017	1.02638100652118e-141	up
RAPGEF1	4.42034477116973e-146	2.23138	0.078	0.016	1.31593663837723e-141	up
WASHC4	1.02749884743231e-145	1.15323	0.145	0.057	3.05886406880598e-141	up
EIF3B	1.16925026436376e-145	1.04736	0.145	0.056	3.48085803701091e-141	up
ZNF675	1.17436993027967e-145	1.45959	0.106	0.031	3.49609928244257e-141	up
MSC-AS1	1.27784387696577e-145	6.07691	0.046	0	3.8041412217271e-141	up
MSH6	1.41649544789663e-145	1.09815	0.138	0.052	4.21690694838828e-141	up
AXL	1.57937757917517e-145	3.62829	0.054	0.004	4.70180705320447e-141	up
SLC8A1	1.87005032205962e-145	3.05755	0.059	0.006	5.56713980877148e-141	up
TNFRSF21	2.03337775682569e-145	1.7973	0.107	0.033	6.05336558207007e-141	up
NAB1	4.34940300519116e-145	1.1195	0.138	0.052	1.29481727464541e-140	up
TREM2	4.74212347676341e-145	4.52565	0.052	0.003	1.41173015903247e-140	up
NRG1	3.65890921020774e-144	4.25465	0.053	0.003	1.08925727187885e-139	up
PCNX1	3.89981325581996e-144	2.14621	0.081	0.017	1.1609744062576e-139	up
GPSM3	4.00117405336384e-144	3.56264	0.057	0.005	1.19114951568642e-139	up
GALNT6	4.6039989232943e-144	3.12475	0.055	0.004	1.37061047946471e-139	up
WAS	5.45578439801845e-144	3.816	0.053	0.003	1.62418701529009e-139	up
ZC3H7A	6.0261034855592e-144	1.11062	0.126	0.045	1.79397100765097e-139	up
MARK3	6.54061362179576e-144	1.23552	0.132	0.049	1.9471406752086e-139	up
CNTRL	7.14860000923228e-144	1.46956	0.111	0.035	2.12813822274845e-139	up
FNDC3A	9.11746650467341e-144	1.33577	0.13	0.048	2.71426977844128e-139	up
ANPEP	1.8477558698443e-143	5.78282	0.047	0.001	5.50076922452649e-139	up
WWTR1	2.67440968859769e-143	1.30721	0.142	0.056	7.96171764295532e-139	up
RBPJ	8.66205780441655e-143	1.02839	0.187	0.088	2.57869460837481e-138	up
AC026403.1	8.73191783979519e-143	-1.37436	0.083	0.165	2.59949194090703e-138	down
SLAMF7	1.70740318592832e-142	3.61428	0.057	0.005	5.0829392845086e-138	up
SOS1	2.10364471885879e-142	1.24029	0.127	0.045	6.26255032804261e-138	up
CELF2	7.80259043270029e-142	2.74583	0.067	0.01	2.32283117181488e-137	up
CALD1	8.10547721723733e-142	1.69575	0.207	0.11	2.41300056757155e-137	up
TTC14	1.09711590913414e-141	1.20059	0.124	0.044	3.26611406149233e-137	up
TLR1	1.46079496876267e-141	3.80547	0.055	0.005	4.34878662200647e-137	up
TMEM248	1.4883975850829e-141	1.08412	0.138	0.053	4.43095961079178e-137	up
IRF8	1.7140982506402e-141	4.20545	0.05	0.002	5.10287049215586e-137	up
LTBR	1.76406711489493e-141	1.2725	0.138	0.054	5.2516278010422e-137	up
CD276	1.78816461939646e-141	2.7609	0.063	0.008	5.32336607194325e-137	up
RNU6-6P	2.35555871761682e-141	1.04485	0.186	0.088	7.01249830234528e-137	up
AL355472.1	3.54317790355838e-141	1.93392	0.074	0.014	1.05480406188933e-136	up
SLC40A1	4.76226297663503e-141	1.53817	0.154	0.065	1.41772568814425e-136	up
VCAM1	6.1350995395365e-141	2.86765	0.068	0.011	1.82641913292002e-136	up
PPP1R18	8.08145066891507e-141	1.98134	0.088	0.022	2.40584786413602e-136	up
AC074033.1	1.00984125108935e-140	-6.00799	0.001	0.029	3.00629740449298e-136	down
CDKN3	1.79786290872012e-140	1.05898	0.158	0.067	5.35223787925981e-136	up
DEGS2	6.36518509904299e-140	-3.43997	0.004	0.04	1.8949156039851e-135	down
CHST11	6.82543898044917e-140	3.54267	0.055	0.005	2.03193318447972e-135	up
SPATS2	8.65736730804327e-140	1.38859	0.107	0.034	2.57729824760448e-135	up
HGF	9.93468932337508e-140	4.25399	0.05	0.003	2.95755701156876e-135	up
SMIM25	1.28679066629319e-139	4.76036	0.047	0.001	3.83077581355482e-135	up
ERV3-1	1.53766598745743e-139	2.08151	0.08	0.018	4.57763164466078e-135	up
PAPPA	1.57593695621405e-139	4.47068	0.054	0.004	4.69156431864924e-135	up
RASSF9	1.63211826841054e-139	1.44086	0.108	0.035	4.85881608505817e-135	up
C3orf58	1.96527595980132e-139	1.15738	0.133	0.05	5.85062653232854e-135	up
IKBIP	2.2868606883784e-139	1.37389	0.113	0.037	6.80798426930251e-135	up
TRIP10	3.39243704951339e-139	-1.87526	0.042	0.108	1.00992850964014e-134	down
STK4	3.73080638293652e-139	1.3681	0.123	0.045	1.1106610602002e-134	up
PROCR	5.65162728728304e-139	1.96318	0.073	0.014	1.68248944342416e-134	up
CXCL6	6.09930941915451e-139	8.21987	0.045	0	1.8157644140823e-134	up
CLMP	6.58621341451471e-139	5.52266	0.046	0.001	1.96071573350103e-134	up
ETS1	7.59707477298352e-139	1.72161	0.094	0.026	2.26164915991719e-134	up
EBPL	1.72798689469617e-138	-1.36281	0.12	0.207	5.14421698551049e-134	down
MAP7D1	2.17295955253351e-138	1.68333	0.089	0.023	6.46890058789226e-134	up
ATP6V1C1	2.25061050800317e-138	1.15377	0.122	0.043	6.70006748232544e-134	up
AGPS	2.8535021848982e-138	1.26588	0.117	0.04	8.49487600444193e-134	up
HERPUD1	3.39508370019181e-138	1.09704	0.214	0.113	1.0107164175471e-133	up
PCOLCE	8.13129564534967e-138	3.57396	0.052	0.004	2.4206867136206e-133	up
SLCO2B1	1.65311251992899e-137	2.70465	0.071	0.014	4.92131597182861e-133	up
MGP	2.36860940399694e-137	1.3582	0.158	0.071	7.05135019569889e-133	up
DNASE1L3	2.44020625631549e-137	-1.82183	0.026	0.082	7.26449402505121e-133	down
YEATS2	3.82384161833609e-137	1.89936	0.079	0.018	1.13835764977865e-132	up
PRSS23	5.22944780689678e-137	1.65136	0.111	0.037	1.55680661211317e-132	up
ZNF217	6.70041600517765e-137	1.33838	0.11	0.036	1.99471384474139e-132	up
AC024293.1	1.14903730083305e-136	-1.54366	0.063	0.136	3.42068404458e-132	down
CGAS	1.39138412363016e-136	2.41227	0.066	0.011	4.14215053604699e-132	up
COL18A1	1.527516488574e-136	1.88279	0.133	0.054	4.54741658648479e-132	up
PREPL	1.71648217510778e-136	1.13004	0.12	0.043	5.10996743529587e-132	up
KLHL5	1.80188413550407e-136	2.10761	0.076	0.016	5.36420907139561e-132	up
FGF7	2.65897817192359e-136	4.76302	0.05	0.003	7.91577801781654e-132	up
SLC7A8	3.16060531931279e-136	1.44114	0.1	0.03	9.40912203559418e-132	up
SSBP2	4.47230086118606e-136	-1.50528	0.053	0.123	1.33140396637509e-131	down
FZD7	6.5772316035195e-136	3.23323	0.054	0.005	1.95804184836776e-131	up
DUXAP8	1.3150399489682e-135	10.8697	0.043	0	3.91487392807834e-131	up
BMP2K	1.67621583705772e-135	1.92933	0.087	0.023	4.99009454692083e-131	up
CENPF	2.19289846693112e-135	1.06306	0.17	0.079	6.52825873605394e-131	up
FEZ2	2.64690161789429e-135	1.19906	0.111	0.037	7.8798261164713e-131	up
GNPTAB	3.98992513364296e-135	1.09369	0.134	0.052	1.18780071228551e-130	up
MAP3K2	7.0271414258677e-135	1.2564	0.124	0.046	2.09198000248081e-130	up
CHN1	8.36932757196775e-135	4.82331	0.049	0.003	2.4915488181748e-130	up
PCYT1A	9.89201512850339e-135	1.23727	0.111	0.037	2.94485290375546e-130	up
HEXA	1.08431677026456e-134	1.2967	0.119	0.043	3.22801102507759e-130	up
RPL7P9	1.32086776595016e-134	-1.19742	0.122	0.209	3.93222333923361e-130	down
NPL	1.52397043162227e-134	1.87091	0.089	0.024	4.53685997493949e-130	up
ZNF365	1.57419825640439e-134	-2.76234	0.004	0.037	4.68638820931586e-130	down
IRF7	1.96459364128945e-134	2.52744	0.074	0.015	5.84859527011868e-130	up
RBM48	2.17147295087475e-134	1.2056	0.114	0.039	6.46447497475412e-130	up
FAM46A	2.581662713776e-134	2.34897	0.071	0.014	7.68560989891116e-130	up
DUSP2	2.61600236621553e-134	2.295	0.093	0.027	7.78783904422363e-130	up
ARFGEF1	5.06676440177144e-134	1.055	0.139	0.056	1.50837576240736e-129	up
OSBPL9	6.3580034512545e-134	1.11686	0.12	0.043	1.89277762743846e-129	up
DOCK11	7.00092521064777e-134	2.93386	0.054	0.005	2.08417543520984e-129	up
MEGF9	9.50449632329032e-134	1.18919	0.122	0.045	2.82948855544353e-129	up
FBLIM1	1.34990179099969e-133	2.30584	0.07	0.013	4.01865763180609e-129	up
PTPRK	1.4768275687014e-133	1.32179	0.113	0.039	4.39651567202407e-129	up
TMF1	1.63990841861517e-133	1.12527	0.172	0.081	4.88200736221736e-129	up
RCN1	2.19304770776797e-133	1.42258	0.109	0.036	6.52870302602526e-129	up
AL122020.1	3.4666961217928e-133	-1.66531	0.049	0.116	1.03203543545772e-128	down
PTGER4	3.63399336884069e-133	2.50748	0.068	0.013	1.08183982590387e-128	up
LNPK	3.88631687080154e-133	1.00095	0.145	0.06	1.15695653243762e-128	up
CKMT1B	4.72759466763104e-133	-1.82667	0.03	0.087	1.40740493255376e-128	down
SDR16C5	4.89829297410109e-133	-1.6154	0.042	0.105	1.45822181838989e-128	down
NF1	6.48920176570164e-133	1.22441	0.119	0.043	1.93183536564938e-128	up
VAV3	9.02170036092442e-133	-1.24737	0.1	0.183	2.6857601974472e-128	down
IMPDH2	1.08733942969882e-132	-1.07852	0.187	0.279	3.23700948221339e-128	down
CHI3L1	1.95937934253775e-132	4.42298	0.068	0.013	5.8330723027349e-128	up
HLA-DQA2	2.49268683371269e-132	12.3017	0.042	0	7.42072870396267e-128	up
ME2	5.68581350199879e-132	1.57715	0.104	0.034	1.69266667954504e-127	up
JUND	1.05629922668523e-131	1.16941	0.169	0.079	3.14460279784194e-127	up
RPL23AP65	1.11818586250102e-131	-2.01335	0.025	0.079	3.32883931266555e-127	down
UCHL1	1.64537074208284e-131	3.50828	0.05	0.003	4.8982686991806e-127	up
TMEM2	1.91422720312359e-131	2.53079	0.065	0.011	5.69865438369893e-127	up
TP53AIP1	2.14298292135039e-131	-1.69601	0.074	0.148	6.37966015686012e-127	down
SOCS4	2.15616665373368e-131	1.20048	0.111	0.038	6.41890812816517e-127	up
MSI2	2.29727398870654e-131	1.28692	0.114	0.04	6.83898466437936e-127	up
VASP	2.52739044739149e-131	1.75665	0.097	0.03	7.52404136188446e-127	up
CHD6	2.60879221031223e-131	1.16594	0.119	0.043	7.7663744100995e-127	up
ZBTB11	3.57204103150752e-131	1.32989	0.1	0.031	1.06339661507979e-126	up
GPR65	6.04741207253669e-131	2.86505	0.051	0.004	1.80031457399417e-126	up
UBXN7	7.12505167354576e-131	1.29068	0.104	0.033	2.12112788321457e-126	up
FGD6	1.06620895331386e-130	1.34721	0.102	0.032	3.17410405401537e-126	up
ECPAS	1.48204895817512e-130	1.04358	0.142	0.059	4.41205974848733e-126	up
MYADM	1.60311823633272e-130	1.64994	0.104	0.035	4.7724829895625e-126	up
ATM	2.04837847175785e-130	1.28695	0.121	0.045	6.09802271042311e-126	up
SEPT9	2.32920677857668e-130	1.08221	0.136	0.054	6.93404857982278e-126	up
FAM49A	2.35777591276971e-130	3.68131	0.051	0.004	7.01909889231541e-126	up
ADPGK	5.28439902012007e-130	1.79726	0.086	0.023	1.57316558828974e-125	up
CSF2RB	6.93966169833195e-130	3.17639	0.054	0.006	2.06593728759342e-125	up
SGO2	6.96623449090728e-130	1.48512	0.102	0.033	2.0738480079431e-125	up
LILRB3	7.46873430960923e-130	6.61896	0.042	0	2.22344220397067e-125	up
PREX1	1.11975901559756e-129	3.85425	0.047	0.003	3.33352258943394e-125	up
FAM198B	1.5948294768119e-129	1.60153	0.084	0.022	4.74780735246904e-125	up
PLXND1	1.80134968341206e-129	1.98705	0.066	0.012	5.3626180075177e-125	up
UTRN	2.0954132475698e-129	1.10791	0.186	0.093	6.23804523801528e-125	up
BAG2	2.19453786737523e-129	3.38995	0.047	0.002	6.53313923117605e-125	up
CCDC91	3.00634626126015e-129	1.21306	0.12	0.045	8.94989281977148e-125	up
ZC3HAV1	3.10207577268656e-129	1.02533	0.152	0.067	9.23487957528789e-125	up
AQP9	3.42002322605002e-129	11.8824	0.041	0	1.01814091439509e-124	up
SLC31A1	3.55546471627655e-129	1.4106	0.121	0.046	1.05846184603553e-124	up
PTPRA	1.09589508227139e-128	1.0233	0.131	0.052	3.26247965992193e-124	up
DRAM1	1.11220554682409e-128	2.35282	0.063	0.011	3.31103591289532e-124	up
NUP205	1.14436352253072e-128	1.15121	0.117	0.043	3.40677020657396e-124	up
SP140L	1.3613095828967e-128	1.66192	0.084	0.022	4.05261862828347e-124	up
EPS8L2	1.42449083873169e-128	-1.34818	0.072	0.147	4.24070922690424e-124	down
CD302	1.56026019134942e-128	1.98586	0.075	0.017	4.64489458964722e-124	up
JCHAIN	1.6628509769061e-128	1.9221	0.062	0.01	4.95030735824946e-124	up
ITGB5	1.89203491113284e-128	1.36975	0.108	0.037	5.63258793044246e-124	up
PHYHD1	2.41621638098885e-128	-2.57974	0.01	0.051	7.1930761662038e-124	down
NUP62	2.71083216069964e-128	1.28892	0.117	0.043	8.07014734240284e-124	up
ANGPT2	3.87867722151648e-128	3.36315	0.054	0.006	1.15468220884546e-123	up
TDO2	4.32239377186338e-128	6.27232	0.041	0	1.28677662588373e-123	up
CHD2	5.51010798331541e-128	1.02124	0.153	0.067	1.640359146633e-123	up
PFKFB3	6.46872592803557e-128	1.90692	0.088	0.025	1.92573970877619e-123	up
CHSY1	8.06831334358781e-128	1.9199	0.079	0.02	2.40193688238609e-123	up
VSIG2	9.94796153594371e-128	-4.38193	0.001	0.029	2.96150814925044e-123	down
TMEM158	1.11812347744133e-127	4.57942	0.045	0.002	3.32865359234283e-123	up
ZCCHC6	1.20462358292178e-127	1.12345	0.149	0.065	3.58616440635812e-123	up
LPXN	2.69150319120426e-127	3.31951	0.05	0.004	8.01260500021508e-123	up
EPS15	2.70966350735942e-127	1.14002	0.135	0.055	8.06666826140898e-123	up
IL2RG	2.9893770232267e-127	2.73079	0.059	0.009	8.89937539814589e-123	up
RNF19A	5.04068305437335e-127	1.19209	0.122	0.047	1.50061134528695e-122	up
IGFL2-AS1	5.81186782327258e-127	3.26033	0.056	0.007	1.73019305098825e-122	up
XPR1	1.34329206280876e-126	1.25056	0.096	0.029	3.99898047098169e-122	up
KCNMB2-AS1	1.55416032318025e-126	3.20415	0.049	0.004	4.6267352821076e-122	up
LAMP3	2.25462762430763e-126	2.65156	0.064	0.011	6.71202643756381e-122	up
ANO6	2.88959034832612e-126	1.51242	0.095	0.029	8.60231046696687e-122	up
GNA12	3.16557779592991e-126	2.60603	0.054	0.006	9.42392509848334e-122	up
MMP9	3.41366663116567e-126	5.93621	0.042	0.001	1.01624855609802e-121	up
RNF217	4.51691177593995e-126	1.48265	0.081	0.021	1.34468463569732e-121	up
OSBPL11	4.63334814256109e-126	1.50268	0.098	0.031	1.37934774204044e-121	up
MYO10	5.2046468956279e-126	1.52719	0.098	0.031	1.54942338082843e-121	up
CENPE	1.04833118876147e-125	1.19861	0.11	0.039	3.12088194894289e-121	up
NMRAL2P	1.06364929747791e-125	3.71242	0.046	0.003	3.16648395859173e-121	up
PNPLA8	1.2513590329013e-125	1.21907	0.138	0.058	3.72529584094716e-121	up
GBP3	2.43694024977577e-125	1.54818	0.092	0.028	7.25477112358245e-121	up
OSTM1	4.34777984038074e-125	1.80699	0.079	0.02	1.29433405848135e-120	up
EPB41L2	5.56881026682074e-125	1.49591	0.095	0.03	1.65783481643254e-120	up
ADGRE5	7.07189869222335e-125	3.40176	0.049	0.004	2.10530424067489e-120	up
LASP1	8.08285657017609e-125	1.4476	0.109	0.039	2.40626640094142e-120	up
LRP12	8.31873754178312e-125	2.68568	0.053	0.006	2.47648816618884e-120	up
REV3L	8.52916570993157e-125	1.3184	0.103	0.035	2.53913263184663e-120	up
BARX2	8.94612107003577e-125	-2.15897	0.028	0.082	2.66326024254965e-120	down
VPS41	1.14035632897112e-124	1.02666	0.136	0.056	3.39484079134703e-120	up
FST	1.19533899498571e-124	2.3589	0.063	0.011	3.55852418807246e-120	up
RHOBTB3	1.66414859984671e-124	3.36525	0.051	0.005	4.95417038174365e-120	up
AC020656.1	2.4560004441891e-124	4.50336	0.045	0.003	7.31151332235096e-120	up
CIP2A	2.56397064675193e-124	1.48174	0.094	0.029	7.63294061538049e-120	up
PEAK1	2.61387645806591e-124	2.43711	0.064	0.012	7.7815102156622e-120	up
CAMSAP2	3.46312778940396e-124	1.19178	0.111	0.04	1.03097314290556e-119	up
RAB30-AS1	5.08789077840888e-124	1.2748	0.092	0.028	1.51466508473232e-119	up
DIP2B	5.64545973652581e-124	1.25415	0.096	0.03	1.68065336356373e-119	up
DSG1	6.39041918082105e-124	-2.35788	0.013	0.055	1.90242779013043e-119	down
SAMD12	6.41836416028008e-124	1.06125	0.122	0.047	1.91074701051538e-119	up
TRPM7	7.23735761280422e-124	1.0465	0.135	0.056	2.15456136133182e-119	up
PTAFR	8.50946528987382e-124	2.30688	0.073	0.017	2.53326781679544e-119	up
SH3PXD2B	8.76184941328557e-124	2.79029	0.057	0.008	2.60840257033512e-119	up
SNX27	9.29830777097852e-124	1.64635	0.081	0.022	2.76810622342031e-119	up
LCN2	1.13303584350254e-123	-1.99522	0.056	0.122	3.37304770610706e-119	down
ZFHX3	1.2573332375064e-123	1.52071	0.086	0.024	3.74308104805656e-119	up
ANTXR1	1.55667466858805e-123	1.92346	0.091	0.028	4.63422048838662e-119	up
MAGEA1	1.79297239671488e-123	10.5746	0.039	0	5.33767882502019e-119	up
GCA	2.04048350125822e-123	1.57893	0.095	0.03	6.07451938324573e-119	up
EPB41L3	2.21479010981038e-123	2.61972	0.072	0.017	6.59343015690551e-119	up
HIGD2A	2.21999419252352e-123	-1.01043	0.196	0.286	6.60892271114252e-119	down
RABEP1	2.53952329887865e-123	1.27584	0.105	0.036	7.56016086076173e-119	up
KDM2A	2.75570060798184e-123	1.11967	0.125	0.049	8.20372070996195e-119	up
PTPN6	5.00661089544147e-123	1.96134	0.078	0.02	1.49046806357293e-118	up
PCDH18	5.32863229254934e-123	3.61186	0.05	0.005	1.58633383349194e-118	up
SLC38A6	6.14723906303781e-123	1.80672	0.075	0.018	1.83003306906635e-118	up
CXCL5	6.2755294824414e-123	13.9589	0.039	0	1.86822512692281e-118	up
NCF4	6.72615241102512e-123	3.52995	0.047	0.004	2.00237557276218e-118	up
LOX	1.55072025781263e-122	3.05842	0.053	0.007	4.6164942075082e-118	up
GUCY1A1	1.63580964778709e-122	3.02321	0.053	0.007	4.86980532146216e-118	up
TPD52L1	3.36495494188249e-122	-1.04687	0.169	0.257	1.00174708619842e-117	down
AOAH	3.55781599322869e-122	3.72709	0.046	0.003	1.05916182118418e-117	up
ADCY3	3.73671223408265e-122	1.82953	0.068	0.014	1.11241923208641e-117	up
SLC6A6	3.77878286312032e-122	1.37695	0.083	0.022	1.12494365835092e-117	up
PIK3CA	6.14445437076509e-122	1.43293	0.093	0.029	1.82920406617677e-117	up
TUBA1A	6.27745522953338e-122	1.09734	0.156	0.073	1.86879842183209e-117	up
RGCC	6.73359040618784e-122	1.57324	0.088	0.026	2.00458986392212e-117	up
LAT2	7.92742161701722e-122	4.13898	0.043	0.002	2.35999341538603e-117	up
MEF2C	1.09975845749603e-121	1.32057	0.094	0.029	3.27398092796569e-117	up
NNMT	1.59600880319379e-121	1.7826	0.077	0.019	4.75131820710791e-117	up
IFIT5	2.61340772538375e-121	1.6942	0.079	0.021	7.78011479846742e-117	up
PLEKHO2	2.64031833756063e-121	3.29328	0.047	0.004	7.86022769091799e-117	up
FARP1	2.90407463622508e-121	3.25209	0.047	0.004	8.64543019204206e-117	up
CYLD	5.19422969157673e-121	1.29365	0.11	0.04	1.54632217918239e-116	up
ASPN	5.8907699438439e-121	5.20075	0.043	0.002	1.75368221228233e-116	up
SEC24D	6.26591055146426e-121	2.4001	0.064	0.012	1.86536157117091e-116	up
MLF1	7.5278343029724e-121	1.81237	0.067	0.014	2.24103627199488e-116	up
CDC42EP3	8.99613005429871e-121	2.28341	0.056	0.008	2.67814791716473e-116	up
LPCAT2	1.16975586369573e-120	1.13674	0.112	0.041	3.48236320622218e-116	up
GK	1.4083080788455e-120	2.90997	0.065	0.013	4.19253315072306e-116	up
SEC23A	1.41876429394083e-120	1.3291	0.114	0.043	4.22366130306186e-116	up
HOXB7	1.77056402588902e-120	3.62386	0.043	0.002	5.2709691050716e-116	up
IL6	2.1669653626697e-120	5.12032	0.043	0.002	6.4510558846677e-116	up
HELZ	2.43650383430478e-120	1.14709	0.121	0.047	7.25347191472534e-116	up
HSPG2	2.66419496844697e-120	1.88533	0.113	0.044	7.93130842106662e-116	up
SLFN11	2.76136404038198e-120	2.42785	0.064	0.013	8.22058074821717e-116	up
SPON1	3.23923915045206e-120	3.94651	0.044	0.003	9.64321495089578e-116	up
CD300E	4.48980828048619e-120	12.0514	0.038	0	1.33661592510074e-115	up
FAM217B	5.24786663082351e-120	1.57364	0.081	0.022	1.56228989599616e-115	up
COL8A1	5.6130919603293e-120	3.13373	0.058	0.01	1.67101747659003e-115	up
SIGLEC10	6.88070841192576e-120	4.90062	0.041	0.001	2.0483868942303e-115	up
MMD	7.35181284937828e-120	2.91087	0.053	0.007	2.18863468525991e-115	up
CCRL2	1.525317888305e-119	4.08034	0.043	0.002	4.54087135348399e-115	up
MYZAP	1.64216137877104e-119	-3.45677	0.003	0.032	4.88871442460138e-115	down
OSGIN1	2.21754074121498e-119	2.127	0.06	0.01	6.601618786597e-115	up
KLK12	2.37611932574175e-119	-2.7539	0.011	0.049	7.07370723273318e-115	down
FECH	2.38985077242519e-119	1.30873	0.089	0.027	7.11458574950978e-115	up
RFTN1	9.42056992765066e-119	3.44318	0.046	0.004	2.8045036674616e-114	up
ISOC1	1.4645198268673e-118	-1.538	0.05	0.113	4.35987552458395e-114	down
COL4A5	1.52495960151924e-118	2.3741	0.058	0.01	4.53980473372277e-114	up
SULF1	2.06598495593717e-118	2.50659	0.088	0.028	6.15043721382495e-114	up
CYP3A5	2.49062273585622e-118	-2.8837	0.008	0.043	7.41458388464398e-114	down
SAV1	3.0831025734525e-118	1.35287	0.092	0.029	9.17839636116809e-114	up
MAP7D3	3.52770542974903e-118	1.17391	0.086	0.025	1.05019790643629e-113	up
ADAM8	4.43192216944829e-118	5.64227	0.039	0.001	1.31938322984476e-113	up
MAGEF1	5.20169233545411e-118	1.57323	0.079	0.021	1.54854380826469e-113	up
PRRX1	7.03236277183046e-118	3.21602	0.051	0.006	2.09353439717393e-113	up
IGHGP	7.69399032490466e-118	4.69355	0.039	0.001	2.29050091972412e-113	up
RPL13AP25	8.50821091890198e-118	-1.16812	0.097	0.175	2.53289439055712e-113	down
TRIB2	8.61200475642894e-118	2.18551	0.06	0.011	2.5637938159889e-113	up
DIO2	9.02887432214431e-118	3.36687	0.079	0.022	2.68789588570236e-113	up
TGM2	1.13654526143374e-117	2.33255	0.062	0.012	3.38349524328826e-113	up
SLC47A2	2.10269264686857e-117	-3.55151	0.005	0.036	6.25971600972772e-113	down
FAM20C	4.23121606987174e-117	3.05587	0.05	0.006	1.25963302400082e-112	up
RAC2	5.57843686245039e-117	2.22746	0.069	0.016	1.66070065395148e-112	up
HLF	6.36615349346346e-117	-2.03084	0.029	0.08	1.89520389500407e-112	down
OSMR	1.06551973285922e-116	1.46751	0.087	0.026	3.1720522447219e-112	up
SPART	1.30486737226361e-116	1.00164	0.132	0.056	3.88459016722877e-112	up
CCDC102B	1.33426185176073e-116	4.20954	0.043	0.003	3.9720975326917e-112	up
WAPL	1.60161800230471e-116	1.01372	0.13	0.054	4.76801679286111e-112	up
MALT1	1.67899242111471e-116	1.28359	0.106	0.038	4.99836043765849e-112	up
SPIDR	1.76161098485236e-116	1.11642	0.114	0.044	5.24431590190547e-112	up
ATP2B1-AS1	1.9272599695783e-116	3.88068	0.044	0.003	5.7374529294346e-112	up
MIF	2.20311901217973e-116	1.42832	0.169	0.087	6.55868529925905e-112	up
NDUFA4L2	2.21878655653394e-116	1.12246	0.174	0.088	6.60532757880154e-112	up
FKBP10	3.28987502431623e-116	3.59272	0.045	0.004	9.79395794738943e-112	up
FAM208B	3.31201736452365e-116	1.11571	0.113	0.043	9.85987569418691e-112	up
SDK1	3.42702696414606e-116	5.74671	0.038	0	1.02022592722628e-111	up
PECAM1	4.20045090179639e-116	1.013	0.143	0.064	1.25047423346478e-111	up
ATP6AP1	5.74726497419671e-116	1.07544	0.179	0.093	1.71096078281836e-111	up
RPS3AP47	1.57188550831938e-115	-1.90404	0.029	0.081	4.6795031582668e-111	down
SOCS3	2.43270117602745e-115	1.44175	0.123	0.051	7.24215140103371e-111	up
TREM1	2.52081273519335e-115	6.86019	0.037	0	7.5044595126706e-111	up
DOCK10	3.27357223232304e-115	2.4858	0.062	0.012	9.7454245356257e-111	up
GBP4	3.60706818589042e-115	1.63517	0.089	0.028	1.07382419893958e-110	up
FOXN2	3.78781256227239e-115	1.14242	0.098	0.033	1.12763179978849e-110	up
MPP1	4.65802145892885e-115	2.2584	0.065	0.014	1.38669298832312e-110	up
NLRP3	6.05967389155846e-115	4.8403	0.04	0.002	1.80396491751695e-110	up
HSPA13	6.30991691527878e-115	1.88802	0.071	0.018	1.87846226567849e-110	up
LINC01980	6.45476925432724e-115	10.6151	0.036	0	1.92158480701322e-110	up
MAPKAPK2	7.24504823105507e-115	1.83393	0.076	0.02	2.1568508583851e-110	up
CTGF	7.35301304462605e-115	2.2482	0.07	0.017	2.18899198338518e-110	up
HAS2	1.01370248534575e-114	4.15168	0.04	0.002	3.01779229887429e-110	up
FMR1	1.7890497197227e-114	1.05575	0.12	0.048	5.32600101561449e-110	up
MYO1F	2.28173093218189e-114	3.59643	0.045	0.004	6.79271298510549e-110	up
ISLR	2.52192727074315e-114	4.03941	0.043	0.003	7.50777748500236e-110	up
DDR2	2.63630353185897e-114	3.9599	0.042	0.003	7.84827561434416e-110	up
LY86	2.71867092315149e-114	3.74068	0.042	0.002	8.09348333822199e-110	up
ESRG	4.2008253653015e-114	10.618	0.036	0	1.25058571125026e-109	up
SENP5	5.24471164918099e-114	1.446	0.086	0.027	1.56135065796118e-109	up
HERC1	1.70121515588634e-113	1.49342	0.089	0.029	5.06451751907363e-109	up
RGS19	1.94453834540371e-113	2.38931	0.059	0.011	5.78889065426683e-109	up
APBB1IP	2.18474161760446e-113	3.2514	0.044	0.004	6.50397579560849e-109	up
PRPF3	2.36557383087261e-113	1.20177	0.1	0.035	7.04231329450776e-109	up
NR1D1	3.40467711571352e-113	-2.0104	0.022	0.068	1.01357237734792e-108	down
CXCL17	5.38212040112921e-113	-1.46758	0.036	0.092	1.60225724341617e-108	down
WSB2	6.52125521144477e-113	1.11228	0.103	0.037	1.94137767644711e-108	up
CD37	6.82815202415818e-113	2.94163	0.046	0.004	2.03274085759189e-108	up
PARVG	7.8665686993223e-113	3.17954	0.044	0.003	2.34187750178825e-108	up
ATP6V0A1	8.34750821709485e-113	1.23158	0.095	0.032	2.48505319622914e-108	up
CMKLR1	1.02407930250574e-112	4.75636	0.038	0.001	3.0486840835596e-108	up
AL355312.3	2.06823948264351e-112	-3.7445	0.003	0.03	6.15714893982974e-108	down
ABI3	2.53173543276148e-112	2.27052	0.056	0.009	7.53697638333093e-108	up
VEGFB	4.25911213504106e-112	1.79755	0.069	0.017	1.26793768260172e-107	up
HK2	4.50697853468332e-112	2.35575	0.057	0.01	1.34172750977522e-107	up
PPP1R15B	4.58457675740278e-112	1.47514	0.12	0.05	1.36482850067881e-107	up
IRAK1	4.67076332218924e-112	1.24118	0.091	0.03	1.39048624101574e-107	up
ETV5	4.87367450028458e-112	3.34754	0.044	0.004	1.45089289873472e-107	up
ACSL1	6.29445985073926e-112	1.36371	0.113	0.045	1.87386069756508e-107	up
EDNRB	2.64594933256036e-111	2.5715	0.05	0.007	7.8769911630322e-107	up
IGLV2-23	3.11289044268104e-111	6.60792	0.036	0	9.26707484786145e-107	up
MINCR	3.15460514705083e-111	1.39907	0.069	0.017	9.39125952277034e-107	up
DOCK4	3.40243056073607e-111	2.12666	0.057	0.01	1.01290357793113e-106	up
CREB5	4.01112807174868e-111	3.44568	0.041	0.003	1.19411282695958e-106	up
DVL3	4.78835305073025e-111	1.57169	0.073	0.019	1.4254927032024e-106	up
STK38L	5.86107654484464e-111	1.16698	0.117	0.048	1.74484248740025e-106	up
GABARAPL1	6.43232183210194e-111	1.57216	0.094	0.032	1.91490220941675e-106	up
HIVEP1	8.06207961431901e-111	1.62364	0.075	0.02	2.40008110118277e-106	up
FBXO45	8.81024339441442e-111	1.73071	0.063	0.014	2.62280945851717e-106	up
TSLP	9.3243679251166e-111	-2.34148	0.017	0.059	2.77586433130721e-106	down
CYTH1	1.40134234474109e-110	1.07103	0.122	0.051	4.17179616029424e-106	up
SLC25A24	1.52948206951589e-110	1.0517	0.12	0.05	4.55326812094882e-106	up
ERAP1	1.75633569589639e-110	1.20846	0.106	0.04	5.22861136668355e-106	up
MICAL2	1.94035835764852e-110	3.40849	0.045	0.004	5.77644683071966e-106	up
ADAM28	2.00810095813558e-110	4.24144	0.039	0.002	5.97811655236962e-106	up
PRKD3	2.2986670361127e-110	1.33169	0.096	0.033	6.8431317665075e-106	up
CASP1	3.15127846472507e-110	1.15529	0.141	0.065	9.38135598948655e-106	up
PURA	3.2181986583379e-110	1.06515	0.112	0.044	9.58057740587192e-106	up
IGFBP5	3.5821391349672e-110	3.30065	0.159	0.083	1.06640282047974e-105	up
KNL1	4.67470598112646e-110	1.21289	0.093	0.031	1.39165997058135e-105	up
ARHGAP30	5.32341940260442e-110	3.21832	0.046	0.005	1.58478195615533e-105	up
CPQ	5.6341475812539e-110	2.0433	0.063	0.014	1.67728573493929e-105	up
FGFR1	5.83067014934044e-110	3.39698	0.048	0.006	1.73579050345865e-105	up
RAPGEF2	6.63746503745861e-110	1.74478	0.068	0.017	1.97597334165143e-105	up
SEL1L3	6.73800330785613e-110	2.38411	0.054	0.009	2.00590358474877e-105	up
NUP153	7.52272915656749e-110	1.07799	0.106	0.04	2.23951646991014e-105	up
ANGPTL2	1.22009718169205e-109	3.27222	0.048	0.006	3.63222930989724e-105	up
C2	1.33497303454062e-109	4.45954	0.038	0.001	3.97421472382743e-105	up
LRRC25	1.73983153495413e-109	5.25912	0.036	0.001	5.17947847955844e-105	up
HELZ2	2.34738324448782e-109	2.62445	0.048	0.006	6.98815991884025e-105	up
CRISPLD2	2.36285548557047e-109	3.65812	0.042	0.003	7.03422078054329e-105	up
MAT2A	2.61315277755619e-109	1.15297	0.106	0.04	7.77935581878477e-105	up
ETV6	3.87101974455033e-109	1.96605	0.067	0.017	1.15240257795263e-104	up
CALHM6	4.0328662709573e-109	4.307	0.04	0.002	1.20058428886399e-104	up
CYTH4	4.46822095798322e-109	4.80365	0.037	0.001	1.33018937919161e-104	up
MIR4435-2HG	5.81853160306974e-109	2.98613	0.047	0.006	1.73217685823386e-104	up
SMG7	6.10335356927477e-109	1.12994	0.106	0.04	1.8169683575731e-104	up
NFIL3	6.50507625276974e-109	1.80974	0.071	0.019	1.93656120044955e-104	up
TINAGL1	8.28868102845087e-109	1.87894	0.059	0.012	2.46754034216982e-104	up
PARP12	8.65555249900873e-109	2.36766	0.052	0.008	2.5767579789549e-104	up
LACTB	1.10228993698346e-108	1.80931	0.073	0.02	3.28151714239975e-104	up
GGTA1P	1.22823918442423e-108	-1.91273	0.019	0.062	3.65646805203093e-104	down
TMX3	1.373010486541e-108	1.01885	0.127	0.055	4.08745221843257e-104	up
EDEM3	1.52224045882759e-108	1.25225	0.096	0.034	4.53170984592973e-104	up
NR4A3	3.0176155112402e-108	3.37707	0.045	0.005	8.98344137696207e-104	up
PLLP	3.68123053019744e-108	-2.37838	0.013	0.051	1.09590232883978e-103	down
LRRC4	3.8703284018595e-108	2.58962	0.049	0.006	1.15219676523357e-103	up
ZNF281	3.94921957180169e-108	1.63181	0.074	0.02	1.17568266652536e-103	up
KIAA1109	4.18412564869109e-108	1.05555	0.125	0.054	1.24561420561534e-103	up
RNY3	4.98660235741549e-108	1.86127	0.084	0.027	1.48451152180259e-103	up
SLC43A2	6.41592160425547e-108	4.17459	0.04	0.002	1.91001986158685e-103	up
GOLGA8A	6.81330102086555e-108	1.77121	0.068	0.017	2.02831971391168e-103	up
C11orf96	9.45970162754464e-108	3.98183	0.04	0.003	2.81615317452004e-103	up
HSBP1L1	9.92540681163141e-108	-1.49683	0.079	0.147	2.95479360782267e-103	down
UPK3B	1.02437494628427e-107	-4.79278	0.001	0.024	3.04956421508826e-103	down
AXDND1	1.32449930043471e-107	10.3717	0.034	0	3.94303441739414e-103	up
NEK6	1.35935854990628e-107	2.74973	0.049	0.007	4.04681040307098e-103	up
FLNB	1.59293593830986e-107	1.0119	0.126	0.054	4.74217028834846e-103	up
LPCAT1	1.89684613985428e-107	2.38784	0.053	0.009	5.6469109583462e-103	up
SLC20A1	1.95822750522096e-107	1.14269	0.141	0.067	5.82964328304281e-103	up
LINC01224	3.52607807721946e-107	4.80183	0.037	0.001	1.04971344358823e-102	up
YLPM1	6.44560044063997e-107	1.05417	0.107	0.041	1.91885525117852e-102	up
KBTBD2	1.23198687903488e-106	1.31345	0.082	0.026	3.66762493888684e-102	up
WWP1	1.35882815631809e-106	1.02053	0.118	0.049	4.04523142135894e-102	up
CREB3L2	1.53495917086895e-106	1.79346	0.073	0.021	4.56957345167685e-102	up
GPR84	1.67944607342573e-106	6.52674	0.035	0	4.9997109605884e-102	up
POM121C	1.80825454813183e-106	1.43675	0.069	0.018	5.38317378978846e-102	up
SESTD1	2.47367640601519e-106	1.99114	0.061	0.013	7.36413466070723e-102	up
THAP12	2.63882046807798e-106	1.21398	0.081	0.025	7.85576853346814e-102	up
GPR137B	3.00041626917212e-106	2.73384	0.047	0.006	8.93223923332541e-102	up
C9orf3	3.25780188307737e-106	-1.0785	0.18	0.26	9.69847620592133e-102	down
AP3D1	3.31361894657504e-106	1.18187	0.106	0.041	9.8646436039539e-102	up
CREBBP	3.4149727183878e-106	1.06035	0.115	0.047	1.01663737826405e-101	up
PUS7	4.491035721832e-106	1.01309	0.101	0.038	1.33698133438939e-101	up
KLF2	4.92315380806744e-106	2.24228	0.065	0.016	1.46562288866168e-101	up
AC116533.1	1.27312118477663e-105	-1.02289	0.166	0.245	3.79008176708003e-101	down
SLC2A12	1.33382620404296e-105	2.45269	0.05	0.008	3.9708006094359e-101	up
STC1	1.83200756479737e-105	3.84155	0.044	0.005	5.45388652040177e-101	up
IKZF1	2.75591855292749e-105	3.74102	0.04	0.003	8.20436953206513e-101	up
AAED1	3.93434419875286e-105	1.56657	0.07	0.019	1.17125426796872e-100	up
C3	4.09155484677385e-105	3.23826	0.04	0.003	1.21805587788458e-100	up
ZEB1	4.44513403672828e-105	1.65546	0.071	0.019	1.32331640273401e-100	up
ASPM	6.28856979327644e-105	1.0526	0.116	0.048	1.8721072274584e-100	up
ABL2	9.01410139452861e-105	2.64932	0.048	0.007	2.68349798515117e-100	up
CCDC190	1.04007028225434e-104	2.14524	0.054	0.01	3.09628923027118e-100	up
BIN2	1.06066533497759e-104	3.84012	0.039	0.002	3.15760070222829e-100	up
ETHE1	1.29831744008889e-104	-1.23286	0.065	0.129	3.86509101914463e-100	down
INSIG1	1.33144951780664e-104	1.45353	0.093	0.033	3.96372521451037e-100	up
VPS8	1.48944547119654e-104	1.31014	0.089	0.03	4.4340791677521e-100	up
GOLM1	1.87324907218992e-104	2.53658	0.05	0.008	5.5766624879094e-100	up
NCOA1	2.31417055321558e-104	1.34857	0.089	0.03	6.88928573692278e-100	up
MAML2	2.45488102202458e-104	2.24097	0.054	0.01	7.30818080256717e-100	up
COPZ2	2.68443437311939e-104	1.26477	0.07	0.018	7.99156112877643e-100	up
NEB	3.8679888538566e-104	3.61759	0.038	0.002	1.15150028179311e-99	up
HNMT	3.95979001779112e-104	1.85418	0.074	0.022	1.17882948829642e-99	up
AL450405.1	4.95854677126359e-104	2.11135	0.075	0.022	1.47615937380517e-99	up
FBLN1	4.98278097512305e-104	1.73282	0.1	0.038	1.48337389629413e-99	up
MMP19	5.12531996524225e-104	5.87181	0.035	0.001	1.52580775365262e-99	up
HMOX1	5.38930546110271e-104	2.65729	0.072	0.021	1.60439623577028e-99	up
TMPRSS2	1.09896494394413e-103	-3.00984	0.004	0.032	3.27161863812168e-99	down
ZFYVE16	1.12333664746662e-103	1.31641	0.099	0.038	3.34417319950813e-99	up
C5orf42	1.23656207548579e-103	1.36494	0.081	0.026	3.68124529872118e-99	up
CHST15	1.23690021566456e-103	2.51772	0.049	0.007	3.68225194203339e-99	up
ZNF267	1.28597888237989e-103	1.51414	0.09	0.032	3.82835913284492e-99	up
GNG2	1.47202197144214e-103	3.11798	0.044	0.005	4.38220940898324e-99	up
RNF216	2.05989285710966e-103	1.12922	0.096	0.035	6.13230103561546e-99	up
CBLB	2.32026017061165e-103	1.80786	0.065	0.016	6.90741452791087e-99	up
BMPR2	2.37778296987356e-103	1.01372	0.147	0.071	7.07865990131358e-99	up
IL2RA	3.80866321667526e-103	11.6121	0.032	0	1.13383903960422e-98	up
SCRN3	3.98727675040487e-103	1.20403	0.087	0.029	1.18701228859553e-98	up
IGHA2	4.34931393246969e-103	4.07796	0.04	0.003	1.29479075769623e-98	up
GSK3B	7.8695942039173e-103	1.16014	0.102	0.039	2.34277819450618e-98	up
SNAI1	9.67908984406815e-103	3.34651	0.044	0.005	2.88146504657909e-98	up
ORAI2	1.18782038400652e-102	3.13367	0.042	0.004	3.53614128318741e-98	up
HIP1	1.72773951179685e-102	1.57911	0.068	0.018	5.14348052661923e-98	up
CASK	2.24163888010249e-102	1.33159	0.085	0.029	6.67335894606511e-98	up
PRAME	2.45840006344556e-102	10.6668	0.032	0	7.31865698887742e-98	up
PHGDH	2.88554739820596e-102	-1.43905	0.06	0.121	8.59027460445915e-98	down
DENND5A	3.34288988236599e-102	2.392	0.051	0.009	9.95178317980355e-98	up
NCAPD2	4.79538982525168e-102	1.06138	0.103	0.04	1.42758755097742e-97	up
ZNF107	6.79530887543776e-102	1.71453	0.061	0.014	2.02296345221782e-97	up
SERPINE2	8.38500725158456e-102	1.49272	0.125	0.056	2.49621665879672e-97	up
CHST2	9.53051107220416e-102	4.54858	0.034	0.001	2.83723314619518e-97	up
HILPDA	1.07722294606907e-101	-2.26224	0.056	0.115	3.20689271044762e-97	down
FMOD	1.12413451862658e-101	3.91555	0.041	0.004	3.34654846195134e-97	up
TRIM38	1.45742364071597e-101	1.34195	0.088	0.03	4.33875017841143e-97	up
WDR66	2.07463246580773e-101	1.61565	0.058	0.013	6.17618085070961e-97	up
SLC4A7	4.15970310792442e-101	1.89437	0.063	0.016	1.2383436152291e-96	up
FKBP9	5.29707126947544e-101	1.07093	0.102	0.04	1.57693811692284e-96	up
CCDC18	5.55084817918966e-101	1.63114	0.065	0.017	1.65248750294476e-96	up
PHC2	8.86677022746558e-101	1.77546	0.067	0.018	2.6396374967165e-96	up
SLC4A1AP	1.05829344661312e-100	1.03531	0.111	0.046	3.15053959056726e-96	up
SERPINF1	1.12869740674027e-100	2.0584	0.066	0.017	3.3601321798658e-96	up
ELOVL5	1.16191706244607e-100	1.24637	0.104	0.042	3.45902709490195e-96	up
TRPA1	1.56245567560883e-100	6.44833	0.033	0.001	4.65143054628749e-96	up
BCAT1	2.18655485369471e-100	4.60652	0.034	0.001	6.50937379944916e-96	up
FCGR2B	3.4783744069088e-100	2.95352	0.044	0.005	1.03551206093675e-95	up
ADGRL2	3.88630645874568e-100	1.54747	0.091	0.033	1.15695343276859e-95	up
USP3	4.06459577726817e-100	1.1527	0.104	0.042	1.21003016289273e-95	up
PRR14L	5.10251046839082e-100	1.10443	0.098	0.038	1.51901736643995e-95	up
HCAR3	8.17892178468853e-100	-1.50709	0.044	0.098	2.43486501530178e-95	down
ATP11C	8.29621524363654e-100	1.56764	0.064	0.016	2.4697832780306e-95	up
SUCO	1.15584361567896e-99	1.19783	0.091	0.033	3.44094644387627e-95	up
FMNL1	1.21771623740347e-99	5.08712	0.034	0.001	3.62514123875014e-95	up
ATRN	1.40107737069447e-99	1.38094	0.074	0.022	4.17100733255743e-95	up
IL32	1.45388899197515e-99	2.07791	0.058	0.013	4.32822752911003e-95	up
LRRC8D	1.52586777659295e-99	1.50609	0.063	0.015	4.54250837091722e-95	up
ELMO1	1.72515131731602e-99	2.01169	0.049	0.008	5.13577547164978e-95	up
DENND4A	2.5605843126189e-99	1.45507	0.074	0.022	7.62285949866646e-95	up
SECTM1	2.84731520047087e-99	3.08116	0.044	0.005	8.47645735180178e-95	up
MED1	3.02660638650375e-99	1.05158	0.104	0.042	9.01020721262167e-95	up
DAPK1	3.12629767505417e-99	3.37039	0.037	0.002	9.30698817863628e-95	up
P3H1	3.15753274989395e-99	2.47245	0.049	0.008	9.3999749964343e-95	up
ARID5A	3.4665216245171e-99	3.51769	0.038	0.003	1.03198348761874e-94	up
TIMP3	3.50269770168906e-99	1.09764	0.117	0.05	1.04275310579283e-94	up
TSHZ2	3.96971337225177e-99	1.25107	0.086	0.03	1.18178367091935e-94	up
DGKG	5.20968361903135e-99	5.66796	0.033	0.001	1.55092281338563e-94	up
LILRA5	5.7879597641444e-99	11.2805	0.031	0	1.72307562178579e-94	up
RASSF2	6.13606887141553e-99	3.15486	0.041	0.004	1.8267077030204e-94	up
FOXE1	6.70153101451135e-99	1.91635	0.051	0.009	1.99504578302003e-94	up
ARHGAP25	6.84892797070278e-99	2.02146	0.052	0.01	2.03892585687822e-94	up
PIP4K2A	7.78600928312766e-99	1.99273	0.056	0.012	2.3178949635871e-94	up
LILRB5	1.07642537308882e-98	5.23312	0.033	0.001	3.20451833568542e-94	up
SLC25A37	1.16133860355588e-98	1.71168	0.075	0.023	3.45730502278586e-94	up
C19orf66	2.10096007520312e-98	1.61995	0.067	0.018	6.25455814387969e-94	up
VCPIP1	2.7633610398915e-98	1.44051	0.077	0.025	8.22652581575699e-94	up
FYN	3.15515205932158e-98	2.58892	0.047	0.007	9.39288768060033e-94	up
PLXDC2	5.06781627282856e-98	1.4353	0.128	0.061	1.50868890442106e-93	up
POPDC3	5.08033854656493e-98	10.2345	0.031	0	1.51241678531238e-93	up
MFAP4	5.40560727053069e-98	1.53376	0.054	0.011	1.60924928443699e-93	up
ERICH1	7.06537560957191e-98	1.02291	0.098	0.038	2.10336231896956e-93	up
CLEC5A	8.19435255661526e-98	8.02125	0.031	0	2.43945875610436e-93	up
LEXM	9.90601563165594e-98	-3.60912	0.003	0.029	2.94902085354397e-93	down
AADACP1	1.35142119092515e-97	3.05367	0.039	0.003	4.02318088538418e-93	up
CMTM7	1.63493690319371e-97	3.49551	0.037	0.002	4.86720716080768e-93	up
PC	1.66686891412351e-97	1.68223	0.055	0.011	4.9622687573457e-93	up
AC113935.1	1.92512765755109e-97	-1.42366	0.046	0.101	5.73110503652961e-93	down
FUT6	2.30506259970952e-97	-3.2999	0.002	0.026	6.86217135933523e-93	down
DGKH	2.66357297022424e-97	1.40632	0.068	0.019	7.92945673235757e-93	up
B3GNT2	3.11284077564943e-97	1.41764	0.086	0.03	9.26692698910836e-93	up
PTPRJ	3.43596514247155e-97	3.79434	0.037	0.003	1.02288682291378e-92	up
BLVRB	4.8090135787339e-97	-1.09934	0.229	0.302	1.43164334238908e-92	down
CSF2RA	6.0941100477589e-97	3.44932	0.037	0.003	1.81421656121782e-92	up
TPBG	7.25505934689454e-97	1.61174	0.07	0.021	2.1598311675705e-92	up
GOLGA8B	9.87540574981744e-97	1.61513	0.066	0.018	2.93990829172065e-92	up
LINC01214	1.06008951710588e-96	-4.79304	0.001	0.021	3.15588649242419e-92	down
SLCO3A1	1.29328036663148e-96	1.08403	0.092	0.034	3.8500956514619e-92	up
SLC31A2	1.5181944009872e-96	2.09223	0.068	0.02	4.5196647317389e-92	up
YTHDF1	1.52249855873513e-96	1.52246	0.066	0.018	4.53247820935449e-92	up
ALG1L	1.7368705686784e-96	5.8629	0.031	0	5.17066368295559e-92	up
ST3GAL1	2.11745215855019e-96	1.61967	0.066	0.018	6.30365507600392e-92	up
DDC	2.31808849085719e-96	3.6596	0.035	0.002	6.90094943728185e-92	up
UBE2Q1	3.67322475559807e-96	1.03409	0.098	0.038	1.09351900974155e-91	up
ENDOU	4.2778268707038e-96	-3.16662	0.005	0.033	1.27350905940852e-91	down
CH25H	4.53093272240855e-96	-1.60741	0.024	0.067	1.34885867146103e-91	down
HEG1	5.44546470846986e-96	1.28013	0.089	0.033	1.62111484371148e-91	up
NECTIN2	5.46472325099283e-96	1.59623	0.075	0.024	1.62684811182056e-91	up
PPP2R3C	1.15934054137049e-95	1.12613	0.094	0.036	3.45135679165995e-91	up
DNAJB9	1.2363720294259e-95	1.36627	0.083	0.029	3.68067953160091e-91	up
OSGIN2	2.23511640612302e-95	2.23435	0.05	0.01	6.65394154102824e-91	up
RAB32	2.39709245666193e-95	1.96666	0.054	0.012	7.13614424348256e-91	up
MPP7	2.43178490786988e-95	-1.66198	0.038	0.089	7.23942367072864e-91	down
ICE1	3.78300900534065e-95	1.02699	0.096	0.037	1.12620178088991e-90	up
NPIPP1	6.20752147925264e-95	1.47613	0.067	0.019	1.84797914437351e-90	up
IVD	7.34695230703053e-95	1.06026	0.099	0.039	2.18718770180299e-90	up
NR2F1	7.62931860902441e-95	3.98218	0.037	0.003	2.27124814990657e-90	up
FOLR2	9.84162841062622e-95	3.15012	0.034	0.002	2.92985277784343e-90	up
ZCCHC2	1.89264287897045e-94	1.65205	0.063	0.017	5.63439785069502e-90	up
VPS13B	1.93172402224095e-94	1.26323	0.083	0.029	5.75074241421131e-90	up
FCN1	2.22233830401237e-94	4.45719	0.033	0.001	6.61590113104481e-90	up
GTF2IRD2P1	2.25037437228608e-94	5.00491	0.031	0.001	6.69936450629567e-90	up
MFSD12	2.88041527543498e-94	2.45838	0.046	0.008	8.57499627496993e-90	up
CBFB	3.13458526220393e-94	1.18866	0.092	0.035	9.33166032558109e-90	up
FOXC1	4.63918632365504e-94	2.19156	0.048	0.009	1.38108576855211e-89	up
ZNRF2	4.79532353733401e-94	1.61703	0.064	0.017	1.42756781706434e-89	up
GAA	5.54132152838498e-94	1.69727	0.066	0.019	1.64965141900021e-89	up
AC034236.1	7.76024685408575e-94	-1.10347	0.102	0.17	2.31022548846133e-89	down
RPL39L	8.09136777390525e-94	1.41694	0.066	0.019	2.40880018629159e-89	up
AC011632.1	1.03330580692856e-93	10.3611	0.029	0	3.07615138722633e-89	up
MGAT2	1.18339342248246e-93	1.4877	0.068	0.02	3.52296221873028e-89	up
KIAA0930	1.22497970594056e-93	1.30983	0.078	0.026	3.64676458458504e-89	up
PML	1.38440840326613e-93	1.45966	0.075	0.025	4.12138381652327e-89	up
UBA5	1.43682445162398e-93	1.09561	0.094	0.037	4.27742639248459e-89	up
CGNL1	1.94534410512842e-93	-2.44733	0.006	0.035	5.79128940096729e-89	down
ABLIM3	2.28180874604349e-93	-2.36061	0.01	0.041	6.79294463697148e-89	down
ARL13B	2.86347292851685e-93	1.4096	0.068	0.02	8.52455890819467e-89	up
FAM91A1	3.35457131081472e-93	1.12218	0.094	0.037	9.98655879229542e-89	up
IL4I1	3.90324690682836e-93	4.55201	0.032	0.001	1.1619966041628e-88	up
FAM92A	9.6393893087913e-93	1.3527	0.068	0.02	2.86964619722717e-88	up
MZB1	1.00464456192602e-92	3.61284	0.036	0.003	2.99082686085376e-88	up
NSMAF	1.18282898410972e-92	1.20623	0.082	0.029	3.52128188569463e-88	up
ALOX12	1.21994484077738e-92	-4.74973	0.001	0.022	3.63177579099425e-88	down
ARID4A	1.34203739785609e-92	1.05601	0.106	0.046	3.99524533341759e-88	up
VPS50	1.43048517167235e-92	1.20492	0.075	0.024	4.2585543560686e-88	up
MGA	1.54386360982427e-92	1.21185	0.084	0.03	4.59608196644684e-88	up
RAP2A	1.57409045079106e-92	1.22731	0.085	0.031	4.68606727200499e-88	up
HOXD10	1.6995438318849e-92	3.75039	0.032	0.001	5.05954198752134e-88	up
SLC39A8	1.70681923787829e-92	2.85268	0.044	0.007	5.08120087116368e-88	up
TMEM263	2.90394146437087e-92	1.51112	0.071	0.022	8.64503373943209e-88	up
CLEC4E	4.24703071900392e-92	11.3222	0.029	0	1.26434104504747e-87	up
EPHX2	6.09072348263702e-92	-1.75962	0.027	0.071	1.81320838078104e-87	down
NEXN	6.13575160710656e-92	2.82643	0.039	0.004	1.82661325343562e-87	up
TMPRSS11E	7.17942808022304e-92	-2.34398	0.099	0.161	2.1373157394824e-87	down
FCGR1B	7.55774070636164e-92	5.93788	0.029	0	2.24993940828386e-87	up
KRT31	7.56953074557436e-92	-2.20132	0.02	0.059	2.25344930295749e-87	down
PPM1B	9.07612115176503e-92	1.35142	0.073	0.023	2.70196126688045e-87	up
MGAT4A	1.03260355231304e-91	1.97146	0.058	0.015	3.07406077523591e-87	up
NDUFS7	1.15354747885256e-91	-1.04436	0.149	0.221	3.43411084454409e-87	down
SDF2L1	1.28263932480795e-91	1.26331	0.093	0.036	3.81841726995327e-87	up
PRSS3	1.74204677569827e-91	-1.9344	0.02	0.059	5.18607325125374e-87	down
DOCK7	1.79555652128019e-91	1.08184	0.082	0.029	5.34537176385112e-87	up
TFPI2	1.96767048388206e-91	8.2411	0.03	0	5.85775503051688e-87	up
AP1B1	1.97480998335294e-91	1.05351	0.121	0.056	5.87900932044171e-87	up
NDRG2	2.18304978893785e-91	-1.27856	0.043	0.095	6.49893922166799e-87	down
TRIM69	2.61537944869833e-91	1.14755	0.086	0.032	7.78598461877491e-87	up
C2orf69	3.40681162305823e-91	1.57183	0.059	0.015	1.01420782018443e-86	up
NPC1	3.4919398279792e-91	1.4378	0.074	0.024	1.03955048678941e-86	up
CDK17	3.70165051960695e-91	1.5487	0.063	0.017	1.10198135968699e-86	up
UBE2J1	4.10150689643001e-91	1.1461	0.116	0.054	1.22101860306721e-86	up
HSPB8	5.19674784429214e-91	-1.69515	0.035	0.083	1.54707183324577e-86	down
SDC3	5.38760628153745e-91	2.8387	0.041	0.005	1.6038903900137e-86	up
GIT2	7.05340795205903e-91	1.49897	0.068	0.021	2.09979954732797e-86	up
APOL2	7.06723117777398e-91	2.13334	0.048	0.009	2.10391472162331e-86	up
POM121	7.20009854953466e-91	1.57776	0.061	0.016	2.14346933819647e-86	up
B3GNT3	1.04619717018475e-90	-2.85847	0.005	0.032	3.11452897564002e-86	down
MTR	1.07717729359889e-90	1.20488	0.079	0.027	3.2067568030439e-86	up
IGFBP3	1.12386501527016e-90	3.16191	0.055	0.013	3.34574615045928e-86	up
RICTOR	1.14500395826971e-90	1.1827	0.087	0.033	3.40867678376892e-86	up
POU2F2	1.15409273506222e-90	4.15485	0.033	0.002	3.43573407228024e-86	up
FAM20B	1.15470830210672e-90	1.09319	0.078	0.027	3.4375666153717e-86	up
PRR16	1.28994516570507e-90	6.3578	0.029	0	3.84016675830399e-86	up
ENC1	1.8640251734783e-90	3.4134	0.039	0.005	5.5492029414449e-86	up
PEX1	2.22978971021401e-90	1.03838	0.091	0.035	6.63808396730712e-86	up
DPY19L1	2.61628230395861e-90	1.55033	0.058	0.015	7.78867241888477e-86	up
RNF19B	2.95938087573604e-90	1.85751	0.069	0.022	8.8100768670662e-86	up
BOC	3.77105410311313e-90	-1.90506	0.017	0.055	1.12264280649678e-85	down
IMPA2	4.35001883057456e-90	-1.2744	0.091	0.155	1.29500060586205e-85	down
PAPSS2	4.60588315139866e-90	2.03893	0.051	0.011	1.37117141417138e-85	up
FGR	4.87747857077084e-90	3.4657	0.035	0.003	1.45202537051848e-85	up
CDK14	5.28195669659938e-90	3.41958	0.033	0.002	1.57243850857764e-85	up
GNGT1	6.00343976429894e-90	10.0901	0.028	0	1.78722401783179e-85	up
KIF1B	9.11928641218263e-90	1.14418	0.094	0.038	2.71481156490677e-85	up
DYSF	1.01553520688213e-89	2.70021	0.041	0.005	3.0232483108881e-85	up
AGFG1	1.29415061231451e-89	1.06115	0.088	0.033	3.8526863728603e-85	up
PRKACB	1.76998224383186e-89	1.57692	0.069	0.022	5.26923713988746e-85	up
YKT6	1.9235599660784e-89	1.00636	0.101	0.043	5.7264380190154e-85	up
CD38	2.66377417670813e-89	3.51067	0.036	0.003	7.93005572406011e-85	up
MET	2.74452217281694e-89	1.30826	0.062	0.017	8.17044250847603e-85	up
AL365357.1	2.8185411563108e-89	10.8476	0.028	0	8.39079702233726e-85	up
RTP4	3.07526967661288e-89	1.82451	0.049	0.01	9.15507782727654e-85	up
POP1	3.11416063804479e-89	1.40691	0.06	0.016	9.27085621945934e-85	up
RGS10	3.35555585062166e-89	1.14517	0.115	0.053	9.98948976730069e-85	up
TTF1	4.07570545060102e-89	1.00098	0.086	0.033	1.21333751264392e-84	up
IL15RA	4.82231904328722e-89	2.19619	0.048	0.009	1.43560437918661e-84	up
FAM126A	5.57905801594741e-89	1.28091	0.082	0.03	1.66088557134754e-84	up
TBXAS1	7.08970398981019e-89	1.73125	0.068	0.021	2.11060487776649e-84	up
RBP7	8.09460294382934e-89	-1.83276	0.018	0.056	2.409763296378e-84	down
NME4	8.20974167682107e-89	1.03383	0.085	0.032	2.44404009718963e-84	up
BICD1	8.71211425298569e-89	2.56879	0.04	0.005	2.59359641311384e-84	up
LRRC8C	1.48144970126403e-88	1.74611	0.05	0.01	4.41027576066302e-84	up
PDGFA	1.6877861607285e-88	1.97787	0.058	0.015	5.02453940048875e-84	up
KCNQ1OT1	1.7457120272655e-88	3.01721	0.038	0.005	5.19698470516939e-84	up
RAB27A	1.79013790805975e-88	1.25413	0.083	0.031	5.32924055229388e-84	up
SLC1A3	2.17695031168661e-88	-1.20333	0.068	0.126	6.48078107789104e-84	down
CARD8	2.30614130595044e-88	1.3552	0.075	0.026	6.86538266781446e-84	up
TP53BP1	2.4926413402912e-88	1.37198	0.071	0.023	7.4205932700469e-84	up
NAGA	2.746777689309e-88	1.42128	0.068	0.021	8.17715718107291e-84	up
PDK1	2.79362431824349e-88	1.86128	0.056	0.014	8.31661959541088e-84	up
KDELC2	3.07868460037396e-88	1.09453	0.084	0.031	9.16524405531327e-84	up
PDE8A	3.35290202948009e-88	1.99537	0.049	0.01	9.98158934176222e-84	up
ADAMTS2	3.40577347170934e-88	4.91094	0.03	0.001	1.01389876252787e-83	up
STX11	3.73818265232859e-88	3.7264	0.035	0.003	1.11285697559822e-83	up
CLDN10	4.31423269468904e-88	-4.73628	0.001	0.02	1.28434707320893e-83	down
MVP	4.38697195307916e-88	1.07519	0.101	0.043	1.30600155043167e-83	up
PGM2L1	5.15135416720052e-88	2.27525	0.042	0.006	1.53355813557559e-83	up
AL590094.1	5.20680890151885e-88	3.08909	0.033	0.002	1.55006700998216e-83	up
ACVR1	5.78109162394495e-88	1.76033	0.053	0.012	1.72103097644841e-83	up
GSEC	7.6849623010751e-88	3.96889	0.03	0.001	2.28781327703006e-83	up
CTLA4	7.91217013491129e-88	5.7993	0.03	0.001	2.35545304916309e-83	up
CDC42SE2	8.37481474905804e-88	1.13492	0.097	0.04	2.49318235079458e-83	up
PRKG1	8.91787487932312e-88	2.96327	0.034	0.003	2.65485135157449e-83	up
HCAR2	9.26074395571529e-88	-1.4014	0.072	0.131	2.75692347561644e-83	down
RCN3	9.8312739984342e-88	5.20197	0.03	0.001	2.92677026933386e-83	up
ADAM12	1.0433124703274e-87	7.34047	0.028	0	3.10594122416467e-83	up
SNORD13	1.28074698097155e-87	2.71717	0.038	0.005	3.81278376235229e-83	up
RDH10	1.65403668828436e-87	1.77473	0.064	0.019	4.92406722102253e-83	up
FAM105A	1.84827306359354e-87	2.64894	0.042	0.007	5.50230891031798e-83	up
SNX18	2.3260498171724e-87	1.82244	0.058	0.016	6.92465030572222e-83	up
BTK	2.91363535840968e-87	3.62503	0.033	0.002	8.67389246198562e-83	up
SIGLEC7	3.18800318276267e-87	4.36114	0.03	0.001	9.49068547508446e-83	up
IREB2	3.6713689719093e-87	1.07785	0.095	0.039	1.0929665429374e-82	up
UGGT1	4.46137526442296e-87	1.15442	0.088	0.035	1.32815141621871e-82	up
PLOD3	5.042193318578e-87	1.96804	0.048	0.01	1.50106095094067e-82	up
TCN2	5.63392245036549e-87	1.82923	0.05	0.011	1.67721871347381e-82	up
SLC12A2	9.23962753961702e-87	1.40231	0.074	0.025	2.75063711854399e-82	up
ZNF812P	1.04558085479066e-86	-2.6	0.009	0.037	3.11269420471179e-82	down
MDFIC	1.19473883818509e-86	1.29005	0.07	0.023	3.556737521277e-82	up
AC004816.1	1.24293952427069e-86	-2.31407	0.016	0.051	3.70023096375385e-82	down
ITM2A	1.28744716975601e-86	-1.59716	0.044	0.094	3.83273022436365e-82	down
PLCB1	1.30503380563817e-86	1.79679	0.05	0.011	3.88508563938482e-82	up
TNIP3	1.36415925926133e-86	10.9548	0.027	0	4.06110211482097e-82	up
GBP1P1	1.63576558848834e-86	1.27013	0.065	0.02	4.86967415692978e-82	up
CACNA2D1	1.90270835949704e-86	2.12999	0.041	0.006	5.66436278622268e-82	up
KLHL24	2.36468108867542e-86	1.11753	0.101	0.044	7.03965560098673e-82	up
P3H4	2.86541333210844e-86	2.72541	0.038	0.005	8.53033548968683e-82	up
CREBL2	2.8993308981125e-86	1.3745	0.077	0.027	8.63130808368091e-82	up
MSANTD3	3.01226358048854e-86	1.53215	0.059	0.016	8.96750867911438e-82	up
CSF3R	3.26375975976184e-86	5.32588	0.029	0.001	9.71621280481099e-82	up
DOK2	3.69737817972639e-86	3.79864	0.031	0.002	1.10070948410455e-81	up
MICAL1	4.39546136122322e-86	3.73448	0.032	0.002	1.30852884723615e-81	up
KCNK1	5.52486823508787e-86	1.46552	0.07	0.023	1.64475327358566e-81	up
GGT5	6.55470866438554e-86	2.85586	0.038	0.005	1.95133676938757e-81	up
LARP6	8.76514669380375e-86	3.61566	0.032	0.002	2.60938417074538e-81	up
AC024597.1	9.28019399371575e-86	-4.58517	0.001	0.019	2.76271375192918e-81	down
ACAA2	1.26184278411487e-85	1.49074	0.066	0.021	3.75650596830997e-81	up
LIPA	1.32629871921184e-85	1.21857	0.159	0.089	3.94839128709364e-81	up
MSC	1.33263018565573e-85	5.20749	0.028	0	3.96724006269711e-81	up
CEP97	1.54707373207086e-85	1.53461	0.06	0.017	4.60563850037494e-81	up
BLNK	1.75447873509527e-85	-1.37887	0.033	0.079	5.22308319437861e-81	down
SETD7	2.09265989277991e-85	1.00344	0.086	0.033	6.22984850080579e-81	up
ADAMTS12	2.19877954409826e-85	10.955	0.027	0	6.54576670278053e-81	up
TET2	2.32586162404242e-85	1.32255	0.093	0.039	6.92409005477428e-81	up
HOXA9	2.75649930236435e-85	2.93802	0.035	0.004	8.20609842313866e-81	up
ST3GAL5	3.22589725841148e-85	3.38454	0.033	0.003	9.60349613829099e-81	up
CPVL	3.5789606187194e-85	1.49829	0.105	0.048	1.06545657619277e-80	up
PARVB	4.52393270211612e-85	1.76537	0.048	0.01	1.34677476541997e-80	up
KANK2	4.52971198090331e-85	2.10047	0.045	0.009	1.34849525671492e-80	up
DNASE2	4.90964250363894e-85	1.02548	0.114	0.053	1.46160057333331e-80	up
HEATR5B	4.99923930130397e-85	1.03615	0.088	0.035	1.48827353999819e-80	up
SSH1	5.58976055511173e-85	1.48226	0.06	0.017	1.66407171725676e-80	up
GRPEL2	5.81114552816265e-85	-1.93258	0.036	0.081	1.72997802373402e-80	down
USF2	6.77654013407454e-85	1.14786	0.088	0.035	2.01737599791399e-80	up
GLT8D2	7.39808364307892e-85	3.38458	0.032	0.002	2.20240950054459e-80	up
EHD4	1.05482703104671e-84	1.03221	0.099	0.042	3.14022007142605e-80	up
CRELD2	1.1081307995306e-84	1.54614	0.064	0.02	3.29890539020261e-80	up
SEMA3A	1.14499194395043e-84	3.77338	0.03	0.001	3.40864101714042e-80	up
ATG9B	1.17620025106172e-84	-3.6761	0.001	0.021	3.50154814741075e-80	down
IGF1	1.40083470647312e-84	3.62673	0.034	0.003	4.17028492117046e-80	up
RPS19P3	1.45109608786143e-84	-1.51221	0.043	0.091	4.31991305356349e-80	down
ARHGAP15	1.64421192595569e-84	2.50583	0.039	0.005	4.89481890357008e-80	up
IRAK3	1.65213363869969e-84	2.19109	0.044	0.008	4.91840184240899e-80	up
RARB	2.29125062806493e-84	2.19434	0.044	0.008	6.82105311974931e-80	up
OAF	2.5241357465611e-84	2.17329	0.046	0.009	7.5143521175124e-80	up
KLF7	2.82181114451691e-84	1.78368	0.054	0.013	8.40053177722685e-80	up
GUCY1B1	3.07592015520042e-84	2.71955	0.039	0.006	9.15701430203166e-80	up
PCED1B-AS1	4.06836863971055e-84	3.01573	0.035	0.004	1.21115334404183e-79	up
RBM12	4.4844016231293e-84	1.13286	0.086	0.034	1.33500636320559e-79	up
CD209	5.13841436396904e-84	6.04613	0.027	0	1.52970595615358e-79	up
CCR5	5.34812149152642e-84	3.6513	0.032	0.002	1.59213576802742e-79	up
LAG3	7.00309267674837e-84	4.8253	0.03	0.001	2.08482068986799e-79	up
WIPI1	7.56062855668872e-84	2.55888	0.041	0.007	2.25079912132623e-79	up
FERMT2	8.6392548863623e-84	1.83714	0.05	0.011	2.57190617967006e-79	up
NCEH1	1.19174592007086e-83	1.84955	0.055	0.014	3.54782760405094e-79	up
IL17RA	1.43120120068439e-83	2.17665	0.048	0.011	4.26068597443743e-79	up
GRK3	2.61450782354605e-83	2.66174	0.036	0.004	7.7833897906966e-79	up
AC099560.2	2.9434593839687e-83	-1.00233	0.105	0.17	8.76267858607483e-79	down
CEMIP	4.04054906832659e-83	4.82354	0.029	0.001	1.20287145764083e-78	up
LINC01615	4.11530531449021e-83	4.75574	0.028	0.001	1.22512639212373e-78	up
FBXO30	4.49169404236737e-83	1.60959	0.057	0.016	1.33717731641277e-78	up
MGAT5	5.4411207733929e-83	2.05675	0.045	0.009	1.61982165423907e-78	up
FOXF2	5.69138671351042e-83	10.8367	0.026	0	1.69432582461205e-78	up
KDM7A	1.35844366970203e-82	1.85482	0.052	0.013	4.04408680470295e-78	up
HPS5	1.86998901873256e-82	1.33786	0.07	0.024	5.56695730876683e-78	up
SLC9A9	3.20970713577751e-82	1.08535	0.086	0.034	9.55529814320965e-78	up
NOMO1	3.25688166115089e-82	1.32621	0.063	0.019	9.69573670524619e-78	up
FURIN	4.64289263126551e-82	1.65795	0.059	0.017	1.38218913632774e-77	up
UBALD2	5.41618154209464e-82	1.17112	0.089	0.037	1.61239724508157e-77	up
AL589743.1	6.71425611094209e-82	10.0697	0.026	0	1.99883404422746e-77	up
ARHGAP26	7.84811738461787e-82	2.11345	0.047	0.01	2.33638454540074e-77	up
DUSP10	8.86441447080137e-82	2.72795	0.039	0.006	2.63893618795757e-77	up
PPP1R16A	1.01153173873636e-81	-2.073	0.016	0.05	3.01132998621813e-77	down
TRIM14	1.73521491611243e-81	1.3412	0.069	0.023	5.1657348052667e-77	up
MTERF1	2.50878472896253e-81	1.05058	0.069	0.023	7.46865213812146e-77	up
ADAMTS1	2.83237076887163e-81	1.95847	0.06	0.018	8.43196777893084e-77	up
NSUN3	3.17471009446154e-81	1.40108	0.059	0.017	9.45111195121199e-77	up
RLF	3.53421106683816e-81	1.07878	0.086	0.035	1.05213463459772e-76	up
AKT1	4.35389123747904e-81	1.2107	0.075	0.027	1.29615342139751e-76	up
ANKRD44	4.46218577043111e-81	2.3606	0.039	0.006	1.32839270385734e-76	up
NFKBIA	4.53740268593772e-81	1.04989	0.5	0.401	1.35078477960366e-76	up
ANKRD36	7.35976320227276e-81	1.63631	0.063	0.02	2.1910015053166e-76	up
CORO1A	7.43721536379192e-81	3.36153	0.033	0.003	2.21405901380086e-76	up
MLXIP	7.75514712677874e-81	1.67422	0.053	0.014	2.30870729964203e-76	up
KLHL23	7.77272106064045e-81	2.02615	0.043	0.008	2.31393905975266e-76	up
UBR1	1.14658263118433e-80	1.51349	0.056	0.016	3.41337649303576e-76	up
HBEGF	1.68188291630025e-80	1.01659	0.144	0.078	5.00696544182585e-76	up
APOBEC3A	1.76733904482847e-80	4.15305	0.042	0.008	5.26136833645435e-76	up
SIX4	1.99532628645852e-80	10.1379	0.025	0	5.94008635478703e-76	up
CTTNBP2	2.4567175298429e-80	-2.13048	0.01	0.04	7.31364808634231e-76	down
PLCXD2	2.93147865924355e-80	2.1378	0.038	0.006	8.72701196856804e-76	up
SCLT1	3.04230377154924e-80	1.37941	0.066	0.022	9.05693832790208e-76	up
MTHFD1L	3.73506257063233e-80	2.3403	0.036	0.005	1.11192812727725e-75	up
AL590867.2	3.74502759109863e-80	-1.08742	0.086	0.145	1.11489471387006e-75	down
AL133353.1	4.17262256747795e-80	2.31672	0.036	0.005	1.24218973833819e-75	up
AC079250.1	4.21562267633092e-80	-1.49968	0.041	0.087	1.25499087074371e-75	down
RNF115	4.34555664332384e-80	1.09477	0.079	0.03	1.29367221271751e-75	up
GRK5	4.98213534829826e-80	2.34085	0.038	0.006	1.48318169318839e-75	up
WRN	6.08358615075217e-80	1.08051	0.075	0.027	1.81108359707892e-75	up
NFAT5	6.21545288179618e-80	1.19379	0.078	0.029	1.85034032291072e-75	up
TNS3	6.41513742140973e-80	1.60061	0.061	0.019	1.90978641035368e-75	up
RGS18	7.31249666685512e-80	3.41828	0.03	0.002	2.17693025772277e-75	up
SPNS2	7.62758540447747e-80	-1.8022	0.014	0.046	2.27073217491294e-75	down
ATP7A	8.08122760968651e-80	1.17499	0.068	0.023	2.40578145940367e-75	up
CD180	9.78514716098615e-80	3.87973	0.028	0.001	2.91303830982558e-75	up
HNRNPLL	1.08570948428303e-79	1.14578	0.081	0.032	3.23215713471057e-75	up
CCL13	1.25101224363344e-79	4.80419	0.027	0.001	3.72426344929676e-75	up
UBR4	1.3375648640941e-79	1.39743	0.062	0.02	3.98193060040814e-75	up
BTN3A2	1.47564290600565e-79	1.05343	0.084	0.034	4.39298893117881e-75	up
ANKLE2	1.57192778824557e-79	1.04108	0.104	0.048	4.67962902560707e-75	up
CHL1	1.77384241661647e-79	-2.01574	0.017	0.05	5.28072887426724e-75	down
TTC32	1.85267942161124e-79	1.29449	0.063	0.02	5.51542663813666e-75	up
ADGRA2	1.88521997348107e-79	2.95691	0.034	0.004	5.61229986105315e-75	up
SRBD1	2.15344643657889e-79	1.2731	0.065	0.021	6.41081004169534e-75	up
RASA2	2.4324815128499e-79	1.19295	0.089	0.038	7.24149746375414e-75	up
RCAN1	2.99085615727494e-79	1.63565	0.055	0.015	8.90377878020748e-75	up
ASPG	4.47151416535787e-79	-1.84705	0.016	0.05	1.33116976702704e-74	down
ANKRD37	5.29657904022761e-79	-1.96372	0.046	0.093	1.57679158027576e-74	down
SYNRG	6.72212723594362e-79	1.01978	0.091	0.039	2.00117727814042e-74	up
PLPP3	7.70674224569329e-79	1.26207	0.074	0.028	2.29429716654289e-74	up
CD80	8.05460507091082e-79	10.6067	0.025	0	2.39785592961015e-74	up
CCDC71L	8.20188367797986e-79	2.66303	0.038	0.006	2.4417007709346e-74	up
SLC16A10	8.91705013156469e-79	4.83158	0.028	0.001	2.65460582416681e-74	up
FZD1	1.03697314268693e-78	1.65067	0.054	0.015	3.08706904577901e-74	up
LSAMP	1.28450675099073e-78	5.23651	0.026	0	3.82397659769942e-74	up
APOBR	2.00217503197071e-78	4.38815	0.027	0.001	5.96047507017682e-74	up
RBM12B	2.00522703231354e-78	1.6205	0.053	0.014	5.96956087519742e-74	up
CA9	2.0295800404273e-78	10.3185	0.025	0	6.04205978035206e-74	up
SLC33A1	2.25021375951701e-78	1.41503	0.06	0.019	6.69888636208214e-74	up
RAB20	2.25847373509344e-78	3.68309	0.029	0.002	6.72347630937318e-74	up
DOK3	2.26184324871815e-78	5.85506	0.026	0.001	6.73350735143394e-74	up
PSD3	2.32777678568873e-78	1.03006	0.089	0.037	6.92979149099534e-74	up
HOXD11	2.76172589372775e-78	9.93979	0.025	0	8.22165798562753e-74	up
AL162413.1	2.76172591417878e-78	10.2007	0.025	0	8.22165804651024e-74	up
CSPP1	2.96454869757679e-78	1.03942	0.074	0.027	8.82546147268611e-74	up
P2RY6	3.40691753555189e-78	4.12285	0.028	0.001	1.0142393503338e-73	up
SSH2	4.21603341635462e-78	1.09843	0.078	0.03	1.25511314804877e-73	up
AIM2	4.47995312243818e-78	3.00482	0.033	0.003	1.33368204454985e-73	up
TENM2	4.83945016497489e-78	1.09349	0.076	0.028	1.44070431411303e-73	up
NUP58	5.16912045148226e-78	1.28519	0.074	0.028	1.53884715840627e-73	up
MAPRE2	5.26569708082687e-78	1.34534	0.066	0.023	1.56759802096216e-73	up
TCIM	5.61900938521845e-78	1.2839	0.064	0.021	1.67277909397953e-73	up
SUSD6	5.9990388964107e-78	1.11372	0.091	0.039	1.78591387946147e-73	up
PHF10	6.46991292250884e-78	1.08574	0.091	0.039	1.92609307703088e-73	up
ALYREF	7.49555717358061e-78	1.0578	0.082	0.033	2.23142737057495e-73	up
SPHK1	9.00959258799923e-78	2.80758	0.035	0.004	2.68215571344737e-73	up
NEK7	1.0048643791987e-77	1.15137	0.073	0.027	2.99148125687452e-73	up
RFLNB	1.00941898998976e-77	2.10852	0.039	0.007	3.00504033319951e-73	up
E2F3	1.25274009239608e-77	1.4019	0.058	0.017	3.72940725506314e-73	up
FAM83D	1.29369702070314e-77	-1.59742	0.049	0.098	3.85133603063326e-73	down
TMEM184B	1.94809037748444e-77	1.32901	0.058	0.018	5.79946505377118e-73	up
COL7A1	2.04642357802089e-77	1.23718	0.075	0.028	6.09220299176818e-73	up
UBN1	2.06064317509153e-77	1.2209	0.066	0.023	6.1345347322475e-73	up
LAMB4	2.20381942205735e-77	-6.3196	0	0.016	6.56077041946473e-73	down
CPNE8	2.20778386149517e-77	1.0779	0.071	0.025	6.57257255567113e-73	up
CCL5	3.08076225106734e-77	1.41248	0.064	0.022	9.17142922142747e-73	up
STIM2	3.16250799736338e-77	1.1745	0.067	0.023	9.41478630815077e-73	up
IRF2BPL	3.17488410932921e-77	1.22586	0.069	0.025	9.45162999347306e-73	up
GPR82	3.2922562501325e-77	4.25701	0.027	0.001	9.80104685664445e-73	up
CYTIP	3.72768851587771e-77	2.62781	0.035	0.005	1.10973287117679e-72	up
AC007906.2	4.00523701542288e-77	-3.4905	0.003	0.024	1.19235905949139e-72	down
RILPL2	4.07846566889922e-77	1.43379	0.067	0.024	1.2141592296313e-72	up
SOX9	4.49999585183057e-77	2.12497	0.046	0.011	1.33964876508996e-72	up
SLC25A40	5.14122906761368e-77	1.3272	0.064	0.021	1.53054389342859e-72	up
RN7SL2	5.63255517762051e-77	1.43312	0.064	0.022	1.67681167637763e-72	up
SNORD3A	5.83436576893221e-77	1.4899	0.059	0.018	1.73689068941112e-72	up
FAM69A	5.83578248084315e-77	2.26473	0.039	0.007	1.73731244454701e-72	up
BICC1	6.34277974633878e-77	6.09544	0.025	0	1.88824553048505e-72	up
HPS4	6.87186576063395e-77	1.14134	0.064	0.021	2.04575443694073e-72	up
LAYN	7.07687869667091e-77	1.61633	0.047	0.011	2.10678678799893e-72	up
SPON2	7.97804840306897e-77	2.14646	0.074	0.029	2.37506500959363e-72	up
PCLO	1.05205521759557e-76	1.72133	0.046	0.011	3.13196838278201e-72	up
AL138785.1	1.29147232011558e-76	-1.6752	0.024	0.062	3.84471309698408e-72	down
NRCAM	1.51238070027169e-76	10.4929	0.024	0	4.50235734470883e-72	up
STEAP1B	1.51238070224684e-76	9.88059	0.024	0	4.50235735058884e-72	up
GTPBP10	1.64112103283979e-76	1.13974	0.067	0.023	4.88561731476404e-72	up
SATB1	1.70469732954297e-76	1.98437	0.053	0.015	5.07488395004943e-72	up
FMO2	1.74364721016514e-76	-1.33032	0.056	0.107	5.19083774466162e-72	down
TDRD7	1.76967218166154e-76	1.72002	0.047	0.011	5.26831408480639e-72	up
KCNAB2	1.83862371662403e-76	3.1732	0.031	0.003	5.47358280438974e-72	up
CSPG4	1.95433897222277e-76	6.91726	0.025	0	5.81806712030718e-72	up
SCIMP	2.01663969139894e-76	4.44959	0.027	0.001	6.00353636129465e-72	up
ATF5	2.20107382095633e-76	1.96199	0.052	0.014	6.55259676498699e-72	up
SGPP1	2.21648159466254e-76	2.13502	0.041	0.008	6.59846570731038e-72	up
MYH10	2.25164033320411e-76	1.35323	0.061	0.019	6.70313327194862e-72	up
PTK6	2.99568047219495e-76	-1.7056	0.024	0.062	8.91814076572435e-72	down
RAB3B	3.80797964396487e-76	10.1122	0.024	0	1.13363554000834e-71	up
LINC01094	4.41136738648222e-76	4.44787	0.027	0.001	1.31326407095576e-71	up
MMP10	5.18035618296194e-76	12.2631	0.024	0	1.54219203566777e-71	up
WDFY4	8.56159649962769e-76	3.7404	0.028	0.002	2.54878727793916e-71	up
FNIP2	1.10950444658925e-75	1.53264	0.059	0.018	3.30299473749621e-71	up
TRPV2	1.11956656562481e-75	3.75131	0.028	0.002	3.33294966586507e-71	up
LHFPL6	1.21305969829188e-75	1.9158	0.051	0.014	3.61127872181493e-71	up
HRH2	1.24172781054211e-75	4.04029	0.027	0.001	3.69662369198385e-71	up
ADGRG6	1.64295643476056e-75	-1.64866	0.028	0.067	4.89108130628218e-71	down
RNU5F-1	2.1492565890538e-75	2.06582	0.041	0.008	6.39833686561317e-71	up
CRKL	2.25187084659952e-75	1.01036	0.079	0.031	6.70381951032677e-71	up
IGHG2	2.26819212334104e-75	11.0105	0.024	0	6.75240795118628e-71	up
CAGE1	2.26953218618085e-75	3.70957	0.027	0.001	6.7563973182604e-71	up
PDP1	2.3180923932447e-75	1.07159	0.081	0.033	6.90096105468947e-71	up
AC004453.1	2.57762567456338e-75	-1.36411	0.048	0.095	7.67359163317518e-71	down
SYCP2	2.74900773030341e-75	3.12153	0.029	0.002	8.18379601311325e-71	up
CALB1	3.28257837360844e-75	10.7408	0.024	0	9.77223581823232e-71	up
MSL2	3.33185673239672e-75	1.5154	0.053	0.015	9.91893749234503e-71	up
PDE7A	3.84961725036459e-75	2.82534	0.033	0.004	1.14603105543354e-70	up
ACVRL1	4.04535671768554e-75	2.1902	0.041	0.008	1.20430269485499e-70	up
BTAF1	5.48774682658707e-75	1.10617	0.086	0.036	1.63370223027497e-70	up
ELF3	6.64050876499831e-75	-1.27549	0.089	0.147	1.97687945934e-70	down
NFIX	7.79930874139927e-75	-1.32477	0.063	0.115	2.32185421231456e-70	down
LYST	7.9241306287541e-75	1.03802	0.098	0.045	2.35901368818009e-70	up
AL022718.1	8.46609880230212e-75	-1.76267	0.022	0.057	2.52035761344534e-70	down
SELL	9.12089687587831e-75	3.36739	0.03	0.003	2.71529099994897e-70	up
JAML	9.45968295699963e-75	2.3124	0.04	0.008	2.81614761629879e-70	up
PRKAR2B	9.57275016429042e-75	4.10696	0.028	0.002	2.84980772390926e-70	up
WNT5B	9.67285689648327e-75	-2.45398	0.008	0.034	2.87960949808307e-70	down
UBE2E2	1.03575357921341e-74	1.13362	0.079	0.032	3.08343840531831e-70	up
EVI5	1.03906021280293e-74	1.15283	0.071	0.026	3.09328225351432e-70	up
STRN3	1.35563443530266e-74	1.17803	0.073	0.028	4.03572371389602e-70	up
VPS54	1.59422081044586e-74	1.46786	0.058	0.018	4.74599535269731e-70	up
ASXL2	1.74415371207674e-74	1.01447	0.083	0.034	5.19234560085244e-70	up
BAMBI	1.77234522906899e-74	2.87659	0.032	0.004	5.27627174693838e-70	up
CDC25B	2.6746884095989e-74	1.1809	0.065	0.023	7.96254739537592e-70	up
SLC12A7	4.85375013056978e-74	2.31152	0.036	0.006	1.44496141387062e-69	up
DLGAP5	4.9443435758994e-74	1.03496	0.091	0.04	1.47193108254525e-69	up
AARS	6.01752589566223e-74	1.14632	0.073	0.028	1.79141745913865e-69	up
DCBLD1	7.35444679905365e-74	2.04346	0.042	0.009	2.18941881207827e-69	up
PMM2	7.53876036154671e-74	1.06991	0.071	0.026	2.24428895963245e-69	up
ABCC4	7.69425063609676e-74	1.71546	0.048	0.012	2.290578414366e-69	up
ADCY7	7.90285109261423e-74	2.00938	0.047	0.012	2.35267877027126e-69	up
CEP55	8.38874438502018e-74	1.03739	0.079	0.032	2.49732920342051e-69	up
RHOH	9.59120783890614e-74	3.38844	0.029	0.003	2.85530257364236e-69	up
HPCAL1	1.17209758241645e-73	1.69071	0.047	0.012	3.48933450285378e-69	up
AC008397.1	1.29388017911447e-73	-3.5475	0.002	0.021	3.85188129322377e-69	down
ASAP2	1.37481789672863e-73	1.21482	0.057	0.017	4.09283287856112e-69	up
GPCPD1	1.67180729774335e-73	1.13222	0.115	0.059	4.97697032538195e-69	up
PLXNA1	1.75778035774864e-73	1.7126	0.046	0.011	5.2329121250177e-69	up
EPHB6	1.93762624485098e-73	-1.81817	0.018	0.051	5.76831333092137e-69	down
B4GALT4	2.2498524089879e-73	1.32022	0.056	0.017	6.69781062155698e-69	up
MANBA	2.28538955413006e-73	1.51178	0.056	0.017	6.80360470264517e-69	up
RC3H2	2.38539265826472e-73	1.10267	0.082	0.034	7.10131394365408e-69	up
PTK2B	2.56968950730047e-73	1.89868	0.047	0.012	7.64996566323349e-69	up
AP001324.1	2.57788389474579e-73	-1.1505	0.068	0.121	7.67436035465823e-69	down
DZIP1	3.20412479817449e-73	1.76506	0.044	0.01	9.53867952416545e-69	up
TMTC1	3.2796359559066e-73	1.6976	0.041	0.008	9.76347624073394e-69	up
ADH1B	3.28068585361004e-73	2.53504	0.033	0.004	9.76660178619708e-69	up
ST3GAL6	3.71320514168368e-73	2.37069	0.037	0.007	1.10542117067923e-68	up
PI15	4.05642196089119e-73	4.98219	0.025	0.001	1.20759681775731e-68	up
FAM102B	4.27576734676425e-73	2.12876	0.043	0.01	1.27289593913172e-68	up
SLC22A20P	6.12196883589195e-73	9.68379	0.023	0	1.82251012244503e-68	up
ANGPT1	7.33987520205277e-73	2.05629	0.036	0.006	2.18508084765111e-68	up
USP24	7.95174276557164e-73	1.10893	0.07	0.026	2.36723382131068e-68	up
TREML3P	8.32536068803027e-73	9.8353	0.023	0	2.47845987682661e-68	up
KLHL6	8.50068670064492e-73	4.33131	0.025	0.001	2.53065443078199e-68	up
AP3M2	9.04289176336435e-73	1.21565	0.061	0.02	2.69206887795357e-68	up
SIRPB1	1.0160775644557e-72	4.88105	0.024	0	3.02486290938462e-68	up
AL683887.1	1.24211812558209e-72	1.8538	0.04	0.008	3.69778565985787e-68	up
TPST1	1.31758824189796e-72	1.47959	0.055	0.017	3.92246019613022e-68	up
ENTPD4	1.47126713685598e-72	1.24491	0.067	0.025	4.37996226642025e-68	up
DHX57	1.56925891120247e-72	1.62772	0.047	0.012	4.67168377864976e-68	up
FILIP1	1.62350332738277e-72	2.61633	0.032	0.004	4.83316940561852e-68	up
GPC6	2.72024885394128e-72	3.8418	0.027	0.002	8.0981808381832e-68	up
IL1R1	3.53008440544618e-72	1.44035	0.075	0.03	1.05090612750133e-67	up
RCSD1	4.55038805690251e-72	3.13747	0.029	0.002	1.35465052453988e-67	up
ZBTB7C	4.86646341661595e-72	-1.77795	0.028	0.066	1.44874615912657e-67	down
ZNF280C	5.05175488929349e-72	1.83414	0.04	0.008	1.50390743054267e-67	up
TFPI	5.11305127029942e-72	1.14432	0.105	0.052	1.52215536316814e-67	up
FUT8	5.15333276773839e-72	1.62361	0.051	0.015	1.53414716495572e-67	up
DDHD1	5.20693009386896e-72	2.28356	0.037	0.006	1.55010308894479e-67	up
ARHGEF26-AS1	5.26494530519919e-72	3.77165	0.027	0.002	1.5673742173578e-67	up
TNFRSF12A	5.32904411664544e-72	1.32091	0.067	0.025	1.58645643352535e-67	up
TMEM159	6.14118284454024e-72	-1.1071	0.095	0.152	1.82823013281963e-67	down
ENO2	7.84222584861367e-72	2.50133	0.034	0.005	2.33463063513229e-67	up
TRRAP	8.60355837302473e-72	1.31867	0.066	0.024	2.56127932764946e-67	up
TRAF3	9.40892284810433e-72	1.56466	0.051	0.014	2.80103633188066e-67	up
ILF3-AS1	1.22200379940904e-71	1.37699	0.055	0.017	3.63790531084071e-67	up
FADD	1.25863186343901e-71	1.20181	0.064	0.023	3.74694705745792e-67	up
TLNRD1	1.55023193663448e-71	1.81363	0.043	0.01	4.61504047536083e-67	up
LAMC3	1.55752250750357e-71	7.23995	0.023	0	4.63674450483813e-67	up
RNASE7	1.59308587138846e-71	-3.61267	0.003	0.021	4.74261663912345e-67	down
TNFRSF18	1.82089015347555e-71	2.26271	0.033	0.005	5.42078998689672e-67	up
MTMR6	1.86228900569154e-71	1.22358	0.075	0.03	5.5440343699437e-67	up
RHOG	1.8833564468512e-71	1.14956	0.1	0.048	5.60675214227603e-67	up
ALOX5	2.15558911284591e-71	2.6713	0.035	0.006	6.41718878894228e-67	up
IFNAR2	2.26176282858272e-71	2.00184	0.041	0.009	6.73326794069075e-67	up
[truncated: 2,210 more rows]
