# Supplementary material for: Effect of immune infiltration intensity on the efficacy of neoadjuvant immunotherapy for esophageal cancer
Source: Front Immunol. 2025 Jun 12;16:1543283. doi: 10.3389/fimmu.2025.1543283 (PMC12198219; doi:10.3389/fimmu.2025.1543283)
Supplement: Supplementary file 14 [file Table7.xlsx]

## Sheet: Mural_cells(PCR_T_A_vs_PCR_N_A)
Table S7 Differentially expressed genes between tumor tissues and normal tissues (Mural_cells: PCR_T_A_vs_PCR_N_A)
Gene	p_val	avg_log2FC	pct.1	pct.2	p_val_adj	change
IGHA1	1.29392926307861e-72	-1.0849	0.19	0.505	3.85202741618502e-68	down
SPRR3	4.28128666185662e-72	-3.71858	0.048	0.289	1.27453903923472e-67	down
S100A9	1.03079387776714e-71	-2.09915	0.112	0.41	3.06867337411279e-67	down
KRT13	1.18584912820238e-65	-1.1664	0.085	0.366	3.53027285465847e-61	down
S100A8	7.5221181441912e-61	-1.80377	0.107	0.379	2.23933457152572e-56	down
SCGB3A1	1.77456750518912e-60	-4.17673	0.012	0.176	5.282887462948e-56	down
IGHG4	2.85916516186587e-58	-3.91369	0.229	0.492	8.5117346868747e-54	down
IGLC2	8.36388282998744e-58	-2.59107	0.135	0.402	2.48992791848726e-53	down
IGKC	1.58925760884981e-57	-2.63418	0.396	0.637	4.73121990154589e-53	down
KRT15	5.18507024068592e-50	-1.24705	0.089	0.329	1.5435954106522e-45	down
IGHG2	4.38969261814525e-46	-3.6861	0.037	0.201	1.30681149242184e-41	down
SPRR1B	3.84158902567463e-39	-2.21439	0.012	0.128	1.14364105294334e-34	down
IGHG1	8.56540188275973e-38	-3.14213	0.196	0.411	2.54992014049757e-33	down
LCN2	1.8284925943126e-37	-3.82665	0.006	0.106	5.4434224532686e-33	down
KRT5	1.74831286014665e-36	-1.2463	0.09	0.284	5.20472738465657e-32	down
S100A2	2.23872660381127e-34	-1.19743	0.109	0.307	6.66468909954616e-30	down
CSTA	2.5739396291459e-34	-1.22424	0.09	0.273	7.66261827596735e-30	down
S100A7	1.0711611334638e-32	-4.56625	0.003	0.084	3.18884669432175e-28	down
KRT14	1.77074996253667e-32	-1.82068	0.058	0.211	5.27152263847165e-28	down
SPRR2A	3.68434625885488e-32	-5.15276	0.002	0.079	1.0968298812611e-27	down
IGHA2	8.55629505407781e-31	-2.58303	0.042	0.171	2.54720903759896e-26	down
FDCSP	6.76167227095395e-25	-3.44017	0.006	0.074	2.01294983506299e-20	down
IGHGP	1.27023594294884e-24	-5.7959	0.028	0.126	3.78149240215869e-20	down
IGLV3-25	8.40442566111233e-23	-2.82078	0.002	0.058	2.50199751931314e-18	down
CD79A	6.90592606775035e-22	-2.48517	0.019	0.101	2.05589419036928e-17	down
SAA1	1.88651649580741e-20	-2.0362	0.007	0.068	5.61615960801866e-16	down
SFN	4.19702356579955e-20	-1.30857	0.081	0.205	1.24945391553853e-15	down
KRT6A	7.64237622857947e-20	-1.40125	0.047	0.15	2.27513540324811e-15	down
SLPI	9.06095777694642e-20	-2.07647	0.04	0.134	2.69744713019695e-15	down
BMP5	4.72309271978378e-19	1.54454	0.245	0.098	1.40606470267963e-14	up
RGS1	1.21535937101559e-18	-1.23464	0.204	0.356	3.6181248475134e-14	down
FXYD3	1.56587031729011e-18	-1.1038	0.08	0.198	4.66159593457266e-14	down
MIR205HG	2.80298648404392e-18	-1.41717	0.066	0.174	8.34449076299875e-14	down
MMP7	3.78163999494127e-18	-3.28329	0.002	0.047	1.12579422649402e-13	down
TACSTD2	4.39037038657472e-18	-1.20727	0.078	0.195	1.3070132640833e-13	down
IGLC3	4.83734772142053e-18	-3.31012	0.064	0.169	1.44007841666689e-13	down
SPRR2D	5.65983097903701e-18	-4.65425	0.003	0.048	1.68493168245932e-13	down
SPINT2	2.85454783056136e-17	-1.28947	0.071	0.177	8.49798889158117e-13	down
SERPINE1	3.01385290621833e-17	3.10196	0.183	0.061	8.97224010181196e-13	up
S100A14	3.03763172315197e-17	-1.32857	0.068	0.174	9.04302963982342e-13	down
DAPL1	3.29794290454294e-17	-1.49038	0.073	0.18	9.81797602682433e-13	down
DEFB1	2.3028413933133e-16	-1.34437	0.044	0.132	6.85555882789368e-12	down
MT-TE	3.79343146255413e-16	1.06171	0.476	0.341	1.12930454640237e-11	up
CXCL14	1.41446416314243e-15	-2.12398	0.084	0.188	4.21085981367502e-11	down
LTF	3.77044740166961e-15	-5.8151	0.001	0.036	1.12246219147704e-10	down
CD52	3.96656867257269e-15	-1.37094	0.121	0.237	1.18084749382489e-10	down
RHCG	6.21033717689568e-15	-1.73299	0.022	0.086	1.84881737756184e-10	down
CD69	6.26585385747232e-15	-1.30948	0.115	0.229	1.86534469336951e-10	down
MZB1	6.71515953377702e-15	-2.34969	0.021	0.084	1.99910299320542e-10	down
KRT4	1.11097100867079e-14	-1.69138	0.028	0.097	3.30736069281295e-10	down
CXCR4	3.10356240854905e-14	-1.47908	0.07	0.163	9.23930529025051e-10	down
DSP	2.29907481189644e-13	-1.14503	0.072	0.164	6.8443457150157e-09	down
SDC1	2.38968326640569e-13	-1.92699	0.024	0.085	7.11408708408973e-09	down
PHLDA1	5.35952260934216e-13	1.11102	0.444	0.324	1.59552988080116e-08	up
SPRR2E	6.47974854937944e-13	-5.93667	0.001	0.029	1.92902114315026e-08	down
KRT18	1.89369137039298e-12	-1.30197	0.069	0.155	5.63751920965989e-08	down
TUBA4A	2.07723359233876e-12	-1.00755	0.111	0.212	6.18392440439249e-08	down
MT-TL1	3.63556514681734e-12	1.16789	0.3	0.181	1.08230774420752e-07	up
MS4A1	3.81554299679812e-12	-2.09669	0.02	0.074	1.1358871501468e-07	down
AQP3	4.48962398545936e-12	-1.11136	0.084	0.174	1.33656106047125e-07	down
MT-TP	2.06177579412074e-11	1.18538	0.288	0.18	6.13790653909743e-07	up
THBS1	3.37991205199435e-11	1.82103	0.374	0.269	1.00619981787872e-06	up
CALML3	3.41055167235558e-11	-1.51098	0.056	0.128	1.01532123286026e-06	down
SERPINB5	3.6866599324293e-11	-1.13289	0.057	0.132	1.0975186618842e-06	down
PKP1	6.02285537295517e-11	-1.86588	0.027	0.082	1.79300404452875e-06	down
IGLV1-51	7.72538234752442e-11	-3.18532	0.001	0.024	2.29984632485802e-06	down
CD37	1.00263597757903e-10	-1.54914	0.044	0.109	2.98484730525277e-06	down
KRT7	1.0135539366e-10	-2.11894	0.01	0.05	3.01735006925819e-06	down
BPIFB1	1.34846751310582e-10	-4.01919	0.002	0.029	4.01438778651603e-06	down
LYPD2	1.49485035273848e-10	-5.15003	0.001	0.025	4.45016950010247e-06	down
DEF6	2.16733160323991e-10	-2.53358	0.006	0.038	6.45214618284521e-06	down
CLDN4	3.01464467301542e-10	-1.20227	0.025	0.077	8.97459719156689e-06	down
PMAIP1	3.87530830716874e-10	-1.18861	0.089	0.169	1.15367928304413e-05	down
SLAMF7	4.43967254080091e-10	-2.3515	0.011	0.049	1.32169051539643e-05	down
ZG16B	4.95324360909083e-10	-6.44155	0.001	0.024	1.47458062242634e-05	down
IGHV3-74	9.13820035804828e-10	-4.30715	0.002	0.025	2.72044224659097e-05	down
CD48	1.12039093679159e-09	-1.62887	0.023	0.071	3.33540381882857e-05	down
C5orf66-AS1	1.15147603331582e-09	-2.04192	0.011	0.049	3.42794415118121e-05	down
IGHV4-59	1.62515198560601e-09	-5.33777	0.001	0.023	4.8380774611491e-05	down
PI3	1.64263327891329e-09	-3.94823	0.001	0.023	4.89011927132487e-05	down
KRT6B	1.65991851354689e-09	-3.12218	0.007	0.04	4.94157741482909e-05	down
ELF3	1.93439601285093e-09	-2.04675	0.013	0.052	5.75869693025722e-05	down
CD27	3.36393463871195e-09	-2.26865	0.01	0.046	0.000100144	down
CD24	4.84351751897668e-09	-1.64706	0.017	0.058	0.000144192	down
TFAP2C	5.0181709247968e-09	-1.93154	0.007	0.038	0.000149391	down
TMPRSS11B	8.89882483112066e-09	-4.69362	0.001	0.019	0.000264918	down
ANKRD36BP2	1.0612747434715e-08	-3.47905	0.005	0.031	0.000315941	down
AL365357.1	1.13380175486467e-08	-1.21039	0.049	0.108	0.000337533	down
DSG3	1.16553550255051e-08	-1.16406	0.039	0.094	0.00034698	down
THSD4	1.21526711636104e-08	-1.46761	0.033	0.084	0.000361785	down
LINC02515	1.23244748974794e-08	2.84014	0.06	0.011	0.0003669	up
POU2AF1	1.33184971697258e-08	-2.29527	0.006	0.034	0.000396492	down
RAC2	1.47567520755458e-08	-1.29398	0.041	0.095	0.000439309	down
CYTIP	1.55008877033722e-08	-1.41945	0.033	0.084	0.000461461	down
SAA2	1.73138319060016e-08	-3.7089	0.001	0.02	0.000515433	down
KRT17	1.87812687074613e-08	-1.10629	0.035	0.086	0.000559118	down
MEOX2	1.91157106201739e-08	1.03172	0.19	0.106	0.000569075	up
CD83	2.2058592112052e-08	-1.60581	0.048	0.106	0.000656684	down
LTB	2.64061696628905e-08	-2.10322	0.009	0.041	0.000786112	down
FGFBP1	2.91173928761006e-08	-1.49535	0.032	0.08	0.000866825	down
C15orf48	2.981946280606e-08	-2.77992	0.004	0.029	0.000887725	down
LGALS7	3.18349162218183e-08	-1.35768	0.038	0.09	0.000947725	down
MCTP2	3.39560845249716e-08	-2.53505	0.006	0.034	0.00101087	down
EVI2B	3.64148842382376e-08	-1.99102	0.017	0.055	0.00108407	down
RAB25	4.01956235371138e-08	-1.4604	0.031	0.078	0.00119662	down
DUSP2	4.31526800862377e-08	-1.54838	0.068	0.131	0.00128466	down
CRCT1	4.93477248336937e-08	-2.95556	0.011	0.043	0.00146908	down
HLA-DQA1	6.2392899168554e-08	-1.54258	0.057	0.115	0.00185744	down
ALDH3A1	6.97891817164315e-08	-1.19182	0.057	0.115	0.00207762	down
GPX2	7.22518354381191e-08	-1.08537	0.039	0.09	0.00215094	down
C19orf33	8.33818637968051e-08	-1.21528	0.04	0.091	0.00248228	down
MEDAG	8.56141960952343e-08	2.18485	0.121	0.056	0.00254873	up
TAGAP	8.75161192381442e-08	-1.83663	0.015	0.049	0.00260535	down
KRT16	8.76567340639545e-08	-2.43907	0.019	0.056	0.00260954	down
TPD52	9.71742202401988e-08	-1.26895	0.036	0.085	0.00289288	down
TNFRSF13C	9.74469310284624e-08	-2.45362	0.005	0.029	0.002901	down
TNS4	9.82126980735153e-08	-2.33035	0.014	0.048	0.00292379	down
SEL1L3	1.10097837926459e-07	-2.57204	0.01	0.041	0.00327761	down
AZGP1	1.20298305739418e-07	-4.81212	0.002	0.022	0.00358128	down
LGALS7B	1.20499926632996e-07	-1.16886	0.044	0.096	0.00358728	down
ITGA5	1.22993946403256e-07	1.60528	0.122	0.058	0.00366153	up
NUDT14	1.5925829572435e-07	-1.22472	0.025	0.067	0.00474112	down
LYPD3	1.78532691519329e-07	-1.27204	0.05	0.104	0.00531492	down
GPR183	2.01404767231688e-07	-1.13683	0.076	0.138	0.00599582	down
HIST1H1D	2.35602290197166e-07	-1.23746	0.04	0.089	0.00701388	down
S100P	2.55139354289274e-07	-2.52615	0.005	0.028	0.0075955	down
PTX3	2.59776146961081e-07	3.76975	0.044	0.006	0.00773354	up
IRF6	2.97833934314356e-07	-1.30593	0.033	0.078	0.00886652	down
IL2RG	2.98901894819672e-07	-1.34009	0.018	0.054	0.00889831	down
BARX2	3.69076836204555e-07	-2.08963	0.009	0.037	0.0109874	down
CHMP4C	3.93723762874782e-07	-1.05736	0.046	0.096	0.0117212	down
IGLV3-10	3.98979338109397e-07	-2.59447	0.002	0.02	0.0118776	down
MPZL2	4.01988910902527e-07	-1.30222	0.05	0.102	0.0119672	down
EGFL6	4.500039308037e-07	-1.73688	0.037	0.083	0.0133966	down
KRT6C	4.53572125812698e-07	-1.72904	0.015	0.047	0.0135028	down
NNMT	4.53602754046597e-07	1.28569	0.295	0.221	0.0135038	up
WFDC21P	4.88229816016496e-07	-3.90595	0.003	0.022	0.0145346	down
RGS14	5.34179593939573e-07	-1.07303	0.036	0.082	0.0159025	down
IL1RN	5.64485431392962e-07	-1.39581	0.035	0.08	0.0168047	down
PIGR	5.67923768124051e-07	-5.94903	0.001	0.017	0.0169071	down
IGKV4-1	5.82672680238993e-07	-4.68583	0.007	0.031	0.0173462	down
AC243960.1	6.16901460357016e-07	-2.36941	0.004	0.024	0.0183652	down
SP140	6.84050727682824e-07	-1.99404	0.004	0.025	0.0203642	down
WNT5A	7.14470095468135e-07	-2.49627	0.005	0.028	0.0212698	down
CD53	7.20831339732595e-07	-1.33538	0.043	0.09	0.0214591	down
CXCL2	8.94216577176311e-07	-1.0959	0.119	0.187	0.0266208	down
SFRP4	9.38927802586594e-07	1.26226	0.089	0.036	0.0279519	up
TCN1	1.05712265626786e-06	-3.55487	0.001	0.014	0.0314705	down
IKZF3	1.09578718774664e-06	-1.90781	0.009	0.035	0.0326216	down
CD38	1.09842009868499e-06	-2.40102	0.008	0.034	0.0327	down
VAV3	1.10637043182145e-06	-1.35876	0.02	0.055	0.0329366	down
HCAR2	1.15723927108308e-06	-1.52139	0.023	0.06	0.034451	down
PXDN	1.37329795628181e-06	1.13624	0.101	0.046	0.0408831	up
ZBP1	1.43693317869528e-06	-2.83549	0.003	0.02	0.0427775	down
CXCL13	1.45160704939348e-06	-3.39258	0.003	0.02	0.0432143	down
CRISP3	1.50421510020509e-06	-7.1395	0	0.012	0.0447805	down
DSC3	1.60211764820799e-06	-1.11316	0.045	0.092	0.047695	down

## Sheet: Mural_cells(MPR_T_A_vs_MPR_N_A)
Table S7 Differentially expressed genes between tumor tissues and normal tissues (Mural_cells: MPR_T_A_vs_MPR_N_A)
Gene	p_val	avg_log2FC	pct.1	pct.2	p_val_adj	change
S100A2	4.82952873147576e-175	4.66355	0.594	0.037	1.43775070336033e-170	up
KRT13	7.60274531344667e-148	3.21358	0.519	0.034	2.26333727981307e-143	up
KRT15	4.20716425470545e-142	3.8426	0.509	0.034	1.25247279862581e-137	up
CSTA	8.75257133289978e-141	3.3344	0.543	0.054	2.60564048580426e-136	up
MT-CO3	2.18910860196696e-138	1.49673	1	0.977	6.51697630805563e-134	up
MT-ATP6	5.97475636934359e-137	1.35308	1	0.973	1.77868497115359e-132	up
MT-ND5	2.80579414000256e-134	1.59849	0.994	0.933	8.35284915478763e-130	up
SPRR3	3.3459304872104e-134	3.92815	0.509	0.043	9.96083506042537e-130	up
MT-CO2	1.97635880215172e-133	1.58148	1	0.942	5.88362015400568e-129	up
MT-ND4	1.11552228229826e-132	1.17201	1	0.985	3.32090983440193e-128	up
MT-CYB	1.13782597954923e-129	1.23583	1	0.979	3.38730794111806e-125	up
KRT5	1.1103117364593e-124	4.17624	0.45	0.028	3.30539803943932e-120	up
S100A8	6.52623033589482e-123	2.96233	0.652	0.169	1.94285877099589e-118	up
MT-CO1	3.78104057796631e-121	1.22128	1	0.991	1.12561578006057e-116	up
HSPA1A	3.52276607060149e-120	-3.24484	0.481	0.905	1.04872745921806e-115	down
IGFBP7	2.86704938061438e-118	-1.57699	0.704	0.979	8.53520600608901e-114	down
HSPB1	6.58441207730365e-118	-2.20152	0.807	0.989	1.9601794754133e-113	down
HSPA1B	1.50538647348606e-101	-3.00923	0.378	0.816	4.48153553156799e-97	down
SOD3	5.24315519305383e-98	-1.71867	0.352	0.883	1.56088730097213e-93	down
VIM	1.8347917309704e-92	-1.20521	0.717	0.993	5.46217498309889e-88	down
LY6D	2.75333887538369e-88	4.29638	0.315	0.015	8.19668983201724e-84	up
C11orf96	1.49691983899207e-87	-2.43091	0.328	0.797	4.4563303606794e-83	down
CEBPD	3.35980879313894e-85	-2.35005	0.248	0.755	1.00021507771746e-80	down
MT-RNR1	4.57284281993258e-82	1.23698	1	0.998	1.36133530749393e-77	up
HES4	1.14874007442926e-80	-2.41656	0.202	0.698	3.41979920157591e-76	down
S100A14	1.41720451271209e-79	4.00313	0.293	0.016	4.2190178343439e-75	up
S100A9	6.57761182010358e-79	2.69082	0.572	0.2	1.95815503884484e-74	up
CRIP2	1.6371042612286e-77	-1.4307	0.456	0.889	4.87365938567756e-73	down
TAGLN	8.16649339609235e-77	-1.14753	0.943	0.947	2.43116508401669e-72	down
MT-ND4L	5.19621322367829e-75	1.59396	0.972	0.885	1.54691267668903e-70	up
MFGE8	5.33369573549403e-73	-1.40895	0.454	0.878	1.58784122045657e-68	down
MIR205HG	9.08247245122048e-73	3.91661	0.285	0.02	2.70385204872834e-68	up
SFN	5.89237316738987e-70	3.42089	0.274	0.019	1.75415949193197e-65	up
PCBP1	1.22546370912045e-69	-1.67502	0.32	0.769	3.64820546205158e-65	down
TPM1	6.18105523783372e-69	-1.20259	0.593	0.936	1.8401001443031e-64	down
KRT4	1.55317165677441e-67	1.50377	0.256	0.015	4.62379202221743e-63	up
MTATP6P1	3.21894063257107e-67	1.20365	0.976	0.873	9.58278626316407e-63	up
DAPL1	4.72949178221182e-67	3.83556	0.259	0.017	1.40796970356446e-62	up
KRT19	7.8308529496204e-67	4.29175	0.267	0.02	2.33124492310199e-62	up
CRYAB	4.06042872723961e-66	-2.08815	0.583	0.883	1.20878963209923e-61	down
TPM2	6.86795459966829e-65	-1.19431	0.711	0.916	2.04459008432125e-60	down
PNRC1	7.93062988621889e-65	-1.22145	0.452	0.876	2.36094851712736e-60	down
HSP90AA1	1.73370674874756e-64	-1.94362	0.711	0.942	5.16124499102148e-60	down
PTMS	1.90008713557786e-64	-1.69386	0.261	0.714	5.65655940261529e-60	down
SPRR1B	3.7461812735108e-64	2.28708	0.302	0.035	1.11523816512416e-59	up
DSP	6.54152957418306e-64	4.23524	0.252	0.018	1.9474133542343e-59	up
MT-ATP8	8.08967370349061e-64	1.66136	0.883	0.738	2.40829586152915e-59	up
JUNB	1.4431194063282e-62	-1.517	0.507	0.849	4.29616647263904e-58	down
MGP	1.57541015628769e-62	-1.24394	0.594	0.942	4.68999603526844e-58	down
HSPB6	1.29267302360467e-61	-1.65688	0.331	0.745	3.84828759127112e-57	down
RHOB	1.33684504263646e-61	-1.69303	0.43	0.788	3.97978769192874e-57	down
RAC1	1.06177455477313e-59	-1.40049	0.35	0.783	3.16090284955961e-55	down
MT-RNR2	1.36915387110764e-59	1.06379	1	0.999	4.07597107428746e-55	up
GSN	3.04396957899527e-59	-1.4146	0.396	0.815	9.06189743666892e-55	down
DSG3	1.52572848883515e-57	4.45099	0.215	0.012	4.54209371126225e-53	up
KRT6A	3.60651028365569e-57	2.98814	0.222	0.014	1.0736581114443e-52	up
FLNA	4.62656841177623e-57	-1.20589	0.489	0.863	1.37732941618578e-52	down
CD63	1.43584251643509e-55	-1.04837	0.596	0.928	4.27450317142725e-51	down
BAG3	9.38586095692685e-54	-2.71609	0.187	0.553	2.79417080687712e-49	down
RBPMS	3.10774268172316e-53	-1.35863	0.32	0.732	9.25174996348985e-49	down
DNAJB1	1.21079944966822e-52	-2.74022	0.483	0.774	3.6045499616623e-48	down
FHL1	1.51691071273467e-52	-1.11558	0.548	0.892	4.51584319181112e-48	down
UBC	1.71597841974912e-51	-1.53737	0.663	0.968	5.10846775559314e-47	down
FXYD3	2.27854491797298e-51	3.34154	0.265	0.038	6.78322822080558e-47	up
RHCG	1.67307070693673e-50	3.79966	0.194	0.012	4.98073149455063e-46	up
HSPH1	1.8879873872214e-50	-3.07143	0.213	0.562	5.6205384517581e-46	down
EFHD1	3.33832566726992e-50	-1.55749	0.25	0.637	9.93819551146255e-46	down
MTCO1P12	4.6234578360885e-50	3.08733	0.55	0.268	1.37640339780355e-45	up
CPE	4.0955877165832e-49	-1.43813	0.287	0.682	1.21925646322682e-44	down
NR4A1	2.15865062706649e-48	-1.78207	0.32	0.659	6.42630291677693e-44	down
HBB	2.53447985374249e-44	-5.48575	0.024	0.336	7.54514652459138e-40	down
GADD45B	2.66234801231688e-44	-1.46492	0.578	0.826	7.92581003266734e-40	down
TACSTD2	3.92325046156127e-44	3.33801	0.222	0.03	1.16795166240679e-39	up
NENF	5.49034350050728e-44	-1.70304	0.237	0.59	1.63447526010102e-39	down
CD151	2.87503515221747e-43	-1.08667	0.435	0.796	8.5589796481514e-39	down
KRT14	1.23903418289822e-42	2.50837	0.2	0.022	3.68860476248802e-38	up
RPS4Y1	4.79373751040695e-42	-2.42286	0.124	0.443	1.42709565684815e-37	down
SOCS3	6.73659935694918e-42	-2.3276	0.157	0.477	2.00548562856377e-37	down
DSC3	2.65686658170474e-41	5.05452	0.165	0.012	7.90949181373502e-37	up
FOS	1.06139500285398e-40	-1.29195	0.63	0.885	3.1597729234963e-36	down
EHF	1.05859883480018e-39	4.76831	0.152	0.009	3.15144873120012e-35	up
RRAS	3.75628215418293e-39	-1.3587	0.304	0.636	1.11824519730026e-34	down
RRAD	8.21653780454516e-39	-2.48447	0.15	0.46	2.4460633044131e-34	down
BRI3	9.71431205732983e-39	-1.94787	0.156	0.471	2.89195069946709e-34	down
ZFP36	1.16466880503523e-38	-1.30545	0.572	0.839	3.46721903258987e-34	down
SPINK5	1.64663762724887e-38	4.00298	0.156	0.011	4.90204021631988e-34	up
SERPINB5	4.10065826986348e-38	4.50952	0.157	0.013	1.22076596693836e-33	up
EHD2	4.91575520651312e-38	-1.29857	0.289	0.621	1.46342032497896e-33	down
AQP3	5.4747977041283e-38	3.63487	0.194	0.027	1.629847276519e-33	up
IL1R2	7.27846658855235e-38	4.47487	0.185	0.024	2.16679950341203e-33	up
HSPA6	1.37363367040353e-37	-3.44536	0.067	0.359	4.08930743679132e-33	down
COL6A2	1.41640901068253e-37	-1.44892	0.233	0.565	4.21664962480188e-33	down
CKB	1.62485531789549e-37	-1.41371	0.233	0.567	4.83719428137487e-33	down
EGR1	1.71192896935801e-37	-1.51541	0.411	0.694	5.09641254177879e-33	down
JUN	1.78905411724328e-37	-1.01365	0.587	0.892	5.32601410703323e-33	down
HSP90AB1	2.86041445237151e-37	-1.00723	0.763	0.949	8.51545382470998e-33	down
CAVIN3	4.40400421884503e-37	-1.25882	0.315	0.643	1.31107205595016e-32	down
GUK1	7.42656993604419e-37	-1.08591	0.457	0.777	2.21088986996036e-32	down
HSPD1	8.15312531649052e-37	-1.91516	0.457	0.726	2.42718540671923e-32	down
NUDT4	1.5472830731792e-36	-1.14221	0.304	0.643	4.60626170885448e-32	down
CYR61	4.23075124257024e-36	-1.50925	0.309	0.639	1.25949464491316e-31	down
NRGN	8.1163806837319e-36	-1.79549	0.183	0.487	2.41624652954699e-31	down
CRNN	2.30868855369025e-35	4.9088	0.13	0.006	6.87296582433588e-31	up
SIVA1	2.32857558284223e-35	-1.67554	0.306	0.62	6.93216951012132e-31	down
MZT2B	7.35125292951385e-35	-1.45482	0.294	0.597	2.18846799711627e-30	down
IGFBP6	8.1224903280507e-35	-2.16317	0.131	0.43	2.41806537066069e-30	down
TRIM29	2.09920566390378e-34	4.02664	0.143	0.011	6.24933526144156e-30	up
MT1E	2.2138582487022e-34	-1.55843	0.663	0.845	6.59065600638646e-30	down
SQSTM1	2.75426242025264e-34	-1.14867	0.311	0.643	8.19943922509211e-30	down
CXCL14	3.5091697144904e-34	1.74035	0.183	0.026	1.04467982400379e-29	up
CFD	6.61339552279488e-34	-3.44061	0.035	0.287	1.96880784713604e-29	down
CYB5R3	9.50640366801136e-34	-1.10886	0.337	0.665	2.83005637196698e-29	down
CLCA2	2.21017845256442e-33	4.34094	0.126	0.007	6.57970125328427e-29	up
ATP5F1D	7.00290989408388e-33	-1.09867	0.356	0.676	2.08476627546877e-28	down
PLAC9	8.90290996537167e-33	-1.05913	0.428	0.726	2.65039629669115e-28	down
RBPMS2	1.04538689570345e-32	-1.36626	0.198	0.506	3.11211678850918e-28	down
TP63	1.29555099800556e-32	4.5738	0.128	0.008	3.85685532106255e-28	up
MRFAP1	1.43199100163325e-32	-1.11859	0.298	0.617	4.26303721186219e-28	down
IGFBP5	2.02910577559257e-32	-1.26044	0.494	0.767	6.04064789393907e-28	down
FIS1	6.08871884514113e-32	-1.1688	0.37	0.669	1.81261160019852e-27	down
PERP	7.23123771322097e-32	2.22853	0.394	0.169	2.15273946722588e-27	up
KLF2	1.08762624747729e-31	-1.96539	0.15	0.422	3.23786333873988e-27	down
ESAM	1.55735407442813e-31	-1.29045	0.244	0.544	4.63624307957255e-27	down
CDKN1A	2.59738373470811e-31	-1.44007	0.357	0.628	7.73241137822605e-27	down
CNFN	4.59348095886885e-31	4.25368	0.176	0.029	1.36747928145526e-26	up
IL1RN	5.8665284513462e-31	3.9637	0.157	0.021	1.74646551996576e-26	up
COL17A1	6.23987270492954e-31	4.03292	0.139	0.014	1.85761010425752e-26	up
CAPNS1	7.99842954443784e-31	-1.4096	0.243	0.529	2.38113247537915e-26	down
SERPINH1	1.11131916776794e-30	-2.64225	0.107	0.366	3.30839716244515e-26	down
MGLL	8.86627664243384e-30	-1.09845	0.294	0.597	2.63949055645255e-25	down
CLCA4	2.77095964104236e-29	6.06592	0.098	0.003	8.2491468513831e-25	up
SLC25A4	2.82419681667219e-29	-1.03998	0.3	0.592	8.4076339232331e-25	down
S100A16	3.71812093559436e-29	2.39025	0.239	0.064	1.10688460252644e-24	up
CCDC107	4.56921806551211e-29	-1.0784	0.267	0.567	1.36025621810296e-24	down
RALY	1.0637396816387e-28	-1.24336	0.27	0.553	3.16675303223841e-24	down
SNCG	1.73557073713858e-28	-1.12564	0.289	0.586	5.16679408446157e-24	down
SYNM	3.05668973808019e-28	-1.0832	0.296	0.596	9.09976535026471e-24	down
CHCHD10	4.39536889599107e-28	-1.12502	0.319	0.61	1.30850132033654e-23	down
EIF4A3	7.3284584027802e-28	-2.26972	0.387	0.617	2.18168206650766e-23	down
HSPE1	1.00731822682756e-27	-1.431	0.533	0.742	2.99878636126565e-23	down
VSNL1	1.32973717410151e-27	3.43138	0.146	0.021	3.9586275673002e-23	up
KRT16	1.88248450483586e-27	5.46615	0.093	0.003	5.60415637089634e-23	up
SERPINB3	2.94111630412525e-27	2.36223	0.107	0.007	8.75570323738086e-23	up
CALML3	3.39873872231304e-27	2.56489	0.126	0.013	1.01180451763259e-22	up
SLPI	3.71032776676071e-27	2.67428	0.209	0.051	1.10456457616466e-22	up
H2AFJ	5.58810310073644e-27	-1.29306	0.259	0.529	1.66357829308924e-22	down
ITIH5	9.26121572048498e-27	-1.05595	0.23	0.507	2.75706391998838e-22	down
TINAGL1	1.62302796772618e-26	-1.0579	0.226	0.508	4.83175425992083e-22	down
LPAR6	2.40565451082094e-26	3.0473	0.204	0.052	7.16163347871393e-22	up
SPINT2	4.37945827841686e-26	2.69737	0.163	0.03	1.3037647294847e-21	up
CACYBP	4.55429100000793e-26	-1.46087	0.243	0.494	1.35581243070236e-21	down
H1FX	4.71667761904947e-26	-1.50866	0.144	0.395	1.40415492719103e-21	down
ALDH3A1	5.32048752795322e-26	3.90438	0.109	0.009	1.58390913707167e-21	up
JUND	1.53146949903571e-25	-1.27817	0.285	0.546	4.5591846986293e-21	down
ATP1A2	1.77786847831409e-25	-1.70877	0.131	0.368	5.29271445994104e-21	down
DEFB1	2.01807185129429e-25	4.56721	0.119	0.013	6.0077999013031e-21	up
EMD	2.94255715152394e-25	-1.16557	0.254	0.513	8.75999264008678e-21	down
ATF3	4.56506770956685e-25	-1.31184	0.369	0.615	1.35902065713805e-20	down
FABP4	5.98661602433279e-25	-1.71	0.269	0.53	1.78221559044387e-20	down
FILIP1L	1.25543389452264e-24	-1.01854	0.291	0.576	3.73742670399391e-20	down
ADH7	1.79459881055313e-24	4.79104	0.091	0.005	5.34252065901667e-20	up
PI3	1.82603259541345e-24	3.46138	0.113	0.012	5.43609903654584e-20	up
FGFBP1	2.71240924966718e-24	5.67917	0.085	0.004	8.0748423362592e-20	up
CDKN1B	3.30968020666064e-24	-1.05107	0.296	0.56	9.85291797522872e-20	down
CD24	4.3435830737316e-24	3.57308	0.111	0.012	1.2930846810499e-19	up
C2orf40	5.0928997734279e-24	-1.51615	0.22	0.476	1.51615626254949e-19	down
ZFAND5	6.4915825106645e-24	-1.14718	0.465	0.693	1.93254411342482e-19	down
PAXBP1	6.62712969998771e-24	-1.73781	0.137	0.359	1.97289651168634e-19	down
YWHAH	9.497930534759e-24	-1.0663	0.235	0.496	2.82753392019776e-19	down
MAFF	1.23807924779126e-23	-1.70946	0.098	0.316	3.68576192067458e-19	down
SDC1	1.83288618754201e-23	4.21071	0.094	0.007	5.45650218031257e-19	up
HOPX	1.85832848769744e-23	2.28239	0.206	0.057	5.53224390787529e-19	up
HSPB8	2.45140862968324e-23	-1.23618	0.235	0.477	7.297843490567e-19	down
ANXA1	2.78318570343751e-23	1.16907	0.757	0.655	8.28554383913347e-19	up
AC019349.1	3.13312958022959e-23	5.34657	0.074	0.001	9.32732676034349e-19	up
CEBPB	4.99062379381948e-23	-1.42266	0.191	0.428	1.48570870342006e-18	down
ENO2	5.63734601842477e-23	-1.36601	0.154	0.384	1.67823790968505e-18	down
AKR1B10	1.81324998154575e-22	4.96114	0.08	0.004	5.39804519506171e-18	up
KLF5	2.63332759959564e-22	3.25078	0.137	0.025	7.83941626399623e-18	up
HBA2	2.97252129484307e-22	-7.61694	0.007	0.17	8.84919589474783e-18	down
MPZL2	3.67347845157624e-22	3.18153	0.146	0.03	1.09359453503425e-17	up
CAPNS2	4.17809495550829e-22	3.9572	0.094	0.008	1.24381886825482e-17	up
PPP1R15A	5.63796777704777e-22	-1.15783	0.35	0.606	1.67842300722712e-17	down
OGN	7.74114806919566e-22	-2.22822	0.057	0.252	2.30453978019955e-17	down
MT2P1	8.82280786566807e-22	-2.36923	0.022	0.196	2.62654990160939e-17	down
LDOC1	8.87780724647575e-22	-1.24812	0.189	0.422	2.64292321727583e-17	down
CSTB	1.07240770000082e-21	1.28638	0.619	0.502	3.19255772290244e-17	up
GBP6	1.19509435517283e-21	3.51542	0.089	0.007	3.5577958953495e-17	up
SPINK7	1.3989133342836e-21	8.90064	0.063	0	4.16456499616228e-17	up
LAD1	1.80622665294437e-21	4.02035	0.081	0.005	5.37713674581539e-17	up
MSMB	3.30806974430177e-21	8.42624	0.065	0.001	9.84812362878638e-17	up
LGALS7	3.35125483681442e-21	3.96138	0.085	0.006	9.97668564919654e-17	up
NR4A3	3.50851612882029e-21	-1.69357	0.089	0.293	1.0444852515498e-16	down
GJA4	3.70028669353569e-21	-1.56077	0.126	0.34	1.10157534866557e-16	down
SMTN	3.9243017439702e-21	-1.01083	0.211	0.464	1.16826462917993e-16	down
GADD45G	4.27158891607785e-21	-1.43091	0.187	0.412	1.27165202031638e-16	down
RGS16	6.05989406276858e-21	-2.06401	0.122	0.332	1.80403046248621e-16	down
PRELP	6.12038036434613e-21	-1.1402	0.178	0.414	1.82203723446584e-16	down
GNAI2	8.59800968766166e-21	-1.02196	0.269	0.498	2.55962748401688e-16	down
SCEL	9.91762695140767e-21	5.63912	0.074	0.004	2.95247754343406e-16	up
C19orf33	1.03662051371291e-20	3.25058	0.1	0.012	3.08601926932333e-16	up
SPRR2A	1.12664952389111e-20	2.76804	0.128	0.023	3.35403563262384e-16	up
COL6A1	1.56963977201747e-20	-1.18914	0.209	0.432	4.67281760129601e-16	down
SPRR1A	1.71764579881889e-20	1.72103	0.076	0.004	5.11343154308382e-16	up
EIF1AY	2.10265264932091e-20	-3.18159	0.05	0.222	6.25959693702834e-16	down
CA12	2.38009004573651e-20	4.76847	0.078	0.005	7.0855280661576e-16	up
ACKR3	2.42463638040605e-20	-1.51531	0.172	0.39	7.21814250446881e-16	down
PLEKHO1	2.63314810759947e-20	-1.69682	0.13	0.333	7.83888191632362e-16	down
SMARCD3	2.79997324519581e-20	-1.84704	0.113	0.309	8.33552035094792e-16	down
CTGF	3.96253002973685e-20	-1.14193	0.189	0.414	1.17964518985266e-15	down
IL6	4.16795693797268e-20	-2.14498	0.07	0.264	1.24080078043447e-15	down
KCNMA1	7.48234165938053e-20	-1.08685	0.131	0.347	2.22749311199758e-15	down
LGI4	1.03955324071911e-19	-1.55544	0.169	0.377	3.0947499976208e-15	down
ZNF331	1.71582188896872e-19	-1.4617	0.257	0.465	5.10800176345987e-15	down
FABP5	2.33933470267243e-19	2.19641	0.496	0.333	6.96419940985582e-15	up
SLC1A3	2.74130938827598e-19	4.05446	0.089	0.01	8.1608780488976e-15	up
PTTG1	3.01338093406256e-19	2.7926	0.144	0.034	8.97083504070423e-15	up
MAP1LC3A	3.21756935468532e-19	-1.43728	0.167	0.37	9.57870396889821e-15	down
PKP1	3.29644791858418e-19	3.88153	0.089	0.01	9.81352545362509e-15	up
DHCR24	3.60948130563093e-19	3.4395	0.089	0.01	1.07454258468633e-14	up
NDFIP1	6.43445639785799e-19	-1.06529	0.243	0.458	1.91553766964232e-14	down
LYPD3	8.99228178449276e-19	2.11869	0.126	0.025	2.67700228724349e-14	up
DDX3Y	1.3040069971558e-18	-2.85968	0.043	0.203	3.88202883053283e-14	down
GLRX5	1.38378783613721e-18	-1.73105	0.106	0.292	4.11953638818046e-14	down
MT1L	1.58799537461918e-18	-1.38871	0.161	0.364	4.7274622302413e-14	down
TXN	1.79569059379555e-18	1.17095	0.776	0.742	5.34577089772935e-14	up
ITM2C	1.94800384078675e-18	-1.09234	0.309	0.537	5.79920743402215e-14	down
VAMP8	2.09793765481049e-18	2.04394	0.191	0.063	6.24556039837084e-14	up
CRCT1	2.3036684702636e-18	3.79741	0.098	0.015	6.85802103597473e-14	up
GNB2	2.75562502091336e-18	-1.05985	0.224	0.43	8.20349568725907e-14	down
ISYNA1	3.36052291412979e-18	-1.34726	0.181	0.38	1.00042767153644e-13	down
IGLV1-40	3.47849134697088e-18	6.21752	0.056	0.001	1.03554687399323e-13	up
PDLIM7	4.68069794759303e-18	-1.01961	0.219	0.435	1.39344377899844e-13	down
ID3	5.01540237772832e-18	-1.01781	0.372	0.591	1.49308528784972e-13	down
TIMP2	5.42814254024108e-18	-1.22244	0.181	0.383	1.61595803422977e-13	down
PLPP3	5.8041293987756e-18	-1.00249	0.181	0.385	1.7278893220155e-13	down
ID1	7.68849943784043e-18	-1.20751	0.233	0.439	2.2888662826451e-13	down
RAB11B	8.49490209502721e-18	-1.18792	0.174	0.375	2.5289323536896e-13	down
SMIM3	9.28535518437577e-18	-1.07157	0.172	0.386	2.76425023838867e-13	down
IL18	9.28710625175136e-18	2.89851	0.12	0.025	2.76477153114638e-13	up
IRF6	1.12418393741192e-17	3.94898	0.078	0.008	3.34669558167529e-13	up
RASGRP2	1.25173813058698e-17	-1.70758	0.085	0.262	3.72642441475745e-13	down
HMGA1	1.33215429987162e-17	2.92025	0.122	0.027	3.9658233507178e-13	up
IGFBP4	1.44000401428331e-17	-1.11741	0.18	0.382	4.28689195052143e-13	down
ZYX	1.77863490776213e-17	-1.02351	0.224	0.437	5.29499612040786e-13	down
RASL11A	1.8618226167053e-17	-1.60367	0.098	0.277	5.54264592993169e-13	down
ECM2	1.92423178490096e-17	-1.08559	0.131	0.33	5.72843802365015e-13	down
LHFPL6	3.02916121394842e-17	-1.00085	0.211	0.418	9.01781293392444e-13	down
JUP	4.41763640748004e-17	2.2748	0.12	0.026	1.31513035850681e-12	up
IGHGP	5.15954409259194e-17	11.0147	0.052	0.001	1.53599627636462e-12	up
PMEPA1	5.74393323031569e-17	-1.48736	0.115	0.299	1.70996892266498e-12	down
FGFR1	7.72739996327421e-17	-1.45489	0.096	0.271	2.30044696906673e-12	down
NR4A2	7.79388847014177e-17	-1.18438	0.15	0.345	2.3202405975612e-12	down
ADAMTS1	8.72626871349875e-17	-1.02884	0.259	0.477	2.59781019600858e-12	down
BEST1	9.24451420826922e-17	-1.7363	0.074	0.238	2.75209187980175e-12	down
EMP3	9.58768986300077e-17	-1.09843	0.23	0.439	2.85425527221533e-12	down
TESC	1.13446252321278e-16	-1.84918	0.078	0.245	3.37729493160443e-12	down
THSD4	1.17714614284871e-16	2.76274	0.113	0.024	3.50436406726061e-12	up
GPX2	1.2865887486038e-16	4.28108	0.061	0.004	3.83017470459352e-12	up
EXPH5	1.30283200760089e-16	4.45668	0.061	0.004	3.87853088662786e-12	up
RARRES2	1.93116247758432e-16	-1.32301	0.137	0.322	5.74907069576853e-12	down
NES	2.66590769606289e-16	-1.22125	0.135	0.32	7.93640721117924e-12	down
NDN	2.97174605480089e-16	-1.52292	0.143	0.317	8.84688800514225e-12	down
ODC1	3.35611273114636e-16	-1.43552	0.087	0.255	9.99114760062273e-12	down
TSPYL2	3.82051268478956e-16	-1.25341	0.119	0.293	1.13736662626185e-11	down
NBL1	3.92660768905501e-16	-2.06538	0.122	0.29	1.16895110903168e-11	down
BLNK	4.75061178753731e-16	5.17421	0.059	0.004	1.41425712914986e-11	up
TP53AIP1	5.11101654118718e-16	4.02957	0.076	0.009	1.52154962431142e-11	up
TNS4	5.11971207890436e-16	4.46152	0.059	0.004	1.52413828588983e-11	up
DSC2	6.84985556882724e-16	2.70155	0.085	0.013	2.03920200283987e-11	up
HEY2	7.16808399155257e-16	-1.46103	0.091	0.255	2.1339386042852e-11	down
TERF2IP	7.20054676040847e-16	-1.00409	0.193	0.387	2.1436027705736e-11	down
SCGB3A1	7.29932592444954e-16	5.12034	0.093	0.016	2.17300932770863e-11	up
TUBB6	7.96851844143441e-16	-1.02967	0.183	0.373	2.37222794001502e-11	down
SNTA1	9.20827063521237e-16	-1.81377	0.074	0.229	2.74130216810272e-11	down
SSU72	9.2236145040698e-16	-1.4522	0.135	0.307	2.74587003786158e-11	down
KRT6B	1.25509040832938e-15	2.64112	0.063	0.005	3.73640414559657e-11	up
CXCL12	1.31680416608384e-15	-1.99437	0.08	0.24	3.92012600243158e-11	down
MT1A	1.3267289286948e-15	-1.16794	0.274	0.481	3.94967202072442e-11	down
TNFSF12	1.32807815900473e-15	-1.55099	0.111	0.278	3.95368867935707e-11	down
AC068888.1	1.90408179422075e-15	-1.23286	0.083	0.248	5.66845150139518e-11	down
UAP1	2.07489909372934e-15	-1.75781	0.169	0.345	6.17697460203224e-11	down
RAB25	2.34940890455729e-15	2.92183	0.072	0.008	6.99419030886705e-11	up
C1QTNF2	2.39463829464712e-15	-1.42189	0.122	0.29	7.12883820316448e-11	down
CRYBG1	2.67195454753019e-15	4.35931	0.059	0.004	7.95440868799737e-11	up
NFIL3	3.38286147620696e-15	-1.37572	0.094	0.256	1.00707786146681e-10	down
LAMB3	3.62016970809634e-15	2.9903	0.089	0.015	1.07772452210028e-10	up
JPT1	3.82241070119244e-15	2.40895	0.139	0.041	1.13793166574499e-10	up
CDK2AP2	3.99729819631167e-15	-1.23289	0.185	0.364	1.18999567304198e-10	down
MAL2	4.02127565054117e-15	4.58924	0.063	0.006	1.19713376116611e-10	up
TMEM40	4.92012811087264e-15	4.3067	0.054	0.003	1.46472213860679e-10	up
SBSPON	5.14820316413808e-15	-1.41895	0.1	0.263	1.53262008196391e-10	down
AL450405.1	5.46039723366384e-15	3.76124	0.107	0.025	1.62556025646172e-10	up
STUB1	6.56438919987701e-15	-1.57102	0.146	0.31	1.95421866480339e-10	down
GJB2	7.37571524355222e-15	4.70313	0.056	0.004	2.1957504280055e-10	up
SDC2	7.57820629070502e-15	-1.24841	0.189	0.363	2.25603201274288e-10	down
CSRNP1	8.26502470671028e-15	-1.86021	0.107	0.259	2.46049785518765e-10	down
GZF1	1.02920079682409e-14	-2.05618	0.041	0.176	3.06393077214532e-10	down
DDAH2	1.03711193365216e-14	-1.05259	0.163	0.338	3.08748222648249e-10	down
CRISP3	1.07051576347768e-14	6.03827	0.05	0.002	3.18692542787304e-10	up
GPR87	1.88641905825623e-14	3.443	0.063	0.006	5.61586953642881e-10	up
FOXC1	1.97596505851483e-14	-1.04162	0.133	0.309	5.88244797919865e-10	down
HYI	2.06147611931857e-14	-1.33657	0.111	0.274	6.13701440721139e-10	down
ITGA2	2.38619071195465e-14	2.26363	0.085	0.015	7.10368974948898e-10	up
TMPRSS11B	2.40839877244353e-14	6.47289	0.054	0.004	7.16980314556439e-10	up
MAPK13	2.67228930264841e-14	4.38272	0.054	0.004	7.95540525398432e-10	up
CLDN4	2.68196058194549e-14	3.34175	0.067	0.008	7.98419665245173e-10	up
TBX2-AS1	2.80273567496489e-14	-1.17392	0.222	0.402	8.34374410437047e-10	down
SORBS3	3.52857841323348e-14	-1.27747	0.117	0.273	1.05045779361961e-09	down
MYO1C	4.01590728881074e-14	-1.10623	0.148	0.314	1.19553559987896e-09	down
RHOV	4.12423964884826e-14	5.68885	0.048	0.002	1.22778614346213e-09	up
MCRIP1	4.33570951616511e-14	-1.28607	0.131	0.291	1.29074072296235e-09	down
WTIP	5.0894003678306e-14	-1.53729	0.078	0.22	1.51511448950317e-09	down
KLC1	6.08723716368614e-14	-1.50994	0.087	0.236	1.81217050362936e-09	down
APOD	6.57214418088145e-14	-1.66655	0.033	0.16	1.95652732264841e-09	down
DMPK	1.01205941944741e-13	-1.37339	0.117	0.271	3.01290089169495e-09	down
GRK5	1.03979041459929e-13	-1.05105	0.087	0.238	3.09545606426209e-09	down
IGKV1-5	1.25215950933899e-13	3.67865	0.052	0.004	3.72767885930218e-09	up
PMAIP1	1.74553063084047e-13	2.30053	0.122	0.035	5.19644468801208e-09	up
RASSF6	1.84678352927127e-13	6.29947	0.041	0.001	5.49787456664056e-09	up
PCSK7	1.8499941250102e-13	-1.30516	0.065	0.202	5.50743251015536e-09	down
CDH1	1.96111896087802e-13	4.21242	0.057	0.006	5.83825114653388e-09	up
S100P	2.13994281942863e-13	4.84446	0.061	0.007	6.37060977343905e-09	up
PAM	2.9230579922219e-13	-1.11153	0.161	0.324	8.7019436428446e-09	down
MYC	3.53390437551432e-13	-1.14041	0.228	0.396	1.05204333259061e-08	down
COPZ2	3.74840450953239e-13	-1.3041	0.122	0.271	1.11590002248779e-08	down
HIST1H1D	3.77594279405163e-13	2.6512	0.107	0.028	1.12409816978917e-08	up
CCDC124	4.35085816160903e-13	-1.03612	0.152	0.308	1.29525047471101e-08	down
HSPA7	4.55367987694687e-13	-6.26359	0.004	0.098	1.35563049936708e-08	down
MT1X	4.67462191707305e-13	1.1207	0.73	0.646	1.39163494471265e-08	up
MRGPRF	5.37569707417428e-13	-1.32294	0.141	0.293	1.60034501898168e-08	down
NMU	6.3408920448481e-13	4.83954	0.044	0.002	1.88768356175128e-08	up
KRT17	6.52628690339473e-13	1.42429	0.081	0.015	1.94287561114061e-08	up
EPB41L2	6.98128344769098e-13	-1.15056	0.152	0.307	2.07832808237761e-08	down
MKI67	7.16177022183124e-13	6.80365	0.039	0.001	2.13205899503916e-08	up
RASSF1	7.34686858785193e-13	-1.51884	0.089	0.227	2.18716277860352e-08	down
NKRF	7.81940381322726e-13	-2.17986	0.031	0.147	2.32783651519776e-08	down
WDR74	8.1923180181834e-13	-1.93689	0.072	0.203	2.4388530740132e-08	down
FAM122A	8.81913849354817e-13	-1.32842	0.098	0.241	2.62545752952929e-08	down
PPL	9.25875927710754e-13	3.7693	0.065	0.009	2.75633263679492e-08	up
NOL3	9.9538511539515e-13	-1.19372	0.135	0.283	2.96326148853136e-08	down
MAF1	1.14431505166731e-12	-1.08644	0.146	0.302	3.40662590881358e-08	down
STIP1	1.29072551082712e-12	-1.05408	0.148	0.302	3.84248984573235e-08	down
MIF	1.32126004850907e-12	-1.01947	0.165	0.32	3.93339116441152e-08	down
CTSL	1.89514160500153e-12	-1.24069	0.137	0.282	5.64183655808956e-08	down
VASN	1.99147109928176e-12	-1.63289	0.065	0.193	5.92860946256179e-08	down
TGFBR2	2.09697244188542e-12	-1.03445	0.191	0.355	6.2426869594929e-08	down
FOXF1	2.17863168913885e-12	-2.39515	0.054	0.174	6.48578653856634e-08	down
AC104083.1	2.22047711624215e-12	-1.05418	0.135	0.286	6.61036037505289e-08	down
FERMT1	2.28473246834435e-12	3.52734	0.052	0.005	6.80164855826113e-08	up
FKBP4	2.49535555975983e-12	-1.67809	0.098	0.232	7.428673501405e-08	down
CERS3	2.58496101775678e-12	4.09266	0.056	0.006	7.69542894986193e-08	up
MXD4	2.65588482522399e-12	-1.76559	0.067	0.194	7.90656912469181e-08	down
PDZK1IP1	2.91477922018017e-12	2.52501	0.069	0.011	8.67729773847637e-08	up
EGFLAM	2.9973145120209e-12	-2.14428	0.046	0.165	8.9230053022862e-08	down
CPT1A	3.41104341061687e-12	-1.16233	0.124	0.269	1.01546762334064e-07	down
MMP24OS	3.68727403621903e-12	-1.42192	0.124	0.266	1.09770148058241e-07	down
COPRS	3.97125319665133e-12	-1.01701	0.15	0.303	1.1822420766431e-07	down
THRA	3.9879217035293e-12	-1.28586	0.144	0.287	1.18720429114067e-07	down
HBA1	4.1123324375371e-12	-6.39499	0.007	0.099	1.2242413666548e-07	down
SLC2A1	4.49341609782559e-12	2.43336	0.096	0.025	1.33768997232268e-07	up
CDKN2C	4.53459946035217e-12	-1.48165	0.098	0.236	1.34995025934684e-07	down
FAM50A	4.66457623766188e-12	-1.51067	0.093	0.225	1.38864434595194e-07	down
PGM5	4.84559384859101e-12	-1.04577	0.146	0.297	1.44253328872554e-07	down
YPEL3	6.43780001536172e-12	-1.35362	0.111	0.25	1.91653306457318e-07	down
NXT1	7.00661275661888e-12	-1.75174	0.091	0.221	2.08586861764544e-07	down
LINC01088	7.07550886348349e-12	-1.75991	0.048	0.167	2.10637898865903e-07	down
TMPRSS11A	7.59905746322712e-12	3.95327	0.05	0.005	2.26223940680271e-07	up
CDCP1	8.53008822333417e-12	3.60581	0.052	0.006	2.53940726408658e-07	up
RGCC	8.97465326345423e-12	-1.45254	0.141	0.284	2.67175427653032e-07	down
CD69	9.55969583012162e-12	3.53974	0.167	0.071	2.84592144862721e-07	up
PTPRA	9.65104394510946e-12	-1.20897	0.098	0.233	2.87311578245909e-07	down
ZNF503	9.82355753984336e-12	-1.73088	0.07	0.194	2.92447307961137e-07	down
KLK10	9.82641637405915e-12	4.01888	0.041	0.002	2.92532415455741e-07	up
CLEC2B	9.93404430052593e-12	2.10515	0.187	0.085	2.95736498826657e-07	up
WFDC1	9.93902712280528e-12	-1.261	0.144	0.288	2.95884837445913e-07	down
ELF3	1.07772897847391e-11	3.40227	0.056	0.007	3.20839916891683e-07	up
PLA2G16	1.15588558638122e-11	-1.21226	0.106	0.241	3.44107139065688e-07	down
LTBP4	1.258143639795e-11	-2.20047	0.081	0.203	3.74549361566972e-07	down
USP2	1.39693920447651e-11	-1.22994	0.081	0.21	4.15868801172656e-07	down
TPPP3	1.75200397015327e-11	-1.14092	0.22	0.375	5.21571581914627e-07	down
IGLC2	1.83772790898555e-11	1.64756	0.157	0.314	5.47091598504999e-07	up
TTK	1.84373685930451e-11	7.34688	0.031	0	5.48880463014954e-07	up
SLC7A1	2.07252538556162e-11	2.89747	0.078	0.017	6.16990807281694e-07	up
PIGR	2.09034261602312e-11	6.01383	0.037	0.001	6.22294996790083e-07	up
XIST	2.1262491385015e-11	3.33186	0.065	0.011	6.32984368531896e-07	up
CASC19	2.1759873417923e-11	4.6672	0.037	0.001	6.47791431651568e-07	up
LAMA3	2.18011986448329e-11	1.84613	0.154	0.06	6.49021683656677e-07	up
ZNF593	2.18183899959727e-11	-1.18159	0.104	0.238	6.49533470180109e-07	down
HOXB2	2.2771156124794e-11	-1.16409	0.096	0.23	6.77897317835118e-07	down
BPIFB2	2.28674988594657e-11	4.78418	0.059	0.009	6.80765441046293e-07	up
HSD17B11	2.37366794020631e-11	-1.08056	0.083	0.215	7.06640945799419e-07	down
TGFBI	2.61535047682151e-11	-1.43428	0.085	0.214	7.78589836949763e-07	down
VAV3	2.71620540515031e-11	3.31437	0.061	0.01	8.08614349113246e-07	up
CXADR	3.28130868143922e-11	3.30377	0.05	0.006	9.76845594464456e-07	up
TGM3	3.42867549989266e-11	5.51069	0.039	0.002	1.02071669631805e-06	up
VPS37B	3.80143627337925e-11	-2.16324	0.03	0.131	1.131687578585e-06	down
YY1	3.88081314627410e-11	-1.00192	0.144	0.291	1.1553180736458e-06	down
LINC02562	4.37566376478182e-11	5.54692	0.033	0.001	1.30263510277555e-06	up
KCNA5	4.9440343712554e-11	-1.04178	0.133	0.274	1.47183903232273e-06	down
ESRP1	5.17242447049742e-11	4.8729	0.041	0.003	1.53983076486708e-06	up
HSPB2	6.12972230125078e-11	-1.36465	0.091	0.216	1.82481832908236e-06	down
TAGAP	6.18649053664891e-11	3.30685	0.065	0.012	1.84171823276038e-06	up
TSEN34	6.43393265681265e-11	-1.27363	0.094	0.222	1.91538175193313e-06	down
EVA1B	6.71968318400999e-11	-2.16032	0.061	0.174	2.00044968387977e-06	down
CD34	7.81540033660198e-11	-3.31751	0.019	0.109	2.32664468020641e-06	down
LCN2	8.80278305134714e-11	3.45444	0.093	0.026	2.62058851438604e-06	up
ENDOD1	9.22790168283615e-11	-1.10784	0.115	0.245	2.74714633098032e-06	down
PINK1	1.05776644753299e-10	-1.37467	0.083	0.202	3.14897071430572e-06	down
AC245297.1	1.09670325702745e-10	-2.06311	0.037	0.139	3.26488559617073e-06	down
RAB38	1.19347032229149e-10	3.07291	0.054	0.008	3.55296114946176e-06	up
ZNF428	1.20801114030782e-10	-1.23096	0.102	0.227	3.59624916469639e-06	down
LGALS7B	1.2119314498405e-10	2.31627	0.056	0.008	3.60791992617518e-06	up
ZFAND2A	1.30292842663521e-10	-1.36758	0.083	0.207	3.87881792609302e-06	down
HIPK1	1.35547709047496e-10	-1.46712	0.113	0.24	4.03525529834395e-06	down
SERPINB13	1.38886131772931e-10	4.08504	0.037	0.002	4.13464014288015e-06	up
JOSD1	1.50816294255205e-10	-1.25265	0.089	0.21	4.48980107997746e-06	down
F11R	1.73410742489177e-10	2.97434	0.065	0.013	5.1624378039028e-06	up
S1PR3	1.8836146412046e-10	-1.0368	0.063	0.175	5.60752078686611e-06	down
PCLAF	1.91364451611326e-10	4.61412	0.039	0.003	5.69691972446918e-06	up
TMPRSS4	1.97768595463748e-10	4.00922	0.039	0.003	5.88757108695578e-06	up
TCEA2	2.0394207388011e-10	-1.42571	0.081	0.199	6.07135553941087e-06	down
BCL7B	2.0884012598108e-10	-1.14053	0.093	0.214	6.21717055045674e-06	down
A2ML1	2.11842969842186e-10	2.93282	0.039	0.003	6.30656521220187e-06	up
CDK11B	2.15903413977433e-10	-1.22622	0.111	0.238	6.42744463410817e-06	down
SERTAD1	2.50626728270722e-10	-1.1575	0.152	0.283	7.46115770061941e-06	down
EHBP1L1	2.5220219154952e-10	-1.45528	0.089	0.207	7.50805924242921e-06	down
SPATS2L	2.54200600196978e-10	-1.03617	0.211	0.352	7.56755186786404e-06	down
PGAM2	2.54677715043045e-10	-1.3794	0.069	0.184	7.58175557683146e-06	down
FARP1	2.7791782356008e-10	-1.08335	0.1	0.223	8.27361360738358e-06	down
H3F3A	2.9610031740288e-10	-1.08635	0.131	0.262	8.81490644908375e-06	down
EMP1	3.45890315977234e-10	2.06876	0.306	0.195	1.02971547066423e-05	up
CENPW	3.48924733145333e-10	2.22859	0.074	0.018	1.03874893057366e-05	up
GALNT3	3.48948347351268e-10	3.50688	0.052	0.008	1.03881923006472e-05	up
PKP3	3.493248855989e-10	3.17814	0.043	0.004	1.03994018442793e-05	up
CTSO	3.59419825904418e-10	-1.62252	0.056	0.162	1.06999282171745e-05	down
AHCYL1	3.62764567243373e-10	-1.15639	0.111	0.237	1.07995011668352e-05	down
CH25H	3.65226982748534e-10	-1.90959	0.107	0.229	1.08728072764239e-05	down
METTL7A	3.75837226874324e-10	-1.11859	0.133	0.257	1.11886742440486e-05	down
PRSS8	3.81538702809699e-10	3.06229	0.054	0.008	1.13584071826447e-05	up
NAF1	4.0757795865028e-10	-1.13221	0.065	0.177	1.21335958290188e-05	down
CYCS	4.52155447092662e-10	-1.57987	0.583	0.687	1.34606676599486e-05	down
ZNF263	4.69308022398551e-10	-2.7021	0.024	0.113	1.39712998268049e-05	down
AL365357.1	4.94997941719105e-10	-6.85555	0	0.068	1.47360887249778e-05	down
BMP5	5.00437613173277e-10	-1.24625	0.05	0.155	1.48980277441685e-05	down
F12	5.16450755387152e-10	3.90515	0.035	0.002	1.53747389878755e-05	up
CRELD1	5.44322086401021e-10	-2.36639	0.041	0.136	1.62044685121584e-05	down
MRPS6	5.52085342470494e-10	-1.02655	0.165	0.293	1.64355806453466e-05	down
HIST1H4C	5.71315190609851e-10	1.13042	0.717	0.707	1.70080532244553e-05	up
AVPI1	5.81482091704812e-10	-1.76289	0.087	0.2	1.73107218700523e-05	down
C1orf122	6.49539919861464e-10	-1.0359	0.156	0.288	1.93368034142758e-05	down
CTSF	6.5843754316366e-10	-1.85123	0.076	0.183	1.96016856599822e-05	down
RHOQ	6.62257075939674e-10	-1.02395	0.102	0.224	1.97153931507241e-05	down
HLA-DRA	7.47348918260811e-10	1.00152	0.296	0.519	2.22485772966243e-05	up
SNHG15	7.57205902917695e-10	-1.1016	0.15	0.281	2.25420197298598e-05	down
MT1JP	7.60179027861694e-10	-6.48232	0	0.067	2.26305296594426e-05	down
ACTA2-AS1	8.61145984373247e-10	-3.4555	0.013	0.091	2.56363159547916e-05	down
PITX1	9.91258473246476e-10	1.31873	0.126	0.047	2.95097647485476e-05	up
PRNP	9.97851670477694e-10	-1.14693	0.324	0.5	2.97060442301209e-05	down
NQO1	1.08113880166217e-09	1.73573	0.133	0.053	3.21855021254827e-05	up
SDR16C5	1.11008667899277e-09	3.60288	0.041	0.004	3.30472804336148e-05	up
GJB3	1.11744916093238e-09	6.90337	0.026	0	3.3266461520957e-05	up
DDR1	1.12944341533164e-09	1.66098	0.089	0.026	3.3623530474423e-05	up
MXRA7	1.16509749932184e-09	-1.10712	0.133	0.256	3.4684952554811e-05	down
FAM83B	1.190056488101e-09	6.13826	0.031	0.001	3.54279816507667e-05	up
TCEAL7	1.2939635310851e-09	-2.06206	0.028	0.117	3.85212943204035e-05	down
PLD3	1.31039915809296e-09	-1.00281	0.124	0.245	3.90105829364273e-05	down
PGAM1	1.33944742836306e-09	-1.04231	0.109	0.228	3.98753499423684e-05	down
KRTCAP3	1.35795209070267e-09	3.07071	0.046	0.006	4.04262337402185e-05	up
ARHGEF25	1.39232499044236e-09	-1.02195	0.117	0.236	4.14495149654691e-05	down
PTOV1	1.39896796181225e-09	-1.57517	0.078	0.186	4.16472762231506e-05	down
ECI1	1.42796433403012e-09	-1.06814	0.111	0.237	4.25104982240767e-05	down
GPM6B	1.45874480653158e-09	-4.34073	0.02	0.103	4.34268328904452e-05	down
DIXDC1	1.4614178454204e-09	-1.32843	0.083	0.195	4.35064092581653e-05	down
IFRD1	1.46303713471509e-09	-1.07693	0.126	0.248	4.35546155004681e-05	down
RBM24	1.8033022933567e-09	-1.58763	0.061	0.162	5.36843092732288e-05	down
TSR3	1.80544930858671e-09	-1.51429	0.096	0.205	5.37482259166265e-05	down
SRGAP3	1.96167255908732e-09	3.89534	0.033	0.002	5.83989920840294e-05	up
ARHGEF19	1.99214394266588e-09	4.04553	0.033	0.002	5.93061251731632e-05	up
GEM	1.99382697801428e-09	-1.34171	0.111	0.229	5.93562291354851e-05	down
ITIH3	2.08713747213368e-09	-1.1053	0.076	0.186	6.21340825454195e-05	down
SNX21	2.23890737659647e-09	-1.63909	0.048	0.145	6.6652272601277e-05	down
SURF1	2.30099298157552e-09	-1.24797	0.119	0.234	6.85005610615033e-05	down
BCL7C	2.40796707298636e-09	-1.04194	0.135	0.259	7.1685179762804e-05	down
RARA	2.52396237456783e-09	-2.17689	0.028	0.113	7.51383598908844e-05	down
CDIPT	2.5373010452298e-09	-1.25859	0.087	0.196	7.55354521164912e-05	down
LINC00958	2.57091140195845e-09	5.74014	0.028	0.001	7.6536032436303e-05	up
TCF21	2.58526004146436e-09	-1.34082	0.093	0.205	7.69631914343939e-05	down
PLCL1	2.80263737988715e-09	-1.3049	0.041	0.136	8.34345147992404e-05	down
SYTL1	2.97740068393455e-09	2.57383	0.054	0.01	8.86372183607316e-05	up
PIP4P1	3.0849366798144e-09	-2.43934	0.031	0.118	9.18385649580746e-05	down
CLDN1	3.15466931156796e-09	2.49079	0.054	0.01	9.39145054053781e-05	up
SELENBP1	3.16939325690528e-09	-1.01076	0.133	0.255	9.43528372580701e-05	down
RNF130	3.22765057886901e-09	-1.15468	0.126	0.245	9.60871577329305e-05	down
FGL2	3.28984857479948e-09	-5.65655	0.039	0.128	9.79387920717805e-05	down
DLK2	3.35054343134569e-09	3.06865	0.037	0.004	9.97456779511612e-05	up
FBLN1	3.36105980063241e-09	-1.56973	0.074	0.178	0.000100059	down
FGFR3	3.48391839832265e-09	3.27508	0.037	0.004	0.000103716	up
HRC	3.94106575340897e-09	-1.06814	0.102	0.216	0.000117326	down
SAMD9	4.23678712914356e-09	2.11833	0.096	0.032	0.000126129	up
IGHV3-30	4.39623230209142e-09	8.04094	0.024	0	0.000130876	up
TNFSF10	4.42390562647013e-09	1.87524	0.156	0.072	0.0001317	up
PAPD5	4.59845012270608e-09	-1.29439	0.067	0.169	0.000136896	down
FANCI	4.68031094405085e-09	4.68931	0.03	0.001	0.000139333	up
GRHL2	4.69555843800054e-09	4.83974	0.03	0.001	0.000139787	up
PLS1	4.77252387511349e-09	4.86958	0.03	0.001	0.000142078	up
TMOD1	5.41242750334601e-09	-1.21345	0.052	0.149	0.000161128	down
EFEMP2	5.61482633934257e-09	-1.74763	0.061	0.159	0.000167153	down
CLDN7	6.05960099795779e-09	2.36868	0.057	0.012	0.000180394	up
C7	6.39317185494049e-09	-1.244	0.031	0.117	0.000190325	down
ADCY3	6.46584322160598e-09	-1.17803	0.07	0.174	0.000192488	down
SERINC2	6.85981065253147e-09	2.61723	0.056	0.011	0.000204217	up
HES2	7.57904598360143e-09	3.91844	0.031	0.002	0.000225628	up
C1orf198	8.09563960070734e-09	-1.35426	0.094	0.2	0.000241007	down
TMEM160	9.05666059203858e-09	-1.07299	0.131	0.246	0.000269617	down
CCDC85B	9.4608829770776e-09	-1.31191	0.107	0.217	0.00028165	down
GJB5	9.62082270978632e-09	3.9544	0.033	0.003	0.000286412	up
ARL4C	9.85897321511327e-09	2.10347	0.1	0.036	0.000293502	up
GRB7	1.02623325994593e-08	4.44464	0.026	0.001	0.00030551	up
ISLR	1.11500250650343e-08	-1.15581	0.096	0.204	0.000331936	down
TMPRSS11E	1.14067742699753e-08	4.60545	0.035	0.004	0.00033958	up
TFCP2L1	1.19858052592384e-08	3.66037	0.035	0.004	0.000356817	up
AVPR1A	1.24437420235126e-08	-1.42429	0.074	0.176	0.00037045	down
TOP2A	1.25253526104639e-08	5.11716	0.037	0.004	0.00037288	up
CXCL17	1.2624904147076e-08	4.54571	0.037	0.004	0.000375843	up
ADAMTS4	1.32897562051531e-08	-1.52539	0.05	0.142	0.000395636	down
DENND2D	1.3484943380418e-08	3.81215	0.037	0.004	0.000401447	up
MGST1	1.36623724124489e-08	1.88766	0.093	0.032	0.000406729	up
ABRACL	1.37021421908498e-08	1.63996	0.131	0.056	0.000407913	up
KLK11	1.41424080888957e-08	3.17476	0.039	0.005	0.000421019	up
SESTD1	1.46827050952434e-08	-1.10842	0.067	0.165	0.000437104	down
KRT6C	1.54923043441838e-08	1.90678	0.039	0.005	0.000461206	up
ETV1	1.59572088193072e-08	-2.85502	0.033	0.115	0.000475046	down
SPRYD3	1.59899826492365e-08	-1.39968	0.081	0.18	0.000476022	down
PRSS22	1.73183657647022e-08	7.38605	0.022	0	0.000515568	up
AL669831.3	1.73183657647022e-08	7.53872	0.022	0	0.000515568	up
BRSK2	1.73573219027794e-08	-2.33076	0.028	0.106	0.000516727	down
FBN1	1.76637438797761e-08	-1.76348	0.037	0.122	0.00052585	down
NECTIN4	1.83561366225033e-08	4.89677	0.028	0.001	0.000546462	up
SLURP1	1.88957922249175e-08	3.2213	0.028	0.001	0.000562528	up
PMP22	1.92670024812087e-08	-1.24925	0.202	0.331	0.000573579	down
TRAC	1.9468084734782e-08	2.49999	0.08	0.025	0.000579565	up
CXorf40B	1.97797634055319e-08	-2.47975	0.041	0.124	0.000588844	down
TSTD1	1.99905622785967e-08	1.3597	0.154	0.072	0.000595119	up
AC027644.3	2.07766433588392e-08	-1.58302	0.054	0.144	0.000618521	down
RAI2	2.09691340012973e-08	-2.59234	0.017	0.088	0.000624251	down
RGS1	2.18014701788012e-08	2.50893	0.265	0.17	0.00064903	up
ANO1	2.55654438888544e-08	-2.44311	0.067	0.159	0.000761083	down
TRIM26	2.58234386453765e-08	-1.62893	0.056	0.146	0.000768764	down
LINC01197	2.75963549540319e-08	-1.30651	0.063	0.158	0.000821543	down
RPS28P7	2.78163220785087e-08	-1.67325	0.031	0.111	0.000828092	down
ALDH3A2	2.85588713362158e-08	1.62196	0.193	0.107	0.000850198	up
PGD	2.9333777159734e-08	1.56888	0.102	0.038	0.000873267	up
RN7SL2	2.96698522237989e-08	-1.9556	0.013	0.082	0.000883272	down
ASPN	3.10395626527866e-08	-1.40392	0.061	0.156	0.000924048	down
PRRT1	3.57352232967277e-08	-3.71692	0.009	0.072	0.00106384	down
KLF11	3.57400506965636e-08	-1.58888	0.033	0.114	0.00106398	down
LYVE1	3.73479973641235e-08	-2.14641	0.007	0.07	0.00111185	down
HMGB3	3.81184852625039e-08	3.13211	0.054	0.012	0.00113479	up
BPIFB1	3.96322115535314e-08	5.17607	0.033	0.004	0.00117985	up
TIMP4	4.15845931836182e-08	-1.99591	0.039	0.12	0.00123797	down
IER5L	4.26231491595631e-08	-1.77266	0.054	0.141	0.00126889	down
C5orf66-AS1	4.33115903461896e-08	2.39019	0.044	0.008	0.00128939	up
MS4A1	4.52743231442049e-08	4.45551	0.037	0.005	0.00134782	up
CD96	4.6454535367223e-08	2.68276	0.043	0.007	0.00138295	up
SINHCAF	4.70972399574278e-08	1.89337	0.131	0.059	0.00140208	up
RBM47	4.7703552419287e-08	3.02872	0.035	0.004	0.00142013	up
TNS2	4.77532041821822e-08	-1.44985	0.087	0.181	0.00142161	down
SBSN	5.00169697370932e-08	2.73186	0.037	0.005	0.00148901	up
SCN7A	5.38177120609099e-08	-2.93361	0.015	0.082	0.00160215	down
CNRIP1	6.08378289980097e-08	-1.0005	0.098	0.2	0.00181114	down
FCGRT	6.31849794358486e-08	-1.08467	0.113	0.216	0.00188102	down
NSMCE3	6.43721853193388e-08	-1.41194	0.065	0.155	0.00191636	down
GAS6	6.56469335062753e-08	-1.34776	0.094	0.195	0.00195431	down
RBBP8	6.6671110399179e-08	1.9522	0.122	0.053	0.0019848	up
RPL24P2	7.07564791182711e-08	-2.23535	0.026	0.098	0.00210642	down
SEC22C	7.31339570099677e-08	-1.03798	0.094	0.193	0.0021772	down
CPQ	9.38445183516838e-08	-1.38264	0.089	0.182	0.00279375	down
CD36	9.56048448641374e-08	-3.11439	0.011	0.073	0.00284616	down
ZNF750	9.84955053940404e-08	3.99222	0.028	0.002	0.00293221	up
CTH	1.00162265048158e-07	-1.17631	0.033	0.112	0.00298183	down
DNASE1L3	1.00268769568191e-07	3.89176	0.028	0.002	0.002985	up
FAM89B	1.01783947616603e-07	-1.52322	0.072	0.159	0.00303011	down
STEAP4	1.01998802368165e-07	-2.37987	0.037	0.114	0.0030365	down
CYP2U1	1.02815250689627e-07	-1.62964	0.037	0.117	0.00306081	down
BMP7	1.17361992571179e-07	2.08642	0.044	0.008	0.00349387	up
HNMT	1.18717072888397e-07	-1.12482	0.061	0.15	0.00353421	down
IFI6	1.22980694791383e-07	-1.51416	0.098	0.195	0.00366114	down
HIST1H1E	1.26746991215693e-07	1.3093	0.194	0.108	0.00377326	up
HOOK1	1.28561244569762e-07	3.88554	0.03	0.003	0.00382727	up
ABCC3	1.29282973315976e-07	3.49845	0.03	0.003	0.00384875	up
AZGP1	1.34719148808437e-07	4.89334	0.037	0.006	0.00401059	up
PNMA1	1.37040247188132e-07	-1.47268	0.074	0.162	0.00407969	down
PDPN	1.39675083845723e-07	1.53086	0.069	0.02	0.00415813	up
MUC21	1.40981276686907e-07	5.00722	0.031	0.004	0.00419701	up
IL17A	1.54121710725135e-07	7.35913	0.022	0.001	0.0045882	up
EVPL	1.58576683912209e-07	3.73475	0.033	0.004	0.00472083	up
GLA	1.85048280516025e-07	-2.13178	0.043	0.12	0.00550889	down
CLIC3	1.85105409154685e-07	2.63925	0.056	0.014	0.00551059	up
FRMD3	1.87653721389625e-07	-2.47603	0.015	0.077	0.00558645	down
ALKBH5	1.90154562314622e-07	-1.13167	0.078	0.169	0.0056609	down
HAND2	1.97737895554661e-07	-3.41978	0.011	0.07	0.00588666	down
ACBD3	2.07144306706703e-07	-1.13105	0.081	0.173	0.00616669	down
MT-TW	2.14353540518947e-07	1.58032	0.33	0.251	0.0063813	up
GPR20	2.17268089912273e-07	-1.82076	0.046	0.125	0.00646807	down
CAB39	2.42701488033528e-07	-1.02866	0.076	0.165	0.00722522	down
IGFBP2	2.59446353363722e-07	-1.57294	0.063	0.148	0.00772372	down
MAMDC2	2.60748055516284e-07	-1.25492	0.081	0.173	0.00776247	down
FAT2	2.62540165754643e-07	4.95798	0.024	0.001	0.00781582	up
BCL11B	2.65034427732102e-07	4.07847	0.024	0.001	0.00789007	up
ATP1B2	2.80449147249412e-07	-1.20678	0.069	0.155	0.00834897	down
MARCH2	2.83867512094931e-07	-1.46125	0.052	0.134	0.00845074	down
DTX3	2.85507086867113e-07	-1.22784	0.074	0.162	0.00849955	down
DNAJB2	2.90133105114512e-07	-1.41829	0.048	0.128	0.00863726	down
SELENOH	2.90747452995499e-07	-1.02149	0.126	0.223	0.00865555	down
MFAP5	2.96661105912589e-07	-3.25576	0.011	0.069	0.0088316	down
RERE	2.98279671781179e-07	-1.13685	0.087	0.177	0.00887979	down
CCDC69	3.00197851548606e-07	-1.05096	0.076	0.165	0.00893689	down
HDGFL3	3.02260816439314e-07	-1.24964	0.072	0.159	0.0089983	down
ABCC9	3.04428090086957e-07	-2.15455	0.022	0.089	0.00906282	down
ADCY6	3.11125168268738e-07	-1.75188	0.024	0.091	0.0092622	down
MEDAG	3.16151618849269e-07	-3.2197	0.009	0.065	0.00941183	down
SPRR2E	3.20572184329682e-07	2.01887	0.074	0.025	0.00954343	up
FAM3C	3.34110786974592e-07	-1.09323	0.083	0.174	0.00994648	down
ARRDC2	3.4574077909761e-07	-1.69436	0.033	0.105	0.0102927	down
KRT78	3.75329161694222e-07	4.22295	0.039	0.007	0.0111735	up
GPR65	3.83995114774855e-07	3.44091	0.039	0.007	0.0114315	up
SUSD4	3.87712704664786e-07	2.92058	0.026	0.002	0.0115422	up
ARID5A	4.13122011566341e-07	-1.12354	0.111	0.203	0.0122986	down
TFF3	4.14822576311389e-07	3.82517	0.046	0.011	0.0123493	up
NUSAP1	4.22914250060857e-07	3.29051	0.039	0.007	0.0125902	up
FAM162B	4.29209534386195e-07	-1.22786	0.07	0.156	0.0127776	down
FSTL3	4.34357918447122e-07	-1.68958	0.03	0.099	0.0129308	down
EPCAM	4.47809544514523e-07	4.07144	0.028	0.003	0.0133313	up
SPINT1-AS1	4.49697897487834e-07	3.38184	0.037	0.006	0.0133875	up
SLC7A5	4.54441468687923e-07	1.93206	0.074	0.025	0.0135287	up
IL20RB	4.7852474932362e-07	3.68703	0.035	0.006	0.0142457	up
MAFK	4.91361147658497e-07	-1.59839	0.033	0.104	0.0146278	down
AC138393.1	4.9888567951599e-07	-1.73853	0.017	0.078	0.0148518	down
FADS3	5.06414511230623e-07	-1.25504	0.074	0.16	0.015076	down
SRL	5.13086923396736e-07	-1.4359	0.057	0.138	0.0152746	down
IGSF3	5.13298801346827e-07	3.02382	0.03	0.004	0.0152809	up
DEXI	5.34711384481829e-07	-1.40962	0.072	0.155	0.0159184	down
TMPRSS11BNL	5.37754847875853e-07	2.87637	0.033	0.005	0.016009	up
CORO2A	5.45460083785272e-07	2.97924	0.031	0.004	0.0162383	up
ELMO3	5.52058043038251e-07	2.91648	0.033	0.005	0.0164348	up
PTPN7	5.6899418725746e-07	2.47614	0.031	0.004	0.016939	up
S100A7	5.77934653717288e-07	3.32276	0.072	0.025	0.0172051	up
NID1	5.90240020017252e-07	-1.15004	0.044	0.12	0.0175714	down
CENPM	6.04766357183922e-07	5.23839	0.02	0.001	0.0180039	up
SHARPIN	6.21633748170504e-07	-1.40086	0.063	0.143	0.018506	down
SLC22A3	6.38408202680106e-07	-1.56252	0.05	0.126	0.0190054	down
SCN4B	6.48802311108827e-07	-2.18963	0.013	0.07	0.0193148	down
IER5	6.7539420064355e-07	-1.19942	0.093	0.183	0.0201065	down
RPL10P16	7.56132116906286e-07	-1.27621	0.054	0.131	0.0225101	down
HOXA3	7.64414232483236e-07	-2.92578	0.006	0.056	0.0227566	down
GRIP2	7.81865599207605e-07	-1.12665	0.08	0.165	0.0232761	down
APOBEC3C	7.90068248757691e-07	1.15686	0.204	0.119	0.0235203	up
HIST1H2AE	8.07327095820096e-07	2.09689	0.059	0.018	0.0240341	up
TSPYL4	8.13047236817104e-07	-1.13338	0.056	0.134	0.0242044	down
TMEM70	8.25533595758624e-07	-1.05739	0.078	0.165	0.0245761	down
DUSP8	8.35854947498043e-07	-2.53662	0.02	0.081	0.0248834	down
LRRFIP2	9.02471312108022e-07	-1.09008	0.107	0.198	0.0268666	down
AC244100.2	9.45229676908394e-07	-5.25574	0.002	0.047	0.0281395	down
SYNPO	9.70696322296427e-07	-1.11132	0.081	0.167	0.0288976	down
SRPX	9.74940820073161e-07	-1.68671	0.031	0.098	0.029024	down
PTPRC	9.88653652188811e-07	1.96873	0.122	0.059	0.0294322	up
CKMT1A	1.01005285476958e-06	3.2712	0.022	0.001	0.0300693	up
CELSR1	1.07260887654899e-06	6.56106	0.017	0	0.0319316	up
P2RY10	1.07260887654899e-06	6.49095	0.017	0	0.0319316	up
ITGB6	1.07260887654899e-06	5.36252	0.017	0	0.0319316	up
ESPL1	1.07260887654899e-06	5.85463	0.017	0	0.0319316	up
AL023754.1	1.07260887654899e-06	6.25204	0.017	0	0.0319316	up
CAMK1	1.13806594042653e-06	-1.09312	0.067	0.146	0.0338802	down
PNPLA2	1.1536439043503e-06	-1.00619	0.098	0.184	0.034344	down
TGM2	1.15556389269311e-06	-1.54115	0.056	0.132	0.0344011	down
YIF1A	1.24036883935684e-06	-1.02506	0.12	0.212	0.0369258	down
TUSC2	1.28447597564213e-06	-1.25301	0.074	0.156	0.0382388	down
GSDMC	1.3212378904911e-06	4.96449	0.024	0.002	0.0393333	up
HIST1H2BF	1.33654439217429e-06	4.29985	0.024	0.002	0.0397889	up
CXCR4	1.34084643069696e-06	2.23115	0.098	0.043	0.039917	up
DAPP1	1.36261142162846e-06	3.46894	0.035	0.006	0.0405649	up
CRY2	1.39079999156023e-06	-1.27278	0.024	0.086	0.0414041	down
CENPF	1.40484129220314e-06	3.3878	0.035	0.006	0.0418221	up
OCIAD2	1.40857547552121e-06	1.88731	0.085	0.034	0.0419333	up
FIGN	1.42902969905511e-06	-2.08943	0.028	0.091	0.0425422	down
STEAP1	1.5159942509673e-06	2.71279	0.035	0.006	0.0451311	up
BARX2	1.55915948014733e-06	4.41059	0.026	0.003	0.0464162	up
TPD52	1.5709327095328e-06	1.97403	0.063	0.02	0.0467667	up
NDFIP2	1.5802395844928e-06	1.97725	0.098	0.043	0.0470437	up
JMY	1.59874180646389e-06	-1.15695	0.061	0.139	0.0475945	down
FOXC2	1.60170005290988e-06	-1.21986	0.048	0.12	0.0476826	down
TMPRSS11D	1.61481231246015e-06	3.31863	0.026	0.003	0.048073	up
TOMM70	1.6546082755734e-06	-1.20858	0.067	0.146	0.0492577	down
KLC2	1.66375712998746e-06	-1.17806	0.043	0.113	0.04953	down
GAB1	1.6642654321161e-06	-1.82138	0.022	0.082	0.0495452	down
DENND2C	1.66525505075212e-06	1.94485	0.063	0.02	0.0495746	up

## Sheet: Mural_celll(IPR_T_A_vs_IPR_N_A)
Table S7 Differentially expressed genes between tumor tissues and normal tissues (Mural_cells: IPR_T_A_vs_IPR_N_A)
	p_val	avg_log2FC	pct.1	pct.2	p_val_adj	change
S100A8	6.65103e-70	-2.29808	0.061	0.323	1.98001e-65	down
IL1B	3.03844e-50	-2.37604	0.044	0.239	9.04542e-46	down
CXCL8	1.03131e-49	-1.56588	0.141	0.384	3.07021e-45	down
S100A9	6.79268e-34	-1.39073	0.102	0.284	2.02218e-29	down
CCL3L1	2.2786e-33	-1.34289	0.16	0.356	6.78338e-29	down
KRT15	1.02911e-32	-3.25547	0.01	0.117	3.06366e-28	down
LYZ	8.42205e-27	-1.22907	0.075	0.219	2.50725e-22	down
CCL3	1.28035e-25	-1.18674	0.139	0.302	3.81159e-21	down
CBLN1	1.02237e-21	-3.49287	0.008	0.081	3.0436e-17	down
RGS5	1.56737e-18	1.60326	0.392	0.255	4.66607e-14	up
HBB	9.33121e-18	-1.7003	0.082	0.196	2.7779e-13	down
AL450405.1	9.65325e-18	-1.50962	0.077	0.184	2.87377e-13	down
MT1G	1.67973e-17	-1.70582	0.038	0.125	5.00055e-13	down
GPM6B	3.02003e-16	2.75756	0.127	0.041	8.99064e-12	up
DEPP1	3.23216e-16	1.08024	0.322	0.194	9.62214e-12	up
KRT13	4.96812e-16	-3.8748	0.005	0.058	1.47901e-11	down
ADGRF5	9.18871e-15	2.05113	0.093	0.023	2.73548e-10	up
SPP1	1.33165e-14	3.38202	0.061	0.007	3.96433e-10	up
IGHA2	2.27285e-14	-2.87707	0.006	0.055	6.76628e-10	down
ITIH3	1.83936e-13	-1.00083	0.084	0.179	5.47577e-09	down
ALKAL2	2.55463e-13	-1.34649	0.048	0.125	7.60512e-09	down
TMEM176A	2.2991e-12	2.26654	0.117	0.045	6.84441e-08	up
CSTA	3.61469e-12	-2.15402	0.011	0.058	1.07609e-07	down
LUM	1.12193e-11	1.47909	0.149	0.069	3.33998e-07	up
LAMA4	1.21469e-11	1.05959	0.263	0.166	3.61612e-07	up
FCN1	2.31099e-11	-2.2656	0.012	0.058	6.87982e-07	down
CFD	2.71848e-11	1.12768	0.276	0.177	8.09292e-07	up
PLP1	2.82972e-11	3.11669	0.05	0.007	8.42409e-07	up
ANK3	3.5398e-11	3.38178	0.054	0.009	1.0538e-06	up
COL1A2	5.02294e-11	1.12839	0.329	0.236	1.49533e-06	up
SCN7A	5.50102e-11	2.1538	0.093	0.032	1.63766e-06	up
NRXN1	8.24567e-11	2.72321	0.061	0.014	2.45473e-06	up
TCIM	8.78219e-11	1.18864	0.162	0.081	2.61446e-06	up
IFI27	1.25635e-10	1.47872	0.249	0.163	3.74014e-06	up
S100A2	1.44283e-10	-2.03282	0.023	0.075	4.29531e-06	down
CRABP2	1.60434e-10	-1.32979	0.042	0.105	4.77612e-06	down
XKR4	1.89758e-10	3.56297	0.044	0.005	5.64909e-06	up
KRT5	4.04613e-10	-3.06024	0.008	0.046	1.20453e-05	down
SCUBE3	4.59289e-10	-3.18677	0.006	0.041	1.3673e-05	down
TMEM176B	5.21698e-10	2.34773	0.122	0.057	1.5531e-05	up
STEAP4	6.66298e-10	1.24464	0.102	0.04	1.98357e-05	up
CXCR4	8.35691e-10	-1.35201	0.03	0.084	2.48785e-05	down
RBP1	8.69201e-10	1.7653	0.075	0.024	2.58761e-05	up
MYOT	9.40155e-10	3.92623	0.04	0.005	2.79884e-05	up
IFI6	1.71122e-09	1.30145	0.2	0.12	5.0943e-05	up
SORL1	1.72268e-09	-1.00503	0.073	0.143	5.12841e-05	down
PCSK2	2.09831e-09	3.56552	0.042	0.006	6.24667e-05	up
DYNC1I1	2.18779e-09	-1.05161	0.053	0.115	6.51305e-05	down
EREG	3.16256e-09	-1.90735	0.01	0.046	9.41495e-05	down
FXYD6	3.39477e-09	1.24213	0.2	0.123	0.000101062	up
GFRA3	3.81585e-09	3.37026	0.034	0.003	0.000113598	up
TNF	4.98657e-09	-1.05748	0.031	0.082	0.00014845	down
ITGB2	5.54613e-09	-1.71469	0.023	0.069	0.000165108	down
HIGD1B	6.69395e-09	1.64705	0.132	0.068	0.000199279	up
COL28A1	8.41995e-09	2.92259	0.04	0.006	0.000250662	up
PLXDC1	9.12922e-09	2.02783	0.046	0.009	0.000271777	up
MDK	1.02844e-08	1.4895	0.124	0.062	0.000306168	up
THY1	1.13068e-08	2.14365	0.08	0.031	0.000336603	up
ATP1B1	1.29629e-08	2.30173	0.097	0.043	0.000385907	up
HMOX1	1.30186e-08	1.46423	0.098	0.043	0.000387564	up
PDLIM4	1.32723e-08	1.76099	0.101	0.045	0.000395117	up
ANGPTL7	1.62951e-08	2.50471	0.042	0.008	0.000485106	up
COX20P1	1.70454e-08	-2.46062	0.01	0.045	0.000507441	down
NID2	1.77031e-08	1.37472	0.087	0.035	0.000527021	up
MPZ	1.82786e-08	3.74009	0.033	0.004	0.000544153	up
TMEM70	2.41031e-08	-1.04837	0.106	0.177	0.00071755	down
GABRA4	2.53574e-08	-1.55162	0.027	0.073	0.00075489	down
NRXN3	3.51753e-08	3.10699	0.034	0.005	0.00104717	up
HBA1	3.6929e-08	-3.26958	0.033	0.081	0.00109938	down
CHL1	3.71185e-08	2.06578	0.058	0.018	0.00110502	up
CDH19	5.82196e-08	2.92707	0.058	0.018	0.0017332	up
COL6A3	6.75886e-08	1.35429	0.111	0.054	0.00201211	up
TPPP3	6.78796e-08	1.06911	0.413	0.343	0.00202078	up
TNFAIP6	6.97426e-08	2.04602	0.065	0.023	0.00207624	up
COL8A1	9.35021e-08	1.75166	0.07	0.026	0.00278356	up
SEMA3B	1.01811e-07	2.49033	0.056	0.018	0.00303091	up
AC013565.1	1.04192e-07	-1.58555	0.016	0.053	0.0031018	down
CCL19	1.11655e-07	-3.43111	0.014	0.049	0.00332396	down
AL731571.1	1.38313e-07	-1.38798	0.027	0.07	0.00411757	down
FZD3	1.40899e-07	-1.03835	0.076	0.137	0.00419456	down
CTSK	1.42002e-07	1.06605	0.096	0.045	0.00422739	up
S100B	1.6633e-07	3.0015	0.057	0.019	0.00495163	up
S100A7	1.81789e-07	-4.00915	0.001	0.022	0.00541185	down
TTR	2.09407e-07	9.13884	0.02	0	0.00623406	up
ERBB3	2.1765e-07	3.01461	0.031	0.005	0.00647943	up
LTBP4	2.35997e-07	1.19956	0.171	0.107	0.00702564	up
CHMP4C	2.37601e-07	-1.10639	0.029	0.072	0.00707339	down
TBX18	2.71507e-07	-1.24379	0.043	0.091	0.00808277	down
PRIMA1	2.74657e-07	3.09857	0.034	0.006	0.00817655	up
MATN2	3.13608e-07	2.35118	0.062	0.023	0.0093361	up
DACH2	3.27157e-07	-5.95055	0	0.018	0.00973946	down
CADM3	3.34429e-07	2.74458	0.041	0.01	0.00995596	up
TTYH1	3.34999e-07	7.39988	0.02	0	0.00997291	up
PCOLCE2	3.60036e-07	1.70233	0.046	0.013	0.0107183	up
PI16	3.97301e-07	1.94191	0.067	0.026	0.0118276	up
CD36	4.25072e-07	1.89113	0.08	0.035	0.0126544	up
MTND3P10	4.45656e-07	-1.18976	0.033	0.076	0.0132672	down
PSTPIP2	5.25735e-07	-1.29794	0.016	0.049	0.0156511	down
SLCO1C1	5.36018e-07	6.3728	0.019	0	0.0159572	up
MARCKS	5.36731e-07	1.70072	0.128	0.074	0.0159785	up
KCNJ8	6.31902e-07	1.82441	0.06	0.022	0.0188117	up
GZMA	7.4181e-07	-2.38349	0.008	0.034	0.0220837	down
NDNF	8.34816e-07	-1.08413	0.027	0.066	0.0248525	down
ASPN	9.73266e-07	1.00506	0.156	0.096	0.0289741	up
FOXC2	1.08435e-06	-1.19985	0.052	0.101	0.0322811	down
RETREG1	1.62943e-06	2.88885	0.038	0.01	0.0485082	up
L1CAM	1.63506e-06	3.278	0.034	0.008	0.0486758	up
NCAM1	1.67426e-06	3.02808	0.035	0.008	0.0498429	up

## Sheet: Plasma_cell(PCR_T_A_vs_PCR_N_A)
Table S7 Differentially expressed genes between tumor tissues and normal tissues (Plasma_cell: PCR_T_A_vs_PCR_N_A)
Gene	p_val	avg_log2FC	pct.1	pct.2	p_val_adj	change
EMP1	2.54879404729644e-81	2.91972	0.462	0.102	7.58775987880151e-77	up
SERPINE1	1.81126638073679e-79	4.59521	0.273	0.015	5.39214001545344e-75	up
RPS4Y1	5.04997521689317e-74	2.84325	0.346	0.048	1.5033776220691e-69	up
IGHG2	3.12920459060367e-73	-2.15793	0.305	0.719	9.31564206622711e-69	down
S100A10	1.75564430948413e-62	1.80528	0.73	0.438	5.22655310933424e-58	up
THBS1	1.04058809581914e-58	4.1023	0.241	0.024	3.09783076125358e-54	up
ANXA1	1.67153138741421e-51	2.02413	0.635	0.32	4.97614894033211e-47	up
AL365357.1	1.13237849250152e-45	3.14437	0.193	0.019	3.37109077217703e-41	up
ANXA2	1.91879108252945e-45	1.58505	0.664	0.414	5.71224105269017e-41	up
MT1E	1.09397511181845e-44	1.82349	0.473	0.188	3.25676390788352e-40	up
MT2A	5.42412826238722e-44	1.13081	0.724	0.474	1.61476298371267e-39	up
RPL41	6.72361192283299e-44	1.0233	0.918	0.819	2.00161926942738e-39	up
MT-RNR1	1.27236965696172e-42	1.37063	0.997	0.99	3.78784446877504e-38	up
TM4SF1	6.02560164962395e-42	2.2591	0.341	0.101	1.79382161109305e-37	up
S100A6	1.8232311249579e-41	1.12991	0.829	0.651	5.42775905899966e-37	up
JCHAIN	2.614643665804e-41	1.20386	0.862	0.667	7.78379419309851e-37	up
TXN	4.2129923753337e-40	2.22284	0.73	0.513	1.25420783013684e-35	up
IGHG4	1.25153855946468e-38	-1.19094	0.529	0.878	3.72583029152636e-34	down
RPS26	1.64228514308639e-38	1.15865	0.853	0.709	4.88908287096819e-34	up
RPL31	2.29013767110301e-38	1.03777	0.971	0.949	6.81773984687366e-34	up
SFRP4	2.74829805813385e-38	3.43917	0.155	0.014	8.18168331906447e-34	up
RPL9P9	3.87144693976288e-37	1.19485	0.611	0.329	1.15252975396741e-32	up
SEL1L	5.5807155937868e-37	-1.71554	0.251	0.538	1.66137903227033e-32	down
S100A7	6.97655242691855e-37	-5.1624	0.009	0.247	2.07691965749365e-32	down
TNFRSF12A	1.0404362249395e-36	2.52371	0.191	0.029	3.09737864164489e-32	up
RPL39	3.32286740230997e-36	1.01582	0.899	0.78	9.89217625667677e-32	up
FABP5	4.21828656323429e-36	2.67937	0.408	0.171	1.25578390987485e-31	up
RPL7	2.00220067470775e-35	1.01353	0.884	0.728	5.96055140860498e-31	up
S100A2	1.78911518730893e-34	2.3373	0.468	0.249	5.32619591261869e-30	up
SERPINB5	3.3336007010431e-34	2.69081	0.2	0.038	9.92412928700531e-30	up
NQO1	1.08934463787497e-33	2.96344	0.212	0.045	3.24297898695378e-29	up
GSTP1	2.18780860573595e-31	1.50262	0.809	0.648	6.51310621927593e-27	up
MEDAG	2.669242954022e-31	3.90999	0.108	0.005	7.94633627412348e-27	up
HES1	3.39659636438449e-31	2.36691	0.307	0.11	1.01116673767726e-26	up
HSPB1	6.70273306645538e-31	1.1477	0.824	0.655	1.99540363388377e-26	up
SLAMF7	8.84984906016724e-31	-1.13912	0.432	0.671	2.63460006521179e-26	down
CYR61	9.00392349476911e-31	1.86853	0.241	0.064	2.68046802439276e-26	up
EZR	1.03259763816766e-30	1.47404	0.532	0.3	3.07404316882512e-26	up
AKR1C1	2.18627043642096e-30	2.97269	0.147	0.02	6.5085270892252e-26	up
LMNA	5.58679799597726e-30	1.22381	0.538	0.296	1.66318976340243e-25	up
TAGLN2	9.21668390633685e-30	1.18843	0.659	0.457	2.74380679891648e-25	up
EIF1AY	9.58538966423122e-30	2.72437	0.143	0.019	2.85357050304163e-25	up
DDX3Y	1.81287433518913e-29	3.40082	0.133	0.016	5.39692689585805e-25	up
S100A16	7.78103593429353e-29	2.11572	0.275	0.091	2.31641439763918e-24	up
PERP	1.51429074545173e-28	2.03874	0.345	0.148	4.50804354920981e-24	up
MGST1	9.04930761707465e-28	2.60175	0.181	0.039	2.69397887760312e-23	up
GPX2	4.39076437406524e-27	3.25367	0.143	0.023	1.30713055415922e-22	up
GSTM3	2.1968429028452e-26	2.73048	0.179	0.041	6.54000132177016e-22	up
RND3	1.44690134066424e-25	2.39358	0.169	0.037	4.30742529115745e-21	up
YBX3	1.48090882357815e-25	1.55251	0.297	0.111	4.40866556779215e-21	up
FSTL1	2.1195580016665e-25	2.22606	0.183	0.043	6.30992417096117e-21	up
CTGF	2.59370360684276e-25	1.95601	0.229	0.07	7.72145563757089e-21	up
TXLNGY	5.02469690774682e-25	2.83991	0.125	0.018	1.49585226943623e-20	up
CAPNS2	5.59322005689274e-25	2.76845	0.148	0.028	1.66510161093697e-20	up
IFITM3	9.56697273968667e-25	1.01461	0.543	0.318	2.84808778460472e-20	up
SFN	1.07141859154131e-24	1.90404	0.297	0.122	3.18961314701847e-20	up
MYC	1.07446006227046e-24	1.79021	0.261	0.091	3.19866760537915e-20	up
RPL23AP74	2.06007414204219e-24	3.01116	0.13	0.021	6.13284072085959e-20	up
C3	2.36819970342695e-24	2.37022	0.177	0.043	7.05013051710204e-20	up
LDHA	5.20771766426176e-24	1.2202	0.481	0.281	1.55033754865073e-19	up
BAG3	5.59084475599368e-24	1.9997	0.2	0.056	1.66439448385932e-19	up
GAPDH	6.20628465996969e-24	1.06113	0.819	0.748	1.84761094327298e-19	up
HINT1	8.1998538646683e-24	1.06017	0.643	0.452	2.44109649551175e-19	up
TUBA1C	1.09786680961792e-23	1.58208	0.374	0.18	3.26834949223253e-19	up
MT-ND3	1.15269251975151e-23	1.00369	0.944	0.922	3.43156563130026e-19	up
ADM	1.47215316925632e-23	1.59481	0.288	0.111	4.38259998487607e-19	up
KRT5	2.46974168752797e-23	2.01081	0.369	0.193	7.35242100377076e-19	up
LGALS7B	2.62691813124237e-23	2.41311	0.148	0.031	7.82033527670854e-19	up
LRRC75A-AS1	2.63360996022273e-23	1.45875	0.49	0.291	7.84025685158306e-19	up
S100A14	3.07003418969822e-23	2.32989	0.235	0.083	9.1394917827316e-19	up
ELN	3.61704433490171e-23	2.21191	0.137	0.025	1.07679409850024e-18	up
SGK1	3.76428310151506e-23	1.4503	0.345	0.153	1.12062707932103e-18	up
IL18	6.70830003532084e-23	2.3571	0.174	0.045	1.99706092051501e-18	up
BTF3	1.02911490350803e-22	1.01817	0.679	0.488	3.06367506774339e-18	up
ALDH3A1	1.341174569249e-22	2.01554	0.213	0.068	3.99267669265427e-18	up
PHLDA2	1.38190942656729e-22	1.95084	0.212	0.067	4.11394436289081e-18	up
TACSTD2	1.42413539248708e-22	2.19001	0.283	0.123	4.23965106343404e-18	up
FKBP5	1.92218199064467e-22	1.20632	0.367	0.176	5.7223357861492e-18	up
SCGB3A1	3.03221056947205e-22	-1.93672	0.051	0.236	9.02689086531831e-18	down
ANGPTL4	4.92234518484971e-22	3.66548	0.08	0.005	1.46538216152976e-17	up
PLAUR	4.9541102557742e-22	2.01847	0.171	0.044	1.47483862314398e-17	up
HMOX1	5.06068004442835e-22	1.82948	0.14	0.028	1.50656444922632e-17	up
INHBA	5.3921406132455e-22	3.55334	0.073	0.003	1.60524026056319e-17	up
FXYD3	1.1392488791257e-21	1.81572	0.258	0.102	3.39154391315722e-17	up
UGDH	1.17737623213437e-21	1.92498	0.148	0.033	3.50504904306403e-17	up
FN1	3.35757342742497e-21	2.13481	0.22	0.076	9.99549609344413e-17	up
DAPL1	3.75253475670344e-21	1.777	0.23	0.083	1.11712959707062e-16	up
PTX3	3.89775254577276e-21	4.18002	0.075	0.005	1.16036093287655e-16	up
CD9	5.70227086501754e-21	1.54779	0.444	0.264	1.69756603651572e-16	up
LGALS7	8.8801368171517e-21	2.41395	0.121	0.022	2.64361673046606e-16	up
POSTN	1.0441537147191e-20	2.19431	0.148	0.035	3.10844560871875e-16	up
SOX15	1.5604528927028e-20	2.52416	0.166	0.046	4.64546826157623e-16	up
ITGA5	2.38012815567092e-20	3.2181	0.089	0.01	7.08564151943232e-16	up
IGFBP6	3.01125340834582e-20	1.50571	0.189	0.057	8.96450139664549e-16	up
DSG3	3.63418016530665e-20	2.15522	0.147	0.036	1.08189543521179e-15	up
TIMP3	3.77345083125405e-20	1.6755	0.215	0.074	1.12335631246433e-15	up
CSTA	4.49826054415081e-20	2.23067	0.398	0.242	1.3391321639937e-15	up
VSNL1	1.48644446736469e-19	2.43065	0.152	0.04	4.42514517934467e-15	up
PTN	1.92450331411343e-19	2.34564	0.119	0.024	5.72924636611568e-15	up
SDC4	1.99060296581281e-19	2.44699	0.125	0.026	5.92602502922473e-15	up
CBR3	2.65696592835974e-19	3.16752	0.097	0.014	7.90978756872696e-15	up
ENO1	2.79526478050804e-19	1.26121	0.433	0.248	8.32150325157242e-15	up
COL5A2	3.3937876967861e-19	2.80682	0.084	0.009	1.01033059733322e-14	up
MGST2	3.76937744331545e-19	1.92027	0.181	0.057	1.12214366487501e-14	up
CEBPD	4.46817608263135e-19	1.37576	0.235	0.091	1.33017601979935e-14	up
MYL12B	5.38329391083906e-19	1.06696	0.546	0.364	1.60260659725679e-14	up
AC104046.1	6.37841668413017e-19	2.70921	0.121	0.026	1.89885464686555e-14	up
CBR1	7.42298823703004e-19	1.85014	0.311	0.154	2.20982359816384e-14	up
KRT19	1.0388884977538e-18	1.86389	0.273	0.128	3.09277105781308e-14	up
CCL2	1.4186055660709e-18	1.79882	0.171	0.051	4.22318877019306e-14	up
AKR1B10	2.44166269046428e-18	2.78785	0.099	0.016	7.26882982951216e-14	up
LOX	2.99537573764158e-18	3.7476	0.067	0.005	8.91723357095897e-14	up
GLUL	4.47604507630828e-18	1.2568	0.302	0.141	1.33251861921697e-13	up
C19orf33	5.06458427383142e-18	2.52452	0.13	0.032	1.50772673831961e-13	up
MFAP5	7.96573180549245e-18	1.99169	0.142	0.037	2.3713983584951e-13	up
MT1X	8.12404566187517e-18	1.80914	0.433	0.266	2.41852839354024e-13	up
ERRFI1	9.15388710668215e-18	2.08588	0.13	0.032	2.72511219165927e-13	up
FOSL1	1.01335633103151e-17	1.53216	0.152	0.043	3.01676179748081e-13	up
CXCL3	2.00026952302232e-17	1.68185	0.171	0.055	5.95480237003744e-13	up
CRABP2	2.01657456713468e-17	1.75256	0.196	0.071	6.00334248635995e-13	up
DSC3	2.72690322061005e-17	2.00853	0.123	0.029	8.11799088775612e-13	up
KLF5	3.05604938617192e-17	2.08875	0.159	0.049	9.09785902263379e-13	up
LY6D	3.54393171518135e-17	2.0952	0.276	0.138	1.05502847160949e-12	up
IMPA2	6.81003278643983e-17	1.9488	0.143	0.041	2.02734676052314e-12	up
ZFAS1	9.93982376985799e-17	1.18016	0.49	0.341	2.95908553628672e-12	up
PPIA	1.28349650173461e-16	1.22151	0.638	0.513	3.82096908566393e-12	up
DSP	1.55218807039834e-16	1.65718	0.206	0.082	4.62086388557586e-12	up
CXCL2	1.64691329283544e-16	1.21382	0.232	0.097	4.90286087277112e-12	up
PECAM1	1.76284481718407e-16	-1.06117	0.232	0.418	5.24798902075698e-12	down
EMP2	1.83861171592609e-16	1.76698	0.159	0.051	5.47354707831197e-12	up
COL6A3	1.87353613807801e-16	1.93192	0.14	0.039	5.57751708305825e-12	up
DUSP23	2.18305284309058e-16	1.71765	0.206	0.082	6.49894831388066e-12	up
MIR205HG	2.41298423075788e-16	1.29201	0.227	0.096	7.18345405496622e-12	up
IFI27	2.77555924756713e-16	1.43689	0.299	0.154	8.26283988000734e-12	up
FBN1	3.40319871338512e-16	1.96368	0.123	0.031	1.01313225697475e-11	up
AP3S1	4.22456591618763e-16	1.31448	0.305	0.157	1.25765327324906e-11	up
FAM213A	4.25680634432496e-16	1.47359	0.167	0.055	1.26725124870554e-11	up
OAT	6.40678891507375e-16	1.38538	0.266	0.125	1.90730106001746e-11	up
RPL23AP42	6.97839727699859e-16	1.10656	0.386	0.227	2.07746886936248e-11	up
ASPN	7.88485539309805e-16	3.86306	0.048	0.001	2.34732145052529e-11	up
NSG1	8.33640279061258e-16	2.28947	0.09	0.016	2.48174711076537e-11	up
NPM1	8.78274150501809e-16	1.0223	0.722	0.613	2.61462214604388e-11	up
TSPO	1.02686410766234e-15	1.10303	0.427	0.27	3.05697444851078e-11	up
ETS2	1.04417407089227e-15	1.59852	0.179	0.064	3.10850620904628e-11	up
BRI3	1.11723397977185e-15	1.58356	0.224	0.097	3.32600555778079e-11	up
EHF	1.18306558232782e-15	1.95262	0.118	0.03	3.52198623858993e-11	up
RAN	1.1863083590752e-15	1.15682	0.439	0.277	3.53163998496688e-11	up
TPI1	1.58026779630304e-15	1.20582	0.514	0.363	4.70445722959416e-11	up
CTSL	1.58345262251391e-15	2.16159	0.125	0.034	4.71393845722392e-11	up
GGCT	1.60058901148993e-15	2.26803	0.125	0.034	4.76495348720551e-11	up
PDLIM3	1.93621371931197e-15	2.19558	0.082	0.013	5.76410824239175e-11	up
HMGB3	2.04721617721185e-15	1.83399	0.154	0.051	6.09456255955967e-11	up
POLR1D	2.0532486986223e-15	1.07663	0.406	0.246	6.1125213757986e-11	up
NUPR1	2.13831824932257e-15	1.6714	0.164	0.057	6.36577342823328e-11	up
EFNA1	2.32221647794773e-15	2.15029	0.133	0.039	6.91323845485041e-11	up
GFPT2	2.35810658852239e-15	3.84534	0.051	0.003	7.02008331403114e-11	up
MZT2A	3.00109618729295e-15	1.19652	0.343	0.191	8.93426334957111e-11	up
SLC25A5	3.64361156872232e-15	1.27194	0.507	0.358	1.08470316400864e-10	up
THY1	5.68517021624881e-15	2.39552	0.07	0.009	1.69247517337727e-10	up
MPZL2	6.06817412502704e-15	1.97257	0.135	0.041	1.80649543702055e-10	up
TKT	6.35321068467067e-15	1.33238	0.307	0.165	1.89135082082646e-10	up
KPNA2	7.2486287864249e-15	1.97338	0.14	0.043	2.15791678971869e-10	up
IGKV1-27	7.82121649275885e-15	2.66277	0.082	0.014	2.32837614989431e-10	up
SPARC	8.24413813077167e-15	2.0361	0.348	0.232	2.45427992153073e-10	up
LY6E	9.60768115472244e-15	1.12981	0.386	0.232	2.86020667976087e-10	up
TRIM29	1.08024599360572e-14	1.99074	0.145	0.047	3.21589232296424e-10	up
EFEMP1	1.23249592393736e-14	1.99567	0.128	0.037	3.66914036556153e-10	up
JPT1	1.33112748281051e-14	1.35889	0.256	0.124	3.9627665163269e-10	up
IGHGP	1.45208556365839e-14	-1.02817	0.341	0.567	4.32285872301104e-10	down
TP53AIP1	1.4834812499445e-14	1.87971	0.119	0.033	4.41632368108478e-10	up
CRYAB	1.51729916369425e-14	2.13007	0.121	0.034	4.51699961031779e-10	up
S100A11	1.52466593169231e-14	1.36794	0.662	0.534	4.53893047864801e-10	up
KRT18	1.52846776775532e-14	1.73609	0.16	0.057	4.5502485446076e-10	up
PITX1	1.79649879614223e-14	1.39514	0.137	0.042	5.34817691611542e-10	up
ZFAND2A	1.80676423780199e-14	1.22827	0.227	0.101	5.37873713593651e-10	up
ENAM	1.99351087994007e-14	1.53317	0.217	0.096	5.9346818895816e-10	up
PKM	2.02374600841003e-14	1.00326	0.35	0.196	6.02469186703665e-10	up
MT1A	2.28633122070442e-14	1.70806	0.092	0.02	6.80640804403706e-10	up
LAD1	2.35741621663709e-14	2.06224	0.106	0.026	7.0180280769286e-10	up
SPINT2	3.17938388113206e-14	1.07328	0.326	0.178	9.46502581413015e-10	up
KRT15	3.27581133653138e-14	1.78889	0.396	0.279	9.75209034885391e-10	up
VDAC1	3.47213791896939e-14	1.0828	0.363	0.208	1.03365545847719e-09	up
PCOLCE	3.80646908637467e-14	2.19719	0.082	0.015	1.13318584701374e-09	up
GADD45G	4.14005606274022e-14	1.49237	0.174	0.066	1.23249468987776e-09	up
F3	4.24152505949384e-14	2.63703	0.068	0.01	1.26270201021132e-09	up
FHL2	4.4497096161648e-14	1.89533	0.114	0.031	1.32467855273226e-09	up
SELENOW	5.95975096253422e-14	1.16283	0.401	0.253	1.77421786154644e-09	up
SNRPD2	6.0208742283548e-14	1.01848	0.597	0.476	1.79241425778122e-09	up
LCN2	6.83885382702293e-14	-2.2933	0.014	0.119	2.03592678430473e-09	down
PDLIM1	8.21849600537825e-14	1.07905	0.295	0.154	2.4466462608011e-09	up
CAV2	8.77387901736493e-14	1.63286	0.145	0.049	2.61198378346954e-09	up
COL5A1	9.73579228205506e-14	1.62596	0.106	0.027	2.89834536236779e-09	up
PPP1R14B	9.89296187860068e-14	1.60316	0.167	0.063	2.94513475125942e-09	up
DEK	1.05914854342003e-13	1.39818	0.196	0.083	3.15308521376142e-09	up
DENND6B	1.15059058950405e-13	-2.02486	0.048	0.17	3.42530818495356e-09	down
GLRX3	1.26364513477071e-13	1.58405	0.166	0.062	3.76187156621242e-09	up
THBD	1.36844504337395e-13	3.12982	0.068	0.011	4.07386089412425e-09	up
KLK11	1.43403424480063e-13	2.65105	0.07	0.011	4.26911994677148e-09	up
CYTOR	1.54005304292364e-13	1.00139	0.461	0.312	4.58473790878369e-09	up
NPIPP1	1.6312570099204e-13	1.89689	0.119	0.036	4.85625211853303e-09	up
PFKP	1.66942390714992e-13	1.93987	0.075	0.013	4.9698749715853e-09	up
LYPD3	1.77249990782915e-13	2.08804	0.126	0.04	5.27673222560737e-09	up
TUBB2A	1.77664908403908e-13	1.38847	0.193	0.081	5.28908432318434e-09	up
CLCA2	1.81942196150346e-13	1.86647	0.097	0.024	5.4164191793958e-09	up
PCLAF	1.85713239737441e-13	2.44817	0.067	0.01	5.52868314698361e-09	up
COL17A1	2.12926483566973e-13	1.45292	0.113	0.032	6.3388214157888e-09	up
FAM110C	2.14694689647012e-13	2.7623	0.077	0.014	6.39146091079155e-09	up
CA12	2.42616217403414e-13	1.85394	0.096	0.023	7.22268479209963e-09	up
VDAC2	2.83415345138872e-13	1.12871	0.316	0.175	8.43727482478423e-09	up
DST	2.9220849052375e-13	1.41411	0.213	0.098	8.69904676289205e-09	up
JAG1	3.07884465152225e-13	1.38227	0.131	0.042	9.16572052758175e-09	up
RPL39P3	3.31951972121995e-13	1.10643	0.294	0.158	9.8822102100718e-09	up
PRSS23	3.34957258018899e-13	2.00923	0.087	0.019	9.97167757122262e-09	up
ADH7	3.5663101198395e-13	2.37925	0.082	0.017	1.06169052267622e-08	up
SPRR2D	3.57853698482943e-13	-3.43898	0.01	0.106	1.06533046038372e-08	down
HCAR3	4.22073379124796e-13	1.67793	0.085	0.018	1.25651244965452e-08	up
KLF4	4.76813489775282e-13	1.41207	0.208	0.094	1.41947375906102e-08	up
SPRR2E	5.54511290443922e-13	-3.66714	0.005	0.095	1.65078011165156e-08	down
ATP1B3	5.85586850015901e-13	1.02569	0.326	0.181	1.74329205249734e-08	up
CCDC80	6.04247759505323e-13	1.54974	0.181	0.076	1.79884558004735e-08	up
COL6A1	6.47761401569323e-13	1.38581	0.155	0.057	1.92838569247187e-08	up
CD38	6.51885701337152e-13	-1.19248	0.142	0.29	1.9406637328807e-08	down
APOL6	6.59524733617982e-13	-1.64713	0.123	0.258	1.96340513198073e-08	down
STMN1	7.42278427337013e-13	1.77088	0.208	0.097	2.20976287818229e-08	up
PNP	7.77726101042816e-13	1.15772	0.222	0.102	2.31529060280446e-08	up
PTGR1	7.82751972633187e-13	2.35074	0.114	0.035	2.330252622529e-08	up
PSAT1	8.80081052954185e-13	-2.07124	0.08	0.205	2.62000129464461e-08	down
GARS	9.61904247186515e-13	-1.69176	0.118	0.25	2.86358894387426e-08	down
TCEAL4	1.09205653907715e-12	1.14535	0.191	0.082	3.25105231683268e-08	up
FABP5P1	1.11648087062802e-12	5.11812	0.036	0.001	3.32376355185961e-08	up
COX6A1	1.16487053645887e-12	1.01874	0.495	0.36	3.46781958703806e-08	up
HK1	1.16722785956384e-12	1.35922	0.157	0.06	3.47483733792156e-08	up
FABP5P7	1.3897290102353e-12	3.17205	0.061	0.009	4.13722326347047e-08	up
TPD52L1	1.46343008106494e-12	1.938	0.109	0.032	4.35663135133034e-08	up
CSRP2	1.47498111634931e-12	1.72349	0.106	0.03	4.39101878337191e-08	up
HSBP1L1	1.5527157413019e-12	1.58454	0.138	0.049	4.62243476185576e-08	up
COL6A2	1.66799728725204e-12	1.53907	0.143	0.051	4.96562792414933e-08	up
CXCL8	1.80098302636259e-12	1.13099	0.235	0.114	5.36152646948143e-08	up
KRT13	1.88689249151484e-12	2.13843	0.435	0.341	5.61727894723968e-08	up
PDK1	1.92386418591121e-12	-1.00407	0.14	0.287	5.72734368145768e-08	down
TUBB6	2.3008341847376e-12	1.16753	0.142	0.05	6.84958336796382e-08	up
PCED1B-AS1	2.3754008700961e-12	-1.14947	0.191	0.34	7.0715683902761e-08	down
RRAD	2.71560959925617e-12	1.64753	0.13	0.045	8.08436977698562e-08	up
PMAIP1	2.75377514915852e-12	1.00298	0.326	0.189	8.19798861904492e-08	up
C1orf21	2.93421850009126e-12	2.12344	0.087	0.021	8.73516847477167e-08	up
EIF5AL1	2.93654396780627e-12	3.33423	0.046	0.004	8.74209139215927e-08	up
COL1A1	3.01441100065115e-12	2.16035	0.288	0.19	8.97390154893848e-08	up
WEE1	3.14532263469038e-12	2.39428	0.078	0.017	9.36362548347325e-08	up
HCAR2	3.34031204418049e-12	2.4263	0.07	0.013	9.94410895552532e-08	up
NMU	5.00919901941171e-12	1.97509	0.092	0.024	1.49123854807887e-07	up
SOD1	5.19259485707779e-12	1.01402	0.493	0.362	1.54583548895206e-07	up
PDLIM4	5.4024073249417e-12	1.39522	0.119	0.039	1.60829666063514e-07	up
TMEM159	5.7299525626913e-12	1.78451	0.109	0.034	1.7058068779132e-07	up
PROCR	5.82241530005114e-12	2.71631	0.055	0.007	1.73333303482522e-07	up
CNIH4	5.9421317755628e-12	1.41414	0.183	0.08	1.76897262958504e-07	up
ALDH1A3	6.12823671662962e-12	2.19455	0.058	0.009	1.82437607054064e-07	up
C9orf3	7.85904197710261e-12	1.57583	0.14	0.052	2.33963679658345e-07	up
BEX3	8.310904217746e-12	1.36949	0.166	0.068	2.47415618562298e-07	up
DEGS1	8.45591959530436e-12	1.20129	0.263	0.14	2.51732726352211e-07	up
RPL21P28	9.51241895703805e-12	1.1109	0.305	0.178	2.83184712351023e-07	up
CLTB	9.55245059027343e-12	1.33276	0.224	0.111	2.8437645407244e-07	up
AC090498.1	9.6235360056897e-12	1.20085	0.212	0.101	2.86492666889382e-07	up
SPSB1	1.05569099356357e-11	1.87912	0.085	0.021	3.14279208783876e-07	up
PRRG4	1.08032734805391e-11	1.83323	0.084	0.02	3.2161345151565e-07	up
TCEAL9	1.1879397974517e-11	1.70353	0.131	0.047	3.53649677701371e-07	up
UBE2N	1.31362120240002e-11	1.25526	0.235	0.12	3.91065031954486e-07	up
SPHK1	1.3787609836213e-11	3.04518	0.046	0.005	4.1045714482406e-07	up
TMPRSS4	1.51458242497785e-11	2.83892	0.06	0.01	4.50891187915906e-07	up
LGALS3BP	1.5262852166118e-11	1.00412	0.154	0.06	4.54375108985332e-07	up
AQP3	1.55550630300469e-11	1.16908	0.333	0.206	4.63074226404497e-07	up
EDN3	1.66954526244469e-11	3.26899	0.053	0.007	4.97023624629783e-07	up
CRISPLD2	1.70871594767761e-11	3.15106	0.051	0.007	5.08684737623624e-07	up
GJB6	1.73677018739106e-11	2.61861	0.048	0.005	5.17036484786318e-07	up
TMBIM1	1.90211965876851e-11	1.07124	0.181	0.078	5.66261022415386e-07	up
CALML3	2.10740413666333e-11	1.41137	0.162	0.069	6.27374211484674e-07	up
LAMB3	2.11334080216606e-11	2.19269	0.089	0.024	6.29141556804837e-07	up
STOM	2.57820867819702e-11	1.45404	0.138	0.052	7.67532723499251e-07	up
IGKV3-11	2.86225707281257e-11	-1.68911	0.044	0.149	8.52093930576301e-07	down
KLF9	2.92729908385936e-11	1.55351	0.152	0.062	8.71456937264932e-07	up
ANLN	3.10632100559292e-11	5.01062	0.034	0.001	9.24751763365011e-07	up
HMGA1	3.11783772266678e-11	1.03627	0.205	0.097	9.28180290037899e-07	up
NFIA	3.22382669868876e-11	2.08727	0.094	0.027	9.59733208199645e-07	up
KDM5D	3.35821447618558e-11	2.07213	0.067	0.013	9.99740449560447e-07	up
HSPA2	3.55799350867156e-11	2.16839	0.101	0.031	1.05921466753152e-06	up
PPA1	4.05133741583808e-11	1.07609	0.326	0.203	1.206083148695e-06	up
ATF5	4.1874972339749e-11	-1.7956	0.09	0.208	1.24661792655433e-06	down
ALDH3A2	4.30240199847694e-11	1.66632	0.167	0.076	1.28082507494659e-06	up
MCM4	4.58818887802821e-11	2.00192	0.072	0.016	1.365903828989e-06	up
EIF6	4.99675661737631e-11	1.16009	0.21	0.102	1.48753444499293e-06	up
SFRP2	5.026376182548e-11	1.41252	0.235	0.124	1.49635218954454e-06	up
MKI67	5.17864459652653e-11	3.02992	0.046	0.005	1.54168249638595e-06	up
IGLV3-25	5.59251333192726e-11	-2.65859	0.017	0.103	1.66489121891474e-06	down
MYO1B	5.73615261627628e-11	3.02102	0.051	0.007	1.70765263386545e-06	up
IL1R2	5.84701696757971e-11	1.37416	0.131	0.05	1.74065695124848e-06	up
MAOA	5.85369822082515e-11	2.06265	0.085	0.023	1.74264596033965e-06	up
YWHAG	5.92609349441871e-11	1.50381	0.208	0.105	1.76419803328845e-06	up
AKR1C2	6.09038773167917e-11	2.60872	0.067	0.014	1.81310842772089e-06	up
CAVIN1	6.2222162172147e-11	1.24807	0.171	0.075	1.85235376786482e-06	up
SLC2A1	7.62928370207872e-11	1.26172	0.154	0.064	2.27123775810884e-06	up
SEM1	7.84616402740994e-11	1.0651	0.437	0.316	2.33580303095994e-06	up
JUP	8.11629749754208e-11	1.5111	0.135	0.052	2.41622176501828e-06	up
IL1R1	8.23804863213355e-11	2.34433	0.065	0.013	2.45246707778616e-06	up
CORO1C	8.45947411038343e-11	1.21568	0.119	0.041	2.51838544266115e-06	up
S100A13	8.71230318080075e-11	1.50982	0.147	0.06	2.59365265692438e-06	up
PDPN	8.94325847459109e-11	2.4863	0.063	0.012	2.66240804788577e-06	up
RHOV	9.24330455230349e-11	1.91221	0.078	0.02	2.75173176522075e-06	up
WNT2	9.99375130349796e-11	5.38178	0.027	0	2.97513976305134e-06	up
CCT6A	1.02107600417352e-10	1.1751	0.22	0.111	3.03974326442458e-06	up
HDGF	1.02987879890614e-10	1.17246	0.176	0.079	3.06594918434359e-06	up
BAIAP2	1.04167318856499e-10	1.64767	0.078	0.02	3.10106108235796e-06	up
PLAU	1.04534302187134e-10	1.62291	0.092	0.027	3.11198617611098e-06	up
TAGAP	1.19466987241805e-10	-1.20867	0.131	0.256	3.55653221018853e-06	down
DUSP14	1.30440969635267e-10	1.99437	0.085	0.024	3.88322766604191e-06	up
NAMPT	1.3089879564802e-10	1.20756	0.215	0.108	3.89685714644155e-06	up
CCL3	1.47912376607974e-10	1.98704	0.254	0.142	4.40335145161939e-06	up
MINOS1	1.49222583447171e-10	1.2691	0.217	0.11	4.44235630922227e-06	up
SNHG12	1.50018092242348e-10	1.2156	0.213	0.107	4.46603860605469e-06	up
LMCD1	1.50402352014333e-10	2.09261	0.068	0.015	4.4774780194667e-06	up
NDFIP2	1.5624053894006e-10	1.42187	0.13	0.049	4.65128084424559e-06	up
IRF6	1.75975020599905e-10	2.08126	0.073	0.018	5.23877636325916e-06	up
TUSC1	1.77790754765813e-10	3.27562	0.048	0.007	5.29283076937826e-06	up
SVIL	1.8548065184812e-10	1.98563	0.108	0.037	5.52175900551854e-06	up
APOD	1.94391401556426e-10	2.45782	0.096	0.03	5.78703202433481e-06	up
FBXW7	2.14267086677065e-10	-1.11187	0.237	0.366	6.37873117037623e-06	down
TNFAIP6	2.19161721611153e-10	2.22697	0.049	0.007	6.52444445236402e-06	up
FERMT2	2.20429204622924e-10	2.29394	0.065	0.014	6.56217742162444e-06	up
LINC01133	2.2483303882712e-10	2.37593	0.063	0.013	6.69327956588336e-06	up
CCND1	2.65574144752052e-10	1.81067	0.125	0.048	7.90614228926858e-06	up
SEPT10	2.69804000904829e-10	1.69463	0.126	0.049	8.03206510693675e-06	up
SUCLG1	2.79311799271912e-10	1.00577	0.324	0.201	8.31511226432483e-06	up
GNG12	2.85185143047423e-10	1.67425	0.09	0.027	8.48996170852177e-06	up
GRB7	3.22085028798996e-10	2.07094	0.06	0.012	9.58847130734612e-06	up
RTL8C	3.27472923462529e-10	1.27321	0.188	0.091	9.7488689314795e-06	up
ADGRG1	3.37014709364616e-10	2.14777	0.068	0.016	1.00329278977846e-05	up
CTNNAL1	3.69332242671204e-10	1.54941	0.106	0.036	1.09950208643217e-05	up
SPRR2A	3.84450972391416e-10	-1.87511	0.031	0.121	1.14451054480925e-05	down
HBB	4.04423130402776e-10	2.74975	0.067	0.015	1.20396765920906e-05	up
AL591846.1	4.10611577273873e-10	2.80352	0.055	0.01	1.22239066554432e-05	up
NNMT	4.31463156703105e-10	1.60314	0.118	0.043	1.28446581750514e-05	up
LGALSL	4.53757034527692e-10	1.41798	0.104	0.035	1.35083469178894e-05	up
PLK2	5.09468396617846e-10	1.26978	0.172	0.082	1.51668741673133e-05	up
CDC20	5.40457156944883e-10	3.39608	0.046	0.007	1.60894095622492e-05	up
COL14A1	5.50163452509499e-10	1.39463	0.126	0.049	1.63783659812078e-05	up
CPXM1	5.90881474566798e-10	2.50705	0.041	0.005	1.75905414978536e-05	up
MMP2	5.91931811537418e-10	1.18638	0.174	0.08	1.76218100294689e-05	up
CA2	6.37360999080265e-10	1.92346	0.08	0.022	1.89742369426195e-05	up
DNAAF1	6.92172115608264e-10	3.74219	0.085	0.026	2.0605963881658e-05	up
NDRG1	7.10069682813196e-10	1.12042	0.188	0.091	2.11387744573488e-05	up
LPAR6	8.45078406965036e-10	1.03552	0.155	0.068	2.51579841753491e-05	up
ARL4A	1.01070172200916e-09	1.46759	0.164	0.076	3.00885902642126e-05	up
TCF4	1.07058629301468e-09	-1.40808	0.102	0.212	3.1871353943047e-05	down
GPR87	1.10194071952577e-09	2.17295	0.056	0.011	3.28047752202821e-05	up
RAB38	1.18080395485898e-09	2.47226	0.063	0.014	3.5152533736152e-05	up
SULF1	1.19554885530326e-09	2.51775	0.055	0.011	3.55914894223781e-05	up
MTHFD2	1.34214237609114e-09	-1.08606	0.203	0.321	3.99555785362333e-05	down
KCTD1	1.34513602643966e-09	2.07034	0.082	0.024	4.00446995071088e-05	up
SOWAHC	1.36542092562572e-09	2.05181	0.055	0.011	4.06485809558775e-05	up
CAV1	1.53217255091635e-09	1.18271	0.227	0.123	4.56127768407798e-05	up
PKP1	1.58122241689589e-09	1.5508	0.094	0.031	4.70729913509906e-05	up
TGIF1	1.58801715245463e-09	1.60958	0.114	0.043	4.72752706285743e-05	up
HIKESHI	1.72168060785359e-09	1.10846	0.148	0.066	5.12544316958013e-05	up
RTL8A	1.78382425937741e-09	1.03314	0.174	0.083	5.31044482016654e-05	up
LINC01480	1.79653298103393e-09	1.31832	0.155	0.071	5.348278684538e-05	up
SEPT6	1.81134367440796e-09	-1.00324	0.072	0.176	5.39237011871251e-05	down
GBP6	1.81158703927287e-09	1.4649	0.085	0.026	5.39309461591535e-05	up
MGP	1.86249443899219e-09	1.20405	0.423	0.34	5.54464594487974e-05	up
IL16	1.8820333685051e-09	-1.01027	0.07	0.174	5.6028133380397e-05	down
CSTB	1.94088558802037e-09	1.26515	0.575	0.475	5.77801639553665e-05	up
SBNO2	2.15612405699441e-09	1.55886	0.099	0.034	6.41878131767237e-05	up
CARMIL1	2.40875669122977e-09	1.7293	0.128	0.053	7.17086866979103e-05	up
CMTM7	2.55156653823259e-09	-1.81315	0.043	0.132	7.59601358431841e-05	down
HNRNPAB	2.77833298506139e-09	1.12276	0.263	0.153	8.27109729652776e-05	up
PTMS	2.78080945274914e-09	1.21915	0.164	0.078	8.27846974083419e-05	up
PAK1IP1	2.89497699727123e-09	1.38843	0.114	0.044	8.61834652087646e-05	up
EPB41L4A-AS1	3.31020232418836e-09	1.21196	0.201	0.107	9.85447231910876e-05	up
AC116533.1	3.33228148170049e-09	1.19579	0.203	0.108	9.92020197102236e-05	up
CD82	3.34478743098243e-09	1.28116	0.166	0.08	9.95743218203471e-05	up
CKS1B	3.36337198250393e-09	1.49133	0.102	0.037	0.000100128	up
C19orf48	3.61028956853422e-09	1.44625	0.114	0.045	0.000107478	up
LINC00958	3.67219275543397e-09	2.37374	0.053	0.011	0.000109321	up
HRAS	3.8105262495579e-09	1.51236	0.109	0.041	0.000113439	up
OVOL1	4.03799388714762e-09	2.28037	0.06	0.014	0.000120211	up
NIFK	4.11984225740103e-09	1.37049	0.179	0.091	0.000122648	up
FLNA	4.21754098819412e-09	1.07501	0.174	0.085	0.000125556	up
SLC1A5	4.29556433713665e-09	-1.12536	0.16	0.275	0.000127879	down
GPRC5A	4.61254418120802e-09	1.99609	0.051	0.01	0.000137315	up
TTK	4.76981294032123e-09	3.19574	0.034	0.003	0.000141997	up
CALD1	4.80473751803619e-09	1.41733	0.145	0.066	0.000143037	up
FLNC	4.95673193455342e-09	2.747	0.034	0.003	0.000147562	up
GJA1	5.16708409027501e-09	1.79022	0.082	0.026	0.000153824	up
CTNNBIP1	5.26600576024841e-09	1.96715	0.094	0.033	0.000156769	up
CENPW	5.41295156911837e-09	2.4243	0.063	0.016	0.000161144	up
TSLP	5.45425084295268e-09	1.95879	0.058	0.013	0.000162373	up
NECTIN2	5.72322502107535e-09	2.09402	0.048	0.009	0.00017038	up
TAX1BP3	5.72854242134568e-09	1.40798	0.114	0.045	0.000170539	up
COX8A	6.09916483431432e-09	1.05651	0.435	0.329	0.000181572	up
YWHAH	6.33977649114645e-09	1.14497	0.2	0.107	0.000188735	up
SERPINB2	6.38386807827487e-09	2.82672	0.039	0.005	0.000190048	up
DEFB1	6.39265872044468e-09	2.54879	0.15	0.072	0.000190309	up
MAD2L1	6.50246374541044e-09	2.88335	0.043	0.007	0.000193578	up
TK1	6.60035053148270e-09	2.51204	0.055	0.012	0.000196492	up
DENND5B	6.75729949333845e-09	-1.95409	0.041	0.125	0.000201165	down
OGN	7.00793321476906e-09	1.7234	0.085	0.028	0.000208626	up
CLNS1A	7.13253836578009e-09	1.18224	0.186	0.096	0.000212336	up
AC073861.1	7.13519613377289e-09	1.3433	0.159	0.077	0.000212415	up
LY6K	7.20530046370847e-09	2.40594	0.039	0.005	0.000214502	up
LTBP1	7.32296115852644e-09	1.95373	0.056	0.012	0.000218005	up
TFDP1	8.08688047380628e-09	1.46702	0.102	0.038	0.000240746	up
F11R	8.36576716134633e-09	1.33295	0.114	0.045	0.000249049	up
CCNB1	9.23336654339784e-09	2.86127	0.051	0.011	0.000274877	up
PPIF	9.4908838120765e-09	1.07848	0.152	0.07	0.000282544	up
CHPT1	9.70573025928078e-09	2.08635	0.073	0.022	0.00028894	up
AC093159.1	1.03086101794317e-08	3.14512	0.029	0.002	0.000306887	up
UTY	1.16927533741105e-08	1.58201	0.051	0.011	0.000348093	up
FGFBP1	1.19235096990955e-08	1.7672	0.077	0.024	0.000354963	up
MAP3K8	1.22460790840916e-08	1.11924	0.154	0.072	0.000364566	up
RPF2	1.24172871704755e-08	1.04336	0.155	0.072	0.000369663	up
KRT6A	1.28882849072627e-08	2.07438	0.181	0.098	0.000383684	up
SPC25	1.31836858401468e-08	5.11953	0.024	0.001	0.000392478	up
HBEGF	1.32912133407347e-08	1.12284	0.145	0.067	0.000395679	up
BGN	1.39445490393005e-08	1.66244	0.073	0.022	0.000415129	up
SLC20A1	1.407442360885e-08	1.47465	0.143	0.066	0.000418996	up
SNHG15	1.41876392898297e-08	1.39168	0.167	0.084	0.000422366	up
STON2	1.44412093888575e-08	2.7183	0.046	0.009	0.000429915	up
TMEM54	1.45107958011289e-08	2.15955	0.061	0.016	0.000431986	up
LAMA3	1.5133944436051e-08	2.25735	0.061	0.016	0.000450538	up
FAM46A	1.56754618056227e-08	1.93609	0.072	0.021	0.000466658	up
SPINT1-AS1	1.72015063160626e-08	2.15667	0.075	0.023	0.000512089	up
RPS23P8	1.73658142394081e-08	1.41414	0.128	0.057	0.00051698	up
PTTG1	1.77709057174577e-08	1.80454	0.159	0.079	0.00052904	up
NOP16	1.84169639829764e-08	1.19865	0.131	0.058	0.000548273	up
ADAMTS1	1.87139537645393e-08	2.22782	0.06	0.015	0.000557114	up
FAM46B	1.89671095674568e-08	1.5431	0.044	0.008	0.000564651	up
RAB13	2.00226370307775e-08	1.33671	0.137	0.062	0.000596074	up
HMGB2	2.02874298192628e-08	1.04552	0.294	0.189	0.000603957	up
PGD	2.03383161300482e-08	1.2802	0.166	0.083	0.000605472	up
C1R	2.08326193162378e-08	1.24129	0.157	0.076	0.000620187	up
SERPINE2	2.11841873927278e-08	1.96056	0.104	0.041	0.000630653	up
ZNF469	2.20337528465451e-08	5.14333	0.02	0	0.000655945	up
BX284668.5	2.21848193480298e-08	1.46309	0.087	0.03	0.000660442	up
SMIM4	2.39784693379122e-08	1.22503	0.13	0.057	0.000713839	up
RPL41P1	2.39938246406785e-08	1.20306	0.121	0.051	0.000714296	up
ZBTB43	2.41688357502397e-08	1.23639	0.106	0.041	0.000719506	up
IGHV3-74	2.42453224275895e-08	-2.32702	0.015	0.082	0.000721783	down
BAX	2.43959537636135e-08	1.15698	0.181	0.095	0.000726268	up
THOC3	2.4925949157443e-08	1.93075	0.063	0.017	0.000742046	up
PTMAP2	2.53975362419564e-08	1.17995	0.176	0.092	0.000756085	up
LUZP1	2.59101590771725e-08	1.69715	0.073	0.022	0.000771345	up
FAM162A	2.65637383067816e-08	1.05909	0.253	0.157	0.000790802	up
VPS26A	2.84263067223125e-08	1.2044	0.16	0.08	0.000846251	up
CTSK	2.98495485101688e-08	1.40358	0.087	0.03	0.000888621	up
SPRY1	3.19744027558937e-08	2.15619	0.094	0.035	0.000951878	up
TIMM8A	3.2292606329495e-08	1.96032	0.049	0.011	0.000961351	up
KRTCAP3	3.27829853983055e-08	2.17174	0.07	0.021	0.000975949	up
PARVA	3.36387556472005e-08	1.7449	0.067	0.019	0.00100143	up
SLC25A33	3.40275482294546e-08	2.09086	0.065	0.018	0.001013	up
VCAN	3.46176918777744e-08	1.25635	0.08	0.026	0.00103057	up
TOP2A	3.58472309933423e-08	2.25124	0.048	0.01	0.00106717	up
PIP5K1B	3.59924216419271e-08	-2.39932	0.015	0.08	0.00107149	down
ID1	3.62258935057023e-08	1.18871	0.198	0.109	0.00107844	up
CNN3	3.64354865383784e-08	1.20452	0.101	0.039	0.00108468	up
NINJ1	3.70210120403686e-08	1.06111	0.177	0.093	0.00110212	up
RPS17	3.77323235534322e-08	1.04964	0.193	0.105	0.00112329	up
DEPDC7	3.88307814761137e-08	2.43385	0.055	0.013	0.00115599	up
SNHG16	3.9355275500948e-08	1.05434	0.195	0.106	0.00117161	up
AC016739.1	3.97656144327677e-08	1.35067	0.155	0.078	0.00118382	up
TUBB	4.04181517658844e-08	1.10143	0.295	0.195	0.00120325	up
MRPL13	4.06187628164545e-08	1.54213	0.138	0.065	0.00120922	up
TP63	4.26718377588885e-08	1.75359	0.084	0.029	0.00127034	up
KLK10	4.54432966824169e-08	2.16079	0.053	0.012	0.00135285	up
CLDN7	4.77514492424461e-08	2.05718	0.087	0.032	0.00142156	up
KLK5	5.34706780973283e-08	2.29176	0.043	0.008	0.00159182	up
ZFY	5.72109060173686e-08	3.06531	0.031	0.003	0.00170317	up
UBE2C	5.81168146223452e-08	3.18429	0.039	0.007	0.00173014	up
PFKFB3	5.8673836325084e-08	1.34004	0.111	0.046	0.00174672	up
PINLYP	6.18010986331892e-08	3.53311	0.034	0.005	0.00183982	up
COL12A1	6.27530206750932e-08	1.91633	0.051	0.012	0.00186816	up
IGHV3-20	6.44024608059545e-08	4.87011	0.034	0.005	0.00191726	up
APOBEC3A	6.88181620009245e-08	2.95225	0.034	0.005	0.00204872	up
PMP22	7.01767400142026e-08	1.33782	0.099	0.039	0.00208916	up
MRPL11	7.09138469133059e-08	1.27683	0.15	0.075	0.00211111	up
INF2	7.23195983293081e-08	1.27512	0.061	0.017	0.00215295	up
SERPINB9	7.26857166064395e-08	1.25177	0.133	0.062	0.00216385	up
TYMS	7.63832876616479e-08	2.28707	0.055	0.014	0.00227393	up
F12	7.65777842748345e-08	1.82056	0.068	0.021	0.00227972	up
AC004057.1	7.66220640291542e-08	2.08214	0.06	0.016	0.00228104	up
GABARAPL1	7.93574291659447e-08	1.28894	0.126	0.057	0.00236247	up
SNRPF	7.94577606829307e-08	1.02727	0.263	0.167	0.00236546	up
METAP1	8.47599284124908e-08	1.15723	0.09	0.034	0.0025233	up
TPGS2	8.51158384917589e-08	1.59874	0.106	0.044	0.0025339	up
TTTY14	8.52169866277793e-08	5.8623	0.019	0	0.00253691	up
RPL15P3	8.54682313130468e-08	1.01233	0.181	0.097	0.00254439	up
PALLD	9.40000413077337e-08	2.01883	0.067	0.02	0.00279838	up
EGFR	9.68854579140162e-08	1.68511	0.06	0.016	0.00288428	up
IL1RN	9.78214306933364e-08	1.55245	0.108	0.045	0.00291214	up
MIR4458HG	1.07062845552774e-07	1.68855	0.063	0.018	0.00318726	up
MAL2	1.09155599756711e-07	1.94725	0.058	0.016	0.00324956	up
IRF4	1.14691761076581e-07	-1.08452	0.084	0.174	0.00341437	down
CH25H	1.20427319337918e-07	1.75858	0.077	0.026	0.00358512	up
TRIP6	1.21547060368703e-07	1.25846	0.116	0.051	0.00361846	up
NHP2	1.25512260840627e-07	1.00149	0.239	0.147	0.0037365	up
RPS27AP16	1.25518799475253e-07	1.16524	0.137	0.065	0.00373669	up
CLDND1	1.35212988550751e-07	1.00295	0.147	0.073	0.00402529	up
ETV3	1.36209587907075e-07	1.45924	0.094	0.037	0.00405496	up
LAX1	1.55731312924002e-07	-1.04531	0.13	0.229	0.00463612	down
ITGA2	1.57016335917635e-07	1.51389	0.065	0.02	0.00467438	up
TUSC3	1.60515015116284e-07	2.01398	0.049	0.012	0.00477853	up
YAP1	1.61313999950891e-07	2.32242	0.055	0.014	0.00480232	up
BTG3	1.63472454238905e-07	1.03566	0.201	0.114	0.00486657	up
ALDH2	1.70162007299054e-07	1.21019	0.14	0.069	0.00506572	up
MRC2	1.71640434028737e-07	1.51902	0.065	0.02	0.00510974	up
TRMT10C	1.78144146444792e-07	1.03387	0.15	0.075	0.00530335	up
FAM57A	1.810641948725e-07	2.22474	0.039	0.007	0.00539028	up
ELF3	1.89335690469606e-07	1.71495	0.077	0.027	0.00563652	up
GNAI3	1.89581239309023e-07	1.0007	0.162	0.084	0.00564383	up
CXADR	1.91577465068536e-07	2.31306	0.048	0.011	0.00570326	up
KIF23	1.92830595354225e-07	4.82102	0.02	0.001	0.00574057	up
CDH1	1.95905055552464e-07	2.25295	0.053	0.014	0.00583209	up
LPIN1	1.98987282330244e-07	1.1849	0.177	0.096	0.00592385	up
ITPKC	1.99139194529677e-07	1.96051	0.067	0.021	0.00592837	up
RRM2	2.04564060676377e-07	3.19478	0.034	0.005	0.00608987	up
ACAT2	2.06233583924791e-07	1.00389	0.097	0.039	0.00613957	up
SPINK5	2.10348151983027e-07	1.80593	0.084	0.032	0.00626206	up
BIRC5	2.1084426636971e-07	3.14768	0.031	0.004	0.00627683	up
DRG1	2.12086669159048e-07	1.66022	0.097	0.04	0.00631382	up
PLGRKT	2.14003269002329e-07	1.12503	0.133	0.064	0.00637088	up
ZNF750	2.15935560180145e-07	2.95277	0.034	0.005	0.0064284	up
COPS5	2.30737096858883e-07	1.11771	0.126	0.059	0.00686904	up
ADGRE5	2.34309459212345e-07	1.18708	0.222	0.135	0.00697539	up
CLEC11A	2.39881178397883e-07	2.22223	0.046	0.011	0.00714126	up
BIK	2.42083927233166e-07	1.07394	0.176	0.095	0.00720684	up
DKK3	2.45265955671814e-07	1.49853	0.067	0.021	0.00730157	up
FOSL2	2.4597293430561e-07	1.6394	0.092	0.037	0.00732261	up
TPPP3	2.7800252546083e-07	1.52652	0.075	0.026	0.00827614	up
CLDN4	2.98219847194301e-07	2.06154	0.102	0.045	0.008878	up
TRIM16	3.00882455965425e-07	1.97373	0.044	0.01	0.00895727	up
PFN2	3.03087047350666e-07	1.70096	0.051	0.013	0.0090229	up
LIMS1	3.25852182442747e-07	1.02049	0.159	0.083	0.00970062	up
CDC42EP4	3.46017227566064e-07	1.87301	0.055	0.015	0.0103009	up
FSCN1	3.48085333477005e-07	1.36686	0.099	0.041	0.0103625	up
KLHL21	3.5717904443548e-07	1.41147	0.089	0.035	0.0106332	up
SPINK7	3.63446284047999e-07	1.73699	0.063	0.02	0.0108198	up
ATP8B1	3.64022583832566e-07	2.46545	0.041	0.009	0.010837	up
GNPNAT1	3.85181982740807e-07	1.38349	0.067	0.022	0.0114669	up
GPC1	3.87936275177604e-07	1.65777	0.055	0.015	0.0115489	up
IMPDH2	3.91325421984298e-07	1.05971	0.227	0.139	0.0116498	up
TFAP2A	4.0741784084838e-07	1.96309	0.048	0.012	0.0121288	up
ZNF165	4.09395141185198e-07	1.96489	0.058	0.017	0.0121877	up
FRMD6	4.14137299857709e-07	1.60828	0.055	0.015	0.0123289	up
HSPA13	4.22347092448695e-07	-1.38019	0.094	0.18	0.0125733	down
MRPS35	4.51043929785774e-07	1.31706	0.114	0.053	0.0134276	up
MPHOSPH6	4.51805209007897e-07	1.06333	0.111	0.049	0.0134502	up
FAM129B	4.52640225798185e-07	1.84113	0.061	0.019	0.0134751	up
B3GNT5	4.56194725728409e-07	1.86226	0.053	0.014	0.0135809	up
PQLC1	4.58363106072046e-07	1.71301	0.065	0.021	0.0136455	up
METRNL	4.65557212562569e-07	1.10748	0.08	0.03	0.0138596	up
TMEM106C	4.72499351811896e-07	1.57751	0.08	0.03	0.0140663	up
NECTIN1	4.72693568957302e-07	1.67246	0.058	0.017	0.0140721	up
AVPI1	4.77243577744212e-07	1.47234	0.104	0.046	0.0142075	up
PLOD2	5.00607127043809e-07	1.74944	0.039	0.008	0.0149031	up
BLM	5.02625262203336e-07	-2.20576	0.01	0.062	0.0149632	down
IRX3	5.46272017357036e-07	2.61179	0.036	0.007	0.0162625	up
BLOC1S2	5.47954760882014e-07	1.34726	0.128	0.063	0.0163126	up
PODN	5.71847080506528e-07	2.34119	0.036	0.007	0.0170239	up
SMARCA1	6.36917685292425e-07	2.36605	0.034	0.006	0.018961	up
GTF2B	6.50705524453054e-07	1.14468	0.188	0.11	0.0193715	up
TTTY15	6.74433384832596e-07	1.47483	0.034	0.006	0.0200779	up
RHOD	6.79474669797049e-07	1.26863	0.073	0.026	0.020228	up
PTGIS	7.05854519290737e-07	2.7711	0.031	0.005	0.0210133	up
ARHGAP32	7.16907380274518e-07	1.78431	0.032	0.005	0.0213423	up
DLD	7.24464260499008e-07	1.24996	0.09	0.037	0.0215673	up
HBA2	7.28022515004724e-07	2.41511	0.029	0.004	0.0216732	up
ALDH7A1	7.29319549143276e-07	1.37012	0.078	0.03	0.0217118	up
CYP1B1	7.3209104922027e-07	4.92889	0.019	0.001	0.0217944	up
UQCRC2	7.43791599275474e-07	1.12386	0.2	0.121	0.0221427	up
AC099560.2	7.453196420328e-07	1.45706	0.09	0.037	0.0221882	up
CD109	7.52521412458564e-07	1.9255	0.055	0.016	0.0224026	up
COPRS	7.58043556591333e-07	1.02863	0.125	0.06	0.022567	up
IL4R	7.65091658916646e-07	1.6374	0.049	0.013	0.0227768	up
BEX2	8.06726317579176e-07	1.70382	0.087	0.036	0.0240162	up
KLF3	8.09920372261513e-07	1.1992	0.114	0.053	0.0241113	up
COL8A1	8.12202839919429e-07	1.87556	0.043	0.01	0.0241793	up
SMIM3	8.23642958228339e-07	1.82568	0.058	0.018	0.0245199	up
SERPINH1	8.29689653896688e-07	1.16041	0.073	0.026	0.0246999	up
CHAC1	8.43286287225628e-07	-2.36792	0.022	0.08	0.0251046	down
C20orf194	8.70367905718061e-07	1.79246	0.043	0.01	0.0259109	up
NCOA7	8.79639351100901e-07	1.17588	0.259	0.177	0.0261869	up
TNS4	8.81172513353984e-07	1.49354	0.058	0.018	0.0262325	up
GMNN	8.92686810474336e-07	1.23775	0.084	0.033	0.0265753	up
BLVRB	9.17788327257676e-07	1.05621	0.212	0.129	0.0273226	up
KRT8	9.3032950860472e-07	1.38271	0.101	0.045	0.0276959	up
TNC	9.68598338999752e-07	1.08433	0.072	0.026	0.0288352	up
PCBD1	9.87896227751367e-07	1.01501	0.184	0.107	0.0294097	up
SYPL1	1.01905255671089e-06	1.29165	0.143	0.076	0.0303372	up
PAX9	1.06526488721372e-06	1.46868	0.053	0.015	0.0317129	up
C3orf14	1.0743143511076e-06	2.19915	0.046	0.012	0.0319823	up
CDC42SE1	1.07781145254709e-06	1.17523	0.133	0.067	0.0320864	up
TGFBR3	1.08542439227709e-06	2.04579	0.051	0.014	0.0323131	up
CD37	1.132439842988e-06	-1.05579	0.085	0.168	0.0337127	down
NBL1	1.14947582850309e-06	1.38126	0.078	0.03	0.0342199	up
CXCL1	1.15076584046715e-06	1.76773	0.063	0.021	0.0342583	up
ADK	1.20025789227558e-06	1.03909	0.125	0.061	0.0357317	up
CKAP2L	1.22160911012464e-06	3.95689	0.02	0.001	0.0363673	up
NOVA1	1.24634091288207e-06	3.51504	0.02	0.001	0.0371036	up
TNFRSF1A	1.2673738125335e-06	1.3447	0.075	0.028	0.0377297	up
TPRKB	1.28394488789986e-06	1.04987	0.189	0.112	0.038223	up
ADH1C	1.28497843968976e-06	4.7169	0.015	0	0.0382538	up
ODAPH	1.28497843968976e-06	5.76472	0.015	0	0.0382538	up
ARID5A	1.28816890098225e-06	1.16601	0.106	0.048	0.0383488	up
SERPINF1	1.34234249569125e-06	1.27276	0.097	0.042	0.0399615	up
RPS3AP6	1.34839966908886e-06	1.0955	0.15	0.08	0.0401419	up
GCLM	1.38475634666166e-06	1.68766	0.068	0.024	0.0412242	up
TRIM7	1.41861979451156e-06	2.5469	0.036	0.007	0.0422323	up
COL3A1	1.42203823993842e-06	1.87802	0.294	0.248	0.0423341	up
SLC25A24	1.4330353653171e-06	1.31317	0.09	0.038	0.0426615	up
NFIB	1.44762975864952e-06	1.25737	0.078	0.03	0.0430959	up
CENPN	1.51895428729542e-06	2.12232	0.053	0.016	0.0452193	up
FHL1	1.5467157746035e-06	1.64447	0.073	0.028	0.0460457	up
CENPF	1.57817067189847e-06	2.51217	0.043	0.011	0.0469821	up
CDC42EP1	1.57943669279697e-06	1.92297	0.053	0.016	0.0470198	up
KRT6C	1.59587160298168e-06	3.21441	0.048	0.013	0.0475091	up
AARS	1.65314704017953e-06	-1.08296	0.077	0.155	0.0492142	down
C3orf70	1.65395634935813e-06	-5.21015	0	0.038	0.0492383	down

## Sheet: Plasma_cell(MPR_T_A_vs_MPR_N_A)
Table S7 Differentially expressed genes between tumor tissues and normal tissues (Plasma_cells: MPR_T_A_vs_MPR_N_A)
Gene	p_val	avg_log2FC	pct.1	pct.2	p_val_adj	change
TPSB2	1.44781905611783e-116	-3.58015	0.104	0.587	4.31015733006278e-112	down
IGHA2	5.51456773650814e-107	-2.96088	0.374	0.845	1.64168681515847e-102	down
S100A8	2.48150914681052e-97	2.39865	0.77	0.394	7.38745273005491e-93	up
IER2	2.41052368706945e-94	-1.8146	0.437	0.824	7.17612901640575e-90	down
S100A2	9.14869971563662e-93	3.23176	0.595	0.131	2.72356790534502e-88	up
CSTA	1.50115921725156e-89	2.90284	0.61	0.177	4.46895098975789e-85	up
MT-RNR1	9.09177637608782e-89	1.14794	1	1	2.70662182716135e-84	up
KRT13	2.14476314317275e-88	3.25473	0.615	0.192	6.38495987722527e-84	up
FOS	7.34371742863978e-72	-1.21719	0.713	0.921	2.18622467850606e-67	down
NFKBIA	1.10696990070196e-69	-1.35578	0.564	0.851	3.29544939438974e-65	down
IGHG3	5.98250643268683e-69	1.45126	0.756	0.413	1.78099216501087e-64	up
JUNB	1.44708308233633e-65	-1.15872	0.544	0.843	4.30796633611526e-61	down
TPSAB1	1.29462604807586e-64	-3.27982	0.045	0.343	3.85410174512185e-60	down
ZFP36	3.24841335063049e-61	-1.15578	0.627	0.876	9.67052654482696e-57	down
IGHG1	5.32328107457263e-60	1.73454	0.779	0.596	1.58474077590027e-55	up
KRT5	2.72327631356985e-58	3.29763	0.418	0.078	8.10719358549744e-54	up
KRT4	2.97180493847652e-57	3.17722	0.429	0.098	8.84706330184459e-53	up
DUSP1	1.2938037523111e-56	-1.22394	0.514	0.821	3.85165377063014e-52	down
LY6D	6.06666740093578e-55	3.17892	0.386	0.065	1.80604688525858e-50	up
SPRR3	6.67551212236003e-55	2.13291	0.607	0.237	1.98729995882658e-50	up
S100A9	8.68877729140905e-55	1.94339	0.659	0.369	2.58664899965247e-50	up
IGHA1	8.97621914781937e-55	-1.05948	0.674	0.903	2.67222044030583e-50	down
IGHGP	2.57125559868891e-51	2.85486	0.426	0.093	7.6546279172969e-47	up
CST3	7.80428370792551e-47	-1.36349	0.314	0.623	2.32333525984942e-42	down
RNASE1	1.13268185150424e-46	-2.04857	0.085	0.348	3.37199387192812e-42	down
KRT6A	4.22466761601477e-46	2.3328	0.351	0.063	1.2576835492876e-41	up
CPA3	1.15323418769115e-45	-1.96288	0.059	0.312	3.43317817675656e-41	down
FABP5	9.497774145883e-44	2.53962	0.447	0.142	2.82748736322937e-39	up
FTH1	8.9546813939533e-43	-1.01147	0.675	0.92	2.6658086509799e-38	down
IGKV1-5	9.18735030926359e-43	3.11939	0.277	0.03	2.73507418706777e-38	up
TYROBP	8.20916302107701e-42	-1.698	0.087	0.332	2.44386783137462e-37	down
HIST1H2BC	2.43570882933366e-40	-2.00482	0.063	0.295	7.25110518492631e-36	down
ENAM	3.88475144293846e-40	-1.49623	0.076	0.317	1.15649050456278e-35	down
CTSG	5.06107836890178e-40	-3.59123	0.009	0.176	1.50668303042206e-35	down
KRT15	5.40560844057207e-40	2.97949	0.408	0.127	1.60924963275831e-35	up
SFN	9.03527975432414e-40	3.07445	0.283	0.041	2.6898027828623e-35	up
GADD45B	4.87142817705539e-39	-1.01169	0.49	0.776	1.45022416830939e-34	down
S100A4	7.43481011983499e-39	-1.25007	0.286	0.584	2.21334297267488e-34	down
MT2A	1.07940557392679e-38	-1.10181	0.373	0.697	3.21339039358006e-34	down
CMA1	2.11871697010362e-38	-4.38235	0.003	0.152	6.30742041999848e-34	down
MGP	4.38424732716557e-38	-1.67778	0.253	0.509	1.30519042929719e-33	down
CITED2	1.55747633001058e-37	-1.22346	0.333	0.615	4.6366070344415e-33	down
AL365357.1	6.07392759916539e-37	-7.70355	0	0.137	1.80820824627154e-32	down
PPP1R15A	1.18125644299957e-36	-1.16363	0.483	0.766	3.51660043080972e-32	down
CDKN1A	2.06532735514347e-36	-1.32587	0.227	0.495	6.14847953626213e-32	down
CSTB	2.10738338848461e-36	1.69206	0.624	0.449	6.27368034751868e-32	up
HIST1H2BG	2.99622536735294e-35	-1.84065	0.13	0.369	8.91976291860969e-31	down
COL3A1	2.60242679415668e-33	2.73431	0.254	0.041	7.74742456620443e-29	up
HIST1H2AE	2.01307417804004e-32	-2.1066	0.077	0.28	5.99292182802521e-28	down
DNAJB1	4.02548356454445e-32	-1.14659	0.594	0.811	1.19838645716488e-27	down
RHCG	3.43172775230411e-31	2.93383	0.252	0.048	1.02162535186093e-26	up
TNFRSF17	1.09457454048884e-30	-1.11018	0.277	0.517	3.25854840703529e-26	down
HIST1H2BK	1.8075476617731e-29	-2.10366	0.07	0.254	5.38106938909852e-25	down
ICAM1	1.2449599018454e-28	-1.46535	0.134	0.348	3.70624562779377e-24	down
CFD	2.33161900793004e-27	-2.09065	0.081	0.256	6.94122978660774e-23	down
ANXA1	3.15184802544979e-27	1.58715	0.526	0.295	9.38305157176402e-23	up
S100A14	3.5374151393623e-27	2.27403	0.238	0.051	1.05308848698816e-22	up
PERP	2.99425094073363e-26	2.50939	0.281	0.084	8.913885050564e-22	up
DDIT3	4.25874834410573e-26	-1.03485	0.164	0.39	1.26782938204027e-21	down
SERPINB3	5.92432210674647e-26	4.06803	0.172	0.018	1.76367069117842e-21	up
HIST1H1C	9.24089438402408e-26	-1.02452	0.244	0.483	2.75101425812397e-21	down
RNU5F-1	2.00114430064325e-25	-1.52223	0.047	0.202	5.95740658301494e-21	down
ATF3	4.69931336057602e-25	-1.36798	0.259	0.477	1.39898558744348e-20	down
FXYD3	4.7032963222316e-25	3.19319	0.194	0.032	1.40017131512835e-20	up
TXN	5.32437173314927e-25	1.48556	0.609	0.479	1.58506546495854e-20	up
HSP90AA1	1.66597868004635e-24	-1.43057	0.718	0.887	4.95961853049799e-20	down
FCER1G	1.73267045030282e-24	-1.71059	0.032	0.168	5.1581599305515e-20	down
HSPE1	8.50317343767402e-24	-1.22578	0.418	0.632	2.53139473239556e-19	down
CRNN	1.31038192261874e-23	3.65751	0.184	0.031	3.90100698363598e-19	up
HIST1H2BJ	2.03530193020026e-23	-1.51126	0.065	0.224	6.05909384620617e-19	down
IGLV1-40	2.96023190601039e-23	2.13453	0.189	0.034	8.81261038419292e-19	up
COL1A1	4.63826351023292e-23	2.75488	0.164	0.021	1.38081104699634e-18	up
AC019349.1	2.20966641509942e-22	3.23321	0.157	0.019	6.57817691775098e-18	up
DAPL1	4.61200554799986e-22	3.04933	0.165	0.025	1.37299405163956e-17	up
CCL3	4.97275343924032e-22	-1.33263	0.092	0.259	1.48038869886184e-17	down
DSP	6.93497093350276e-22	2.71229	0.165	0.025	2.06454084690377e-17	up
KRT16	9.43913260416861e-22	2.81343	0.141	0.013	2.810029776261e-17	up
MSMB	1.32619379213178e-21	8.37958	0.114	0.001	3.94807891917631e-17	up
LGALS7	2.19329001386013e-21	6.3687	0.113	0.001	6.52942437126159e-17	up
IGHV3-30	4.58122302882954e-21	3.26487	0.205	0.052	1.36383009568255e-16	up
SLPI	6.02213970179599e-21	1.82988	0.316	0.131	1.79279098922467e-16	up
MT-ND4L	2.22622801084591e-20	1.11937	0.872	0.837	6.62748078828827e-16	up
RNU4ATAC	2.9358436694122e-20	-2.84423	0.031	0.145	8.74000660384012e-16	down
CRABP2	1.44040867373643e-19	3.29435	0.156	0.027	4.28809662171336e-15	up
HIST2H2BE	2.5209523772639e-19	-1.84029	0.077	0.218	7.50487522711463e-15	down
HSPH1	3.10303740620011e-19	-2.23697	0.24	0.405	9.23774235825774e-15	down
DGKD	4.02064244066632e-19	-1.54492	0.043	0.165	1.19694525458636e-14	down
S100A16	4.62671379348018e-19	2.37298	0.188	0.047	1.37737269631905e-14	up
KRT6B	1.17921772149779e-18	3.6305	0.114	0.008	3.51053115689892e-14	up
IER3	2.36773428963878e-18	-1.06099	0.276	0.448	7.04874498025465e-14	down
SOCS3	3.99437417596719e-18	-1.34814	0.119	0.273	1.18912519218543e-13	down
APOD	4.85231206617996e-18	-2.28008	0.032	0.137	1.44453330210177e-13	down
UBE2S	6.83310421025944e-18	-1.61939	0.075	0.209	2.03421512339424e-13	down
MAL	1.26527958517789e-17	2.90491	0.238	0.088	3.76673732507458e-13	up
COL1A2	1.6587975224734e-17	1.7453	0.215	0.07	4.93824022440332e-13	up
SPARC	2.15839879432307e-17	1.32772	0.241	0.085	6.42555321069979e-13	up
EMP1	2.34279253696092e-17	2.19149	0.265	0.109	6.97449338253267e-13	up
RF00003-12	9.65721956946069e-17	-1.49808	0.026	0.124	2.87495426582845e-12	down
GSTM3	1.00072694005743e-16	-2.31781	0.032	0.137	2.97916410055097e-12	down
AL512625.3	1.11603040840883e-16	-4.00099	0.001	0.063	3.3224225258331e-12	down
FCER1A	2.84321541265616e-16	-1.83253	0.012	0.091	8.46425228347739e-12	down
C1QA	2.97794982798106e-16	-1.76923	0.052	0.166	8.86535663789961e-12	down
MS4A4A	3.2528656981048e-16	-1.37861	0.015	0.098	9.68378118325799e-12	down
CALML3	3.43282512872281e-16	2.88067	0.117	0.016	1.02195204082078e-11	up
CD24	4.16961868707062e-16	3.06154	0.133	0.025	1.24129548314092e-11	up
LINC01480	4.49269931923201e-16	-1.3442	0.05	0.166	1.33747658733537e-11	down
KIT	8.4498351000676e-16	-1.65025	0.021	0.109	2.51551590929012e-11	down
KRT6C	1.1165496605286e-15	3.41683	0.089	0.004	3.32396833939364e-11	up
MT-TL1	1.37061997833595e-15	2.60826	0.195	0.065	4.08033567550611e-11	up
RNU2-63P	2.1609040082209e-15	-1.16748	0.052	0.166	6.43301123247362e-11	down
TNFRSF18	3.08491058663743e-15	-1.31602	0.059	0.172	9.18377881641963e-11	down
HPGDS	6.28939028114003e-15	-2.31199	0.014	0.089	1.87235148669539e-10	down
AL391056.1	6.44302682447864e-15	-2.21156	0.018	0.098	1.91808908564729e-10	down
CD163	1.902618802111e-14	-1.27652	0.02	0.101	5.66409617388445e-10	down
C7	2.10821509513841e-14	-1.56613	0.029	0.117	6.27615633822704e-10	down
LYVE1	2.36134055167251e-14	-3.17386	0.005	0.067	7.02971082232905e-10	down
BAG3	4.36171800868258e-14	-3.26691	0.091	0.202	1.2984834511848e-09	down
SPINK5	4.89038453932916e-14	3.69657	0.123	0.026	1.45586747735829e-09	up
XIST	5.00583499619232e-14	2.04969	0.156	0.048	1.49023707836645e-09	up
KRT14	1.10449170792535e-13	1.47729	0.168	0.053	3.28807181449377e-09	up
SBSN	1.17238230596762e-13	4.98493	0.075	0.003	3.49018212486561e-09	up
IGLV3-10	1.24992585590281e-13	-2.59365	0.026	0.109	3.72102927302267e-09	down
ZFAND2A	1.46908129489814e-13	-1.72369	0.096	0.216	4.37345501491175e-09	down
CCR10	1.65873264301903e-13	-1.29262	0.052	0.153	4.93804707826765e-09	down
ZNF296	1.9471452876926e-13	-1.32933	0.061	0.166	5.79665152146086e-09	down
RHEX	2.57664756248886e-13	-2.47436	0.008	0.07	7.67067979352935e-09	down
S100A11	3.38824579420459e-13	1.09506	0.592	0.483	1.00868077293471e-08	up
IGHV3-66	4.52064576934412e-13	2.07749	0.126	0.03	1.34579624553375e-08	up
HSPD1	5.4978242800526e-13	-2.18491	0.346	0.475	1.63670228817166e-08	down
AMPD1	8.18441616789138e-13	-1.11824	0.042	0.135	2.43650069318126e-08	down
TARSL2	1.39033295105708e-12	-1.25484	0.061	0.162	4.13902119529693e-08	down
IL1RN	1.47440893897805e-12	2.73351	0.13	0.035	4.38931541133764e-08	up
RNVU1-6	1.61380415163097e-12	-1.41509	0.02	0.092	4.80429495940539e-08	down
TNFRSF4	1.72391458036705e-12	-1.27618	0.067	0.168	5.13209370575271e-08	down
ADA2	3.77054777924793e-12	1.28399	0.395	0.253	1.12249207388211e-07	up
PLIN2	4.02034419798351e-12	-1.24958	0.078	0.184	1.19685646773969e-07	down
RGS13	4.2172351694677e-12	-2.18353	0.014	0.079	1.25547090995053e-07	down
IDI1	4.37156841559059e-12	-1.00762	0.088	0.198	1.30141591732132e-07	down
TRIM29	9.05689161133253e-12	2.55274	0.085	0.012	2.6962366326937e-07	up
F13A1	1.01234149222401e-11	-3.16813	0.007	0.061	3.01374062235086e-07	down
C16orf74	1.2748282729886e-11	-1.03825	0.073	0.174	3.79516376868707e-07	down
LTC4S	1.30970532435316e-11	-2.38018	0.032	0.108	3.89899275059935e-07	down
TSPYL2	1.87804587146068e-11	-1.26144	0.122	0.236	5.59094255933844e-07	down
HSPA1A	2.65636366582553e-11	-1.09041	0.589	0.806	7.90799463316259e-07	down
HSPB1	3.32652415843483e-11	-1.35047	0.614	0.754	9.90306241966049e-07	down
GBP6	3.34749264306086e-11	4.18273	0.068	0.005	9.96548559839217e-07	up
POMC	4.52962013395109e-11	-3.65	0.004	0.049	1.34846791387724e-06	down
MIR205HG	4.72110033098559e-11	3.30597	0.109	0.028	1.40547156853441e-06	up
IGHV3-53	5.08730360148471e-11	3.0259	0.105	0.025	1.514490282162e-06	up
LYPD3	5.20510899246633e-11	1.95261	0.088	0.016	1.54956094705723e-06	up
PNP	8.59712872449384e-11	-1.16333	0.067	0.159	2.55936522128181e-06	down
RNF113A	9.12361383971039e-11	-1.1383	0.095	0.197	2.71609984008178e-06	down
SOCS1	1.16993251488013e-10	-1.12138	0.062	0.152	3.48288909679814e-06	down
MFAP5	1.32294000001897e-10	-2.52754	0.014	0.07	3.93839238005649e-06	down
MT1F	1.38652280019817e-10	-1.50648	0.082	0.18	4.12767837618994e-06	down
CNFN	1.40668347432565e-10	1.91163	0.213	0.101	4.18769670306745e-06	up
VSIG4	1.52772277406696e-10	-2.11255	0.016	0.075	4.54803069839735e-06	down
KRT19	1.72044745792362e-10	2.51708	0.147	0.056	5.12177208223863e-06	up
CXCR4	2.08881887437824e-10	1.08146	0.323	0.194	6.21841378902403e-06	up
RPL24P2	2.09188556984938e-10	-1.90153	0.015	0.073	6.2275433414416e-06	down
TPSD1	2.62143115349378e-10	-2.99461	0.01	0.061	7.80400054395099e-06	down
FGFBP1	2.72272459237373e-10	4.86413	0.059	0.004	8.10555111149658e-06	up
ANXA2	3.6090289902584e-10	1.09018	0.495	0.389	1.07440793039993e-05	up
BATF	3.65750273753126e-10	-2.43482	0.024	0.088	1.08883856496306e-05	down
PLA2G2A	4.58161807145318e-10	-3.18683	0.002	0.04	1.36394769987161e-05	down
SERPINB5	4.87059843471228e-10	2.65647	0.072	0.01	1.44997715401384e-05	up
HOPX	6.14812665413565e-10	2.38311	0.124	0.041	1.83029730493618e-05	up
FOLR2	6.78848856373421e-10	-1.59173	0.019	0.078	2.02093304542367e-05	down
G0S2	6.87837540194556e-10	-1.23406	0.036	0.108	2.04769235715919e-05	down
HIST1H2AC	7.54215041686372e-10	-1.03346	0.089	0.185	2.24529817910033e-05	down
OSR2	7.72475123638255e-10	-1.61503	0.012	0.063	2.29965844307108e-05	down
RRAD	1.06845165090266e-09	-2.86108	0.032	0.098	3.18078056473721e-05	down
TACSTD2	1.11721674444984e-09	2.02386	0.168	0.074	3.32595424822717e-05	up
MT-TE	1.51822842563923e-09	1.76075	0.143	0.056	4.519766023128e-05	up
CALB2	1.80058104369361e-09	-3.53911	0.004	0.043	5.36032976707589e-05	down
DSG3	2.62466781034105e-09	2.62496	0.086	0.021	7.8136360713853e-05	up
HIST1H2AG	3.34362264472765e-09	-1.04981	0.043	0.117	9.9539646133542e-05	down
TUBA1A	3.83632955631713e-09	-1.66817	0.068	0.15	0.000114208	down
RNVU1-15	5.31881720282535e-09	-2.09181	0.008	0.052	0.000158341	down
RNU5A-1	6.25982826496161e-09	-1.2168	0.024	0.083	0.000186355	down
MTCO1P12	6.28196457905856e-09	2.04916	0.267	0.165	0.000187014	up
ENO2	6.51102692428873e-09	-1.06081	0.124	0.219	0.000193833	down
HES1	7.42488492077e-09	1.70189	0.171	0.082	0.000221039	up
IGLV2-11	8.46304458596415e-09	-2.59103	0.02	0.074	0.000251945	down
MS4A2	9.97440019541935e-09	-1.98873	0.01	0.054	0.000296938	down
MYL9	1.11552640499972e-08	-1.05392	0.079	0.162	0.000332092	down
COL9A3	1.18432129698381e-08	-1.08346	0.028	0.088	0.000352572	down
ADCYAP1	1.20536375100686e-08	-2.80242	0.009	0.052	0.000358837	down
C1QC	1.3059474957138e-08	-1.24663	0.056	0.13	0.000388781	down
AREG	1.33143521189114e-08	-1.45896	0.077	0.159	0.000396368	down
C1orf162	1.58599989540898e-08	-1.25533	0.019	0.071	0.000472152	down
SLURP1	1.70637153178728e-08	3.91209	0.052	0.005	0.000507987	up
STAB1	1.78008556134488e-08	-2.98313	0.008	0.049	0.000529931	down
AC109326.1	1.82275257611158e-08	-1.09132	0.074	0.154	0.000542633	down
DSC3	2.13765367418438e-08	3.58042	0.062	0.01	0.000636379	up
CLDN4	2.72878336706925e-08	2.87846	0.067	0.013	0.000812359	up
BRI3	2.96041277359726e-08	-1.00366	0.1	0.185	0.000881315	down
APOC1	2.98554240196962e-08	2.21477	0.059	0.009	0.000888796	up
HSP90AA2P	3.46561117715966e-08	-1.20544	0.03	0.088	0.00103171	down
MRC1	3.55996725551326e-08	-1.40043	0.024	0.079	0.0010598	down
VWA5A	3.9991112230966e-08	-1.72786	0.04	0.102	0.00119054	down
RNU5E-4P	4.26294882920272e-08	-1.26329	0.006	0.044	0.00126908	down
RF00003-11	5.64671460754894e-08	-1.71276	0.011	0.053	0.00168103	down
CLCA2	5.81481805991158e-08	2.75119	0.055	0.008	0.00173107	up
CCM2	5.83273914204412e-08	-1.09788	0.073	0.149	0.00173641	down
CXCL14	6.08876110248787e-08	2.28707	0.121	0.048	0.00181262	up
SIK1B	6.11344515007356e-08	-1.20689	0.014	0.058	0.00181997	down
PLPP2	6.34404388260301e-08	1.84972	0.055	0.008	0.00188862	up
MAL2	6.78290294854918e-08	4.77908	0.043	0.003	0.00201927	up
DPPA2P4	7.089825358523e-08	-2.92662	0.004	0.036	0.00211064	down
GATA2	8.08059610026223e-08	-2.07801	0.013	0.056	0.00240559	down
MYBPC2	8.21387868997514e-08	-3.60838	0.003	0.034	0.00244527	down
OTUD1	8.72353528608358e-08	-1.24412	0.096	0.179	0.002597	down
HSPA4	9.8732831557974e-08	-1.05387	0.094	0.174	0.00293928	down
AKR1B10	1.0054588745965e-07	4.41665	0.042	0.003	0.00299325	up
Z93241.1	1.00743432357326e-07	-1.22396	0.042	0.105	0.00299913	down
DSC2	1.04602573557562e-07	2.58503	0.066	0.014	0.00311402	up
CRCT1	1.22111331137287e-07	2.55662	0.138	0.062	0.00363525	up
AC007952.4	1.29795994019048e-07	-3.59464	0.006	0.041	0.00386403	down
PRKD2	1.36542215409426e-07	-1.19583	0.062	0.132	0.00406486	down
TPM2	1.46413453741579e-07	-1.88624	0.016	0.061	0.00435873	down
GJB2	1.46554560701649e-07	3.17972	0.058	0.01	0.00436293	up
IGLV1-51	1.54160275782468e-07	-3.65604	0.02	0.067	0.00458935	down
TXLNGY	1.55179717932957e-07	-2.33481	0.052	0.115	0.0046197	down
PITX1	1.58205061224014e-07	2.49898	0.065	0.014	0.00470976	up
IGLV2-8	2.51392388279096e-07	-2.02694	0.022	0.07	0.00748395	down
APOE	3.26792878049571e-07	2.95056	0.059	0.012	0.00972862	up
ORAI3	3.29693964020953e-07	-1.57614	0.014	0.054	0.00981499	down
MPZL2	3.30180760676521e-07	2.67112	0.065	0.016	0.00982948	up
VSNL1	3.4347511947094e-07	3.74529	0.045	0.005	0.0102253	up
MMRN1	3.58849804635773e-07	2.44961	0.042	0.004	0.010683	up
AC074212.1	3.73612105358202e-07	-1.37343	0.042	0.101	0.0111224	down
AL662860.1	4.02007205122005e-07	-2.82511	0.002	0.028	0.0119678	down
MUC21	4.04566140633589e-07	3.41748	0.055	0.01	0.0120439	up
AC022400.7	4.120178303176e-07	-1.46692	0.029	0.08	0.0122658	down
ADH7	5.5529324463539e-07	5.11302	0.035	0.001	0.0165311	up
SERPING1	5.97464287629492e-07	-1.37205	0.057	0.119	0.0177865	down
RGS10	6.36193509271313e-07	-1.22383	0.062	0.128	0.0189395	down
PKP3	6.4071119154768e-07	5.46346	0.032	0	0.019074	up
NQO1	6.75850901409211e-07	3.32173	0.049	0.008	0.0201201	up
MIR3143	6.89353501130532e-07	-1.54178	0.011	0.048	0.0205221	down
BLK	8.22300033153221e-07	-1.5876	0.007	0.04	0.0244799	down
CERCAM	8.90237006917732e-07	-1.58698	0.033	0.085	0.0265024	down
AC018926.2	9.02623917392913e-07	-2.6085	0.01	0.045	0.0268711	down
CLCA4	9.29999689429783e-07	3.31531	0.064	0.017	0.0276861	up
RNU4-2	1.05372921040671e-06	-1.25924	0.015	0.056	0.0313695	down
AC104024.1	1.06239328308037e-06	-2.13315	0.008	0.041	0.0316274	down
ASB2	1.07567725969733e-06	-1.64866	0.01	0.045	0.0320229	down
AP000769.1	1.16085546299311e-06	-1.09371	0.095	0.168	0.0345587	down
LAD1	1.19382550866819e-06	4.09423	0.033	0.001	0.0355402	up
CTNNBL1	1.24542615000211e-06	-1.38074	0.048	0.105	0.0370763	down
PRH2	1.35444529061453e-06	6.74012	0.03	0	0.0403218	up
TGM3	1.35924988408726e-06	2.92876	0.063	0.017	0.0404649	up
SMIM1	1.37258955079279e-06	-1.60219	0.023	0.069	0.040862	down
CXCL12	1.37563655859264e-06	-2.45383	0.015	0.054	0.0409527	down
LINC00494	1.46992381503988e-06	-4.9902	0	0.021	0.0437596	down
PPL	1.60850298187665e-06	3.02344	0.056	0.013	0.0478851	up
PLAC9	1.6090195459606e-06	-1.376	0.02	0.062	0.0479005	down

## Sheet: Plasma_cell(IPR_T_A_vs_IPR_N_A)
Table S7 Differentially expressed genes between tumor tissues and normal tissues (Plasma_cells: IPR_T_A_vs_IPR_N_A)
Gene	p_val	avg_log2FC	pct.1	pct.2	p_val_adj	change
SPP1	1.71553802642593e-15	7.2833	0.427	0	5.10715670466998e-11	up
IGHGP	4.85077325480339e-15	6.82428	0.491	0.055	1.44407519795497e-10	up
IGHG3	7.75415473087455e-11	1.38076	0.746	0.409	2.30841186338135e-06	up
HLA-DRA	1.28993938527495e-09	-1.26057	0.659	0.864	3.84014954996353e-05	down
APOC1	1.9741146771244e-09	5.80375	0.272	0	5.87693939379932e-05	up
IGHG1	3.20985551083273e-09	1.46057	0.759	0.464	9.55573985574904e-05	up
MT1G	5.12738570947232e-09	-1.41517	0.056	0.291	0.000152642	down
STK17B	9.98337762727269e-09	-1.68441	0.276	0.564	0.000297205	down
CXCL8	1.75388715919107e-08	-1.24207	0.254	0.527	0.000522132	down
CTSG	1.99867259909263e-08	-3.00188	0.034	0.227	0.000595005	down
CCL4	2.57217875661764e-08	-1.41061	0.47	0.673	0.000765738	down
ITGA6	3.05094289966178e-08	-2.10717	0.194	0.455	0.000908266	down
IL1B	3.11882477103347e-08	-2.32288	0.125	0.364	0.000928474	down
JCHAIN	7.02952581572286e-08	-2.02346	0.767	0.8	0.00209269	down
MMP9	8.36338225261814e-08	5.22869	0.224	0	0.00248978	up
HBA2	9.64682384223833e-08	-3.00562	0.034	0.209	0.00287186	down
IGHA2	1.50959808798898e-07	-1.92575	0.362	0.618	0.00449407	down
CMA1	1.5430765861556e-07	-2.22884	0.022	0.182	0.00459374	down
HSP90B1	4.18950791960361e-07	-1.10787	0.94	0.909	0.0124722	down
IGLC3	6.52891999902514e-07	1.47139	0.586	0.309	0.0194366	up
