# Supplementary material for: Effect of immune infiltration intensity on the efficacy of neoadjuvant immunotherapy for esophageal cancer
Source: Front Immunol. 2025 Jun 12;16:1543283. doi: 10.3389/fimmu.2025.1543283 (PMC12198219; doi:10.3389/fimmu.2025.1543283)
Supplement: Supplementary file 15 [file Table8.xlsx]

## Sheet: B_cell(PCR_T_A_vs_PCR_N_A)
Table S8 Differentially expressed genes between tumor tissues and normal tissues (B_cells: PCR_T_A_vs_PCR_N_A)
Gene	p_val	avg_log2FC	pct.1	pct.2	p_val_adj	change
KRT15	8.76865e-37	-2.12358	0.079	0.57	2.61043e-32	down
S100A9	3.14872e-36	-3.56912	0.073	0.529	9.37374e-32	down
KRT13	3.75286e-34	-2.12932	0.07	0.523	1.11723e-29	down
S100A8	7.74325e-32	-3.35131	0.06	0.473	2.30517e-27	down
KRT5	4.60668e-27	-2.18492	0.073	0.462	1.37141e-22	down
S100A2	1.03634e-26	-1.89437	0.083	0.475	3.08517e-22	down
KRT14	2.38731e-26	-3.37099	0.053	0.409	7.10704e-22	down
SPRR3	5.16439e-21	-4.19527	0.04	0.323	1.53744e-16	down
CSTB	5.76922e-17	-1.29708	0.245	0.596	1.7175e-12	down
CSTA	1.99043e-16	-1.89965	0.076	0.348	5.9255e-12	down
KRT19	5.18674e-16	-1.83424	0.066	0.327	1.54409e-11	down
TXN	5.40595e-16	-1.11906	0.285	0.628	1.60935e-11	down
SFN	5.59746e-16	-1.75499	0.073	0.331	1.66636e-11	down
LY6D	9.36658e-16	-2.31703	0.046	0.282	2.78843e-11	down
S100A11	1.05577e-15	-1.19761	0.278	0.594	3.14304e-11	down
CXCL14	1.23604e-15	-2.25835	0.07	0.318	3.6797e-11	down
HSPB1	2.06381e-15	-1.09196	0.414	0.699	6.14395e-11	down
GSTP1	3.73574e-15	-1.17804	0.315	0.637	1.11213e-10	down
FXYD3	1.53792e-13	-1.87494	0.066	0.292	4.57838e-09	down
TACSTD2	5.3352e-13	-1.76633	0.06	0.275	1.58829e-08	down
PERP	6.81924e-13	-1.2708	0.093	0.329	2.03009e-08	down
MIR205HG	8.5785e-13	-1.89925	0.063	0.277	2.55382e-08	down
SDHD	1.29027e-12	-1.63304	0.086	0.312	3.84112e-08	down
S100A14	1.48033e-12	-2.45059	0.04	0.232	4.40693e-08	down
IGHG4	2.51954e-11	-3.61781	0.341	0.615	7.50068e-07	down
PRDX5	3.27943e-11	-1.29241	0.199	0.441	9.76287e-07	down
TXNDC17	3.87364e-11	-1.05317	0.126	0.355	1.15318e-06	down
AC005912.1	5.53734e-11	1.06103	0.606	0.486	1.64847e-06	up
CBR1	8.00437e-11	-1.31879	0.136	0.355	2.3829e-06	down
LCN2	8.57618e-11	-6.7767	0	0.129	2.55313e-06	down
DAPL1	1.72513e-10	-2.29495	0.063	0.237	5.13571e-06	down
KRT4	1.79121e-10	-2.97694	0.023	0.176	5.33243e-06	down
DYNLT1	4.60324e-10	-1.27349	0.089	0.284	1.37038e-05	down
IER3	4.96164e-10	-1.04498	0.189	0.417	1.47708e-05	down
COL17A1	8.66629e-10	-1.83296	0.046	0.211	2.57995e-05	down
AQP3	1.13871e-09	-1.51202	0.053	0.219	3.38995e-05	down
CALML3	1.33742e-09	-3.38808	0.023	0.161	3.98151e-05	down
KRT6A	1.46356e-09	-1.85875	0.026	0.17	4.35701e-05	down
SCGB3A1	1.76775e-09	-4.1233	0.01	0.133	5.26258e-05	down
SPRR1B	2.10415e-09	-4.08934	0.007	0.127	6.26405e-05	down
FABP5	2.49278e-09	-1.07635	0.268	0.514	7.42101e-05	down
S100A16	2.49727e-09	-1.85153	0.063	0.224	7.43437e-05	down
MT1X	3.47784e-09	-1.16926	0.228	0.469	0.000103535	down
PRELID1	5.11451e-09	-1.07325	0.136	0.34	0.000152259	down
ALDH3A1	6.65385e-09	-1.54978	0.053	0.209	0.000198085	down
NUPR1	7.37644e-09	-1.88482	0.053	0.209	0.000219597	down
MRPL34	7.55846e-09	-1.39855	0.073	0.241	0.000225016	down
CD9	1.04093e-08	-1.30273	0.166	0.359	0.000309884	down
DSP	1.15776e-08	-1.60084	0.06	0.217	0.000344664	down
LAMTOR2	1.36709e-08	-1.4834	0.07	0.232	0.000406983	down
DST	1.37238e-08	-1.03872	0.116	0.297	0.000408558	down
COX5A	1.55436e-08	-1.01245	0.172	0.376	0.000462733	down
MGP	2.03363e-08	1.40083	0.457	0.331	0.000605412	up
SPINT2	3.308e-08	-1.0032	0.162	0.359	0.000984792	down
COMT	3.34751e-08	-1.20697	0.093	0.256	0.000996555	down
DEFB1	3.68683e-08	-2.49508	0.023	0.144	0.00109757	down
SLPI	4.5399e-08	-3.63284	0.01	0.116	0.00135153	down
MRPS26	7.26916e-08	-1.8845	0.05	0.185	0.00216403	down
EBPL	9.34825e-08	-1.00183	0.073	0.228	0.00278297	down
TMEM208	1.26057e-07	-1.01096	0.03	0.151	0.00375273	down
CLTA	1.72353e-07	-1.2079	0.146	0.316	0.00513096	down
PPA2	1.74045e-07	-1.10713	0.076	0.228	0.00518131	down
YWHAH	2.00469e-07	-1.18903	0.079	0.232	0.00596796	down
MIEN1	2.30202e-07	-1.05666	0.106	0.271	0.00685311	down
C19orf33	2.39683e-07	-2.43695	0.026	0.138	0.00713536	down
ARL2	2.52562e-07	-1.11786	0.083	0.23	0.00751877	down
THSD4	2.89636e-07	-2.15695	0.02	0.127	0.00862245	down
AL365357.1	3.24779e-07	-2.90722	0.013	0.112	0.00966866	down
CEBPD	6.20744e-07	-1.19766	0.106	0.258	0.0184796	down
ECHDC1	6.2855e-07	-1.08587	0.076	0.217	0.0187119	down
NENF	6.65438e-07	-1.10404	0.129	0.288	0.0198101	down
NDUFC1	8.23034e-07	-1.09441	0.129	0.286	0.0245017	down
HSBP1	8.69512e-07	-1.20908	0.116	0.273	0.0258854	down
IL18	8.77384e-07	-1.36572	0.076	0.211	0.0261197	down
RALGPS2	9.36262e-07	1.21397	0.483	0.394	0.0278725	up
CRABP2	9.68506e-07	-2.20465	0.03	0.135	0.0288324	down
FDCSP	9.8884e-07	-4.16321	0.003	0.084	0.0294378	down
RHCG	1.01529e-06	-4.32442	0.003	0.084	0.0302252	down
ZNF593	1.04573e-06	-1.06305	0.079	0.215	0.0311314	down
MRPL40	1.12342e-06	-1.01374	0.056	0.183	0.0334442	down
IL1R2	1.32324e-06	-1.3366	0.063	0.187	0.0393929	down
IGHA2	1.38458e-06	-1.57436	0.195	0.383	0.0412189	down
COMTD1	1.53125e-06	-1.1646	0.046	0.163	0.0455852	down

## Sheet: B_cell(MPR_T_A_vs_MPR_N_A)
Table S8 Differentially expressed genes between tumor tissues and normal tissues (B_cells: MPR_T_A_vs_MPR_N_A)
Gene	p_val	avg_log2FC	pct.1	pct.2	p_val_adj	change
IGHA2	3.46144e-07	1.02982	0.146	0.561	0.0103047	up
HLA-DRB1	1.00183e-06	-1.06735	0.76	0.947	0.0298244	down
KRT15	1.60433e-06	1.74879	0.719	0.351	0.047761	up

## Sheet: B_cell(IPR_T_A_vs_IPR_N_A)
Table S8 Differentially expressed genes between tumor tissues and normal tissues (B_cells: IPR_T_A_vs_IPR_N_A)
Gene	p_val	avg_log2FC	pct.1	pct.2	p_val_adj	change
IL1B	1.35916e-29	-2.51034	0.05	0.281	4.04623e-25	down
CXCL8	7.91529e-26	-1.52046	0.143	0.394	2.35638e-21	down
CCL3L1	1.71207e-20	-1.31904	0.132	0.344	5.09683e-16	down
ARRDC3	6.32634e-20	-1.41595	0.145	0.359	1.88335e-15	down
CCL4L2	2.44999e-19	-1.14991	0.251	0.482	7.29363e-15	down
CCL3	1.81094e-17	-1.26788	0.147	0.348	5.39118e-13	down
KLF2	1.09705e-16	-1.20475	0.373	0.546	3.26591e-12	down
DNAJB4	2.83383e-14	-1.08374	0.158	0.334	8.43632e-10	down
SPP1	5.3876e-14	3.53219	0.078	0.007	1.60389e-09	up
MT1G	1.88108e-12	-2.28349	0.028	0.134	5.59996e-08	down
CTSG	4.40146e-12	-2.06671	0.026	0.129	1.31031e-07	down
SETX	5.00822e-12	-1.10075	0.168	0.327	1.49095e-07	down
MGP	6.81857e-12	1.46321	0.329	0.198	2.02989e-07	up
S100A9	1.21985e-11	-1.34693	0.111	0.251	3.63151e-07	down
HSPD1	4.09021e-11	-1.35864	0.394	0.536	1.21766e-06	down
DCN	7.304e-11	1.20142	0.393	0.276	2.1744e-06	up
S100A8	9.56355e-11	-1.19075	0.096	0.228	2.84707e-06	down
FCRLA	3.14331e-10	-1.22153	0.122	0.249	9.35762e-06	down
TLR10	5.56949e-10	-1.17921	0.077	0.187	1.65804e-05	down
HSPB1	8.85778e-10	-1.38252	0.267	0.419	2.63696e-05	down
LYZ	1.68284e-09	-1.37341	0.088	0.199	5.00982e-05	down
TLE3	1.86566e-09	-1.46154	0.062	0.164	5.55407e-05	down
TCL1A	2.58403e-09	-1.55508	0.034	0.122	7.69265e-05	down
IGFBP6	4.21985e-09	1.87492	0.103	0.032	0.000125625	up
RHOB	5.16626e-09	-1.05898	0.164	0.289	0.0001538	down
CPA3	1.09304e-08	-1.05487	0.049	0.143	0.000325399	down
TP53INP1	1.58385e-08	-1.36365	0.099	0.206	0.000471512	down
PLEKHA2	2.15346e-08	-1.15293	0.125	0.236	0.000641086	down
HSPA4	3.32074e-08	-1.18286	0.148	0.257	0.000988583	down
CTSD	8.92128e-08	-1.05453	0.103	0.206	0.00265586	down
TSPYL1	1.16051e-07	-1.21811	0.08	0.173	0.00345485	down
NPIPB11	1.1995e-07	1.55065	0.103	0.037	0.00357091	up
LNPEP	1.294e-07	-1.28402	0.081	0.175	0.00385223	down
EREG	1.30631e-07	-2.12591	0.016	0.078	0.00388888	down
MFAP5	1.35651e-07	2.41038	0.086	0.028	0.00403832	up
PIK3AP1	1.40784e-07	-1.0325	0.147	0.256	0.00419114	down
LMNA	1.78032e-07	1.09781	0.285	0.184	0.00530001	up
USP6NL	1.81654e-07	-1.09084	0.078	0.17	0.00540784	down
CR2	1.98966e-07	-1.99144	0.036	0.108	0.00592321	down
DUSP6	2.28078e-07	-1.39278	0.05	0.131	0.00678989	down
CR1	2.57391e-07	-1.70281	0.049	0.126	0.00766254	down
IRF4	2.96027e-07	-1.43968	0.055	0.136	0.00881271	down
CHI3L2	3.67639e-07	-1.65244	0.033	0.102	0.0109446	down
C12orf75	3.7279e-07	-1.15296	0.077	0.164	0.011098	down
RUNX2	4.24034e-07	-2.78677	0.013	0.068	0.0126235	down
BHLHE41	5.26039e-07	-1.05689	0.09	0.18	0.0156602	down
DCK	5.99284e-07	-1.02786	0.078	0.165	0.0178407	down
IFI27	8.56508e-07	1.42443	0.104	0.042	0.0254982	up
S100A10	9.49149e-07	1.02362	0.516	0.444	0.0282562	up
FAM177B	1.11931e-06	-1.08211	0.077	0.161	0.0333217	down
APOC1	1.21859e-06	3.00733	0.041	0.006	0.0362773	up

## Sheet: T_cell(PCR_T_A_vs_PCR_N_A)
Table S8 Differentially expressed genes between tumor tissues and normal tissues (T_cells: PCR_T_A_vs_PCR_N_A)
Gene	p_val	avg_log2FC	pct.1	pct.2	p_val_adj	change
CCL5	4.38424e-132	2.61521	0.909	0.586	1.30519e-127	up
IGKC	1.06306e-121	-2.34906	0.143	0.636	3.16473e-117	down
S100A4	1.49798e-120	2.39547	0.94	0.785	4.4595e-116	up
IGLC2	5.75304e-110	-3.80728	0.048	0.427	1.71268e-105	down
HLA-B	2.26887e-99	1.55671	0.971	0.955	6.75444e-95	up
IL32	5.25397e-98	2.33248	0.816	0.484	1.56411e-93	up
LGALS1	3.54441e-96	2.84063	0.793	0.438	1.05517e-91	up
KRT15	6.13944e-96	-1.80968	0.174	0.664	1.82771e-91	down
KRT5	2.42281e-95	-1.92517	0.171	0.649	7.21269e-91	down
IGHA1	6.19955e-94	-1.65445	0.129	0.547	1.84561e-89	down
SCGB3A1	7.01114e-94	-5.97728	0.007	0.263	2.08722e-89	down
S100A8	1.89696e-92	-2.04707	0.139	0.584	5.64726e-88	down
IGHG4	1.01367e-91	-5.32849	0.045	0.375	3.01771e-87	down
HCST	7.79911e-91	2.4128	0.806	0.497	2.32179e-86	up
S100A9	2.14154e-89	-2.1981	0.164	0.612	6.37536e-85	down
EMP3	2.54245e-87	2.32007	0.774	0.41	7.56887e-83	up
TMSB4X	7.85047e-86	1.13588	0.998	0.996	2.33708e-81	up
CD52	3.61347e-85	1.80583	0.923	0.787	1.07573e-80	up
SH3BGRL3	1.67531e-84	1.53094	0.963	0.924	4.98738e-80	up
S100A2	3.33113e-84	-1.83557	0.181	0.631	9.91676e-80	down
NKG7	3.06006e-83	2.71888	0.709	0.278	9.10979e-79	up
KRT14	2.09303e-81	-2.94593	0.108	0.471	6.23095e-77	down
KRT13	4.00314e-80	-1.94898	0.154	0.59	1.19173e-75	down
SFN	9.76448e-80	-2.01932	0.165	0.577	2.90689e-75	down
GZMA	3.29207e-78	2.66695	0.662	0.245	9.8005e-74	up
IGHG1	3.35868e-77	-4.15701	0.039	0.323	9.99879e-73	down
IFITM2	1.59955e-74	1.80492	0.876	0.724	4.76186e-70	up
SPRR3	1.1672e-73	-2.82747	0.088	0.421	3.47475e-69	down
VIM	9.84178e-69	1.52847	0.848	0.609	2.9299e-64	up
MIR205HG	1.49069e-67	-2.06199	0.133	0.486	4.43779e-63	down
MYL12A	3.23789e-67	1.39443	0.892	0.813	9.6392e-63	up
CXCL14	2.63704e-65	-2.7088	0.142	0.484	7.85046e-61	down
CSTA	1.41183e-63	-1.97039	0.154	0.523	4.20301e-59	down
CTSW	1.24337e-61	2.65773	0.551	0.152	3.70151e-57	up
HLA-C	8.30532e-61	1.15658	0.917	0.803	2.47249e-56	up
S100A6	5.48913e-60	1.05758	0.955	0.929	1.63412e-55	up
S100A14	6.9921e-59	-1.73202	0.135	0.469	2.08155e-54	down
FXYD3	1.09635e-58	-1.65814	0.16	0.51	3.26383e-54	down
LRRC75A-AS1	3.52077e-58	-1.21039	0.452	0.837	1.04813e-53	down
DAPL1	7.9067e-56	-1.85019	0.146	0.471	2.35382e-51	down
TACSTD2	9.03484e-56	-1.67214	0.153	0.49	2.68967e-51	down
GZMH	3.74878e-55	2.74708	0.51	0.139	1.11601e-50	up
SPINT2	4.10485e-55	-1.61317	0.157	0.494	1.22201e-50	down
TRAC	6.39685e-54	1.62126	0.761	0.534	1.90434e-49	up
C9orf3	1.3403e-53	-2.08589	0.098	0.378	3.99006e-49	down
CD9	5.63992e-53	-1.51456	0.293	0.642	1.67901e-48	down
LCP1	6.8927e-53	1.53082	0.762	0.529	2.05196e-48	up
APOBEC3G	9.86432e-53	2.78517	0.496	0.154	2.93661e-48	up
KRT19	2.20668e-52	-1.51779	0.159	0.492	6.5693e-48	down
RPS4Y1	1.38209e-51	-1.61957	0.159	0.475	4.11449e-47	down
RPL9P9	3.7195e-51	-1.03901	0.596	0.883	1.1073e-46	down
CYBA	2.58335e-49	1.67448	0.744	0.542	7.69062e-45	up
IL2RG	6.98716e-49	1.60536	0.681	0.391	2.08008e-44	up
LY6D	1.78967e-48	-1.87332	0.112	0.393	5.32786e-44	down
HSPB1	5.51883e-48	-1.30632	0.517	0.822	1.64296e-43	down
XCL1	1.86059e-47	1.9969	0.496	0.156	5.53897e-43	up
FABP5	3.8566e-47	-1.49853	0.267	0.62	1.14811e-42	down
PERP	6.32719e-47	-1.53119	0.272	0.59	1.8836e-42	down
IGHG3	3.98909e-46	-2.03985	0.037	0.234	1.18755e-41	down
S100A16	4.78808e-46	-1.7789	0.13	0.408	1.42541e-41	down
KRT6A	6.11478e-46	-2.34731	0.079	0.321	1.82037e-41	down
AHNAK	1.31172e-45	1.4009	0.781	0.603	3.905e-41	up
VSNL1	1.46548e-44	-1.90461	0.092	0.341	4.36273e-40	down
CST7	1.50713e-44	1.78143	0.65	0.375	4.48672e-40	up
IGHA2	1.78006e-44	-1.26016	0.018	0.176	5.29923e-40	down
IFI27	2.51273e-44	-1.72015	0.185	0.479	7.48041e-40	down
DSP	2.9585e-44	-1.89065	0.119	0.388	8.80745e-40	down
SOX15	6.56986e-44	-1.86593	0.114	0.375	1.95585e-39	down
RAC2	1.17191e-43	1.33773	0.743	0.527	3.48879e-39	up
PRF1	1.76285e-43	2.92951	0.418	0.106	5.248e-39	up
CD8A	2.0109e-43	2.0855	0.542	0.247	5.98644e-39	up
CALML3	2.3639e-43	-2.02778	0.101	0.349	7.03732e-39	down
ITGB2	2.88347e-43	1.92888	0.547	0.254	8.58408e-39	up
TRIM29	2.35499e-42	-1.84749	0.095	0.341	7.0108e-38	down
ALDH3A1	4.74306e-42	-1.53623	0.122	0.384	1.41201e-37	down
FAM213A	1.12376e-41	-2.06333	0.088	0.319	3.34543e-37	down
TKT	5.42962e-41	-1.10992	0.277	0.616	1.6164e-36	down
XCL2	8.70676e-41	1.79926	0.478	0.154	2.592e-36	up
AQP3	2.50044e-40	-1.69289	0.181	0.462	7.44381e-36	down
DCN	7.41309e-40	1.93481	0.597	0.354	2.20688e-35	up
MGST2	3.7619e-39	-1.66673	0.125	0.378	1.11992e-34	down
CD79A	5.25806e-39	-4.33725	0.005	0.121	1.56533e-34	down
MT1X	8.65928e-39	-1.28094	0.297	0.623	2.57787e-34	down
COL17A1	1.19065e-38	-1.85629	0.089	0.312	3.54458e-34	down
CD3D	1.48251e-38	1.30466	0.778	0.609	4.41343e-34	up
CCL4	2.38289e-38	1.54751	0.737	0.484	7.09385e-34	up
SPRR1B	3.43572e-38	-2.15391	0.036	0.206	1.02281e-33	down
CD8B	1.54734e-37	2.24417	0.475	0.193	4.60642e-33	up
MAL	1.76044e-37	-2.23076	0.038	0.21	5.24082e-33	down
FDCSP	2.82922e-37	-5.59114	0.005	0.113	8.42258e-33	down
THSD4	3.43088e-37	-2.40123	0.04	0.212	1.02137e-32	down
IGHM	3.61965e-37	-4.25735	0.015	0.147	1.07757e-32	down
CBR1	3.6234e-37	-1.27651	0.288	0.59	1.07869e-32	down
CD2	4.41534e-37	1.18708	0.762	0.577	1.31445e-32	up
PDLIM1	1.83381e-36	-1.38239	0.153	0.416	5.45925e-32	down
CTLA4	2.84114e-36	-2.72135	0.037	0.204	8.45806e-32	down
DSG3	2.94727e-36	-1.80248	0.099	0.319	8.77402e-32	down
SERPINB5	9.31826e-36	-1.49326	0.123	0.365	2.77405e-31	down
LCN2	1.28911e-35	-4.46219	0.005	0.111	3.83769e-31	down
LSP1	2.70896e-35	1.50343	0.617	0.399	8.06458e-31	up
BANK1	3.02589e-35	-4.21087	0.006	0.115	9.00806e-31	down
CH25H	9.12716e-35	-2.57033	0.061	0.247	2.71716e-30	down
TRBC2	1.07895e-34	1.21432	0.813	0.683	3.21205e-30	up
GZMB	1.19967e-34	1.92183	0.472	0.189	3.57142e-30	up
PTN	4.25126e-34	-1.76801	0.073	0.269	1.2656e-29	down
TP53AIP1	6.68332e-34	-1.68038	0.082	0.286	1.98963e-29	down
JUP	1.09039e-33	-2.12963	0.06	0.243	3.2461e-29	down
DST	1.38376e-33	-1.55077	0.152	0.395	4.11947e-29	down
ID1	2.68628e-33	-1.73071	0.104	0.321	7.99706e-29	down
KRT18	1.11771e-32	-1.75028	0.086	0.288	3.32743e-28	down
CORO1A	1.78817e-32	1.4985	0.566	0.323	5.32339e-28	up
MYC	2.07417e-32	-1.27694	0.14	0.382	6.17481e-28	down
FKBP5	4.37561e-32	-1.01534	0.3	0.596	1.30262e-27	down
PITX1	5.01059e-32	-1.62826	0.087	0.289	1.49165e-27	down
CKS2	5.19075e-32	-1.18905	0.163	0.416	1.54529e-27	down
CXCR3	5.8013e-32	3.03211	0.308	0.063	1.72705e-27	up
CSRP2	8.95943e-32	-1.90822	0.07	0.254	2.66722e-27	down
GZMM	1.09923e-31	2.10889	0.438	0.189	3.2724e-27	up
CD99	1.10994e-31	1.07709	0.769	0.66	3.3043e-27	up
CLCA2	1.3136e-31	-1.93038	0.068	0.249	3.91057e-27	down
FGFBP1	1.62303e-31	-2.15717	0.053	0.221	4.83176e-27	down
CRABP2	1.92046e-31	-2.06506	0.087	0.282	5.71721e-27	down
CD3E	2.21133e-31	1.158	0.701	0.532	6.58314e-27	up
IGHG2	5.60778e-31	-5.45513	0.011	0.119	1.66944e-26	down
IL18	1.80535e-30	-1.4124	0.11	0.319	5.37453e-26	down
ZNF683	2.31291e-30	3.97158	0.25	0.026	6.88554e-26	up
LYPD3	3.88264e-30	-2.04136	0.083	0.269	1.15586e-25	down
DSC3	4.5761e-30	-1.77162	0.083	0.271	1.36231e-25	down
ICA1	1.5353e-29	-3.21248	0.023	0.147	4.5706e-25	down
CAPNS2	2.01281e-29	-1.87026	0.083	0.267	5.99214e-25	down
GIMAP7	2.55768e-29	1.55206	0.534	0.31	7.61422e-25	up
EFNA1	4.63353e-29	-1.81593	0.081	0.263	1.3794e-24	down
NCOA7	5.03829e-29	-1.10871	0.208	0.469	1.4999e-24	down
SESN3	6.08176e-29	-1.72116	0.054	0.217	1.81054e-24	down
ARL4C	6.86715e-29	1.44333	0.596	0.419	2.04435e-24	up
ANXA6	9.18122e-29	1.75337	0.465	0.243	2.73325e-24	up
APOBEC3C	2.09572e-28	1.58105	0.545	0.353	6.23896e-24	up
CD24	2.42731e-28	-2.86701	0.021	0.139	7.22612e-24	down
C19orf33	2.6689e-28	-1.60923	0.084	0.269	7.94532e-24	down
TRGC2	3.92022e-28	2.43308	0.353	0.119	1.16705e-23	up
AREG	5.74567e-28	-1.26717	0.129	0.347	1.71049e-23	down
PDLIM4	7.86473e-28	-1.81289	0.054	0.212	2.34133e-23	down
TM4SF1	1.02286e-27	-1.52955	0.117	0.317	3.04506e-23	down
TXNDC17	1.35372e-27	-1.00625	0.288	0.553	4.03001e-23	down
S100A7	1.67335e-27	-4.02892	0.004	0.083	4.98157e-23	down
EBPL	1.89651e-27	-1.04729	0.156	0.388	5.64592e-23	down
IRF6	2.06442e-27	-2.06747	0.061	0.219	6.14578e-23	down
CFD	2.42808e-27	2.54002	0.336	0.119	7.22839e-23	up
NINJ1	3.03569e-27	-1.41231	0.108	0.306	9.03724e-23	down
NUPR1	3.15097e-27	-1.37322	0.125	0.332	9.38043e-23	down
RPS3AP6	6.79558e-27	-1.17704	0.139	0.364	2.02304e-22	down
STMN1	8.897e-27	-1.03915	0.212	0.458	2.64864e-22	down
IL1R2	1.08417e-26	-1.65705	0.095	0.278	3.22758e-22	down
ALOX5AP	1.09786e-26	1.22249	0.587	0.386	3.26833e-22	up
CD7	1.1099e-26	1.25358	0.58	0.362	3.30418e-22	up
NDFIP2	1.1918e-26	-1.31694	0.083	0.265	3.548e-22	down
DEFB1	1.37344e-26	-1.40141	0.083	0.262	4.08873e-22	down
JAG1	1.88247e-26	-1.71816	0.07	0.236	5.6041e-22	down
ARID5B	2.72879e-26	-1.08612	0.172	0.408	8.12359e-22	down
SLC2A1	2.92087e-26	-1.18325	0.146	0.365	8.69543e-22	down
PIM3	4.83545e-26	-1.28391	0.14	0.353	1.43951e-21	down
IMPA2	7.16634e-26	-1.30033	0.102	0.291	2.13342e-21	down
CXCL2	9.39399e-26	-1.81683	0.108	0.297	2.79659e-21	down
ITM2C	1.06215e-25	2.33572	0.414	0.208	3.16202e-21	up
FERMT1	1.34426e-25	-2.25673	0.03	0.152	4.00188e-21	down
BEX3	1.55061e-25	-1.18285	0.123	0.325	4.61617e-21	down
EMP2	1.74371e-25	-1.66903	0.093	0.267	5.19103e-21	down
DSC2	2.47182e-25	-2.03173	0.05	0.191	7.3586e-21	down
GNLY	3.55901e-25	2.26718	0.357	0.141	1.05952e-20	up
PLK2	4.2552e-25	-1.26885	0.105	0.295	1.26677e-20	down
MPZL2	6.31779e-25	-1.51447	0.091	0.267	1.88081e-20	down
GLIPR2	6.71156e-25	2.74867	0.292	0.087	1.99803e-20	up
ADGRE5	1.03222e-24	1.68458	0.424	0.208	3.07293e-20	up
ETS2	1.04965e-24	-1.43199	0.123	0.314	3.12481e-20	down
IL6ST	1.08894e-24	-1.09485	0.122	0.323	3.24178e-20	down
CNFN	1.60774e-24	-2.32493	0.033	0.156	4.78625e-20	down
LGALS7B	1.73593e-24	-1.4834	0.087	0.258	5.16786e-20	down
SPRR2D	1.79851e-24	-2.68959	0.001	0.063	5.35415e-20	down
CD3G	1.94889e-24	1.23168	0.602	0.436	5.80185e-20	up
IL1RN	2.01737e-24	-1.88413	0.064	0.215	6.00571e-20	down
FCRL6	2.38944e-24	3.11159	0.234	0.039	7.11337e-20	up
CAP1	3.76399e-24	1.31373	0.575	0.414	1.12054e-19	up
IFNGR2	5.2516e-24	-1.50121	0.065	0.219	1.5634e-19	down
KRT17	5.6991e-24	-1.79722	0.063	0.213	1.69662e-19	down
KRT8	5.8103e-24	-1.85169	0.06	0.206	1.72973e-19	down
IGLV3-25	6.35541e-24	-5.73213	0.002	0.067	1.89201e-19	down
CD53	7.54048e-24	1.03896	0.659	0.494	2.2448e-19	up
CCR7	7.82392e-24	-1.93418	0.028	0.143	2.32918e-19	down
GPNMB	9.78604e-24	-1.30696	0.179	0.393	2.9133e-19	down
SPTSSA	1.03541e-23	-1.04646	0.164	0.38	3.08242e-19	down
GBP6	1.20303e-23	-1.97992	0.05	0.186	3.58142e-19	down
TP63	1.21345e-23	-1.65459	0.053	0.193	3.61245e-19	down
CD28	1.28063e-23	-1.72486	0.038	0.165	3.81245e-19	down
SOX4	1.32725e-23	-1.48853	0.087	0.254	3.95123e-19	down
MSN	1.53363e-23	1.29665	0.586	0.427	4.56561e-19	up
KLF5	1.77115e-23	-1.20941	0.104	0.284	5.27272e-19	down
GPX2	2.65752e-23	-1.75375	0.083	0.243	7.91145e-19	down
DDR1	3.0594e-23	-2.28159	0.029	0.143	9.10785e-19	down
CCND1	3.86837e-23	-1.39189	0.082	0.245	1.15161e-18	down
PRRG4	4.55159e-23	-2.1595	0.049	0.18	1.35501e-18	down
PTPRZ1	4.84999e-23	-1.98562	0.025	0.134	1.44384e-18	down
IGHGP	9.03035e-23	-4.83175	0.003	0.069	2.68834e-18	down
SEPT10	1.10427e-22	-1.38129	0.094	0.262	3.28741e-18	down
PTPN13	1.1513e-22	-1.76618	0.053	0.189	3.42741e-18	down
SOCS3	1.37944e-22	-1.24533	0.088	0.256	4.10658e-18	down
TNFRSF13C	1.49663e-22	-3.76077	0.004	0.071	4.45546e-18	down
RHCG	1.6226e-22	-2.48438	0.041	0.163	4.83047e-18	down
ZYX	1.75763e-22	1.81454	0.389	0.195	5.23245e-18	up
SELL	2.03321e-22	-1.51999	0.047	0.178	6.05288e-18	down
CAV2	2.15696e-22	-1.61158	0.06	0.2	6.42126e-18	down
CCR5	2.23674e-22	2.59849	0.285	0.093	6.65879e-18	up
ARHGAP30	2.33481e-22	1.75627	0.412	0.224	6.95072e-18	up
PASK	2.73138e-22	-2.77638	0.011	0.095	8.13133e-18	down
HSBP1L1	2.79307e-22	-1.33565	0.07	0.219	8.31496e-18	down
ASS1	2.86068e-22	-1.85157	0.04	0.163	8.51625e-18	down
ACKR1	3.06562e-22	-1.33667	0.048	0.182	9.12634e-18	down
SPRR2A	3.38589e-22	-3.23693	0.007	0.082	1.00798e-17	down
GSTP1	3.43125e-22	-1.04591	0.629	0.807	1.02148e-17	down
NQO1	4.48186e-22	-1.13662	0.149	0.343	1.33425e-17	down
CD63	5.70928e-22	1.10748	0.686	0.622	1.69965e-17	up
SLC7A1	9.73619e-22	-1.40303	0.075	0.226	2.89846e-17	down
RHOD	1.00112e-21	-1.80019	0.043	0.167	2.98033e-17	down
AL365357.1	1.20042e-21	-1.58948	0.096	0.256	3.57365e-17	down
CCL20	1.46978e-21	-2.05421	0.031	0.141	4.37554e-17	down
HOPX	1.602e-21	1.57013	0.492	0.315	4.76915e-17	up
FBLN7	1.94599e-21	-3.3339	0.007	0.08	5.7932e-17	down
ADH7	1.99066e-21	-1.68113	0.064	0.204	5.92619e-17	down
RAB25	2.33064e-21	-1.72561	0.06	0.197	6.93831e-17	down
THEMIS	2.40594e-21	2.61467	0.256	0.072	7.1625e-17	up
NECTIN1	3.20321e-21	-2.28866	0.028	0.132	9.53596e-17	down
PKP3	3.26199e-21	-2.18322	0.031	0.139	9.71094e-17	down
CA12	3.39499e-21	-1.772	0.056	0.187	1.01069e-16	down
CXCL13	4.35795e-21	-3.67045	0.012	0.093	1.29736e-16	down
TRIP6	4.6079e-21	-1.61459	0.051	0.18	1.37177e-16	down
IGLC3	5.45948e-21	-2.65703	0.046	0.167	1.62529e-16	down
LTF	6.01945e-21	-7.20646	0.001	0.054	1.79199e-16	down
ID3	6.96704e-21	-1.00719	0.116	0.291	2.07409e-16	down
PKP1	7.90245e-21	-1.57709	0.057	0.189	2.35256e-16	down
GADD45G	8.29828e-21	-1.00984	0.106	0.275	2.4704e-16	down
H1F0	1.03086e-20	-1.86857	0.05	0.176	3.06888e-16	down
ARPC5	1.19539e-20	1.09611	0.59	0.464	3.55866e-16	up
FSCN1	1.37813e-20	-1.79886	0.06	0.193	4.10269e-16	down
SPINK5	1.57752e-20	-2.65985	0.035	0.143	4.69628e-16	down
SAMD3	1.73394e-20	2.81751	0.223	0.05	5.16193e-16	up
FOSL1	2.2558e-20	-1.47939	0.074	0.217	6.71553e-16	down
RARRES3	2.57421e-20	1.3532	0.592	0.466	7.66342e-16	up
CA2	3.23786e-20	-2.23548	0.03	0.134	9.63911e-16	down
GSTO2	3.43169e-20	-2.10372	0.02	0.111	1.02161e-15	down
TPPP3	3.76584e-20	-1.81679	0.051	0.176	1.12109e-15	down
PHGDH	5.20422e-20	-1.84479	0.035	0.145	1.5493e-15	down
CCL4L2	6.20286e-20	2.18157	0.427	0.243	1.84659e-15	up
RNASE1	6.54622e-20	2.66899	0.258	0.085	1.94881e-15	up
CAV1	6.56032e-20	-1.05064	0.105	0.269	1.95301e-15	down
CKLF	6.64497e-20	1.69793	0.414	0.245	1.97821e-15	up
CD19	6.84661e-20	-7.47039	0	0.048	2.03823e-15	down
CISH	7.28185e-20	3.00785	0.226	0.058	2.16781e-15	up
LINC01871	1.33618e-19	1.54046	0.414	0.224	3.97781e-15	up
KRT4	1.53568e-19	-2.5217	0.048	0.167	4.57172e-15	down
GJA1	1.58606e-19	-1.8616	0.036	0.145	4.72171e-15	down
SMAP2	1.62418e-19	-1.03088	0.25	0.464	4.83518e-15	down
IFNG	2.08283e-19	1.75787	0.44	0.258	6.2006e-15	up
TNC	3.87485e-19	-2.2587	0.034	0.137	1.15354e-14	down
TGFB1	3.99376e-19	1.57206	0.389	0.219	1.18894e-14	up
SLPI	4.84508e-19	-1.61113	0.075	0.219	1.44238e-14	down
PTHLH	4.88489e-19	-2.39639	0.023	0.115	1.45423e-14	down
AHCY	5.19318e-19	-1.48039	0.052	0.174	1.54601e-14	down
TSPAN3	5.52747e-19	-1.30082	0.06	0.189	1.64553e-14	down
SLC7A5	1.25087e-18	-1.54109	0.062	0.189	3.72385e-14	down
GIMAP4	1.27869e-18	1.58619	0.402	0.236	3.80665e-14	up
MMP7	1.73099e-18	-2.96786	0.001	0.05	5.15317e-14	down
SVIL	1.78025e-18	-1.13996	0.102	0.256	5.29979e-14	down
AKR1B10	2.47211e-18	-2.10198	0.053	0.169	7.35947e-14	down
GPR87	2.83647e-18	-1.63808	0.042	0.15	8.44418e-14	down
EHF	3.09185e-18	-1.6153	0.07	0.199	9.20443e-14	down
SAA1	3.1149e-18	-2.3434	0.013	0.087	9.27306e-14	down
CD48	3.77425e-18	1.19423	0.524	0.377	1.12359e-13	up
SDC1	4.26041e-18	-1.98043	0.049	0.161	1.26832e-13	down
LAMB3	5.20831e-18	-1.78818	0.051	0.167	1.55051e-13	down
RBL2	6.15052e-18	1.57042	0.45	0.319	1.83101e-13	up
MATK	9.38456e-18	2.63252	0.198	0.046	2.79378e-13	up
CD109	9.9005e-18	-1.99252	0.032	0.13	2.94738e-13	down
HCAR2	1.00176e-17	-1.56344	0.061	0.184	2.98223e-13	down
TNFRSF12A	1.0357e-17	-1.42045	0.073	0.202	3.08329e-13	down
PTGR1	1.04985e-17	-1.51922	0.068	0.195	3.12541e-13	down
GNG12	1.05612e-17	-1.68638	0.042	0.148	3.14406e-13	down
TNS4	1.12831e-17	-1.8849	0.047	0.158	3.35897e-13	down
HIST1H2AC	1.26407e-17	-1.20657	0.06	0.184	3.76313e-13	down
TAX1BP3	1.32428e-17	-1.1402	0.098	0.245	3.94238e-13	down
SDC4	1.52337e-17	-1.457	0.063	0.186	4.53509e-13	down
WFDC2	1.59212e-17	-3.46156	0.007	0.069	4.73975e-13	down
LGALS7	1.99745e-17	-1.30807	0.076	0.206	5.9464e-13	down
CST3	2.11383e-17	1.00068	0.673	0.616	6.29287e-13	up
ALDH7A1	2.12863e-17	-1.71316	0.057	0.174	6.33694e-13	down
ZC2HC1A	2.62488e-17	-1.34402	0.05	0.163	7.81427e-13	down
BMP7	2.68026e-17	-2.29429	0.021	0.104	7.97914e-13	down
C1orf228	2.80718e-17	-1.98808	0.022	0.106	8.35698e-13	down
SIRPG	3.5121e-17	-1.18457	0.047	0.16	1.04555e-12	down
HMGB3	3.58861e-17	-1.58686	0.039	0.141	1.06833e-12	down
LINC01315	3.64556e-17	-2.09082	0.036	0.134	1.08528e-12	down
CD200	4.20056e-17	-4.0572	0.004	0.056	1.25051e-12	down
ZNF331	4.97649e-17	-1.02643	0.114	0.267	1.4815e-12	down
TBC1D4	6.58286e-17	-1.30102	0.053	0.169	1.95972e-12	down
CBR3	9.45772e-17	-1.2701	0.064	0.186	2.81556e-12	down
SERPINB3	1.2622e-16	-2.78935	0.011	0.076	3.75758e-12	down
LAD1	1.31354e-16	-1.68526	0.064	0.182	3.91042e-12	down
ALDH2	1.51013e-16	-1.15721	0.074	0.202	4.49566e-12	down
RND3	1.55108e-16	-1.17124	0.107	0.252	4.61757e-12	down
KRT16	1.60927e-16	-2.31101	0.032	0.122	4.79079e-12	down
TNFRSF4	1.70817e-16	-1.75682	0.037	0.135	5.08521e-12	down
CENPM	1.98492e-16	-1.53102	0.036	0.134	5.90911e-12	down
ANXA8	2.00878e-16	-1.94513	0.034	0.128	5.98013e-12	down
TMEM54	2.06725e-16	-1.96145	0.035	0.13	6.15421e-12	down
LYPD2	2.32997e-16	-4.8355	0.001	0.045	6.93632e-12	down
LAMA3	2.45411e-16	-1.63743	0.044	0.147	7.30589e-12	down
IGHV3-74	2.48233e-16	-6.6965	0	0.039	7.38991e-12	down
NAB1	2.89223e-16	-1.36695	0.044	0.148	8.61016e-12	down
SLAMF7	3.23395e-16	2.16037	0.217	0.067	9.62747e-12	up
P2RX5	3.86392e-16	-1.90351	0.015	0.087	1.15029e-11	down
XBP1	4.39985e-16	1.3191	0.421	0.276	1.30984e-11	up
MAOA	4.78528e-16	-1.21852	0.054	0.167	1.42458e-11	down
IL20RB	4.84555e-16	-2.01209	0.029	0.117	1.44252e-11	down
TOX2	5.13011e-16	-2.03819	0.014	0.083	1.52723e-11	down
PTGER2	5.24755e-16	2.39673	0.184	0.043	1.5622e-11	up
TP53INP1	5.52531e-16	-1.87962	0.017	0.091	1.64489e-11	down
ITGB7	6.02587e-16	2.24444	0.214	0.067	1.7939e-11	up
EMB	6.36172e-16	1.41094	0.44	0.299	1.89388e-11	up
VPREB3	6.38253e-16	-3.47231	0.002	0.048	1.90008e-11	down
BAIAP2	6.50446e-16	-1.52358	0.042	0.143	1.93638e-11	down
C5orf66-AS1	6.71788e-16	-1.86085	0.022	0.102	1.99991e-11	down
CRYAB	7.77624e-16	-1.37051	0.068	0.186	2.31499e-11	down
EIF1AY	7.82861e-16	-1.40549	0.052	0.16	2.33058e-11	down
GNG2	8.06561e-16	1.81011	0.331	0.18	2.40113e-11	up
NTRK2	8.0677e-16	-2.29277	0.016	0.087	2.40175e-11	down
SPN	1.02983e-15	2.15981	0.25	0.1	3.06581e-11	up
MAL2	1.055e-15	-1.79925	0.04	0.137	3.14073e-11	down
MYBL1	1.28971e-15	2.42131	0.203	0.061	3.83946e-11	up
SMCO4	1.30613e-15	-2.91364	0.011	0.074	3.88836e-11	down
MYOF	1.42293e-15	-1.57947	0.036	0.13	4.23607e-11	down
NET1	1.64745e-15	-1.74044	0.03	0.117	4.90445e-11	down
NMU	1.68957e-15	-1.65344	0.057	0.165	5.02986e-11	down
UTY	1.85051e-15	-1.99754	0.019	0.093	5.50898e-11	down
TIAM1	1.87698e-15	-1.83651	0.017	0.089	5.58775e-11	down
DHRS7	2.14631e-15	1.27299	0.499	0.386	6.38956e-11	up
CLDN4	2.43973e-15	-2.13406	0.044	0.141	7.26307e-11	down
SOWAHC	2.51889e-15	-1.77956	0.032	0.119	7.49874e-11	down
ZFYVE21	2.57171e-15	-1.14395	0.072	0.193	7.65599e-11	down
TCEAL9	2.67651e-15	-1.15366	0.074	0.197	7.96797e-11	down
TSPAN2	3.08731e-15	3.98067	0.139	0.019	9.19091e-11	up
TPD52L1	3.28739e-15	-1.35932	0.075	0.195	9.78657e-11	down
RBBP8	3.95852e-15	-1.21853	0.063	0.176	1.17845e-10	down
LCK	4.08098e-15	1.34109	0.418	0.282	1.21491e-10	up
PRSS8	4.81972e-15	-2.0182	0.032	0.119	1.43483e-10	down
HBEGF	4.85253e-15	-1.67808	0.075	0.193	1.4446e-10	down
METTL8	5.09812e-15	-1.12234	0.079	0.202	1.51771e-10	down
FHL2	5.85919e-15	-1.41298	0.064	0.174	1.74428e-10	down
SNX9	6.22007e-15	-1.51063	0.053	0.158	1.85172e-10	down
CDCP1	6.55567e-15	-2.02879	0.028	0.109	1.95162e-10	down
ANKRD37	7.25819e-15	-1.12867	0.096	0.226	2.16076e-10	down
CTNNAL1	7.30273e-15	-1.71195	0.042	0.137	2.17402e-10	down
LRRFIP1	7.63755e-15	1.09609	0.551	0.468	2.2737e-10	up
B3GNT5	7.87278e-15	-1.96005	0.022	0.098	2.34373e-10	down
CCNG2	8.4264e-15	-1.19844	0.061	0.171	2.50854e-10	down
ST14	9.29271e-15	-2.10114	0.022	0.096	2.76644e-10	down
PPP1R18	1.08878e-14	1.41709	0.371	0.224	3.24131e-10	up
SOX2	1.18805e-14	-1.71437	0.037	0.128	3.53684e-10	down
TMEM237	1.58453e-14	-1.39245	0.046	0.143	4.71714e-10	down
POU2AF1	1.59661e-14	-4.9043	0.001	0.037	4.7531e-10	down
RIC3	1.65305e-14	-1.8935	0.021	0.095	4.92112e-10	down
CRCT1	1.90235e-14	-2.56867	0.018	0.087	5.66329e-10	down
COL7A1	1.93534e-14	-2.43068	0.02	0.091	5.76151e-10	down
TRAF4	1.98045e-14	-1.53716	0.034	0.121	5.89579e-10	down
ALDH4A1	2.04861e-14	-2.42257	0.016	0.083	6.09871e-10	down
F12	2.20063e-14	-1.40944	0.04	0.132	6.55127e-10	down
EPHX2	2.24697e-14	-1.81857	0.019	0.089	6.68922e-10	down
HLA-DOB	2.2609e-14	-3.66374	0.004	0.05	6.73071e-10	down
FAM83B	2.27422e-14	-2.67289	0.013	0.076	6.77036e-10	down
DKK3	2.29008e-14	-1.51725	0.037	0.126	6.81756e-10	down
PCED1B-AS1	2.35203e-14	1.33626	0.473	0.341	7.00198e-10	up
KRT16P6	2.59346e-14	-3.7312	0.005	0.052	7.72072e-10	down
KRT6B	2.7471e-14	-3.28818	0.017	0.083	8.1781e-10	down
NPPC	3.0639e-14	-2.37023	0.025	0.1	9.12123e-10	down
SELPLG	3.25227e-14	1.61353	0.296	0.152	9.682e-10	up
AVPI1	3.30595e-14	-1.18825	0.078	0.195	9.8418e-10	down
RAB13	3.49753e-14	-1.21891	0.064	0.173	1.04121e-09	down
DUSP4	3.66036e-14	-1.66767	0.036	0.124	1.08969e-09	down
PVT1	3.66801e-14	-1.03807	0.047	0.145	1.09197e-09	down
TIMP1	3.95963e-14	1.49233	0.441	0.319	1.17878e-09	up
MGP	4.02305e-14	1.71754	0.423	0.312	1.19766e-09	up
KLK10	4.33924e-14	-1.70791	0.043	0.135	1.29179e-09	down
LINC01781	4.53776e-14	-5.52971	0.002	0.041	1.35089e-09	down
GJB3	4.8956e-14	-2.14623	0.022	0.095	1.45742e-09	down
CCR4	4.91727e-14	-4.19229	0.002	0.041	1.46387e-09	down
RPL12P4	5.60974e-14	-1.34012	0.042	0.135	1.67002e-09	down
HIPK2	5.67453e-14	-1.0377	0.052	0.154	1.68931e-09	down
SLC1A3	6.44335e-14	-2.2266	0.019	0.087	1.91818e-09	down
IGFBP2	6.53863e-14	-1.86482	0.037	0.124	1.94655e-09	down
AGPAT5	6.64689e-14	-1.53148	0.039	0.128	1.97878e-09	down
CXADR	7.8661e-14	-1.57312	0.037	0.124	2.34174e-09	down
ANKRD22	8.00125e-14	-2.38446	0.016	0.08	2.38197e-09	down
ITGAL	8.60681e-14	1.82679	0.273	0.134	2.56225e-09	up
PHLDA3	8.966e-14	-1.24111	0.045	0.139	2.66918e-09	down
CD226	9.03669e-14	2.09455	0.222	0.087	2.69022e-09	up
LAPTM4B	9.73193e-14	-1.70414	0.043	0.134	2.8972e-09	down
CD300A	9.89499e-14	3.19992	0.143	0.028	2.94574e-09	up
TFAP2A	1.04259e-13	-1.81386	0.032	0.113	3.10379e-09	down
MT-TW	1.06266e-13	1.29826	0.446	0.325	3.16355e-09	up
ADAM28	1.09297e-13	-2.52679	0.007	0.058	3.25378e-09	down
NUDT8	1.1423e-13	-1.44847	0.04	0.128	3.40063e-09	down
CLDN7	1.17604e-13	-1.37826	0.064	0.169	3.50108e-09	down
ITPKC	1.23708e-13	-1.69868	0.031	0.111	3.68279e-09	down
TIFA	1.44665e-13	-1.0282	0.074	0.187	4.30667e-09	down
CTTN	1.49704e-13	-1.67736	0.031	0.111	4.4567e-09	down
MDFIC	1.5048e-13	1.89828	0.254	0.117	4.47979e-09	up
RFLNB	1.52602e-13	2.45967	0.174	0.05	4.54295e-09	up
C19orf48	1.66108e-13	-1.10996	0.083	0.199	4.94502e-09	down
CDCA7	1.69489e-13	-2.15434	0.022	0.093	5.0457e-09	down
CPA5	1.73557e-13	-7.59858	0	0.032	5.16678e-09	down
KRTCAP3	1.80516e-13	-1.46193	0.051	0.147	5.37395e-09	down
FCGR3A	2.15678e-13	2.47579	0.125	0.017	6.42073e-09	up
PELI1	2.29906e-13	-1.48573	0.042	0.132	6.84429e-09	down
PSMB9	2.36374e-13	1.30786	0.484	0.378	7.03687e-09	up
CTSC	2.40964e-13	1.37778	0.444	0.33	7.17349e-09	up
ZBED2	2.56423e-13	-3.0332	0.008	0.059	7.63373e-09	down
HSPA2	2.59308e-13	-1.2949	0.061	0.163	7.7196e-09	down
RALGPS2	3.11474e-13	-1.88085	0.022	0.091	9.27258e-09	down
WLS	3.18988e-13	-1.49073	0.05	0.145	9.49627e-09	down
BAG3	3.52557e-13	-1.25369	0.076	0.186	1.04956e-08	down
STAP2	3.95427e-13	-1.96723	0.03	0.108	1.17719e-08	down
PTPRF	3.97604e-13	-1.48473	0.034	0.115	1.18367e-08	down
PSAT1	4.55229e-13	-1.31026	0.049	0.141	1.35522e-08	down
TC2N	4.55358e-13	2.09566	0.246	0.117	1.3556e-08	up
SYT8	4.60022e-13	-2.5857	0.02	0.087	1.36948e-08	down
AIM2	4.78883e-13	-1.57308	0.016	0.078	1.42563e-08	down
BLK	4.92896e-13	-2.80743	0.006	0.054	1.46735e-08	down
NUSAP1	4.96426e-13	-1.30801	0.046	0.137	1.47786e-08	down
SPRR1A	5.66496e-13	-1.85964	0.01	0.063	1.68646e-08	down
HES2	5.68698e-13	-2.31965	0.019	0.083	1.69301e-08	down
HCAR3	6.49156e-13	-1.75946	0.059	0.156	1.93254e-08	down
SERPINB13	7.43093e-13	-1.97476	0.017	0.08	2.21219e-08	down
PCLAF	7.85621e-13	-1.32243	0.052	0.145	2.33879e-08	down
SNAI2	8.14043e-13	-1.80693	0.022	0.091	2.42341e-08	down
C6orf132	8.84902e-13	-2.15485	0.018	0.082	2.63435e-08	down
DHCR24	9.28475e-13	-1.41554	0.045	0.134	2.76407e-08	down
NFIX	9.54859e-13	-1.6347	0.036	0.117	2.84262e-08	down
AMOTL1	9.58706e-13	-2.00605	0.018	0.082	2.85407e-08	down
TSLP	1.0178e-12	-1.41279	0.054	0.148	3.03001e-08	down
C12orf75	1.06508e-12	1.92444	0.286	0.156	3.17073e-08	up
GEM	1.07348e-12	-2.04263	0.022	0.089	3.19574e-08	down
C16orf74	1.14777e-12	-2.39263	0.011	0.065	3.41692e-08	down
GBP5	1.21454e-12	1.56012	0.301	0.167	3.61568e-08	up
MFSD2A	1.28326e-12	-1.78128	0.026	0.098	3.82028e-08	down
CD79B	1.34705e-12	-1.08284	0.046	0.135	4.01017e-08	down
ADORA2B	1.42185e-12	-1.8828	0.019	0.083	4.23285e-08	down
LIMK2	1.43136e-12	-1.5022	0.02	0.085	4.26115e-08	down
DENND2C	1.49832e-12	-1.7294	0.025	0.095	4.4605e-08	down
GPT2	1.54629e-12	-2.33623	0.015	0.074	4.6033e-08	down
VEGFA	1.618e-12	-1.28704	0.056	0.15	4.81678e-08	down
CYSRT1	1.63029e-12	-2.74972	0.006	0.052	4.85336e-08	down
PAX9	1.66712e-12	-1.71926	0.035	0.113	4.96301e-08	down
RBFOX2	1.69344e-12	-1.64845	0.037	0.119	5.04136e-08	down
ITGB8	1.74344e-12	-2.22504	0.011	0.063	5.19023e-08	down
GIMAP1	1.93002e-12	2.36911	0.198	0.078	5.74567e-08	up
MTUS1	2.14852e-12	-1.15254	0.047	0.135	6.39615e-08	down
ETV7	2.17714e-12	-2.44381	0.012	0.067	6.48136e-08	down
GPC1	2.21396e-12	-1.53319	0.026	0.096	6.59095e-08	down
EGFR	2.21453e-12	-1.46602	0.035	0.113	6.59265e-08	down
BDKRB1	2.25292e-12	-1.92884	0.02	0.085	6.70694e-08	down
CHN1	2.30745e-12	-1.55606	0.013	0.069	6.86927e-08	down
GNG7	2.34286e-12	-3.30497	0.004	0.043	6.9747e-08	down
ANKRD55	2.40229e-12	-2.34984	0.004	0.043	7.15162e-08	down
ELF3	2.45478e-12	-1.71867	0.028	0.1	7.30789e-08	down
FAM46B	2.62965e-12	-2.1049	0.029	0.102	7.82846e-08	down
GPSM2	2.9297e-12	-1.47837	0.037	0.117	8.72172e-08	down
KRT6C	3.03665e-12	-2.15176	0.02	0.083	9.04011e-08	down
LAG3	3.23682e-12	1.77757	0.195	0.072	9.63602e-08	up
DDX3Y	3.27709e-12	-1.1987	0.053	0.145	9.75591e-08	down
GMNN	3.30393e-12	-1.21072	0.055	0.148	9.8358e-08	down
FAM110C	3.8796e-12	-1.56159	0.049	0.135	1.15496e-07	down
LINC01480	3.9411e-12	-3.16488	0.001	0.033	1.17326e-07	down
MYO1G	3.96169e-12	2.18338	0.212	0.091	1.17939e-07	up
PAWR	3.96523e-12	-1.81583	0.026	0.095	1.18045e-07	down
TXLNGY	4.14141e-12	-1.72064	0.029	0.1	1.2329e-07	down
SULT2B1	4.40381e-12	-2.1948	0.013	0.069	1.31101e-07	down
SERINC2	4.98191e-12	-2.00823	0.019	0.082	1.48311e-07	down
BIN2	4.98245e-12	1.31698	0.33	0.204	1.48328e-07	up
GPSM3	5.34585e-12	1.25453	0.417	0.306	1.59146e-07	up
TENM2	5.74383e-12	-2.63837	0.008	0.054	1.70994e-07	down
PHF13	6.22223e-12	-1.40017	0.018	0.078	1.85236e-07	down
KLRC1	6.5208e-12	1.76365	0.208	0.082	1.94124e-07	up
CERS3	6.5625e-12	-1.70351	0.033	0.108	1.95366e-07	down
ACAP1	6.78521e-12	1.08265	0.419	0.284	2.01996e-07	up
PRKCQ-AS1	7.21306e-12	2.27038	0.212	0.093	2.14733e-07	up
ELL2	7.76711e-12	-1.00815	0.051	0.141	2.31227e-07	down
LINC00926	7.79518e-12	-4.03239	0.002	0.037	2.32063e-07	down
STON2	8.05868e-12	-1.68556	0.033	0.108	2.39907e-07	down
MRPS25	8.21174e-12	-1.07631	0.072	0.174	2.44463e-07	down
PKIG	8.60598e-12	-1.67633	0.02	0.083	2.562e-07	down
LY6K	9.16102e-12	-2.14888	0.016	0.074	2.72723e-07	down
IRX4	9.37324e-12	-2.14954	0.02	0.082	2.79041e-07	down
LARGE2	9.64402e-12	-2.38333	0.012	0.065	2.87103e-07	down
SCIMP	1.03859e-11	-3.02016	0.005	0.046	3.09188e-07	down
PI3	1.04951e-11	-4.41757	0.004	0.041	3.12438e-07	down
GSTM1	1.05239e-11	-5.39225	0.001	0.03	3.13297e-07	down
AC104046.1	1.1263e-11	-1.13087	0.068	0.167	3.35298e-07	down
APOD	1.18871e-11	2.90444	0.142	0.037	3.5388e-07	up
PHLDA1	1.30531e-11	1.28917	0.459	0.353	3.88592e-07	up
CD40	1.37632e-11	-2.04121	0.024	0.089	4.0973e-07	down
C11orf1	1.82855e-11	-1.04315	0.064	0.16	5.44359e-07	down
EHD3	2.15548e-11	-1.92182	0.015	0.071	6.41685e-07	down
TXN	2.42638e-11	-1.05559	0.661	0.77	7.22334e-07	down
TRIB1	2.51869e-11	-1.13301	0.04	0.119	7.49815e-07	down
KCTD1	2.64387e-11	-1.57492	0.047	0.128	7.8708e-07	down
GGH	2.73173e-11	-1.3043	0.038	0.115	8.13237e-07	down
LAYN	2.82529e-11	-2.3105	0.007	0.05	8.41089e-07	down
SUSD4	2.87507e-11	-2.58652	0.01	0.058	8.55908e-07	down
EPCAM	3.18186e-11	-1.6483	0.022	0.083	9.4724e-07	down
APOBEC3H	3.24191e-11	2.46883	0.153	0.046	9.65116e-07	up
SRD5A1	3.4386e-11	-1.09292	0.042	0.121	1.02367e-06	down
BPIFB1	3.48762e-11	-4.54231	0.002	0.035	1.03826e-06	down
DERL3	3.7438e-11	-3.65851	0.002	0.035	1.11453e-06	down
CENPW	3.83861e-11	-1.55288	0.047	0.128	1.14275e-06	down
PTPN4	3.9654e-11	2.1273	0.18	0.069	1.1805e-06	up
ZNF385A	3.96647e-11	-1.91691	0.014	0.067	1.18082e-06	down
SWAP70	4.03546e-11	-1.24801	0.04	0.119	1.20136e-06	down
SERPINE2	4.06358e-11	-1.0306	0.114	0.23	1.20973e-06	down
MYADM	4.11233e-11	1.19513	0.433	0.321	1.22424e-06	up
CNKSR3	4.60001e-11	-3.46749	0.004	0.039	1.36942e-06	down
PRSS22	4.66118e-11	-1.80511	0.009	0.056	1.38763e-06	down
SKAP1	4.68248e-11	1.39576	0.342	0.23	1.39398e-06	up
PIM1	4.78915e-11	1.37871	0.264	0.143	1.42573e-06	up
BLNK	5.01084e-11	-2.14752	0.019	0.076	1.49173e-06	down
PLS3	5.08967e-11	-1.13999	0.046	0.128	1.5152e-06	down
BCL11A	5.18369e-11	-2.09818	0.02	0.08	1.54319e-06	down
NUDT16	5.31999e-11	-1.03813	0.058	0.148	1.58376e-06	down
AGTRAP	5.46836e-11	2.18945	0.224	0.111	1.62793e-06	up
GSTA4	5.80007e-11	-1.30923	0.054	0.139	1.72668e-06	down
SH3PXD2A	5.81973e-11	-1.44222	0.023	0.085	1.73253e-06	down
HLF	5.8609e-11	-1.04818	0.053	0.139	1.74479e-06	down
PHYHD1	6.01568e-11	-1.65714	0.024	0.087	1.79087e-06	down
STAM	6.11856e-11	-1.16814	0.059	0.148	1.8215e-06	down
EGOT	6.44425e-11	-2.40136	0.013	0.063	1.91845e-06	down
FGFBP2	6.9818e-11	3.04738	0.115	0.022	2.07848e-06	up
HSD17B1	7.0516e-11	-1.90954	0.019	0.076	2.09926e-06	down
CDH3	7.16005e-11	-2.19995	0.013	0.063	2.13155e-06	down
ITGB4	7.58833e-11	-2.00198	0.023	0.083	2.25905e-06	down
TMTC3	7.7139e-11	-1.2413	0.034	0.106	2.29643e-06	down
ARL4D	8.74623e-11	-1.02377	0.096	0.204	2.60375e-06	down
FLNA	8.81139e-11	1.30209	0.388	0.282	2.62315e-06	up
SUN2	8.96924e-11	1.53544	0.307	0.197	2.67014e-06	up
EXPH5	9.31614e-11	-1.47248	0.035	0.106	2.77342e-06	down
BOC	9.74448e-11	-1.67081	0.018	0.074	2.90093e-06	down
SMPD3	1.08594e-10	3.34961	0.088	0.007	3.23284e-06	up
ZNF462	1.15003e-10	-2.0379	0.012	0.061	3.42363e-06	down
GJB2	1.17159e-10	-1.38861	0.044	0.122	3.48782e-06	down
SIT1	1.20288e-10	1.70594	0.293	0.178	3.58097e-06	up
BPIFB2	1.21791e-10	-6.36489	0	0.024	3.62572e-06	down
LTBR	1.26866e-10	-1.49748	0.033	0.102	3.77679e-06	down
TLN1	1.33156e-10	1.21976	0.429	0.345	3.96406e-06	up
SLC9A3R1	1.34412e-10	1.08138	0.446	0.353	4.00143e-06	up
FURIN	1.3668e-10	-1.25386	0.029	0.096	4.06898e-06	down
APBB1IP	1.38483e-10	1.12617	0.414	0.314	4.12263e-06	up
DOK2	1.40576e-10	1.3986	0.249	0.132	4.18496e-06	up
PNPLA4	1.40642e-10	-1.47302	0.023	0.083	4.1869e-06	down
TRAF3IP3	1.44789e-10	1.4796	0.304	0.191	4.31037e-06	up
HLA-DRB5	1.54309e-10	-1.40076	0.034	0.104	4.59378e-06	down
AGR2	1.71447e-10	-3.97283	0.002	0.033	5.10398e-06	down
MUC5B	1.80232e-10	-4.33622	0.003	0.035	5.3655e-06	down
PIR	1.84378e-10	-1.63706	0.028	0.093	5.48893e-06	down
CDC42EP4	1.89891e-10	-1.54011	0.028	0.093	5.65305e-06	down
SRGAP3	1.90477e-10	-2.07981	0.009	0.052	5.67051e-06	down
TFCP2L1	2.08712e-10	-2.13324	0.011	0.058	6.21337e-06	down
MFAP4	2.22187e-10	2.56678	0.156	0.056	6.61451e-06	up
RRAD	2.26211e-10	-1.8868	0.041	0.115	6.73432e-06	down
HACD1	2.38273e-10	-2.14813	0.021	0.078	7.0934e-06	down
TMX4	2.51506e-10	1.34792	0.339	0.228	7.48734e-06	up
BASP1	2.58288e-10	-1.70408	0.017	0.071	7.68923e-06	down
CKB	2.83467e-10	-1.14504	0.039	0.111	8.43883e-06	down
HLA-DOA	2.8489e-10	-2.30153	0.008	0.05	8.48119e-06	down
ESRP1	2.93398e-10	-1.92325	0.018	0.072	8.73447e-06	down
KLK11	2.99571e-10	-1.54763	0.036	0.106	8.91823e-06	down
SNAPC1	3.29846e-10	-1.07685	0.046	0.124	9.81953e-06	down
MAGEH1	3.32886e-10	-1.2527	0.046	0.124	9.91002e-06	down
IL10RA	3.48528e-10	1.64597	0.257	0.147	1.03757e-05	up
NAF1	3.5645e-10	-1.36455	0.022	0.08	1.06115e-05	down
RAPGEF5	3.61602e-10	-1.50877	0.029	0.093	1.07649e-05	down
BTLA	3.71285e-10	-1.48112	0.02	0.076	1.10531e-05	down
MINCR	3.77188e-10	-1.43353	0.026	0.087	1.12289e-05	down
CENPF	3.99596e-10	-1.36106	0.03	0.095	1.1896e-05	down
CAPN2	4.11053e-10	1.54766	0.339	0.245	1.2237e-05	up
SNHG18	4.18894e-10	-1.88967	0.022	0.08	1.24705e-05	down
CX3CR1	4.23853e-10	3.2236	0.094	0.013	1.26181e-05	up
TNFRSF21	4.39697e-10	-1.66702	0.027	0.089	1.30898e-05	down
TUSC1	4.50254e-10	-1.96414	0.018	0.071	1.34041e-05	down
NFIL3	4.73936e-10	-1.06179	0.032	0.098	1.41091e-05	down
TINCR	4.91465e-10	-1.40117	0.041	0.113	1.46309e-05	down
SAMD12	4.94054e-10	-2.48114	0.013	0.061	1.4708e-05	down
PTGDR	5.11189e-10	2.88008	0.099	0.017	1.52181e-05	up
KDM5D	5.21666e-10	-2.60593	0.012	0.058	1.553e-05	down
SEMA4B	5.22841e-10	-1.45588	0.021	0.078	1.5565e-05	down
MEF2C	5.48744e-10	-1.74534	0.018	0.071	1.63361e-05	down
AL049555.1	5.60885e-10	-2.73278	0.006	0.043	1.66975e-05	down
IRF8	5.71903e-10	-2.05911	0.012	0.058	1.70255e-05	down
FABP5P7	5.82458e-10	-1.44548	0.029	0.093	1.73398e-05	down
CDC42EP3	6.16076e-10	1.42787	0.258	0.147	1.83406e-05	up
KREMEN2	6.28356e-10	-6.03282	0	0.022	1.87062e-05	down
LINC01281	6.28356e-10	-6.5436	0	0.022	1.87062e-05	down
ELMO3	6.44137e-10	-1.36561	0.029	0.093	1.9176e-05	down
NFIB	6.96851e-10	-1.34892	0.042	0.115	2.07452e-05	down
HVCN1	7.25404e-10	-2.31332	0.009	0.05	2.15953e-05	down
AL031846.1	7.66509e-10	3.63452	0.082	0.007	2.2819e-05	up
DCBLD2	7.78498e-10	-2.15038	0.009	0.05	2.31759e-05	down
ITGA2	8.14843e-10	-1.32149	0.04	0.111	2.42579e-05	down
RAB17	9.02139e-10	-3.39794	0.004	0.035	2.68567e-05	down
NINJ2	9.07559e-10	-1.131	0.038	0.108	2.7018e-05	down
TFF3	9.31784e-10	-2.59077	0.004	0.037	2.77392e-05	down
ARHGAP24	9.38448e-10	-3.24055	0.004	0.035	2.79376e-05	down
MKI67	1.01619e-09	-1.48578	0.031	0.095	3.02518e-05	down
S100P	1.03003e-09	-2.47749	0.008	0.048	3.0664e-05	down
TEX9	1.05013e-09	-2.0727	0.019	0.072	3.12623e-05	down
CMTM3	1.10286e-09	1.19174	0.383	0.286	3.28322e-05	up
LUM	1.2596e-09	2.30629	0.191	0.093	3.74983e-05	up
GM2A	1.35336e-09	-1.116	0.053	0.132	4.02896e-05	down
LINC00958	1.42056e-09	-1.45059	0.039	0.108	4.22901e-05	down
CRNDE	1.4524e-09	-1.29945	0.054	0.132	4.32379e-05	down
CHST12	1.45765e-09	2.18954	0.169	0.071	4.33942e-05	up
ICAM3	1.5738e-09	1.30388	0.324	0.221	4.68519e-05	up
OVOL1	1.63667e-09	-1.84598	0.034	0.098	4.87237e-05	down
TIMM8A	1.70459e-09	-1.39527	0.039	0.108	5.07456e-05	down
C10orf99	1.79901e-09	-2.09306	0.012	0.056	5.35564e-05	down
MAFG	1.81371e-09	-1.45508	0.02	0.074	5.3994e-05	down
PTK2	1.83254e-09	-1.56157	0.028	0.087	5.45547e-05	down
FBXO4	1.84351e-09	-1.29438	0.022	0.078	5.48812e-05	down
CCND3	1.85149e-09	1.262	0.385	0.304	5.5119e-05	up
GSN	1.9044e-09	1.56025	0.301	0.202	5.66939e-05	up
TTTY15	1.99039e-09	-2.00736	0.013	0.059	5.9254e-05	down
CDH1	2.08927e-09	-1.74302	0.023	0.078	6.21977e-05	down
ZBTB7C	2.14564e-09	-1.55608	0.017	0.067	6.38756e-05	down
SMAD1	2.21629e-09	-2.36688	0.011	0.054	6.5979e-05	down
RTKN2	2.30347e-09	-1.41399	0.015	0.063	6.85742e-05	down
SCNN1A	2.38444e-09	-2.27769	0.006	0.041	7.09849e-05	down
CELSR1	2.39531e-09	-2.4995	0.006	0.041	7.13083e-05	down
KLRD1	2.40513e-09	1.26661	0.282	0.163	7.16008e-05	up
IGLV1-51	2.42548e-09	-2.29906	0.001	0.026	7.22065e-05	down
FAM57A	2.46712e-09	-1.60408	0.02	0.072	7.34462e-05	down
C1QA	2.47283e-09	3.19699	0.105	0.024	7.36162e-05	up
NNMT	2.64852e-09	-1.02908	0.02	0.074	7.88465e-05	down
NECTIN2	2.66487e-09	-1.63489	0.011	0.054	7.9333e-05	down
FAM83F	2.70977e-09	-1.90499	0.015	0.061	8.067e-05	down
LINC01133	2.84261e-09	-1.57351	0.027	0.085	8.46244e-05	down
HOOK2	2.87752e-09	-1.06749	0.035	0.1	8.56637e-05	down
PLXNB1	2.90118e-09	-2.6147	0.011	0.052	8.63681e-05	down
ANTXR2	3.02587e-09	2.66871	0.118	0.033	9.00801e-05	up
PALMD	3.14909e-09	-1.31811	0.032	0.095	9.37484e-05	down
APOBR	3.17084e-09	2.88106	0.125	0.039	9.43958e-05	up
DLK2	3.18264e-09	-1.63474	0.032	0.093	9.47472e-05	down
NEK10	3.24755e-09	-6.33224	0	0.02	9.66796e-05	down
PAX5	3.24755e-09	-7.20956	0	0.02	9.66796e-05	down
PACSIN3	3.29742e-09	-2.44699	0.008	0.046	9.81642e-05	down
TCF4	3.39842e-09	-1.27677	0.031	0.093	0.000101171	down
MFAP5	3.55926e-09	2.90243	0.115	0.032	0.000105959	up
ITGB6	3.65036e-09	-3.32271	0.004	0.035	0.000108671	down
ALDH3B2	3.65036e-09	-3.19649	0.004	0.035	0.000108671	down
GRHL3	3.75171e-09	-2.6938	0.004	0.035	0.000111689	down
FAM177B	3.82553e-09	-3.72553	0.002	0.03	0.000113886	down
IQANK1	3.83638e-09	-3.24732	0.002	0.03	0.000114209	down
FGFR3	3.94462e-09	-2.29499	0.014	0.059	0.000117431	down
SEMA3F	3.9959e-09	-3.496	0.003	0.032	0.000118958	down
NUAK2	4.01194e-09	-3.23672	0.004	0.033	0.000119435	down
FOXP3	4.3451e-09	-2.83621	0.008	0.045	0.000129353	down
ADCYAP1	4.39129e-09	-1.79262	0.004	0.033	0.000130729	down
CCR2	4.47185e-09	2.55047	0.104	0.024	0.000133127	up
PTPN14	4.69287e-09	-2.12662	0.008	0.045	0.000139707	down
ODF3B	4.7925e-09	-1.0507	0.036	0.102	0.000142673	down
KLK5	5.20474e-09	-1.98898	0.028	0.085	0.000154945	down
THADA	5.40774e-09	-1.08214	0.053	0.13	0.000160988	down
LDLRAD4	5.52925e-09	-1.09572	0.042	0.111	0.000164606	down
TSHZ2	5.59317e-09	-1.03496	0.03	0.091	0.000166509	down
DPP4	5.73885e-09	2.12182	0.139	0.05	0.000170845	up
EFHD2	5.91632e-09	1.54264	0.303	0.2	0.000176129	up
CXCL17	6.03344e-09	-2.49522	0.009	0.048	0.000179615	down
RAB7B	6.10267e-09	-1.95377	0.013	0.058	0.000181677	down
KIAA1217	6.14939e-09	-1.26041	0.035	0.098	0.000183067	down
PARD3	6.41821e-09	-1.68564	0.017	0.065	0.00019107	down
RASGRP1	6.46806e-09	2.28069	0.168	0.076	0.000192554	up
PCDH7	6.93546e-09	-1.73665	0.015	0.061	0.000206469	down
FAM83D	7.03114e-09	-1.69286	0.024	0.078	0.000209317	down
LRRC8A	7.06296e-09	-1.06546	0.063	0.143	0.000210264	down
GAS6	7.08983e-09	-1.03195	0.029	0.087	0.000211064	down
PPL	7.11148e-09	-1.57177	0.03	0.089	0.000211709	down
MOXD1	7.12954e-09	-1.76434	0.03	0.089	0.000212246	down
RNF125	7.15527e-09	1.74737	0.205	0.106	0.000213013	up
DMKN	7.35224e-09	-1.21627	0.036	0.1	0.000218876	down
PDHX	7.38533e-09	-1.17365	0.028	0.085	0.000219861	down
TNFRSF9	7.38897e-09	-1.20574	0.017	0.065	0.00021997	down
KIAA1522	7.44419e-09	-1.49973	0.026	0.082	0.000221614	down
IGSF3	7.51718e-09	-2.27552	0.011	0.052	0.000223787	down
SLC6A15	7.86505e-09	-2.77327	0.009	0.046	0.000234142	down
GNAI1	8.12e-09	-1.43366	0.023	0.076	0.000241732	down
CXCR5	8.2813e-09	-1.68629	0.006	0.041	0.000246534	down
TUSC3	8.46257e-09	-1.48154	0.036	0.098	0.000251931	down
TYROBP	8.673e-09	1.29107	0.277	0.165	0.000258195	up
SLC6A8	8.84291e-09	-2.2197	0.009	0.046	0.000263253	down
RPL10P6	9.75794e-09	-1.16726	0.023	0.076	0.000290494	down
ARMCX4	1.03553e-08	-2.14932	0.006	0.039	0.000308278	down
HES4	1.06796e-08	-1.35029	0.037	0.1	0.000317932	down
ABCC1	1.07031e-08	-1.01647	0.033	0.095	0.000318632	down
COL27A1	1.12782e-08	-2.81289	0.005	0.037	0.000335753	down
KRT23	1.15311e-08	-4.65968	0.001	0.024	0.000343282	down
MIR99AHG	1.15427e-08	-1.51311	0.02	0.071	0.000343627	down
TMEM98	1.18421e-08	-1.37666	0.025	0.08	0.00035254	down
EBI3	1.19023e-08	-4.3485	0.001	0.024	0.000354331	down
AL450405.1	1.2194e-08	-1.10764	0.024	0.078	0.000363014	down
KLK13	1.26707e-08	-1.7937	0.014	0.058	0.000377206	down
TYMS	1.28771e-08	-1.00598	0.055	0.128	0.000383352	down
MACROD1	1.34355e-08	-1.14372	0.032	0.091	0.000399975	down
EHD2	1.34393e-08	-1.42133	0.022	0.074	0.000400087	down
TRAF3	1.34469e-08	-1.15262	0.028	0.085	0.000400313	down
CEP170B	1.40036e-08	-3.0536	0.005	0.035	0.000416888	down
TNFRSF18	1.41113e-08	-1.04303	0.054	0.128	0.000420092	down
SH3RF2	1.42348e-08	-1.70633	0.014	0.058	0.00042377	down
FERMT3	1.47071e-08	1.71729	0.199	0.104	0.00043783	up
ITGA4	1.47447e-08	1.26368	0.291	0.187	0.000438949	up
IL17A	1.50076e-08	-5.13744	0.002	0.026	0.000446776	down
ADTRP	1.51861e-08	-4.17982	0.002	0.026	0.000452089	down
COBLL1	1.52317e-08	-1.5678	0.032	0.091	0.000453446	down
CXorf21	1.55952e-08	-3.22656	0.002	0.026	0.00046427	down
ANXA8L1	1.56517e-08	-1.6713	0.019	0.067	0.00046595	down
TNNI2	1.58739e-08	-3.6524	0.002	0.026	0.000472567	down
ENAH	1.59067e-08	-1.63319	0.014	0.058	0.000473542	down
BARX2	1.59325e-08	-1.8854	0.017	0.063	0.000474312	down
PKIA	1.61064e-08	-1.18593	0.032	0.091	0.000479488	down
MARCH1	1.61609e-08	-2.49763	0.008	0.043	0.000481109	down
FAM129C	1.68236e-08	-5.72846	0	0.019	0.000500837	down
EPHA2	1.77485e-08	-1.75891	0.012	0.052	0.000528372	down
STOX2	1.8009e-08	-2.60137	0.004	0.032	0.000536128	down
PLLP	1.81084e-08	-1.88215	0.015	0.059	0.000539086	down
KLHL21	1.85875e-08	-1.15358	0.034	0.095	0.000553351	down
UNC5B-AS1	1.94464e-08	-1.98895	0.021	0.071	0.000578919	down
DEPDC7	1.95385e-08	-1.07534	0.049	0.119	0.000581662	down
SELENBP1	1.96684e-08	-1.78408	0.015	0.059	0.000585527	down
SEPT11	2.01586e-08	1.97473	0.201	0.109	0.00060012	up
SPINT1-AS1	2.20824e-08	-1.21027	0.032	0.091	0.000657392	down
CLDN1	2.21372e-08	-2.22644	0.009	0.046	0.000659024	down
GRHL2	2.33276e-08	-2.33	0.011	0.05	0.000694462	down
C1QC	2.52853e-08	3.0449	0.097	0.024	0.000752743	up
GSDMC	2.53626e-08	-1.97489	0.015	0.058	0.000755044	down
XG	2.54037e-08	-2.06902	0.015	0.058	0.000756267	down
TK1	2.5467e-08	-1.23065	0.042	0.106	0.000758153	down
KITLG	2.54849e-08	-2.14949	0.013	0.054	0.000758684	down
ADAM8	2.69722e-08	1.85636	0.142	0.056	0.000802962	up
PEMT	2.71691e-08	-1.00946	0.05	0.121	0.000808824	down
C1QTNF12	2.77548e-08	-2.60913	0.006	0.039	0.000826259	down
PDGFA	2.86291e-08	-1.75683	0.015	0.058	0.000852288	down
GGT6	2.88968e-08	-2.32804	0.006	0.039	0.000860258	down
NOL3	2.91144e-08	-1.24868	0.021	0.071	0.000866737	down
SGPP2	3.22568e-08	-2.101	0.009	0.045	0.000960285	down
DUOX1	3.25676e-08	-1.92465	0.009	0.045	0.000969536	down
CHMP4C	3.29831e-08	-2.16165	0.014	0.056	0.000981906	down
TBXAS1	3.31467e-08	-1.25995	0.028	0.083	0.000986778	down
MIS18A	3.37716e-08	-1.20117	0.026	0.08	0.00100538	down
TNFSF14	3.45958e-08	2.19271	0.135	0.052	0.00102992	up
TOMM34	3.5224e-08	-1.10876	0.025	0.078	0.00104862	down
MIR200CHG	3.58409e-08	-2.31452	0.011	0.048	0.00106698	down
SCEL	3.59703e-08	-2.49102	0.011	0.048	0.00107083	down
TFAP2B	3.66199e-08	-2.02886	0.024	0.074	0.00109017	down
LAIR1	3.71455e-08	1.80677	0.141	0.056	0.00110582	up
MAD2L1	3.72341e-08	-1.01071	0.04	0.104	0.00110846	down
TNFRSF13B	3.75447e-08	-3.51962	0.001	0.02	0.00111771	down
SLC7A2	3.87028e-08	-1.85832	0.006	0.037	0.00115218	down
HIST1H2BF	4.12457e-08	-1.24603	0.018	0.063	0.00122789	down
MOB3B	4.1398e-08	-1.901	0.012	0.052	0.00123242	down
WDFY4	4.53456e-08	-1.82999	0.011	0.048	0.00134994	down
FASLG	4.78293e-08	3.02439	0.081	0.015	0.00142388	up
TFAP2C	4.87966e-08	-1.66613	0.02	0.067	0.00145267	down
PLA2G16	5.14201e-08	1.99535	0.156	0.069	0.00153078	up
BNC1	5.16344e-08	-2.33651	0.013	0.054	0.00153716	down
SIAH1	5.29928e-08	-1.60004	0.025	0.076	0.0015776	down
TPBG	5.36273e-08	-1.75617	0.017	0.061	0.00159649	down
NIPAL2	5.55159e-08	-1.14915	0.017	0.061	0.00165271	down
MMP14	5.66473e-08	-1.13719	0.027	0.08	0.00168639	down
BIRC5	5.82668e-08	-1.58657	0.021	0.069	0.0017346	down
FCRLA	5.89129e-08	-3.90573	0.001	0.022	0.00175384	down
NPR3	5.91944e-08	-2.04324	0.019	0.065	0.00176222	down
STARD10	5.92483e-08	-1.27547	0.038	0.098	0.00176382	down
BTN3A2	6.34815e-08	1.41549	0.278	0.186	0.00188984	up
LRIG3	6.38457e-08	-1.50175	0.021	0.069	0.00190069	down
AP1M2	6.52666e-08	-1.90785	0.016	0.059	0.00194299	down
PAXX	6.53153e-08	1.0634	0.419	0.354	0.00194444	up
PYCR1	6.76268e-08	-2.45054	0.004	0.032	0.00201325	down
STAT4	6.89735e-08	1.19018	0.249	0.152	0.00205334	up
KCTD3	7.10593e-08	-1.95384	0.016	0.059	0.00211543	down
PARD6G	7.14697e-08	-1.41865	0.022	0.071	0.00212765	down
SSBP4	7.42274e-08	1.54089	0.181	0.091	0.00220975	up
CYP4X1	7.45438e-08	-1.92851	0.022	0.069	0.00221917	down
TOP1MT	7.5238e-08	-1.20703	0.024	0.074	0.00223984	down
PDPN	7.66692e-08	-1.30499	0.022	0.071	0.00228244	down
AHNAK2	7.74071e-08	-1.32879	0.016	0.059	0.00230441	down
CDH13	7.75829e-08	-1.66506	0.016	0.059	0.00230964	down
GNG4	8.09946e-08	-3.266	0.002	0.026	0.00241121	down
SPRR2E	8.34639e-08	-2.63695	0.002	0.026	0.00248472	down
ZP3	8.3551e-08	-1.98705	0.003	0.028	0.00248731	down
MYH10	8.42297e-08	-1.96156	0.007	0.039	0.00250752	down
IRAK3	8.47548e-08	-1.65346	0.009	0.045	0.00252315	down
ASB13	8.52574e-08	-1.93917	0.007	0.039	0.00253811	down
NDN	8.59667e-08	-1.27032	0.022	0.071	0.00255923	down
COCH	8.74216e-08	-5.41799	0	0.017	0.00260254	down
FANK1	8.74216e-08	-6.68863	0	0.017	0.00260254	down
TUBA3D	8.74216e-08	-7.50461	0	0.017	0.00260254	down
SIRPA	9.21935e-08	-1.87858	0.011	0.048	0.0027446	down
MYO1F	9.88281e-08	1.54674	0.16	0.074	0.00294211	up
TBX21	1.01605e-07	2.24842	0.111	0.037	0.00302479	up
KLHL18	1.01865e-07	-1.09519	0.03	0.085	0.00303251	down
ST7L	1.03073e-07	-1.02785	0.033	0.089	0.00306849	down
PHYHIP	1.03412e-07	-2.27021	0.012	0.05	0.00307857	down
IRF4	1.13997e-07	-1.77803	0.009	0.043	0.00339368	down
HILPDA	1.1518e-07	-1.03422	0.039	0.098	0.00342892	down
TMEM91	1.16256e-07	-1.37073	0.018	0.061	0.00346093	down
DRAXIN	1.18038e-07	3.83537	0.061	0.006	0.003514	up
EIF5AL1	1.19281e-07	-1.49192	0.029	0.082	0.003551	down
CD164L2	1.22082e-07	-1.79921	0.014	0.054	0.00363437	down
GJB5	1.2325e-07	-1.34846	0.027	0.078	0.00366914	down
CKAP4	1.25404e-07	-1.38902	0.027	0.078	0.00373328	down
BMP2	1.26664e-07	-1.1883	0.019	0.063	0.00377078	down
LGR4	1.31638e-07	-1.66	0.012	0.05	0.00391885	down
LNX1	1.36524e-07	-1.45132	0.012	0.05	0.00406433	down
ZG16B	1.3766e-07	-2.22678	0.006	0.035	0.00409815	down
PTAFR	1.3875e-07	-1.58063	0.014	0.054	0.0041306	down
HSPA12A	1.39128e-07	-1.95499	0.006	0.035	0.00414183	down
PREX1	1.44645e-07	1.44329	0.227	0.139	0.00430608	up
RGS12	1.51017e-07	-1.37632	0.02	0.065	0.00449577	down
IRX3	1.57306e-07	-1.86158	0.022	0.069	0.004683	down
CALHM2	1.57644e-07	1.95417	0.118	0.043	0.00469307	up
RHOV	1.58132e-07	-1.21249	0.04	0.098	0.0047076	down
TNNT1	1.62346e-07	-2.46393	0.01	0.045	0.00483303	down
CERS6	1.63726e-07	-1.44475	0.025	0.074	0.00487411	down
OSBPL10	1.66536e-07	-2.97849	0.005	0.033	0.00495776	down
F2R	1.66784e-07	1.96662	0.137	0.058	0.00496517	up
GCNT4	1.75104e-07	-2.63594	0.005	0.033	0.00521285	down
PTPRD	1.90615e-07	-3.8691	0.001	0.019	0.00567459	down
LY86	1.91475e-07	-1.78736	0.013	0.052	0.0057002	down
LINC01215	1.92281e-07	-2.10715	0.005	0.033	0.00572419	down
LMO7	1.97975e-07	-1.28624	0.022	0.069	0.00589371	down
PROM2	1.99222e-07	-2.47292	0.008	0.039	0.00593084	down
AHDC1	2.01574e-07	-1.16492	0.018	0.061	0.00600086	down
CD247	2.11175e-07	1.10674	0.3	0.213	0.00628669	up
WNT4	2.12453e-07	-2.93965	0.005	0.032	0.00632473	down
GABRE	2.23222e-07	-2.43655	0.005	0.032	0.00664533	down
SBSN	2.24195e-07	-2.70118	0.009	0.043	0.0066743	down
CDKN3	2.26817e-07	-1.04647	0.031	0.083	0.00675235	down
BBOX1	2.30755e-07	-2.69139	0.009	0.043	0.00686959	down
DIAPH1	2.40887e-07	1.38523	0.255	0.171	0.00717119	up
LMCD1	2.42684e-07	-1.78627	0.009	0.043	0.00722471	down
PPP1R16A	2.47032e-07	-1.09866	0.051	0.115	0.00735415	down
NECTIN4	2.56048e-07	-2.2563	0.011	0.046	0.00762254	down
NEDD4L	2.61827e-07	-1.36868	0.023	0.071	0.0077946	down
AC245041.2	2.64072e-07	-1.55252	0.022	0.067	0.00786144	down
TNF	2.65284e-07	1.7017	0.3	0.213	0.00789751	up
MICALL2	2.65483e-07	-1.78867	0.009	0.043	0.00790344	down
PTK6	2.69393e-07	-2.89728	0.004	0.03	0.00801983	down
CLCA4	2.78626e-07	-2.58664	0.004	0.03	0.00829469	down
GK	2.80033e-07	-1.75879	0.011	0.046	0.00833659	down
NMB	2.80673e-07	-1.23675	0.036	0.091	0.00835564	down
AC016065.1	2.82154e-07	-1.72518	0.009	0.043	0.00839973	down
FNTB	2.89637e-07	-1.03806	0.011	0.046	0.00862249	down
GPR157	2.90172e-07	-1.46371	0.013	0.05	0.00863841	down
TRPM4	2.9105e-07	-3.02218	0.001	0.02	0.00866455	down
CXCL3	2.94586e-07	-1.19369	0.053	0.119	0.00876982	down
RPL21P93	2.99055e-07	-2.06456	0.004	0.03	0.00890287	down
NRP2	2.99691e-07	-1.37386	0.022	0.067	0.00892181	down
NHSL2	3.03585e-07	3.76011	0.061	0.007	0.00903771	up
LAMA5	3.05547e-07	-1.22721	0.018	0.059	0.00909613	down
CYFIP2	3.0746e-07	1.29404	0.22	0.134	0.00915308	up
UTS2	3.11603e-07	1.92098	0.132	0.056	0.00927643	up
ACPP	3.17092e-07	-3.34571	0.004	0.028	0.00943983	down
GNA15	3.21817e-07	-1.20801	0.028	0.078	0.0095805	down
UGT8	3.39049e-07	-3.42329	0.003	0.026	0.0100935	down
IL22	3.46091e-07	-6.75848	0.002	0.024	0.0103031	down
NTF3	3.54791e-07	-2.23213	0.009	0.041	0.0105621	down
WFDC21P	3.59821e-07	-2.27599	0.002	0.022	0.0107119	down
KRT7	3.6329e-07	-2.16857	0.009	0.041	0.0108152	down
CCL3L1	3.64604e-07	1.64488	0.231	0.139	0.0108543	up
PI16	3.64881e-07	4.28903	0.057	0.006	0.0108625	up
FMNL1	3.71951e-07	1.55546	0.209	0.126	0.011073	up
PSTPIP1	3.72539e-07	1.67966	0.185	0.102	0.0110905	up
PLEKHH3	3.89303e-07	-2.27508	0.006	0.035	0.0115896	down
RNF43	3.90821e-07	-1.74277	0.011	0.045	0.0116347	down
FAT2	3.98116e-07	-1.76691	0.012	0.048	0.0118519	down
RGS9	3.98491e-07	2.18341	0.1	0.032	0.0118631	up
TRPV2	4.04518e-07	1.94357	0.135	0.059	0.0120425	up
TTC12	4.13058e-07	-1.25951	0.014	0.052	0.0122967	down
TNKS1BP1	4.13159e-07	-1.37501	0.012	0.048	0.0122997	down
CCL3	4.27209e-07	1.13767	0.298	0.204	0.012718	up
HOTAIRM1	4.283e-07	-1.33099	0.025	0.072	0.0127505	down
FCRL1	4.56137e-07	-6.3022	0	0.015	0.0135792	down
AC096733.2	4.56137e-07	-5.66901	0	0.015	0.0135792	down
TSKU	4.56532e-07	-1.82496	0.015	0.054	0.0135909	down
FAM84A	5.1126e-07	-1.98324	0.008	0.039	0.0152202	down
VIT	5.23363e-07	-1.83134	0.016	0.056	0.0155805	down
CTSV	5.46398e-07	-1.81385	0.012	0.046	0.0162663	down
ABCC3	5.50868e-07	-1.97927	0.012	0.046	0.0163993	down
DPCD	5.60882e-07	-1.56583	0.013	0.05	0.0166975	down
GLIPR1	5.61235e-07	1.08878	0.35	0.275	0.016708	up
FARP2	5.99499e-07	-1.69659	0.012	0.046	0.0178471	down
TMEM79	6.31306e-07	-1.28334	0.025	0.071	0.018794	down
FDXR	6.42127e-07	-1.1416	0.029	0.078	0.0191161	down
SOX7	6.62308e-07	-1.81781	0.015	0.052	0.0197169	down
TRAF3IP2	6.64264e-07	-1.30594	0.026	0.072	0.0197751	down
MRPL45P2	6.93234e-07	-2.42656	0.008	0.037	0.0206376	down
TRAM1	7.02277e-07	1.05953	0.38	0.327	0.0209068	up
CD22	7.07729e-07	-2.00414	0.008	0.037	0.0210691	down
RGMB	7.12961e-07	-1.90263	0.005	0.032	0.0212248	down
RPS20P14	7.1447e-07	-2.20969	0.005	0.032	0.0212698	down
USP9Y	7.34221e-07	-1.8793	0.013	0.048	0.0218578	down
PARP8	7.46019e-07	1.05527	0.319	0.237	0.022209	up
TNFRSF19	7.52798e-07	-2.12094	0.013	0.048	0.0224108	down
PDGFC	7.66186e-07	-2.16165	0.009	0.041	0.0228094	down
APOL6	7.66793e-07	1.35447	0.264	0.186	0.0228274	up
C15orf48	7.71569e-07	-1.45857	0.008	0.037	0.0229696	down
RBPMS	7.93874e-07	-1.26966	0.018	0.058	0.0236336	down
CHRM3-AS2	7.94073e-07	-1.28681	0.026	0.072	0.0236396	down
CTTNBP2NL	7.96409e-07	-1.03076	0.027	0.074	0.0237091	down
RMI2	8.06019e-07	-1.76199	0.009	0.041	0.0239952	down
GCAT	8.13813e-07	-1.73918	0.013	0.048	0.0242272	down
CKMT1B	8.33091e-07	-1.6225	0.016	0.054	0.0248011	down
SLC1A4	8.5744e-07	-1.14606	0.029	0.078	0.025526	down
ZNF844	8.68648e-07	-1.91712	0.016	0.054	0.0258596	down
AC007906.2	8.69494e-07	-1.75932	0.011	0.045	0.0258848	down
LYAR	8.75651e-07	1.41172	0.252	0.165	0.0260681	up
AK4	9.43823e-07	-1.46652	0.02	0.061	0.0280976	down
CCL19	9.51891e-07	-6.44112	0.001	0.017	0.0283378	down
AP003716.1	9.58311e-07	-4.23233	0.001	0.017	0.0285289	down
LINC02562	9.69319e-07	-1.42668	0.017	0.056	0.0288566	down
CASC19	9.72602e-07	-1.85947	0.022	0.065	0.0289544	down
CHRNA1	9.74546e-07	-2.2499	0.001	0.017	0.0290122	down
DTX2	9.80507e-07	-1.64003	0.02	0.061	0.0291897	down
ABI3	1.03625e-06	1.69721	0.16	0.082	0.0308493	up
CDKN2D	1.06642e-06	1.73974	0.178	0.1	0.0317473	up
TMEM40	1.07529e-06	-1.94267	0.018	0.058	0.0320115	down
PIK3C2G	1.09667e-06	-2.4586	0.009	0.039	0.032648	down
PCOLCE2	1.12098e-06	4.14386	0.05	0.004	0.0333715	up
AL136987.1	1.13755e-06	-1.28039	0.004	0.028	0.0338649	down
ZNF682	1.1427e-06	-1.65744	0.004	0.028	0.0340181	down
PLAC8	1.16165e-06	1.57067	0.215	0.13	0.0345823	up
AFMID	1.16541e-06	-1.19418	0.026	0.072	0.0346944	down
DLL1	1.17448e-06	-1.72307	0.018	0.058	0.0349642	down
ZNF667-AS1	1.1855e-06	-2.13791	0.009	0.039	0.0352923	down
CCND2	1.23705e-06	1.12035	0.305	0.232	0.036827	up
RHBDL1	1.32857e-06	-2.39869	0.004	0.026	0.0395516	down
KRT1	1.36565e-06	-5.73064	0.001	0.019	0.0406554	down
TMEM171	1.37395e-06	-4.1311	0.001	0.019	0.0409024	down
KLK8	1.37811e-06	-3.6864	0.001	0.019	0.0410264	down
KSR2	1.38229e-06	-3.66864	0.001	0.019	0.0411508	down
FCRL2	1.39068e-06	-3.80253	0.001	0.019	0.0414006	down
PRCD	1.39068e-06	-4.18952	0.001	0.019	0.0414006	down
SYNPO2	1.4187e-06	-1.15769	0.015	0.052	0.0422347	down
SCGB2A1	1.41898e-06	-4.75576	0.003	0.024	0.042243	down
SMC5-AS1	1.42475e-06	-1.43747	0.001	0.019	0.0424148	down
MMP28	1.44018e-06	-1.38922	0.03	0.078	0.0428742	down
RAB8B	1.48697e-06	1.27041	0.269	0.193	0.0442671	up
MST1R	1.52807e-06	-3.08759	0.003	0.024	0.0454907	down
LINC00402	1.57781e-06	-1.4086	0.003	0.024	0.0469714	down
PTPRK	1.58706e-06	-1.1337	0.025	0.069	0.0472469	down
RBP1	1.59913e-06	-1.69402	0.013	0.048	0.047606	down
SAA2	1.61813e-06	-3.22657	0.002	0.022	0.0481716	down
SIM2	1.64513e-06	-1.84147	0.012	0.045	0.0489754	down
ZNF768	1.65788e-06	-1.32273	0.028	0.074	0.0493549	down
FCER2	1.65792e-06	-2.59208	0.002	0.02	0.0493562	down

## Sheet: T_cell(MPR_T_A_vs_MPR_N_A)
Table S8 Differentially expressed genes between tumor tissues and normal tissues (T_cells: MPR_T_A_vs_MPR_N_A)
Gene	p_val	avg_log2FC	pct.1	pct.2	p_val_adj	change
KRT15	1.17505e-86	2.48804	0.747	0.155	3.49812e-82	up
RPS29	4.6044e-86	-1.19701	0.988	1	1.37073e-81	down
S100A2	8.17329e-85	2.29238	0.765	0.177	2.43319e-80	up
MT-CO2	4.04783e-84	1.28163	1	0.978	1.20504e-79	up
MT-CO3	6.97898e-81	1.34315	1	0.985	2.07764e-76	up
DNAJB1	9.61527e-74	-2.71729	0.644	0.928	2.86247e-69	down
MT-ATP6	5.0673e-68	1.15017	1	0.983	1.50854e-63	up
DUSP1	5.36255e-66	-2.16226	0.637	0.872	1.59643e-61	down
S100A8	6.44868e-66	2.06908	0.782	0.279	1.91977e-61	up
KRT5	4.62159e-65	2.06257	0.661	0.143	1.37585e-60	up
HSPA1A	2.19716e-64	-3.16384	0.592	0.876	6.54095e-60	down
KRT13	1.04763e-63	2.16518	0.664	0.17	3.1188e-59	up
FABP5	2.29556e-61	2.23174	0.77	0.293	6.83388e-57	up
TXNIP	1.81872e-57	-1.75069	0.612	0.871	5.41433e-53	down
RPS4Y1	2.55389e-56	-4.20979	0.035	0.424	7.60294e-52	down
CCL5	4.91664e-54	-1.92651	0.578	0.833	1.46368e-49	down
HSPA1B	1.62399e-51	-2.7749	0.498	0.784	4.83461e-47	down
IFITM2	2.34477e-51	-1.86607	0.564	0.833	6.98037e-47	down
GSTP1	2.80972e-51	1.56619	0.869	0.61	8.36454e-47	up
S100A9	1.09954e-50	2.44136	0.723	0.3	3.27332e-46	up
S100A4	3.17555e-50	-1.38408	0.725	0.927	9.45361e-46	down
JUN	4.80283e-50	-1.57597	0.758	0.928	1.4298e-45	down
HSP90AA1	1.58804e-49	-2.29709	0.827	0.951	4.72758e-45	down
MT-ND5	4.31034e-49	1.06134	0.998	0.983	1.28319e-44	up
BTG1	4.18314e-48	-1.49074	0.709	0.903	1.24532e-43	down
HCST	1.33845e-46	-2.00359	0.424	0.743	3.98458e-42	down
MIR205HG	1.69704e-46	2.31651	0.502	0.112	5.05208e-42	up
CSTA	2.03194e-45	1.81609	0.576	0.175	6.04909e-41	up
JUNB	3.92879e-44	-1.50921	0.649	0.865	1.1696e-39	down
TXNDC17	9.27099e-44	1.6672	0.649	0.244	2.75997e-39	up
DAPL1	1.56962e-42	2.48263	0.452	0.095	4.67276e-38	up
FXYD3	5.75313e-42	1.92608	0.502	0.128	1.71271e-37	up
SFN	2.5085e-41	1.95531	0.49	0.116	7.46779e-37	up
LGALS1	4.69377e-41	-1.8533	0.332	0.685	1.39734e-36	down
IL32	3.63292e-40	-1.63273	0.495	0.773	1.08152e-35	down
PERP	9.00942e-40	1.64341	0.587	0.215	2.6821e-35	up
CXCR4	2.93215e-37	-2.13474	0.375	0.646	8.72901e-33	down
LY6D	4.32483e-37	2.39869	0.443	0.107	1.2875e-32	up
DCN	5.87648e-37	-2.17816	0.111	0.44	1.74943e-32	down
IL1R2	7.66489e-37	3.13276	0.381	0.077	2.28184e-32	up
HLA-C	1.09322e-36	-1.14417	0.689	0.889	3.2545e-32	down
ZFP36L2	1.75347e-36	-1.71004	0.427	0.702	5.22008e-32	down
S100A14	5.72714e-36	2.1298	0.429	0.106	1.70497e-31	up
CST7	9.67096e-36	-1.94814	0.285	0.608	2.87905e-31	down
DSP	1.65327e-35	1.71165	0.433	0.106	4.92179e-31	up
DUSP2	3.85115e-35	-2.33814	0.292	0.571	1.14649e-30	down
TSC22D3	5.9749e-35	-1.58632	0.574	0.773	1.77873e-30	down
MGP	6.21576e-35	-1.99542	0.128	0.44	1.85043e-30	down
SRGN	6.50879e-35	-1.05168	0.765	0.908	1.93767e-30	down
TPSAB1	1.00625e-34	-3.33304	0.08	0.375	2.99561e-30	down
IGHA2	1.56622e-34	-3.30878	0.107	0.4	4.66263e-30	down
VIM	1.58331e-34	-1.15763	0.569	0.821	4.71352e-30	down
DST	1.86958e-34	2.09158	0.452	0.133	5.56573e-30	up
HSPA8	1.92245e-34	-1.51722	0.74	0.889	5.72314e-30	down
CD99	1.21481e-32	-1.42966	0.484	0.738	3.6165e-28	down
TPSB2	1.88243e-32	-3.18487	0.18	0.47	5.60399e-28	down
NME1	5.512e-32	1.77594	0.46	0.14	1.64092e-27	up
TXN	9.59186e-32	1.16445	0.865	0.656	2.8555e-27	up
HSPA6	1.37552e-31	-5.41162	0.031	0.274	4.09492e-27	down
CXCL14	2.43536e-31	2.12195	0.358	0.077	7.25006e-27	up
CBR1	6.56694e-31	1.7153	0.524	0.211	1.95498e-26	up
RGS2	1.09157e-30	-1.67059	0.417	0.688	3.2496e-26	down
CD52	2.46499e-30	-1.11001	0.763	0.899	7.33827e-26	down
ID2	1.98761e-29	-1.631	0.481	0.722	5.91711e-25	down
KRT19	2.26545e-29	1.75499	0.439	0.143	6.74423e-25	up
PNRC1	3.27159e-29	-1.36055	0.498	0.726	9.73953e-25	down
CD48	2.0947e-28	-1.82299	0.275	0.533	6.23591e-24	down
IL7R	7.11665e-28	-2.04075	0.299	0.559	2.11863e-23	down
DSG3	9.2304e-28	1.40902	0.386	0.101	2.74789e-23	up
S100A16	9.44197e-28	1.83826	0.377	0.102	2.81088e-23	up
CCL4	3.99665e-27	-1.28858	0.419	0.683	1.1898e-22	down
SPRR3	5.57251e-27	2.21683	0.462	0.172	1.65893e-22	up
JUND	1.15147e-26	-1.51819	0.336	0.586	3.42792e-22	down
FTH1	1.52871e-26	-1.2608	0.938	0.988	4.55096e-22	down
ALOX5AP	2.38298e-26	-1.51875	0.315	0.584	7.09413e-22	down
CMA1	3.33002e-26	-4.63539	0.016	0.213	9.91348e-22	down
PPP1R15A	3.71083e-26	-1.5109	0.529	0.719	1.10472e-21	down
NFKBIA	4.01028e-26	-1.2123	0.706	0.874	1.19386e-21	down
ENO1	6.97043e-26	1.16551	0.753	0.509	2.0751e-21	up
ATP1B3	9.16034e-26	1.28205	0.592	0.295	2.72703e-21	up
CTSG	9.68099e-26	-3.5808	0.052	0.273	2.88203e-21	down
XCL1	1.7322e-25	-2.3668	0.095	0.344	5.15675e-21	down
NKG7	1.97018e-25	-1.65783	0.318	0.588	5.86523e-21	down
EMP3	4.81475e-25	-1.45415	0.386	0.625	1.43335e-20	down
TKT	8.40038e-25	1.4903	0.516	0.239	2.50079e-20	up
RPL41P5	2.28557e-24	-1.26409	0.287	0.557	6.80414e-20	down
PRDX5	2.88216e-24	1.15978	0.618	0.324	8.5802e-20	up
RHCG	3.45736e-24	2.50187	0.292	0.066	1.02925e-19	up
KRT6A	8.2409e-24	1.99701	0.339	0.095	2.45332e-19	up
MTCO1P12	8.95699e-24	2.47711	0.55	0.279	2.6665e-19	up
STMN1	8.95918e-24	1.60405	0.483	0.218	2.66715e-19	up
ATP5MC3	1.78662e-23	1.0391	0.718	0.496	5.31875e-19	up
UBC	2.09815e-23	-1.3698	0.813	0.956	6.24619e-19	down
AQP3	2.45506e-23	1.71622	0.419	0.155	7.30871e-19	up
ANXA2	2.96406e-23	1.00919	0.772	0.566	8.82402e-19	up
TACSTD2	3.09197e-23	1.62643	0.389	0.133	9.20479e-19	up
PKM	3.30228e-23	1.05926	0.664	0.402	9.83088e-19	up
TSPYL2	3.51864e-23	-2.69769	0.114	0.339	1.0475e-18	down
AL365357.1	4.08513e-23	-8.33693	0	0.157	1.21614e-18	down
TPSD1	7.94265e-23	-3.84837	0.016	0.191	2.36453e-18	down
C9orf3	1.13045e-22	2.59688	0.298	0.078	3.36536e-18	up
CD37	1.38501e-22	-1.59029	0.225	0.46	4.12317e-18	down
VSNL1	2.12642e-22	2.52408	0.273	0.063	6.33034e-18	up
IGLC2	3.42596e-22	-1.83174	0.109	0.334	1.01991e-17	down
ZFP36	1.20102e-21	-1.15949	0.728	0.853	3.57543e-17	down
PAICS	1.64525e-21	1.75882	0.32	0.09	4.8979e-17	up
COL17A1	1.97778e-21	2.58409	0.247	0.051	5.88784e-17	up
KRT14	3.50791e-21	1.3355	0.349	0.114	1.0443e-16	up
CPA3	4.65911e-21	-2.48717	0.116	0.334	1.38702e-16	down
S100A11	5.23045e-21	1.13145	0.849	0.646	1.55711e-16	up
AKAP13	1.02773e-20	-1.48417	0.242	0.463	3.05955e-16	down
EHF	1.28976e-20	1.95617	0.277	0.07	3.8396e-16	up
MT-RNR2	1.71321e-20	1.06046	1	1	5.10021e-16	up
CD69	1.9161e-20	-1.17384	0.656	0.804	5.70424e-16	down
ALDH3A2	2.00203e-20	2.13752	0.315	0.101	5.96003e-16	up
RHEX	2.13791e-20	-3.92241	0.026	0.194	6.36457e-16	down
DNAJA1	2.21406e-20	-1.45938	0.571	0.714	6.59127e-16	down
TYROBP	2.31086e-20	-2.4221	0.19	0.4	6.87944e-16	down
DNPH1	2.35239e-20	1.18894	0.37	0.126	7.00308e-16	up
PRDX3	2.38812e-20	1.39692	0.452	0.198	7.10945e-16	up
CD63	2.46964e-20	-1.3374	0.495	0.658	7.35212e-16	down
MS4A2	2.63669e-20	-2.9614	0.033	0.21	7.84942e-16	down
EMP2	4.39549e-20	2.01367	0.296	0.085	1.30854e-15	up
CALML3	5.4879e-20	2.32148	0.277	0.077	1.63375e-15	up
PSME2	6.8683e-20	1.0492	0.612	0.361	2.04469e-15	up
PTN	7.99506e-20	3.18051	0.197	0.029	2.38013e-15	up
CCL4L2	8.41486e-20	-1.59912	0.106	0.327	2.5051e-15	down
GATA2	9.14193e-20	-3.17591	0.014	0.169	2.72155e-15	down
SYTL3	1.00844e-19	-1.9101	0.149	0.363	3.00211e-15	down
ADH7	1.60239e-19	2.64165	0.218	0.041	4.77031e-15	up
HPGDS	1.68819e-19	-3.05762	0.035	0.206	5.02573e-15	down
HSPH1	1.85328e-19	-3.00613	0.324	0.506	5.51721e-15	down
CLCA2	1.93999e-19	2.01193	0.258	0.063	5.77535e-15	up
TNFAIP3	2.00818e-19	-1.39017	0.429	0.615	5.97835e-15	down
TOP2A	2.06481e-19	2.28858	0.228	0.046	6.14694e-15	up
IFI27	2.17388e-19	1.47239	0.443	0.208	6.47164e-15	up
DSC3	2.67631e-19	1.83863	0.28	0.08	7.96738e-15	up
ETS1	3.09832e-19	-1.37621	0.362	0.554	9.22371e-15	down
GZMH	3.78809e-19	-1.67422	0.171	0.394	1.12771e-14	down
CLK1	5.15534e-19	-1.43316	0.363	0.56	1.53474e-14	down
SPINK5	5.76176e-19	2.56117	0.24	0.056	1.71528e-14	up
AL138785.1	6.47045e-19	-2.21339	0.083	0.276	1.92625e-14	down
TP63	7.59713e-19	2.10494	0.239	0.055	2.26166e-14	up
NR4A2	1.27176e-18	-1.61953	0.161	0.375	3.78602e-14	down
COMT	1.29648e-18	1.3695	0.388	0.157	3.85962e-14	up
TRIM29	1.92674e-18	1.88888	0.285	0.087	5.73589e-14	up
CD8A	2.20225e-18	-1.73209	0.125	0.334	6.55611e-14	down
TYMS	2.27421e-18	2.5371	0.227	0.051	6.77032e-14	up
CD8B	2.4583e-18	-2.22496	0.119	0.319	7.31837e-14	down
PARP8	3.08263e-18	-1.67026	0.152	0.363	9.17699e-14	down
KLF6	4.12933e-18	-1.07406	0.623	0.773	1.2293e-13	down
DDX3Y	5.43023e-18	-4.46188	0.024	0.172	1.61658e-13	down
MPZL2	5.55812e-18	1.8536	0.284	0.087	1.65465e-13	up
IFITM1	5.82168e-18	-2.36472	0.087	0.269	1.73311e-13	down
PPA1	7.11802e-18	1.07884	0.497	0.252	2.11904e-13	up
PCLAF	8.06456e-18	2.39232	0.23	0.056	2.40082e-13	up
CSTB	1.13626e-17	1.69706	0.746	0.562	3.38265e-13	up
CCNL1	1.90532e-17	-1.19006	0.462	0.618	5.67215e-13	down
MRPL12	2.47712e-17	1.44673	0.32	0.111	7.37438e-13	up
MKI67	3.14281e-17	2.11263	0.232	0.058	9.35614e-13	up
MRPL51	4.44112e-17	1.18526	0.542	0.307	1.32212e-12	up
PKP1	6.2735e-17	1.50922	0.249	0.068	1.86762e-12	up
ACAP1	6.53015e-17	-1.76441	0.185	0.376	1.94402e-12	down
CRABP2	6.96405e-17	2.0273	0.234	0.061	2.0732e-12	up
XCL2	7.25873e-17	-2.29016	0.109	0.298	2.16092e-12	down
FCRL6	8.40222e-17	-3.80798	0.024	0.165	2.50134e-12	down
HMGA1	9.81103e-17	1.40958	0.41	0.198	2.92075e-12	up
MRPL13	1.09704e-16	1.4128	0.372	0.157	3.26589e-12	up
CYBA	1.12561e-16	-1.14171	0.46	0.641	3.35095e-12	down
SNRPD1	1.2868e-16	1.19786	0.488	0.262	3.8308e-12	up
NHP2	1.53568e-16	1.05162	0.497	0.261	4.57172e-12	up
SLC7A1	1.68263e-16	2.24495	0.22	0.055	5.0092e-12	up
JUP	2.05471e-16	1.74779	0.272	0.087	6.11686e-12	up
TUBB	2.0854e-16	1.23913	0.593	0.38	6.20825e-12	up
KLF2	2.11054e-16	-2.38205	0.083	0.254	6.28307e-12	down
SOX15	3.6689e-16	2.47551	0.199	0.044	1.09223e-11	up
HLA-DRA	3.84278e-16	1.13329	0.656	0.465	1.144e-11	up
RGS13	4.44315e-16	-3.02565	0.024	0.162	1.32273e-11	down
SPTSSA	6.20533e-16	1.65055	0.367	0.162	1.84733e-11	up
MAOA	7.19055e-16	2.33066	0.199	0.044	2.14063e-11	up
LGALS3BP	9.01177e-16	1.72653	0.268	0.09	2.6828e-11	up
CPM	9.66364e-16	-3.01615	0.04	0.186	2.87687e-11	down
IL1RN	1.01199e-15	2.34135	0.206	0.049	3.01269e-11	up
ADCYAP1	1.17925e-15	-3.46158	0.009	0.128	3.51064e-11	down
SNHG6	1.28696e-15	-1.15192	0.498	0.637	3.83127e-11	down
RBBP8	1.39131e-15	2.21036	0.265	0.09	4.14194e-11	up
AL662860.1	1.41804e-15	-6.69718	0.002	0.109	4.22151e-11	down
TIMP3	1.59359e-15	-2.47323	0.067	0.227	4.74411e-11	down
FCER1A	1.64654e-15	-2.81899	0.042	0.187	4.90175e-11	down
ATP8B2	1.70709e-15	-2.1006	0.067	0.228	5.08199e-11	down
LGALS7B	1.91623e-15	1.4045	0.19	0.039	5.70463e-11	up
GZMK	1.95285e-15	-2.12475	0.114	0.293	5.81365e-11	down
IMPDH2	2.29776e-15	1.04837	0.396	0.175	6.84043e-11	up
RNASE1	2.8354e-15	-2.54144	0.059	0.213	8.44097e-11	down
CALB2	2.93213e-15	-4.17089	0.01	0.128	8.72895e-11	down
CLCA4	3.1994e-15	3.9906	0.137	0.015	9.5246e-11	up
SERPINB5	3.56231e-15	1.88739	0.232	0.068	1.0605e-10	up
CAPNS2	3.59449e-15	2.5855	0.194	0.046	1.07008e-10	up
PSMB5	4.51982e-15	1.14167	0.382	0.172	1.34555e-10	up
NOP16	4.79626e-15	1.24476	0.294	0.106	1.42785e-10	up
NUSAP1	5.0584e-15	2.11071	0.223	0.063	1.50589e-10	up
NDUFC1	5.09419e-15	1.09561	0.502	0.274	1.51654e-10	up
CENPF	5.72906e-15	2.22901	0.199	0.049	1.70554e-10	up
SPINT2	6.25982e-15	1.41982	0.36	0.164	1.86355e-10	up
PDLIM1	6.67706e-15	1.20529	0.353	0.152	1.98776e-10	up
CLTB	7.38639e-15	1.2081	0.37	0.165	2.19893e-10	up
KLF5	7.69777e-15	1.59669	0.253	0.083	2.29163e-10	up
AP1S1	8.68294e-15	2.16015	0.185	0.041	2.58491e-10	up
KLRG1	9.25425e-15	-3.56839	0.022	0.148	2.75499e-10	down
IMPA2	9.84559e-15	2.0668	0.206	0.055	2.93103e-10	up
THSD4	1.06715e-14	2.90968	0.178	0.039	3.1769e-10	up
EBNA1BP2	1.11334e-14	1.63269	0.24	0.075	3.3144e-10	up
MGST2	1.32685e-14	1.33503	0.299	0.112	3.95004e-10	up
MRPL27	1.57701e-14	1.27401	0.299	0.112	4.69475e-10	up
CENPW	1.71452e-14	2.38138	0.197	0.051	5.10414e-10	up
SERPINB3	1.73833e-14	2.47362	0.178	0.039	5.175e-10	up
JAG1	1.77645e-14	1.96493	0.209	0.056	5.28849e-10	up
CYC1	2.02055e-14	1.12844	0.424	0.223	6.01519e-10	up
FDPS	2.19932e-14	1.25106	0.349	0.158	6.54738e-10	up
CD74	2.62307e-14	1.01347	0.773	0.733	7.80887e-10	up
KIT	2.97168e-14	-2.70009	0.085	0.239	8.84668e-10	down
CFD	3.3911e-14	-2.8049	0.055	0.198	1.00953e-09	down
KIF13B	4.18708e-14	-1.86432	0.092	0.25	1.24649e-09	down
PLIN2	4.46354e-14	-1.53463	0.23	0.405	1.3288e-09	down
EMP1	4.90069e-14	1.52363	0.375	0.181	1.45894e-09	up
COA3	4.94755e-14	1.06152	0.362	0.164	1.47289e-09	up
OAT	5.03805e-14	1.1597	0.367	0.167	1.49983e-09	up
IQGAP2	5.11794e-14	-1.67271	0.144	0.315	1.52361e-09	down
NUPR1	5.2718e-14	1.67203	0.253	0.089	1.56941e-09	up
BEX3	5.57206e-14	1.45759	0.28	0.107	1.6588e-09	up
ALDH3A1	6.85555e-14	1.75699	0.237	0.08	2.0409e-09	up
GGCT	8.54124e-14	1.42512	0.268	0.097	2.54273e-09	up
RAB25	9.67902e-14	2.30894	0.182	0.044	2.88145e-09	up
GBP6	9.79205e-14	1.70236	0.183	0.044	2.91509e-09	up
DUT	9.89773e-14	1.15791	0.455	0.254	2.94655e-09	up
TPX2	1.08632e-13	2.50334	0.161	0.032	3.23397e-09	up
ECHS1	1.26782e-13	1.10603	0.41	0.203	3.7743e-09	up
HBB	1.37707e-13	-7.05006	0.026	0.148	4.09954e-09	down
ALDH7A1	1.3854e-13	2.2305	0.175	0.041	4.12434e-09	up
RRM2	1.84094e-13	2.45233	0.159	0.032	5.48048e-09	up
H1FX	1.88588e-13	-2.0477	0.157	0.312	5.61427e-09	down
TK1	2.08572e-13	2.18834	0.197	0.056	6.2092e-09	up
NPM3	2.16619e-13	1.65609	0.235	0.08	6.44875e-09	up
STX3	2.36475e-13	-3.5025	0.019	0.131	7.03986e-09	down
RPL13AP5	2.58777e-13	-1.49089	0.176	0.337	7.70378e-09	down
LAMB3	3.06295e-13	2.22951	0.194	0.055	9.1184e-09	up
MT2P1	4.67288e-13	-4.54389	0.007	0.104	1.39112e-08	down
CNIH4	6.11897e-13	1.47049	0.292	0.119	1.82162e-08	up
GPSM3	6.26091e-13	-1.25088	0.23	0.402	1.86387e-08	down
MCM4	6.3329e-13	1.75039	0.208	0.063	1.8853e-08	up
HIST1H1B	6.50597e-13	2.72638	0.154	0.032	1.93683e-08	up
SAMD3	6.63931e-13	-2.50397	0.042	0.169	1.97652e-08	down
GADD45B	7.15455e-13	-1.49337	0.46	0.593	2.12991e-08	down
ADGRE5	7.29509e-13	-1.61436	0.166	0.325	2.17175e-08	down
HSPE1	7.47515e-13	-1.28308	0.711	0.784	2.22535e-08	down
PTTG1	8.58656e-13	1.10552	0.413	0.216	2.55622e-08	up
GPR65	8.65234e-13	-1.43718	0.178	0.346	2.5758e-08	down
SOX2	9.74179e-13	2.15433	0.149	0.029	2.90013e-08	up
PIP4K2A	1.04666e-12	-1.59347	0.128	0.283	3.11589e-08	down
LYPD3	1.09897e-12	1.4037	0.216	0.068	3.27165e-08	up
NR3C1	1.11975e-12	-1.81167	0.18	0.337	3.33349e-08	down
UQCRC1	1.16304e-12	1.2041	0.381	0.193	3.46237e-08	up
WIPF1	1.1703e-12	-1.2796	0.237	0.399	3.48397e-08	down
LPAR6	1.22796e-12	1.18694	0.394	0.199	3.65565e-08	up
ISOC2	1.36681e-12	1.5275	0.221	0.073	4.069e-08	up
ADK	1.42029e-12	1.29349	0.292	0.123	4.2282e-08	up
FCER1G	1.42047e-12	-1.67	0.111	0.266	4.22874e-08	down
BTG2	1.47921e-12	-1.20178	0.5	0.627	4.40362e-08	down
PTGR1	1.53639e-12	2.29809	0.175	0.046	4.57383e-08	up
MYC	2.03796e-12	1.11383	0.317	0.14	6.06701e-08	up
DSC2	2.13368e-12	1.70309	0.171	0.043	6.35196e-08	up
PPP1R14B	2.26302e-12	1.3991	0.24	0.087	6.73702e-08	up
RGCC	3.21813e-12	-1.67688	0.211	0.368	9.58038e-08	down
SEPT10	3.56441e-12	2.03694	0.202	0.065	1.06112e-07	up
BLCAP	3.75636e-12	1.22363	0.334	0.158	1.11827e-07	up
MYBL1	3.92543e-12	-2.85025	0.026	0.136	1.1686e-07	down
EEF1E1	4.24714e-12	1.23295	0.322	0.148	1.26437e-07	up
LAMA3	4.33846e-12	2.48433	0.18	0.053	1.29156e-07	up
EIF4EBP1	4.35228e-12	1.33836	0.246	0.092	1.29567e-07	up
DDR1	4.41333e-12	1.99557	0.175	0.048	1.31385e-07	up
DHCR24	4.72794e-12	2.26521	0.168	0.044	1.40751e-07	up
GRN	5.25389e-12	1.2413	0.313	0.141	1.56408e-07	up
PITX1	5.89344e-12	1.47673	0.206	0.066	1.75448e-07	up
HLA-DRB6	5.92624e-12	1.00435	0.291	0.124	1.76424e-07	up
SPC25	6.36046e-12	3.03237	0.107	0.012	1.89351e-07	up
LTC4S	6.87636e-12	-2.09177	0.052	0.179	2.04709e-07	down
LAD1	6.9037e-12	2.01571	0.168	0.044	2.05523e-07	up
PGD	7.01743e-12	1.34627	0.258	0.101	2.08909e-07	up
FHL2	8.01275e-12	2.37243	0.144	0.031	2.3854e-07	up
PKP3	8.30955e-12	2.48178	0.125	0.02	2.47375e-07	up
UBE2T	1.07696e-11	1.96424	0.192	0.061	3.20612e-07	up
KIAA1217	1.2797e-11	2.33495	0.151	0.036	3.80966e-07	up
GPR87	1.28117e-11	2.3815	0.154	0.037	3.81405e-07	up
SDC1	1.29287e-11	1.90037	0.166	0.044	3.84886e-07	up
MDFIC	1.42522e-11	-2.11304	0.067	0.198	4.24288e-07	down
IL1RL1	1.60764e-11	-2.63836	0.022	0.126	4.78596e-07	down
MAOB	1.66111e-11	-3.72067	0.009	0.097	4.94513e-07	down
ALDH2	1.6948e-11	1.68024	0.18	0.053	5.04541e-07	up
UBE2C	1.76293e-11	1.78151	0.154	0.037	5.24826e-07	up
GZMM	1.7968e-11	-1.91842	0.164	0.308	5.34908e-07	down
CA12	1.82183e-11	1.90887	0.154	0.037	5.42358e-07	up
IRF6	1.86001e-11	2.02001	0.166	0.046	5.53725e-07	up
TXLNGY	2.19906e-11	-5.2276	0.01	0.099	6.54661e-07	down
MT2A	2.23682e-11	-2.00453	0.796	0.843	6.65901e-07	down
RNF166	2.25199e-11	-2.23443	0.059	0.182	6.70416e-07	down
CCNA2	2.28229e-11	2.12125	0.131	0.026	6.79439e-07	up
PRDX4	2.78671e-11	1.14327	0.263	0.109	8.29604e-07	up
CTSW	2.79016e-11	-1.30883	0.192	0.353	8.30629e-07	down
RALA	2.98795e-11	1.11642	0.284	0.123	8.89512e-07	up
CCND1	3.17353e-11	1.70903	0.196	0.065	9.44759e-07	up
AL590867.2	3.37784e-11	-1.44465	0.119	0.264	1.00558e-06	down
NDUFS4	3.40636e-11	1.10213	0.391	0.21	1.01407e-06	up
TNC	3.45416e-11	2.27522	0.116	0.019	1.0283e-06	up
ITGB2	3.68588e-11	-1.34631	0.237	0.388	1.09729e-06	down
S100A7	3.8547e-11	2.49629	0.261	0.114	1.14755e-06	up
RBL2	3.87008e-11	-1.40467	0.223	0.37	1.15212e-06	down
ADH5	4.48201e-11	1.1913	0.337	0.167	1.33429e-06	up
CITED2	4.69586e-11	-1.51225	0.239	0.385	1.39796e-06	down
PCNA	4.86799e-11	1.1708	0.32	0.155	1.4492e-06	up
CKS1B	5.75908e-11	1.29735	0.253	0.104	1.71448e-06	up
PDZK1IP1	6.52144e-11	1.96593	0.206	0.077	1.94143e-06	up
LITAF	6.61037e-11	-1.29928	0.277	0.419	1.96791e-06	down
TIMM10	7.07047e-11	1.20805	0.294	0.138	2.10488e-06	up
CRNDE	7.23262e-11	2.16761	0.137	0.031	2.15315e-06	up
TP53AIP1	7.47839e-11	2.2476	0.157	0.044	2.22632e-06	up
GJB2	7.75004e-11	2.09356	0.154	0.041	2.30719e-06	up
CTNND1	7.80223e-11	2.01258	0.149	0.037	2.32272e-06	up
CDKN3	7.87007e-11	1.69578	0.176	0.055	2.34292e-06	up
VWA5A	8.11383e-11	-2.17099	0.09	0.22	2.41549e-06	down
TIMP1	9.10758e-11	-1.11978	0.235	0.382	2.71133e-06	down
FERMT1	9.27226e-11	2.94994	0.125	0.026	2.76035e-06	up
AKR1C1	9.42532e-11	2.63419	0.128	0.027	2.80592e-06	up
SLC25A39	9.97775e-11	1.03241	0.28	0.124	2.97038e-06	up
RPL26L1	1.062e-10	1.01358	0.282	0.126	3.16159e-06	up
PMVK	1.17109e-10	1.0613	0.279	0.124	3.48633e-06	up
LIMA1	1.20195e-10	1.10875	0.318	0.153	3.5782e-06	up
CERS3	1.23151e-10	2.5576	0.121	0.024	3.66621e-06	up
DEDD2	1.29147e-10	-1.98449	0.106	0.237	3.84472e-06	down
HSP90AB1	1.40563e-10	-1.01191	0.877	0.91	4.18457e-06	down
MRPL3	1.45274e-10	1.12385	0.306	0.147	4.32481e-06	up
CD24	1.45366e-10	1.59266	0.161	0.046	4.32756e-06	up
CCDC92	1.7841e-10	-2.69431	0.022	0.118	5.31126e-06	down
TRIP6	1.88524e-10	1.65763	0.144	0.036	5.61237e-06	up
MRPS7	2.05101e-10	1.0061	0.32	0.158	6.10586e-06	up
AL157895.1	2.10838e-10	-2.61696	0.014	0.101	6.27664e-06	down
NQO1	2.24854e-10	1.77122	0.187	0.065	6.6939e-06	up
GPNMB	2.28357e-10	1.54037	0.296	0.15	6.79818e-06	up
SIGLEC17P	2.34518e-10	-2.29639	0.021	0.114	6.9816e-06	down
RARS	2.73098e-10	1.568	0.194	0.068	8.13012e-06	up
MCM2	2.75059e-10	2.02757	0.182	0.063	8.18851e-06	up
TMSB4XP8	2.79325e-10	-2.90475	0.019	0.109	8.31551e-06	down
NR4A1	2.86033e-10	-1.49143	0.306	0.445	8.51521e-06	down
MRPL11	2.90543e-10	1.00474	0.322	0.158	8.64947e-06	up
KIF11	3.13674e-10	1.78962	0.157	0.046	9.33809e-06	up
ASPM	3.24602e-10	2.69957	0.13	0.031	9.66339e-06	up
GNG12	3.31994e-10	1.88479	0.159	0.048	9.88345e-06	up
TFAP2A	3.37402e-10	2.3249	0.109	0.019	1.00445e-05	up
IGLC3	3.55454e-10	-1.69528	0.04	0.145	1.05819e-05	down
PRF1	3.58881e-10	-1.53417	0.088	0.218	1.06839e-05	down
CCNB2	3.63379e-10	2.21815	0.128	0.029	1.08178e-05	up
NMU	4.07063e-10	2.69063	0.126	0.029	1.21183e-05	up
ETFA	5.2734e-10	1.01187	0.325	0.165	1.56989e-05	up
RAD51AP1	5.4733e-10	3.31973	0.106	0.019	1.6294e-05	up
TMX4	5.70399e-10	-1.71348	0.142	0.271	1.69808e-05	down
CYP4X1	6.19092e-10	3.10366	0.106	0.019	1.84304e-05	up
MRPL39	6.41654e-10	1.26959	0.206	0.078	1.9102e-05	up
SKA1	6.70572e-10	4.50111	0.076	0.005	1.99629e-05	up
DHRS7	7.52528e-10	-1.17164	0.291	0.426	2.24028e-05	down
ADRB2	7.90451e-10	-2.34496	0.047	0.152	2.35317e-05	down
BLVRB	8.3116e-10	1.07041	0.265	0.119	2.47436e-05	up
METTL8	8.35679e-10	1.60242	0.197	0.075	2.48782e-05	up
AC090498.1	8.53042e-10	-1.08743	0.121	0.257	2.53951e-05	down
BIRC5	1.01416e-09	1.88997	0.121	0.027	3.01916e-05	up
WASH6P	1.06064e-09	-4.06782	0.014	0.094	3.15753e-05	down
SELENOP	1.11985e-09	1.24504	0.358	0.206	3.3338e-05	up
IFNG	1.12795e-09	-1.59849	0.254	0.397	3.35791e-05	down
EVI2B	1.13514e-09	-1.18333	0.216	0.349	3.37932e-05	down
PPIF	1.18114e-09	1.32054	0.213	0.085	3.51625e-05	up
DLGAP5	1.19748e-09	2.23928	0.114	0.024	3.5649e-05	up
C19orf33	1.22113e-09	1.41337	0.22	0.092	3.63529e-05	up
MELK	1.23186e-09	2.96078	0.09	0.012	3.66726e-05	up
LAPTM4B	1.3009e-09	1.64059	0.178	0.063	3.87278e-05	up
FAM110C	1.33467e-09	2.29168	0.111	0.022	3.97332e-05	up
HMMR	1.36801e-09	2.28513	0.1	0.017	4.07256e-05	up
SPDL1	1.37883e-09	1.94738	0.159	0.051	4.10477e-05	up
ENO2	1.45497e-09	-2.10746	0.083	0.199	4.33146e-05	down
SHMT1	1.53071e-09	2.49077	0.116	0.026	4.55693e-05	up
HBA2	1.57905e-09	-7.08482	0.01	0.087	4.70084e-05	down
CETN2	1.63177e-09	1.3146	0.197	0.073	4.85778e-05	up
DNAJB4	1.63228e-09	-1.72927	0.185	0.313	4.85928e-05	down
FAM213A	1.6377e-09	1.38667	0.237	0.106	4.87542e-05	up
NUF2	1.72853e-09	2.14284	0.116	0.026	5.14583e-05	up
CCNB1	1.73449e-09	1.76931	0.145	0.043	5.16357e-05	up
C16orf54	1.75257e-09	-2.53196	0.045	0.145	5.2174e-05	down
PEBP1P3	1.81987e-09	-3.50176	0.017	0.099	5.41775e-05	down
EMG1	1.82715e-09	1.49803	0.208	0.083	5.43944e-05	up
TAX1BP3	1.83777e-09	1.29637	0.206	0.08	5.47105e-05	up
SDC4	1.84097e-09	1.06165	0.204	0.078	5.48057e-05	up
ARHGAP15	1.85885e-09	-1.15755	0.196	0.332	5.5338e-05	down
CLDN7	1.8885e-09	1.44046	0.156	0.048	5.62205e-05	up
XIST	1.90645e-09	2.59129	0.161	0.055	5.6755e-05	up
CENPH	1.96536e-09	2.02539	0.128	0.032	5.85087e-05	up
TM7SF3	1.98505e-09	1.31041	0.175	0.06	5.90948e-05	up
TAF7	2.00302e-09	-1.16688	0.343	0.462	5.96298e-05	down
AREG	2.03472e-09	-2.77668	0.109	0.23	6.05737e-05	down
UQCC2	2.05494e-09	1.12259	0.27	0.126	6.11757e-05	up
C19orf48	2.06278e-09	1.37019	0.18	0.063	6.1409e-05	up
ITGA2	2.08358e-09	1.65292	0.14	0.039	6.20282e-05	up
KRT4	2.24286e-09	1.36726	0.208	0.085	6.677e-05	up
RFC4	2.40863e-09	1.88903	0.168	0.058	7.1705e-05	up
IER5	2.43303e-09	-1.81063	0.145	0.267	7.24312e-05	down
PTGER4	2.48864e-09	-1.50287	0.142	0.271	7.40867e-05	down
AKR1B10	2.49836e-09	2.357	0.118	0.027	7.43763e-05	up
MOXD1	2.55508e-09	2.32194	0.114	0.026	7.60647e-05	up
PIK3IP1	2.6399e-09	-1.34621	0.192	0.324	7.85897e-05	down
AC044849.1	2.66496e-09	-3.03882	0.021	0.104	7.93359e-05	down
CDC20	2.81167e-09	2.59935	0.125	0.032	8.37033e-05	up
LINC01835	2.86209e-09	-4.23072	0.009	0.08	8.52043e-05	down
SCPEP1	2.87026e-09	1.50502	0.196	0.077	8.54477e-05	up
ZBTB7C	2.98797e-09	3.45134	0.08	0.009	8.89518e-05	up
RND3	2.995e-09	1.4896	0.173	0.061	8.91611e-05	up
MYL6B	3.12232e-09	1.35585	0.182	0.066	9.29514e-05	up
MARCKS	3.16818e-09	1.33831	0.196	0.075	9.43167e-05	up
LYAR	3.86978e-09	-1.59055	0.183	0.308	0.000115203	down
NDFIP2	3.90082e-09	1.30545	0.215	0.089	0.000116127	up
NTPCR	4.0158e-09	1.32158	0.192	0.073	0.00011955	up
PRSS8	4.09397e-09	2.34008	0.112	0.026	0.000121877	up
ITGB2-AS1	4.14771e-09	-2.92262	0.029	0.118	0.000123477	down
HES1	4.22276e-09	1.73761	0.275	0.136	0.000125712	up
TAGLN	4.37552e-09	-1.10982	0.064	0.174	0.000130259	down
GOLGA8B	4.44224e-09	-1.85487	0.076	0.187	0.000132245	down
MPP1	4.64634e-09	-2.70447	0.029	0.118	0.000138321	down
MRPL4	4.67016e-09	1.00317	0.287	0.14	0.000139031	up
HPGD	4.67862e-09	-1.42867	0.135	0.262	0.000139283	down
BUB1	4.7296e-09	2.18591	0.1	0.019	0.0001408	up
SLC18A2	4.85554e-09	-2.0879	0.022	0.107	0.00014455	down
USP9Y	5.23335e-09	-4.36968	0.003	0.066	0.000155797	down
CXADR	5.26681e-09	2.21471	0.109	0.024	0.000156793	up
PROCR	5.79939e-09	-3.61248	0.012	0.085	0.000172648	down
SKA3	5.81252e-09	3.12577	0.085	0.012	0.000173039	up
APOD	6.3844e-09	-2.83947	0.024	0.107	0.000190064	down
GTF3C6	6.77042e-09	1.1044	0.334	0.194	0.000201555	up
TMEM237	7.04788e-09	2.61883	0.095	0.017	0.000209815	up
PMP22	7.44705e-09	-2.44852	0.035	0.124	0.000221699	down
FH	7.54739e-09	1.22136	0.185	0.07	0.000224686	up
SNAI2	8.05574e-09	2.10844	0.099	0.019	0.000239819	up
FGFBP1	8.39537e-09	1.48077	0.161	0.056	0.00024993	up
NFIB	9.48481e-09	2.04886	0.119	0.031	0.000282363	up
TMOD1	1.00723e-08	-3.41369	0.014	0.087	0.000299854	down
PSAT1	1.02429e-08	1.78096	0.135	0.041	0.000304931	up
KRTCAP3	1.0247e-08	1.70884	0.116	0.029	0.000305054	up
MTHFD1	1.05858e-08	1.53295	0.159	0.055	0.000315139	up
CENPM	1.07536e-08	1.44308	0.176	0.066	0.000320134	up
SIGLEC6	1.22979e-08	-3.70866	0.002	0.06	0.000366109	down
SKAP1	1.24727e-08	-1.08408	0.235	0.363	0.000371313	down
DTYMK	1.26161e-08	1.62672	0.201	0.085	0.00037558	up
IKZF1	1.30141e-08	-1.49907	0.154	0.271	0.000387431	down
PPL	1.31244e-08	2.39005	0.13	0.039	0.000390714	up
GINS2	1.3483e-08	2.04954	0.147	0.049	0.00040139	up
MPHOSPH6	1.35485e-08	1.04456	0.284	0.145	0.000403338	up
SIRPG	1.39773e-08	1.03413	0.239	0.112	0.000416104	up
MID1	1.43642e-08	2.73916	0.071	0.007	0.000427622	up
STAT4	1.44711e-08	-1.90285	0.083	0.189	0.000430805	down
CDK15	1.4721e-08	-4.7407	0.003	0.063	0.000438244	down
MGST1	1.47954e-08	1.92976	0.151	0.051	0.00044046	up
MAD2L1	1.50177e-08	1.30695	0.159	0.055	0.000447077	up
CCL3L1	1.50849e-08	-1.90363	0.085	0.198	0.000449078	down
STT3A	1.5257e-08	1.56039	0.144	0.046	0.000454202	up
TMPRSS4	1.58291e-08	1.98321	0.106	0.024	0.000471234	up
IL18	1.70246e-08	1.28761	0.261	0.136	0.000506823	up
RRM1	1.71994e-08	1.45852	0.206	0.09	0.000512027	up
ASPH	1.75296e-08	1.41348	0.192	0.078	0.000521855	up
AL591846.1	1.76032e-08	-3.59713	0.003	0.063	0.000524047	down
TRAPPC10	1.80112e-08	-2.24821	0.022	0.102	0.000536193	down
TMEM97	1.85767e-08	2.24646	0.092	0.017	0.000553028	up
ATP2A2	1.96127e-08	1.04484	0.182	0.07	0.000583871	up
HSP90AA2P	2.04424e-08	-4.49493	0.007	0.07	0.00060857	down
KRT18	2.06404e-08	1.23509	0.183	0.073	0.000614464	up
MCM3	2.10245e-08	1.45249	0.196	0.082	0.000625901	up
MAL	2.16324e-08	1.32109	0.221	0.102	0.000643995	up
GALM	2.21301e-08	1.02023	0.189	0.075	0.000658814	up
AC026979.2	2.44948e-08	-2.12269	0.061	0.158	0.00072921	down
C3orf14	2.51311e-08	1.62812	0.133	0.041	0.000748152	up
BCL2L12	2.56495e-08	1.76401	0.116	0.031	0.000763585	up
EGFR	2.64665e-08	1.7607	0.128	0.037	0.000787908	up
DCTPP1	2.67203e-08	1.06666	0.273	0.14	0.000795463	up
PKMYT1	2.91007e-08	2.94562	0.076	0.01	0.000866327	up
ARHGAP18	2.97021e-08	-1.5555	0.111	0.221	0.000884232	down
MFAP5	3.0795e-08	-2.93616	0.009	0.073	0.000916768	down
SVIL	3.13518e-08	1.37757	0.197	0.085	0.000933344	up
PRMT2	3.2324e-08	-1.30349	0.22	0.334	0.000962286	down
TTK	3.27028e-08	1.66476	0.116	0.031	0.000973564	up
FAM111B	3.30816e-08	2.22068	0.08	0.012	0.00098484	up
UCHL3	3.53589e-08	1.48041	0.17	0.066	0.00105263	up
CETN3	3.64113e-08	1.56221	0.149	0.051	0.00108396	up
ASAH1	3.72673e-08	-1.62437	0.17	0.284	0.00110945	down
TPD52L1	3.86755e-08	1.32561	0.176	0.07	0.00115137	up
ETS2	4.02158e-08	1.40493	0.227	0.107	0.00119722	up
NFIX	4.05036e-08	2.15075	0.111	0.029	0.00120579	up
CDCP1	4.08926e-08	2.04185	0.114	0.031	0.00121737	up
MYADM	4.13361e-08	-1.35823	0.159	0.274	0.00123058	down
AURKB	4.26873e-08	2.37954	0.095	0.02	0.0012708	up
AHCY	4.30293e-08	1.14508	0.204	0.089	0.00128098	up
F12	4.38471e-08	1.76097	0.102	0.024	0.00130533	up
ID1	4.67201e-08	1.29772	0.251	0.129	0.00139086	up
CMTM3	4.76568e-08	-1.27487	0.237	0.353	0.00141874	down
CYB5B	4.88938e-08	1.21295	0.237	0.114	0.00145557	up
ZC2HC1A	5.04939e-08	1.30643	0.173	0.068	0.0015032	up
TP53	5.28776e-08	1.8485	0.125	0.037	0.00157417	up
A2ML1	5.32574e-08	2.25423	0.095	0.02	0.00158547	up
RPL14P1	5.40217e-08	-1.75776	0.057	0.152	0.00160823	down
SERPINB4	5.40456e-08	3.09724	0.078	0.012	0.00160894	up
GTSE1	5.69265e-08	2.49537	0.085	0.015	0.0016947	up
RACGAP1	5.72004e-08	1.73591	0.125	0.037	0.00170285	up
STK24	5.86316e-08	1.20505	0.17	0.066	0.00174546	up
EFNA1	6.54204e-08	1.74832	0.14	0.048	0.00194756	up
SYNE1	6.66293e-08	-1.37325	0.161	0.276	0.00198355	down
CNFN	6.85695e-08	1.60991	0.204	0.095	0.00204131	up
CEP55	6.93018e-08	1.98894	0.119	0.036	0.00206312	up
PI3	7.27886e-08	1.53971	0.121	0.036	0.00216692	up
SMC2	7.3537e-08	1.38092	0.185	0.078	0.0021892	up
GSTM3	7.3821e-08	-3.30715	0.107	0.211	0.00219765	down
FGFR1OP2	7.65017e-08	-1.31385	0.185	0.302	0.00227745	down
DHFR	7.72739e-08	2.17259	0.107	0.029	0.00230044	up
TIMM8A	7.91796e-08	1.85369	0.123	0.037	0.00235718	up
BLNK	7.94223e-08	3.08963	0.073	0.01	0.0023644	up
PTPRF	8.07346e-08	1.61581	0.133	0.044	0.00240347	up
NCAPG	8.12455e-08	1.89745	0.106	0.027	0.00241868	up
NCAPD2	8.26029e-08	1.44152	0.128	0.041	0.00245909	up
CDK1	8.31189e-08	1.42629	0.14	0.048	0.00247445	up
IFI27L1	8.51413e-08	1.40426	0.149	0.053	0.00253466	up
FGFR3	8.63229e-08	1.35027	0.1	0.024	0.00256983	up
SKA2	8.65111e-08	1.15011	0.22	0.104	0.00257543	up
IGSF3	8.7448e-08	2.67295	0.076	0.012	0.00260333	up
JPT2	8.84067e-08	1.16772	0.142	0.049	0.00263187	up
TMPRSS11A	9.08225e-08	1.75046	0.114	0.032	0.00270379	up
RHOV	9.13583e-08	1.71391	0.119	0.036	0.00271974	up
SOCS1	9.62573e-08	-1.63309	0.159	0.267	0.00286558	down
KIF4A	9.96961e-08	5.44809	0.052	0.002	0.00296795	up
ASF1B	1.00999e-07	2.24236	0.109	0.031	0.00300675	up
ARL4D	1.04449e-07	1.16186	0.185	0.078	0.00310945	up
YAP1	1.05374e-07	1.9363	0.095	0.022	0.00313698	up
MT-TE	1.0602e-07	1.12633	0.261	0.136	0.00315623	up
MRPL15	1.10429e-07	1.06462	0.22	0.104	0.00328747	up
CCND3	1.10922e-07	-1.1859	0.247	0.353	0.00330215	down
ZEB2	1.11322e-07	-1.50375	0.059	0.153	0.00331405	down
FAM107B	1.11525e-07	-1.37718	0.152	0.266	0.0033201	down
CD84	1.13593e-07	-1.19721	0.085	0.189	0.00338166	down
FOSB	1.15717e-07	-1.08733	0.498	0.578	0.00344489	down
TMEM106C	1.17276e-07	1.03128	0.211	0.097	0.00349132	up
ZWINT	1.17846e-07	2.34925	0.106	0.029	0.00350826	up
DPP3	1.18266e-07	1.47438	0.133	0.044	0.00352078	up
FANCI	1.18704e-07	1.83014	0.126	0.041	0.00353382	up
MCM5	1.20534e-07	1.6595	0.173	0.073	0.00358829	up
BRI3	1.23739e-07	-1.63611	0.092	0.193	0.0036837	down
PHGDH	1.25669e-07	1.87946	0.104	0.027	0.00374117	up
CDC42EP3	1.26203e-07	-1.6884	0.144	0.247	0.00375705	down
CDCA4	1.30462e-07	1.26655	0.123	0.037	0.00388386	up
LNX1	1.36247e-07	4.34575	0.055	0.003	0.00405608	up
CSE1L	1.37574e-07	1.19256	0.173	0.072	0.00409556	up
CSRP2	1.42016e-07	1.23163	0.19	0.083	0.00422782	up
SEMA4D	1.44642e-07	-1.91809	0.069	0.162	0.00430599	down
CKAP2	1.50101e-07	1.09704	0.237	0.119	0.00446851	up
ORAI1	1.50997e-07	-1.50994	0.076	0.172	0.00449518	down
RBFOX2	1.51557e-07	1.94678	0.109	0.031	0.00451186	up
BAG3	1.54995e-07	-2.32102	0.178	0.276	0.0046142	down
SAA1	1.59916e-07	2.44882	0.142	0.053	0.00476071	up
HMGB3	1.70179e-07	1.30756	0.168	0.068	0.00506624	up
TGFB1	1.71976e-07	-1.39731	0.171	0.276	0.00511974	down
CENPN	1.77433e-07	1.75959	0.133	0.046	0.00528217	up
HBA1	1.78587e-07	-8.83628	0.007	0.063	0.00531654	down
PHLDA3	1.83073e-07	1.12613	0.125	0.039	0.00545008	up
THOC6	1.91803e-07	1.65136	0.133	0.046	0.00570998	up
LAIR1	1.9302e-07	-1.87345	0.048	0.135	0.00574622	down
PDXK	2.00541e-07	1.58794	0.133	0.046	0.0059701	up
CTNNA1	2.0574e-07	1.07836	0.215	0.101	0.00612489	up
SLAMF7	2.17834e-07	-1.96646	0.048	0.133	0.00648493	down
TUBA1B	2.18053e-07	1.17116	0.649	0.591	0.00649144	up
GPAA1	2.23583e-07	1.10065	0.182	0.078	0.00665605	up
PAWR	2.27669e-07	1.9716	0.099	0.026	0.00677771	up
MCM6	2.39916e-07	1.25279	0.156	0.061	0.00714231	up
GPSM2	2.41722e-07	2.27151	0.114	0.036	0.00719606	up
ATP8B1	2.43131e-07	2.36299	0.092	0.022	0.00723802	up
KCTD1	2.43705e-07	2.27061	0.114	0.036	0.00725509	up
TUSC3	2.60764e-07	2.36626	0.069	0.01	0.00776296	up
RIPK4	2.75468e-07	2.37707	0.08	0.015	0.00820068	up
TM4SF1	2.84169e-07	1.21818	0.275	0.152	0.00845971	up
ICA1	2.99526e-07	1.59738	0.142	0.053	0.00891689	up
SNRNP25	3.01586e-07	1.50341	0.137	0.049	0.0089782	up
H1F0	3.06583e-07	1.23203	0.168	0.07	0.00912697	up
MRTO4	3.08181e-07	1.07396	0.206	0.097	0.00917456	up
PAXBP1	3.12299e-07	-1.42055	0.178	0.281	0.00929714	down
HCAR2	3.30738e-07	2.08884	0.119	0.039	0.00984606	up
LINC01315	3.39244e-07	2.41144	0.081	0.017	0.0100993	up
PARD3	3.40865e-07	3.73711	0.067	0.01	0.0101476	up
KIFC1	3.47696e-07	2.71115	0.081	0.017	0.0103509	up
NTM	3.48398e-07	-2.34633	0.007	0.061	0.0103718	down
FGFBP2	3.55826e-07	-3.2749	0.022	0.09	0.010593	down
GCSAML	3.73608e-07	-2.46629	0.007	0.061	0.0111223	down
KLF9	3.78096e-07	-1.58562	0.112	0.213	0.0112559	down
EIF1AY	3.89065e-07	-3.71195	0.019	0.083	0.0115825	down
TMEM54	3.9931e-07	2.36527	0.09	0.022	0.0118875	up
AC104046.1	4.28174e-07	1.21809	0.154	0.061	0.0127467	up
HCAR3	4.51037e-07	1.59823	0.116	0.037	0.0134274	up
TC2N	4.59187e-07	-1.3823	0.099	0.196	0.01367	down
STAP2	4.60843e-07	1.95247	0.102	0.029	0.0137193	up
CTNNAL1	4.69726e-07	1.16584	0.171	0.073	0.0139837	up
TUBG1	4.79943e-07	1.30091	0.138	0.051	0.0142879	up
RUNX3	4.88717e-07	-1.5089	0.157	0.257	0.0145491	down
PTHLH	4.8935e-07	2.66294	0.092	0.024	0.014568	up
SMCHD1	4.96829e-07	-1.20565	0.235	0.344	0.0147906	down
ARL3	4.98771e-07	1.17113	0.202	0.097	0.0148484	up
AC099560.2	4.99515e-07	-1.18513	0.073	0.169	0.0148706	down
DEFB1	5.27523e-07	1.77973	0.118	0.039	0.0157044	up
LCN6	5.36614e-07	-6.34529	0	0.043	0.015975	down
AAED1	5.48348e-07	-2.02759	0.04	0.118	0.0163243	down
PLA2G16	5.49051e-07	-2.03354	0.064	0.15	0.0163452	down
KLRD1	5.55402e-07	-1.08046	0.142	0.256	0.0165343	down
KRT16	5.594e-07	2.12978	0.121	0.041	0.0166533	up
MND1	5.62496e-07	3.38589	0.073	0.014	0.0167455	up
GLIPR1	5.64851e-07	-1.193	0.223	0.33	0.0168156	down
ERN1	5.89837e-07	-2.74732	0.042	0.118	0.0175595	down
CDCA7	5.9091e-07	1.55911	0.138	0.053	0.0175914	up
IGF1R	5.93292e-07	3.39972	0.062	0.009	0.0176623	up
PIR	5.96821e-07	2.57521	0.076	0.015	0.0177674	up
BIN2	6.01981e-07	-1.46722	0.163	0.262	0.017921	down
IGHG4	6.07221e-07	1.80711	0.138	0.256	0.018077	up
DAAM1	6.08161e-07	1.54503	0.131	0.048	0.0181049	up
EHBP1	6.17841e-07	1.69294	0.121	0.041	0.0183931	up
PRRG4	6.19285e-07	1.64693	0.138	0.053	0.0184361	up
TMEM40	6.43891e-07	1.69929	0.092	0.024	0.0191686	up
HES2	6.50204e-07	2.74638	0.066	0.01	0.0193566	up
EZH2	6.70761e-07	1.27046	0.137	0.051	0.0199686	up
SOWAHC	6.73372e-07	2.36647	0.088	0.022	0.0200463	up
KNL1	6.7376e-07	1.67487	0.099	0.027	0.0200578	up
CENPA	6.76035e-07	2.22566	0.076	0.015	0.0201256	up
DMKN	7.09811e-07	2.19339	0.106	0.032	0.0211311	up
PTGDR	7.45962e-07	-4.28575	0.005	0.055	0.0222073	down
PDPN	7.56202e-07	2.15257	0.106	0.032	0.0225121	up
SLC2A3	7.81902e-07	-1.25852	0.196	0.303	0.0232772	down
KDM5D	8.01757e-07	-4.74657	0.007	0.058	0.0238683	down
ALG8	8.09958e-07	1.53546	0.123	0.043	0.0241124	up
PTPRZ1	8.14227e-07	1.86609	0.116	0.039	0.0242395	up
ALDH1A1	8.26464e-07	-1.4547	0.031	0.104	0.0246038	down
CTTN	8.59307e-07	1.80527	0.116	0.039	0.0255816	up
MTUS1	8.68255e-07	1.56845	0.151	0.063	0.0258479	up
NCAPH	8.8522e-07	2.28525	0.093	0.026	0.026353	up
CD40	8.90448e-07	1.79472	0.085	0.02	0.0265086	up
NPR3	9.13953e-07	2.82726	0.074	0.015	0.0272084	up
STX2	9.34145e-07	-2.3247	0.033	0.104	0.0278095	down
ELF3	9.35584e-07	1.89227	0.112	0.037	0.0278523	up
TRIT1	9.65141e-07	1.87141	0.081	0.019	0.0287322	up
ZBTB20	9.70814e-07	-1.11282	0.036	0.112	0.0289011	down
CBR3	9.75909e-07	2.08252	0.09	0.024	0.0290528	up
AK6	1.00866e-06	1.05584	0.189	0.089	0.0300277	up
PHF19	1.03909e-06	1.16264	0.159	0.066	0.0309336	up
PTGER2	1.05398e-06	-2.70012	0.01	0.065	0.031377	down
PAX9	1.08034e-06	1.80699	0.093	0.026	0.0321618	up
CD109	1.08444e-06	1.88173	0.099	0.029	0.0322838	up
EXPH5	1.08944e-06	2.06672	0.074	0.015	0.0324327	up
KIF23	1.10159e-06	2.14684	0.095	0.027	0.0327942	up
C10orf99	1.13245e-06	2.12778	0.095	0.027	0.0337131	up
IL33	1.14995e-06	1.64762	0.118	0.041	0.0342339	up
BUB1B	1.16513e-06	1.8189	0.104	0.032	0.0346858	up
FEN1	1.18604e-06	1.34011	0.126	0.046	0.0353084	up
WLS	1.20358e-06	1.71154	0.112	0.037	0.0358306	up
CRNN	1.21214e-06	2.89674	0.088	0.024	0.0360855	up
GSTA4	1.21669e-06	1.34749	0.118	0.041	0.0362209	up
CDH3	1.21932e-06	1.10318	0.111	0.036	0.0362991	up
SERINC2	1.23279e-06	2.00569	0.1	0.031	0.0367001	up
INPP1	1.23365e-06	1.17972	0.159	0.068	0.0367257	up
SGO1	1.24838e-06	1.44167	0.078	0.017	0.0371644	up
MAL2	1.29504e-06	1.81564	0.111	0.037	0.0385533	up
BCAT2	1.3177e-06	1.05294	0.13	0.048	0.0392278	up
WDR12	1.32088e-06	1.41429	0.137	0.053	0.0393226	up
SPAG16	1.34215e-06	1.86376	0.1	0.031	0.0399559	up
ESCO2	1.36821e-06	2.18688	0.083	0.02	0.0407315	up
CASC19	1.38271e-06	2.96689	0.076	0.017	0.0411634	up
SLC1A3	1.39989e-06	1.886	0.114	0.039	0.0416746	up
RAB13	1.40001e-06	1.08282	0.156	0.065	0.0416782	up
PARP15	1.4113e-06	-2.55506	0.024	0.089	0.0420143	down
PTGS1	1.46306e-06	-2.03499	0.042	0.116	0.0435553	down
AURKA	1.48896e-06	1.59374	0.109	0.036	0.0443265	up
NTRK2	1.51171e-06	2.05596	0.092	0.026	0.0450037	up
PLCL2	1.5464e-06	-2.12419	0.024	0.089	0.0460363	down
ITGB4	1.56433e-06	1.79705	0.095	0.027	0.0465702	up
AKR1C2	1.56823e-06	1.1903	0.106	0.034	0.0466861	up
GGH	1.57048e-06	1.10815	0.138	0.055	0.0467533	up
PPP1R2	1.60274e-06	-1.22622	0.209	0.31	0.0477136	down
FOXQ1	1.61128e-06	2.66116	0.052	0.005	0.0479679	up
PRKACB	1.63688e-06	-1.43268	0.135	0.232	0.0487298	down

## Sheet: T_cell(IPR_T_A_vs_IPR_N_A)
Table S8 Differentially expressed genes between tumor tissues and normal tissues (T_cells: IPR_T_A_vs_IPR_N_A)
Gene	p_val	avg_log2FC	pct.1	pct.2	p_val_adj	change
S100A8	2.38761e-85	-2.02192	0.075	0.33	7.1079e-81	down
CXCL8	1.65931e-64	-1.24366	0.143	0.382	4.93975e-60	down
S100A9	2.11127e-63	-1.70704	0.088	0.303	6.28525e-59	down
IL1B	1.84163e-54	-2.0617	0.062	0.24	5.48252e-50	down
LYZ	6.72969e-46	-1.90634	0.069	0.23	2.00343e-41	down
DCN	2.86136e-44	1.14896	0.498	0.333	8.51826e-40	up
MGP	6.63606e-32	1.17355	0.4	0.26	1.97556e-27	up
KRT15	5.59217e-28	-1.63654	0.022	0.109	1.66479e-23	down
MT1G	9.24258e-27	-1.768	0.045	0.147	2.75152e-22	down
KRT13	1.895e-23	-4.40971	0.013	0.081	5.64142e-19	down
SPP1	2.37166e-23	5.03	0.049	0.002	7.06043e-19	up
EREG	1.82302e-19	-2.24943	0.009	0.063	5.42712e-15	down
AL450405.1	3.11526e-19	-1.49727	0.073	0.163	9.27412e-15	down
CXCL3	4.34038e-16	-1.0545	0.068	0.148	1.29213e-11	down
FCN1	1.68273e-15	-2.65673	0.012	0.06	5.0095e-11	down
CSTA	3.61615e-15	-2.32878	0.016	0.066	1.07653e-10	down
RN7SL2	1.18331e-14	-1.50823	0.03	0.088	3.52272e-10	down
KRT5	1.24408e-14	-2.11325	0.013	0.06	3.70364e-10	down
S100A2	2.05736e-14	-1.98959	0.016	0.064	6.12475e-10	down
APOD	3.54839e-12	1.40209	0.111	0.053	1.05636e-07	up
IGHA2	1.93818e-11	-2.42566	0.01	0.046	5.76995e-07	down
MMP9	4.02111e-11	5.70753	0.024	0.002	1.19709e-06	up
KIT	5.60159e-11	-1.75803	0.048	0.102	1.66759e-06	down
LUM	6.0377e-11	1.32877	0.11	0.057	1.79742e-06	up
RUNX2	1.49854e-10	-1.01724	0.043	0.095	4.46115e-06	down
RHEX	3.03897e-10	-2.16738	0.011	0.044	9.04701e-06	down
BASP1	6.23481e-10	-2.40401	0.009	0.039	1.8561e-05	down
S100A7	8.08103e-10	-1.35733	0.002	0.024	2.40572e-05	down
CTSG	1.15957e-09	-2.05012	0.064	0.119	3.45204e-05	down
NUSAP1	1.53146e-09	-1.1968	0.036	0.081	4.55914e-05	down
CCL13	2.35851e-09	2.19965	0.037	0.01	7.02129e-05	up
HLA-DRB6	2.9266e-09	-1.26881	0.029	0.07	8.71249e-05	down
MFAP4	3.54392e-09	1.33056	0.103	0.056	0.000105502	up
PTX3	4.18652e-09	-2.55501	0.005	0.031	0.000124633	down
SAA1	5.66216e-09	-3.64643	0.003	0.025	0.000168562	down
CAVIN2	7.06387e-09	-1.81142	0.02	0.055	0.000210292	down
CMA1	8.92327e-09	-2.12218	0.035	0.077	0.000265646	down
APOC1	1.07837e-08	1.59565	0.029	0.006	0.000321029	up
FCER1A	1.61266e-08	-1.4234	0.023	0.058	0.000480088	down
MKI67	5.50657e-08	-1.1943	0.047	0.09	0.00163931	down
IL5	6.30457e-08	3.21643	0.026	0.006	0.00187687	up
IGFBP6	6.53922e-08	1.11978	0.105	0.06	0.00194673	up
CENPF	9.96491e-08	-1.53709	0.031	0.068	0.00296655	down
COL3A1	1.01139e-07	1.50169	0.047	0.018	0.0030109	up
DPT	1.30708e-07	2.04272	0.039	0.013	0.00389119	up
MIR4435-2HG	2.52439e-07	-1.16184	0.032	0.069	0.00751512	down
VWA5A	2.72136e-07	-1.03184	0.047	0.088	0.00810148	down
CPA3	2.81551e-07	-1.36064	0.108	0.163	0.00838177	down
CTTNBP2	3.96785e-07	-2.79697	0.002	0.019	0.0118123	down
CHI3L2	4.37047e-07	-1.53297	0.012	0.038	0.0130109	down
MS4A2	4.71914e-07	-1.47689	0.035	0.07	0.0140489	down
COX20P1	5.2823e-07	-2.76398	0.004	0.022	0.0157254	down
CNN1	7.54433e-07	3.20942	0.017	0.003	0.0224595	up
KIR2DL3	8.76219e-07	1.89609	0.04	0.015	0.026085	up
SERPINB2	8.94152e-07	-2.85854	0.002	0.018	0.0266189	down
LGALS12	1.26607e-06	1.2901	0.044	0.018	0.037691	up
CPM	1.3468e-06	-1.00389	0.035	0.069	0.0400943	down
APOE	1.34929e-06	1.42694	0.027	0.008	0.0401684	up

## Sheet: MP(PCR_T_A_vs_PCR_N_A)
Table S8 Differentially expressed genes between tumor tissues and normal tissues (MP: PCR_T_A_vs_PCR_N_A)
Gene	p_val	avg_log2FC	pct.1	pct.2	p_val_adj	change
SPRR3	0	-4.11462	0.026	0.387	0	down
IGHA1	1.05746e-259	-1.38931	0.197	0.576	3.14806e-255	down
SCGB3A1	6.41145e-246	-6.29299	0.004	0.257	1.90869e-241	down
IGKC	1.04112e-193	-1.39104	0.322	0.672	3.09943e-189	down
IGLC2	9.49281e-191	-1.17284	0.152	0.492	2.82601e-186	down
LCN2	1.62117e-176	-5.61914	0.003	0.188	4.82623e-172	down
IGHA2	6.27611e-169	-1.11287	0.038	0.277	1.8684e-164	down
S100A7	2.2977e-158	-7.7747	0	0.162	6.84024e-154	down
FDCSP	2.31376e-156	-5.54724	0.004	0.172	6.88808e-152	down
SPRR1B	2.24598e-143	-4.13159	0.008	0.175	6.68627e-139	down
SPRR2A	7.93453e-143	-5.74204	0.001	0.15	2.36211e-138	down
IGLV3-25	9.63498e-129	-6.21258	0.001	0.136	2.86833e-124	down
IGHG2	4.2372e-109	-3.26873	0.036	0.208	1.26141e-104	down
S100A8	7.07697e-107	-1.2628	0.256	0.563	2.10681e-102	down
SPRR2D	1.91124e-106	-6.15001	0.001	0.112	5.68977e-102	down
SAA1	2.96838e-105	-3.63164	0.004	0.124	8.83687e-101	down
TGFBI	3.92526e-105	1.25511	0.849	0.724	1.16855e-100	up
MMP7	6.61085e-100	-4.81599	0.004	0.119	1.96805e-95	down
LYVE1	2.64132e-87	1.46686	0.522	0.259	7.8632e-83	up
MAL	1.3733e-86	-3.52054	0.01	0.123	4.08831e-82	down
WFDC2	5.408e-85	-6.11771	0.001	0.092	1.60996e-80	down
IGHG4	3.25093e-84	-1.39863	0.222	0.44	9.67801e-80	down
RNASE1	1.34545e-82	1.25605	0.742	0.546	4.00541e-78	up
IGHG1	1.06315e-81	-1.26155	0.22	0.442	3.16501e-77	down
KRT14	1.20712e-81	-2.60069	0.02	0.146	3.59361e-77	down
CRCT1	2.52331e-76	-4.18531	0.004	0.094	7.51189e-72	down
LTF	3.50867e-75	-6.02209	0.001	0.081	1.04453e-70	down
LYPD2	1.99289e-73	-6.59151	0	0.077	5.93282e-69	down
COLEC12	1.24797e-72	1.81021	0.397	0.176	3.71521e-68	up
LILRB5	2.19642e-66	1.44358	0.453	0.239	6.53874e-62	up
FOLR2	2.8115e-66	1.0451	0.604	0.397	8.36984e-62	up
S100A9	1.21522e-65	-1.22304	0.429	0.659	3.61772e-61	down
IGHV3-74	3.01915e-65	-7.04065	0	0.068	8.98801e-61	down
SELENOP	1.26698e-64	1.20218	0.595	0.393	3.7718e-60	up
KRT5	5.25562e-64	-1.13296	0.036	0.161	1.5646e-59	down
MAMDC2	5.69541e-64	1.91471	0.352	0.15	1.69552e-59	up
FN1	4.05269e-63	1.44907	0.358	0.153	1.20649e-58	up
HMOX1	5.42942e-61	2.15456	0.642	0.479	1.61634e-56	up
SPRR2E	1.27278e-58	-8.7142	0	0.06	3.78907e-54	down
DAB2	3.47126e-57	1.11415	0.623	0.44	1.03339e-52	up
SERPINE1	6.44137e-57	2.2057	0.254	0.084	1.9176e-52	up
SLPI	1.33281e-52	-1.81334	0.057	0.18	3.96778e-48	down
STAB1	7.78224e-52	1.12854	0.616	0.446	2.31677e-47	up
LGMN	3.88893e-51	1.02802	0.568	0.38	1.15773e-46	up
DEFB1	7.04027e-51	-1.77736	0.024	0.118	2.09589e-46	down
KRT7	1.40276e-49	-3.2357	0.01	0.081	4.17602e-45	down
SFRP4	1.97876e-49	3.01411	0.137	0.016	5.89077e-45	up
MAF	3.75228e-47	1.20267	0.479	0.302	1.11705e-42	up
LTC4S	1.01752e-46	1.30011	0.458	0.288	3.02916e-42	up
IGHGP	1.37722e-44	-3.77823	0.043	0.142	4.09998e-40	down
CTSL	1.7779e-44	1.34247	0.589	0.418	5.29281e-40	up
CNFN	5.87224e-44	-1.68081	0.032	0.123	1.74817e-39	down
CFD	7.91907e-44	1.00909	0.701	0.576	2.35751e-39	up
S100P	9.8976e-44	-1.81047	0.014	0.085	2.94652e-39	down
PLTP	1.65736e-43	1.10904	0.48	0.309	4.93397e-39	up
IGLC3	6.11156e-43	-1.98143	0.067	0.182	1.81941e-38	down
BPIFB1	1.11828e-42	-7.08437	0	0.044	3.32911e-38	down
MEDAG	2.16276e-42	3.36895	0.115	0.012	6.43853e-38	up
MARCO	1.33742e-41	1.21541	0.37	0.201	3.9815e-37	up
COL1A1	2.19973e-41	2.27208	0.313	0.185	6.5486e-37	up
CCDC80	8.32241e-40	1.51543	0.268	0.124	2.47758e-35	up
CXCL14	1.82303e-39	-2.40371	0.043	0.136	5.42716e-35	down
CRNN	1.56972e-38	-4.76707	0.001	0.043	4.67306e-34	down
COL1A2	1.57051e-38	1.83748	0.405	0.291	4.67541e-34	up
COL3A1	2.10471e-38	1.96915	0.349	0.229	6.26572e-34	up
HPGDS	7.98868e-37	1.33985	0.287	0.144	2.37823e-32	up
PMP22	8.73721e-37	1.2025	0.43	0.276	2.60107e-32	up
RGL1	1.42825e-36	1.05109	0.384	0.228	4.25191e-32	up
SAA2	2.77094e-36	-5.25223	0	0.038	8.24908e-32	down
PI3	3.25349e-35	-3.26637	0.004	0.05	9.68565e-31	down
SIGLEC1	7.53413e-35	1.29018	0.3	0.159	2.24291e-30	up
FSTL1	1.6929e-34	1.58053	0.209	0.085	5.03977e-30	up
PIGR	2.27185e-33	-4.20682	0.002	0.042	6.76328e-29	down
TTN	4.53833e-32	1.86914	0.21	0.091	1.35106e-27	up
PLAC8	6.73735e-32	-1.5634	0.054	0.142	2.00571e-27	down
HRH1	7.8999e-32	1.70923	0.183	0.07	2.3518e-27	up
NRP1	5.40872e-31	1.07708	0.348	0.209	1.61018e-26	up
LUM	1.0904e-30	1.00123	0.409	0.278	3.24613e-26	up
C15orf48	1.69763e-30	-1.22221	0.104	0.212	5.05385e-26	down
PRSS27	1.71028e-30	-3.16449	0.004	0.045	5.0915e-26	down
TNS1	2.05702e-29	1.34998	0.237	0.114	6.12374e-25	up
IGFBP6	2.10459e-29	1.0678	0.265	0.137	6.26535e-25	up
COL6A2	3.65204e-29	1.40391	0.195	0.085	1.08721e-24	up
NRP2	5.21564e-29	1.04951	0.296	0.164	1.5527e-24	up
MIR205HG	6.84539e-29	-1.69931	0.023	0.086	2.03787e-24	down
ELN	2.19634e-28	1.8515	0.124	0.035	6.5385e-24	up
GCLM	3.34146e-28	1.89961	0.14	0.046	9.94753e-24	up
RHCG	3.35222e-28	-1.74203	0.011	0.058	9.97955e-24	down
SERPINB3	1.21914e-27	-3.47883	0.003	0.037	3.62938e-23	down
COL6A3	1.24711e-27	1.58347	0.169	0.068	3.71264e-23	up
COL5A1	2.03615e-27	1.96189	0.114	0.03	6.06161e-23	up
CYR61	2.44695e-27	1.12469	0.206	0.095	7.28457e-23	up
RIN2	2.90571e-26	1.00293	0.294	0.172	8.6503e-22	up
FBN1	4.93321e-26	1.38655	0.166	0.068	1.46862e-21	up
GFRA2	1.15318e-25	1.0648	0.285	0.164	3.43303e-21	up
SPP1	2.29876e-25	-2.28515	0.049	0.124	6.84341e-21	down
MZB1	4.46636e-25	-1.99303	0.015	0.063	1.32964e-20	down
KRT4	6.98324e-25	-1.55035	0.016	0.066	2.07891e-20	down
SPARC	1.75584e-24	1.4975	0.393	0.317	5.22713e-20	up
SPRR1A	2.40442e-24	-3.12128	0.003	0.034	7.15795e-20	down
IGLV1-51	1.78434e-23	-3.49674	0.004	0.035	5.31199e-19	down
FXYD6	5.11974e-23	1.65182	0.181	0.087	1.52415e-18	up
KRT78	9.13156e-23	-3.89018	0.001	0.026	2.71847e-18	down
COL6A1	1.08461e-22	1.32922	0.159	0.069	3.2289e-18	up
LHFPL2	1.49302e-22	1.04206	0.258	0.149	4.44472e-18	up
C1S	2.0459e-21	1.25988	0.192	0.098	6.09065e-17	up
IGHM	2.25625e-21	-2.64957	0.037	0.098	6.71687e-17	down
PDZK1IP1	2.46222e-21	-6.05217	0	0.022	7.33003e-17	down
EFEMP1	3.36108e-21	1.13984	0.181	0.088	1.00059e-16	up
CD24	3.80826e-21	-1.5817	0.017	0.061	1.13372e-16	down
SLC16A10	9.01215e-21	2.07499	0.121	0.046	2.68292e-16	up
SCN9A	2.59759e-20	1.60658	0.123	0.048	7.73303e-16	up
SLC7A8	3.67545e-20	1.03275	0.212	0.115	1.09418e-15	up
FGFR1	4.16977e-20	1.44254	0.123	0.048	1.24134e-15	up
OGN	6.77358e-20	1.3334	0.112	0.041	2.0165e-15	up
MUC21	2.37724e-19	-5.00597	0	0.02	7.07705e-15	down
UGDH	3.04135e-19	1.26601	0.128	0.053	9.0541e-15	up
ZG16B	3.25613e-19	-2.29987	0.005	0.035	9.69349e-15	down
CXCL17	3.74528e-19	-3.89851	0.001	0.021	1.11497e-14	down
LOX	4.84368e-19	2.77609	0.06	0.009	1.44196e-14	up
NCCRP1	8.89632e-19	-6.77648	0	0.018	2.64843e-14	down
S100B	1.92188e-18	-1.26368	0.037	0.092	5.72145e-14	down
TPSD1	2.15956e-18	-1.50215	0.026	0.074	6.429e-14	down
MT-TV	2.45336e-18	1.13423	0.157	0.075	7.30366e-14	up
TMEM2	2.70945e-18	1.06883	0.185	0.099	8.06604e-14	up
KRT17	3.38104e-18	-1.4521	0.01	0.043	1.00653e-13	down
WFDC21P	3.53135e-18	-1.73279	0.02	0.063	1.05128e-13	down
MS4A1	3.99714e-18	-1.08735	0.021	0.064	1.18995e-13	down
EGFL7	9.18159e-18	1.27092	0.197	0.111	2.73336e-13	up
CALML3	1.02712e-17	-1.40591	0.015	0.054	3.05775e-13	down
SCEL	1.03272e-17	-2.43867	0.003	0.027	3.07442e-13	down
EPB41L1	1.4234e-17	1.54667	0.111	0.044	4.23747e-13	up
TMPRSS11B	2.14977e-17	-3.18302	0.001	0.022	6.39985e-13	down
AZGP1	5.1836e-17	-3.94035	0	0.018	1.54316e-12	down
IGKV4-1	6.94176e-17	-1.96246	0.002	0.023	2.06656e-12	down
ARHGAP6	7.43447e-17	1.24318	0.152	0.076	2.21324e-12	up
ANGPTL4	1.12899e-16	2.61296	0.071	0.02	3.361e-12	up
TLNRD1	1.2545e-16	1.0875	0.205	0.122	3.73464e-12	up
IL1R1	2.37723e-16	1.09147	0.213	0.13	7.07703e-12	up
FAM20A	2.74905e-16	1.026	0.17	0.094	8.18391e-12	up
COL5A2	2.89153e-16	1.48628	0.077	0.023	8.6081e-12	up
DSP	2.94852e-16	-1.38546	0.026	0.07	8.77776e-12	down
PDGFRL	3.75709e-16	1.73848	0.059	0.013	1.11849e-11	up
CD1A	4.2286e-16	-2.05605	0.02	0.059	1.25885e-11	down
TPPP3	4.56452e-16	1.39445	0.187	0.107	1.35886e-11	up
TCN1	4.87494e-16	-4.82534	0	0.017	1.45127e-11	down
TMEM156	6.51379e-16	-1.29081	0.033	0.081	1.93915e-11	down
PI16	1.18089e-15	1.21261	0.097	0.038	3.51552e-11	up
ISLR	1.26193e-15	1.26757	0.1	0.04	3.75675e-11	up
CD79A	1.32244e-15	-1.69844	0.017	0.053	3.93689e-11	down
PRSS23	1.81403e-15	1.13431	0.132	0.064	5.40036e-11	up
HAMP	1.84037e-15	-3.15048	0.007	0.034	5.47879e-11	down
INHBA	1.94108e-15	1.04279	0.067	0.018	5.77859e-11	up
PSCA	4.38355e-15	-2.05085	0.005	0.028	1.30498e-10	down
TESC	4.42104e-15	-1.19177	0.047	0.099	1.31614e-10	down
ELF3	5.85885e-15	-2.06395	0.006	0.032	1.74418e-10	down
CLDN5	6.67435e-15	-1.37834	0.051	0.104	1.98695e-10	down
SYTL1	7.73343e-15	-1.20981	0.023	0.062	2.30224e-10	down
MMP19	8.7615e-15	1.50627	0.212	0.137	2.6083e-10	up
FAM3D	1.47675e-14	-3.98357	0	0.016	4.39627e-10	down
KANK2	1.94025e-14	1.39739	0.091	0.036	5.77614e-10	up
CTHRC1	2.05543e-14	2.01839	0.058	0.015	6.11901e-10	up
DPYSL3	2.40061e-14	1.53017	0.09	0.036	7.1466e-10	up
PCOLCE	2.81191e-14	1.04531	0.093	0.037	8.37105e-10	up
DSC3	3.2539e-14	-1.92299	0.011	0.041	9.68686e-10	down
MMP9	3.63504e-14	-1.55884	0.042	0.089	1.08215e-09	down
TMPRSS11D	4.44811e-14	-4.89856	0	0.015	1.3242e-09	down
CD79B	4.77994e-14	-1.45852	0.035	0.079	1.42299e-09	down
IFITM1	5.02969e-14	-1.12987	0.051	0.102	1.49734e-09	down
WLS	5.91949e-14	1.03021	0.174	0.101	1.76223e-09	up
ASPN	6.21234e-14	2.84807	0.037	0.004	1.84941e-09	up
RAB3IL1	7.31824e-14	1.3929	0.111	0.052	2.17864e-09	up
PCDH12	1.58118e-13	2.44931	0.047	0.01	4.70718e-09	up
KLK13	1.98848e-13	-2.63941	0.002	0.018	5.9197e-09	down
ALDH1A3	3.14114e-13	1.80176	0.05	0.012	9.35117e-09	up
SPINK5	3.27632e-13	-1.81035	0.008	0.034	9.75362e-09	down
EHF	3.32255e-13	-1.13119	0.014	0.044	9.89122e-09	down
HES4	3.84331e-13	-1.24365	0.075	0.132	1.14415e-08	down
SLC48A1	5.87658e-13	1.28093	0.105	0.049	1.74946e-08	up
CEACAM6	6.2902e-13	-3.35223	0	0.013	1.87259e-08	down
LGI2	1.26131e-12	2.07112	0.045	0.009	3.75492e-08	up
PRSS22	1.65687e-12	-3.36778	0.002	0.017	4.93251e-08	down
CARM1	1.89775e-12	1.03129	0.15	0.086	5.64961e-08	up
CDH17	3.01446e-12	-2.7407	0.004	0.023	8.97405e-08	down
CLCA4	3.50563e-12	-2.67497	0.001	0.016	1.04363e-07	down
CADM1	3.61691e-12	-1.30363	0.016	0.046	1.07676e-07	down
DNM1	3.76189e-12	1.2364	0.093	0.042	1.11991e-07	up
TMPRSS11E	4.21774e-12	-3.68358	0	0.013	1.25562e-07	down
THSD4	4.22359e-12	-2.43684	0.008	0.031	1.25736e-07	down
GPBAR1	4.67677e-12	1.08813	0.142	0.081	1.39227e-07	up
B3GNT7	4.88829e-12	1.39375	0.068	0.024	1.45524e-07	up
HTRA1	5.91677e-12	1.46612	0.097	0.046	1.76142e-07	up
CCDC141	7.26728e-12	1.29829	0.09	0.041	2.16347e-07	up
KRT23	7.59481e-12	-5.78821	0	0.011	2.26098e-07	down
TIMD4	8.33814e-12	1.81779	0.061	0.021	2.48226e-07	up
CD200R1	8.76788e-12	1.05333	0.116	0.059	2.6102e-07	up
BTNL9	1.14931e-11	-3.47199	0.003	0.019	3.42149e-07	down
RN7SL138P	1.64697e-11	1.65563	0.057	0.018	4.90303e-07	up
CD101	1.91246e-11	-2.23114	0.011	0.036	5.6934e-07	down
ZCCHC24	2.24662e-11	1.3694	0.074	0.03	6.68818e-07	up
AL139246.5	2.63066e-11	-1.18636	0.049	0.093	7.83147e-07	down
PITX1	2.8365e-11	-1.26655	0.017	0.047	8.44425e-07	down
SLAMF7	3.0099e-11	-1.01525	0.053	0.098	8.96046e-07	down
HTRA3	5.19324e-11	2.12571	0.047	0.013	1.54603e-06	up
AC073352.2	5.2424e-11	-1.2177	0.026	0.06	1.56066e-06	down
CAMSAP2	5.26808e-11	1.02601	0.123	0.069	1.56831e-06	up
CD207	6.08256e-11	-1.38321	0.013	0.038	1.81078e-06	down
AQP1	6.42289e-11	-1.16952	0.079	0.131	1.91209e-06	down
NBL1	6.9674e-11	1.14467	0.096	0.047	2.07419e-06	up
COL17A1	7.3535e-11	-1.71774	0.013	0.038	2.18914e-06	down
SPRR2F	7.47627e-11	-6.15725	0	0.01	2.22569e-06	down
AC037198.1	8.51302e-11	2.18279	0.042	0.01	2.53433e-06	up
BPIFB2	1.24013e-10	-4.27952	0	0.011	3.69187e-06	down
HOPX	1.32957e-10	-1.16442	0.026	0.059	3.95813e-06	down
CA2	1.35046e-10	-1.14646	0.039	0.077	4.02033e-06	down
FLNC	1.43903e-10	2.18797	0.032	0.005	4.28399e-06	up
AC019349.1	1.46011e-10	-1.73042	0.005	0.023	4.34675e-06	down
DNASE1L3	1.5132e-10	-1.84325	0.033	0.068	4.50481e-06	down
CDA	1.62786e-10	-1.08659	0.045	0.085	4.84614e-06	down
S100A12	1.62993e-10	-1.14037	0.079	0.129	4.85231e-06	down
AC129507.1	1.65461e-10	1.53886	0.058	0.021	4.92578e-06	up
DUSP4	1.83573e-10	1.13202	0.1	0.052	5.46498e-06	up
MUC5B	1.86117e-10	-4.65713	0	0.01	5.54071e-06	down
GCHFR	1.88057e-10	-1.3707	0.057	0.101	5.59846e-06	down
AC009005.1	1.94547e-10	-2.36715	0.01	0.032	5.79165e-06	down
THBS1	2.19127e-10	1.73376	0.316	0.27	6.52342e-06	up
AKAP12	2.85008e-10	1.52225	0.109	0.059	8.48469e-06	up
AGR2	3.60798e-10	-3.2665	0.001	0.012	1.0741e-05	down
HLA-DOB	3.64293e-10	-1.1303	0.04	0.078	1.0845e-05	down
CLCF1	4.1413e-10	1.82583	0.049	0.016	1.23286e-05	up
SCARA5	4.32774e-10	1.7478	0.041	0.011	1.28837e-05	up
IGHV4-59	5.41767e-10	-2.99527	0.001	0.013	1.61284e-05	down
LMCD1	5.69128e-10	1.06099	0.067	0.028	1.69429e-05	up
CYSRT1	5.95988e-10	-2.2759	0.002	0.016	1.77426e-05	down
PTGFRN	6.07797e-10	1.17571	0.079	0.036	1.80941e-05	up
FOXRED2	6.4427e-10	1.21803	0.084	0.041	1.91799e-05	up
TPD52L1	7.07279e-10	-1.13913	0.025	0.057	2.10557e-05	down
PRSS8	8.328e-10	-1.73094	0.005	0.022	2.47925e-05	down
SPINK7	1.02978e-09	-1.5881	0.007	0.026	3.06565e-05	down
RUBCNL	1.07834e-09	1.00907	0.1	0.054	3.21021e-05	up
PTGIS	1.1704e-09	1.6766	0.036	0.008	3.48429e-05	up
THY1	1.27412e-09	1.29053	0.06	0.024	3.79305e-05	up
PKP1	1.32421e-09	-1.62141	0.009	0.03	3.94218e-05	down
TP63	1.95165e-09	-1.83151	0.007	0.025	5.81006e-05	down
ITGBL1	2.71349e-09	1.9524	0.039	0.011	8.07806e-05	up
ANXA3	3.06568e-09	-1.35523	0.014	0.038	9.12652e-05	down
NAV2	3.82585e-09	2.61878	0.029	0.006	0.000113896	up
PODN	3.95643e-09	1.44917	0.051	0.019	0.000117783	up
HLA-DPB2	4.18664e-09	-1.19735	0.034	0.067	0.000124636	down
PRSS36	4.26023e-09	1.07978	0.081	0.04	0.000126827	up
CLEC4GP1	5.1862e-09	6.29462	0.018	0	0.000154393	up
BGN	5.3889e-09	1.05335	0.051	0.019	0.000160428	up
GFPT2	7.69057e-09	2.0852	0.037	0.01	0.000228948	up
PRRX1	8.2801e-09	1.65861	0.031	0.007	0.000246499	up
ABI3BP	8.66026e-09	1.30271	0.063	0.028	0.000257816	up
AC110995.1	9.11948e-09	3.34749	0.023	0.003	0.000271487	up
STRIP2	9.39126e-09	2.80144	0.028	0.005	0.000279578	up
CD248	1.11965e-08	1.71521	0.044	0.015	0.00033332	up
AEBP1	1.14098e-08	1.31721	0.058	0.024	0.00033967	up
LINC01781	1.18894e-08	-2.0628	0.002	0.015	0.000353948	down
GSTM1	1.19702e-08	-1.12686	0.01	0.029	0.000356354	down
PAX9	1.36074e-08	-1.78123	0.004	0.019	0.000405092	down
MYO7A	1.54213e-08	1.11093	0.105	0.061	0.000459092	up
NCS1	1.57464e-08	3.51255	0.021	0.002	0.00046877	up
AC010761.1	1.87297e-08	-1.01471	0.025	0.053	0.000557582	down
PRUNE2	2.05075e-08	1.7609	0.041	0.014	0.000610507	up
VAV2	2.3309e-08	1.5665	0.049	0.019	0.000693909	up
HOXB6	2.91499e-08	2.70018	0.027	0.006	0.000867793	up
TRIM29	2.93517e-08	-1.30651	0.017	0.041	0.0008738	down
LTB	2.97648e-08	-1.18126	0.062	0.101	0.000886099	down
TLR10	2.9885e-08	-1.6294	0.01	0.029	0.000889677	down
DCHS1	3.08655e-08	1.49013	0.046	0.017	0.000918865	up
THRB	3.23703e-08	1.26571	0.063	0.03	0.000963664	up
TFF3	3.28157e-08	-1.62234	0.006	0.022	0.000976922	down
TRBC2	3.44721e-08	-1.31826	0.057	0.095	0.00102623	down
IL2RA	3.71273e-08	1.65382	0.071	0.036	0.00110528	up
DERL3	3.78975e-08	-1.68344	0.007	0.024	0.00112821	down
APOL1	4.17985e-08	1.01081	0.104	0.061	0.00124434	up
TRIM65	4.81539e-08	1.1029	0.06	0.027	0.00143354	up
TRIM47	4.84568e-08	1.24556	0.081	0.043	0.00144256	up
GPRC5A	5.61682e-08	1.90458	0.043	0.016	0.00167213	up
PTPRF	6.11501e-08	-1.88023	0.007	0.022	0.00182044	down
TMEM158	6.76785e-08	2.64637	0.026	0.006	0.00201479	up
KRT16P6	7.06832e-08	-2.54092	0.002	0.012	0.00210424	down
RAB25	7.34518e-08	-1.30408	0.009	0.027	0.00218666	down
COL12A1	7.60561e-08	1.64474	0.035	0.011	0.00226419	up
ACVRL1	9.71557e-08	1.1408	0.086	0.048	0.00289233	up
IFIT1	1.03714e-07	1.13745	0.068	0.034	0.00308758	up
CLEC3B	1.26256e-07	1.44783	0.043	0.017	0.00375863	up
BDH1	1.29998e-07	-1.96559	0.007	0.022	0.00387003	down
ADGRF5	1.49287e-07	-1.40529	0.013	0.033	0.00444426	down
PPIAP31	1.68465e-07	-1.15366	0.025	0.05	0.00501521	down
SEC24C	1.78681e-07	1.02169	0.095	0.056	0.00531933	up
SHE	1.82652e-07	1.6918	0.042	0.016	0.00543756	up
CDC42BPA	1.84774e-07	1.1503	0.065	0.033	0.00550072	up
VPREB3	1.8575e-07	-2.74909	0.004	0.017	0.00552978	down
CP	2.20231e-07	-2.84706	0.003	0.015	0.00655627	down
SYT8	2.22715e-07	-2.13733	0.003	0.015	0.00663022	down
PRR5	2.28734e-07	2.03567	0.04	0.015	0.00680942	up
MPP5	2.36197e-07	1.06902	0.072	0.038	0.00703157	up
COL8A1	2.41339e-07	1.06067	0.046	0.019	0.00718465	up
AGPAT4	2.46063e-07	1.15786	0.074	0.04	0.00732529	up
ADAMDEC1	2.69204e-07	-1.19306	0.03	0.057	0.00801421	down
FARP1	2.78976e-07	1.17178	0.08	0.045	0.00830513	up
PLEKHG5	3.28058e-07	1.55202	0.04	0.015	0.00976629	up
NDUFV2P1	3.3353e-07	-1.09575	0.018	0.04	0.00992919	down
NPPC	3.40529e-07	-1.94736	0.006	0.021	0.0101375	down
SOX2	3.92815e-07	-1.30678	0.004	0.017	0.0116941	down
IGHV3-7	3.97882e-07	-3.0362	0.001	0.01	0.011845	down
SLC46A1	3.99649e-07	1.02584	0.068	0.035	0.0118975	up
A2ML1	4.03942e-07	-2.31571	0.001	0.01	0.0120254	down
SLAMF1	4.19091e-07	1.66634	0.068	0.036	0.0124763	up
DAB2IP	4.20235e-07	-1.68449	0.004	0.017	0.0125104	down
IGKV3-11	4.52406e-07	-2.11668	0.002	0.011	0.0134681	down
RAB12	4.68026e-07	1.05944	0.052	0.024	0.0139331	up
PMEPA1	4.98515e-07	1.41879	0.047	0.021	0.0148408	up
SH2B2	5.4313e-07	-1.66716	0.01	0.027	0.016169	down
BEX2	5.47932e-07	-1.39651	0.011	0.028	0.0163119	down
RPH3AL	5.59698e-07	1.78594	0.035	0.012	0.0166622	up
TM4SF19	6.57202e-07	-3.15003	0.005	0.018	0.0195649	down
ITGB4	7.3767e-07	-1.1137	0.014	0.033	0.0219604	down
AC244021.1	7.50196e-07	5.39585	0.013	0	0.0223333	up
PRDM4	7.85741e-07	1.04547	0.082	0.047	0.0233915	up
C5orf66-AS1	8.07884e-07	-1.93339	0.005	0.017	0.0240507	down
SIGLEC11	8.58924e-07	1.06595	0.046	0.02	0.0255702	up
NFE2	8.6893e-07	-1.1694	0.018	0.038	0.0258681	down
LAD1	8.75617e-07	-1.53683	0.011	0.028	0.0260671	down
LAMA2	9.42071e-07	1.1308	0.056	0.028	0.0280454	up
CD27	9.46111e-07	-1.44754	0.009	0.025	0.0281657	down
TRBC1	1.12422e-06	-1.6823	0.028	0.053	0.033468	down
EPS8L1	1.18076e-06	-1.62825	0.004	0.015	0.0351511	down
OSR1	1.18362e-06	2.90397	0.019	0.003	0.0352364	up
TINCR	1.34386e-06	-1.67759	0.003	0.014	0.0400067	down
GDPD1	1.40596e-06	1.18898	0.049	0.023	0.0418554	up
HECTD2	1.415e-06	1.10123	0.065	0.034	0.0421247	up
TP53AIP1	1.5529e-06	-1.08966	0.012	0.029	0.0462299	down
PATJ	1.56047e-06	-1.91813	0.011	0.028	0.0464553	down
MAP1B	1.60177e-06	1.83619	0.026	0.007	0.0476846	up
CSRP2	1.60902e-06	-1.22983	0.023	0.046	0.0479005	down
PIR	1.63433e-06	1.36711	0.042	0.018	0.0486539	up

## Sheet: MP(MPR_T_A_vs_MPR_N_A)
Table S8 Differentially expressed genes between tumor tissues and normal tissues (MP: MPR_T_A_vs_MPR_N_A)
Gene	p_val	avg_log2FC	pct.1	pct.2	p_val_adj	change
KRT13	0	3.39364	0.565	0.105	0	up
BRI3	0	-1.84303	0.271	0.729	0	down
LYVE1	0	-3.72703	0.065	0.515	0	down
RNASE1	0	-3.13272	0.26	0.701	0	down
MRC1	0	-2.34146	0.265	0.7	0	down
CEBPD	0	-1.81067	0.406	0.82	0	down
S100A2	1.33706e-306	3.33271	0.459	0.085	3.98043e-302	up
CFD	2.37329e-301	-2.16467	0.188	0.644	7.06529e-297	down
CD163	5.81285e-296	-1.80795	0.422	0.796	1.73049e-291	down
RGS1	2.33326e-274	1.46858	0.896	0.714	6.94612e-270	up
KRT15	8.17284e-272	3.64682	0.389	0.062	2.43306e-267	up
FOLR2	1.19785e-260	-2.58159	0.16	0.554	3.566e-256	down
KRT5	6.63111e-250	3.26263	0.369	0.059	1.97408e-245	up
TPSB2	1.89452e-237	-1.55224	0.14	0.513	5.64e-233	down
F13A1	2.24593e-237	-2.16476	0.193	0.575	6.68614e-233	down
CD99	9.92362e-237	-1.65076	0.418	0.744	2.95426e-232	down
EMP3	6.34253e-232	-1.46576	0.475	0.786	1.88817e-227	down
MS4A4A	1.09131e-230	-1.9871	0.333	0.676	3.24882e-226	down
RAC1	7.96227e-230	-1.29857	0.523	0.816	2.37037e-225	down
SPRR3	5.79795e-228	2.32025	0.493	0.142	1.72605e-223	up
VSIG4	8.09236e-220	-1.66779	0.385	0.704	2.40909e-215	down
HLA-DQA2	7.89199e-219	1.57561	0.654	0.329	2.34945e-214	up
LY6D	2.15379e-213	3.25767	0.31	0.044	6.41183e-209	up
RPS4Y1	2.36897e-210	-2.86505	0.099	0.43	7.05243e-206	down
DCN	1.34818e-192	-1.75472	0.148	0.477	4.01352e-188	down
CD302	2.31582e-192	-1.44545	0.358	0.672	6.89419e-188	down
MGP	1.0786e-188	-1.90517	0.176	0.5	3.21098e-184	down
GPR183	2.08433e-186	1.17012	0.836	0.65	6.20505e-182	up
S100B	1.51638e-185	2.19574	0.425	0.132	4.51426e-181	up
MAMDC2	3.08643e-180	-3.05848	0.059	0.349	9.18831e-176	down
PPA1	4.0381e-180	1.86309	0.53	0.232	1.20214e-175	up
HLA-DRB6	9.99652e-174	1.35571	0.659	0.388	2.97596e-169	up
SELENOP	4.07361e-171	-1.72642	0.292	0.599	1.21271e-166	down
COLEC12	9.52756e-169	-3.28554	0.07	0.345	2.83636e-164	down
IFITM2	1.49568e-164	-1.00406	0.587	0.834	4.45264e-160	down
AHNAK	9.62689e-160	-1.02576	0.531	0.8	2.86593e-155	down
GGTA1P	1.07333e-159	-1.84961	0.326	0.592	3.1953e-155	down
APLP2	4.11577e-159	-1.22558	0.384	0.685	1.22526e-154	down
SGK1	8.34953e-159	1.12849	0.758	0.5	2.48566e-154	up
HCST	4.57579e-157	-1.36463	0.467	0.718	1.36221e-152	down
MAN1A1	2.98032e-155	-1.99015	0.223	0.506	8.87241e-151	down
CEBPB	1.11381e-154	-1.22884	0.288	0.607	3.31582e-150	down
PLTP	3.40499e-154	-2.17808	0.159	0.446	1.01367e-149	down
MAF	2.4176e-151	-2.01421	0.199	0.477	7.1972e-147	down
SFN	5.93047e-148	3.26912	0.221	0.031	1.7655e-143	up
TTN	1.45878e-145	-4.1408	0.029	0.26	4.34277e-141	down
PDK4	3.01493e-144	-1.86027	0.187	0.473	8.97545e-140	down
PLAC8	4.05978e-144	2.19115	0.34	0.102	1.2086e-139	up
FCGRT	6.9302e-143	-1.15181	0.59	0.822	2.06312e-138	down
GYPC	1.15881e-140	-2.24059	0.139	0.404	3.44977e-136	down
ABCA6	5.35072e-140	-3.61217	0.026	0.248	1.59291e-135	down
STAB1	1.94777e-139	-1.68461	0.321	0.588	5.79852e-135	down
P2RY14	3.67849e-139	-2.44189	0.08	0.332	1.09509e-134	down
BLVRB	1.06207e-137	-1.554	0.341	0.605	3.16178e-133	down
TPSAB1	1.09392e-135	-1.79399	0.064	0.312	3.25659e-131	down
EMB	1.08484e-134	-1.7532	0.23	0.494	3.22956e-130	down
LILRB5	8.16453e-132	-2.03509	0.123	0.383	2.43058e-127	down
AL365357.1	2.88308e-130	-10.3233	0	0.186	8.58292e-126	down
KRT4	1.12972e-129	2.84171	0.229	0.045	3.36316e-125	up
DAB2	1.79113e-129	-1.62155	0.363	0.595	5.3322e-125	down
LTC4S	7.49583e-129	-2.21694	0.145	0.398	2.23151e-124	down
CAPG	2.05271e-128	1.17917	0.65	0.422	6.11093e-124	up
MTSS1	4.63318e-127	-2.11309	0.105	0.35	1.3793e-122	down
PSME2	1.31717e-124	1.12811	0.663	0.427	3.92121e-120	up
MS4A7	1.78612e-123	-1.16873	0.519	0.729	5.31727e-119	down
KRT6A	7.29257e-122	2.2293	0.229	0.046	2.171e-117	up
IL2RG	7.36996e-120	1.48307	0.443	0.198	2.19404e-115	up
SIGLEC10	8.44404e-120	1.98782	0.315	0.104	2.51379e-115	up
ITGAM	6.36069e-119	-2.30073	0.094	0.322	1.89358e-114	down
TPM1	2.49109e-118	-2.93857	0.072	0.289	7.41596e-114	down
RHCG	9.92771e-118	3.25808	0.178	0.025	2.95548e-113	up
LGMN	1.79611e-116	-1.72294	0.274	0.514	5.34702e-112	down
ABI3	4.43934e-115	1.52536	0.399	0.166	1.32159e-110	up
MIR205HG	7.09617e-113	3.51458	0.157	0.018	2.11253e-108	up
RBPJ	7.43385e-113	-1.08813	0.475	0.691	2.21306e-108	down
IGHA1	7.78044e-113	1.44944	0.241	0.513	2.31624e-108	up
LRP1	2.68797e-110	-1.51003	0.18	0.43	8.00209e-106	down
LGALS2	2.02033e-109	1.37057	0.523	0.292	6.01454e-105	up
S100A14	3.03774e-109	2.85095	0.174	0.027	9.04336e-105	up
CD1A	1.08314e-104	2.47719	0.211	0.049	3.22449e-100	up
LAMP1	1.13697e-102	-1.42223	0.195	0.436	3.38474e-98	down
JPT1	4.64059e-100	1.27921	0.463	0.235	1.3815e-95	up
TACSTD2	1.1137e-98	2.57682	0.211	0.053	3.31547e-94	up
PERP	9.65196e-98	2.57874	0.219	0.057	2.87339e-93	up
FXYD3	1.2682e-97	2.76339	0.183	0.037	3.77545e-93	up
PTGER4	8.61922e-97	1.27193	0.458	0.234	2.56594e-92	up
IQGAP2	1.68222e-96	-1.16756	0.313	0.548	5.00798e-92	down
EMP1	7.94078e-96	-1.34647	0.228	0.458	2.36397e-91	down
PMP22	1.90573e-95	-2.09447	0.223	0.426	5.67337e-91	down
DAPL1	5.05834e-94	3.71693	0.134	0.016	1.50587e-89	up
MSR1	1.29189e-93	-1.10718	0.239	0.481	3.84595e-89	down
KRT19	1.74413e-92	2.75043	0.184	0.041	5.19226e-88	up
NAPSB	2.7445e-90	1.00743	0.48	0.253	8.17036e-86	up
HBB	3.31901e-90	-5.13011	0.025	0.183	9.88069e-86	down
NCF2	4.58133e-90	-1.00683	0.331	0.552	1.36386e-85	down
ITSN1	3.66372e-89	-1.9936	0.12	0.316	1.09069e-84	down
GAS6	8.60846e-88	-2.24164	0.113	0.299	2.56274e-83	down
SERPINB3	8.33889e-84	2.96284	0.123	0.015	2.48249e-79	up
SPINK5	1.13341e-83	4.28464	0.114	0.012	3.37416e-79	up
TNFAIP2	1.5185e-83	-1.46587	0.217	0.422	4.52057e-79	down
DSP	6.45019e-83	2.62075	0.144	0.025	1.92022e-78	up
CNRIP1	3.12038e-82	-2.19811	0.085	0.26	9.28937e-78	down
CD69	3.21266e-82	1.49318	0.425	0.238	9.5641e-78	up
SLC11A1	4.15896e-81	-1.87603	0.059	0.23	1.23812e-76	down
MAL	2.44965e-80	2.76008	0.178	0.045	7.2926e-76	up
AQP3	4.55125e-80	2.71642	0.139	0.024	1.35491e-75	up
SLC38A1	4.0151e-79	1.63853	0.264	0.1	1.1953e-74	up
CD1E	6.34867e-79	1.46913	0.303	0.128	1.89e-74	up
FTLP3	1.51831e-78	-1.80562	0.125	0.304	4.52001e-74	down
EGFL7	3.87927e-78	-3.32377	0.027	0.168	1.15486e-73	down
SPINT2	2.81364e-77	1.03652	0.514	0.315	8.3762e-73	up
CRABP2	1.24058e-74	3.31927	0.11	0.014	3.69321e-70	up
ANKRD22	3.01107e-73	1.44974	0.275	0.111	8.96394e-69	up
DDX3Y	1.52463e-72	-2.43555	0.058	0.209	4.53884e-68	down
AL138785.1	8.12886e-72	-1.62915	0.091	0.255	2.41996e-67	down
FCGBP	2.51869e-71	2.72369	0.153	0.037	7.49814e-67	up
JCHAIN	2.8733e-71	1.04348	0.06	0.218	8.5538e-67	up
GFRA2	3.3521e-71	-1.94292	0.062	0.217	9.97919e-67	down
CCDC141	3.41904e-71	-3.93489	0.01	0.128	1.01785e-66	down
ZFHX3	3.73989e-71	-1.4525	0.142	0.323	1.11336e-66	down
SIGLEC1	5.39866e-70	-2.31442	0.083	0.238	1.60718e-65	down
HSPA6	2.40565e-68	-2.38392	0.178	0.351	7.16162e-64	down
PKIB	5.05941e-68	1.50564	0.297	0.137	1.50619e-63	up
AL590867.2	6.03151e-68	-1.588	0.099	0.26	1.79558e-63	down
TIMP2	7.62015e-68	-1.13175	0.206	0.395	2.26852e-63	down
KRT14	4.32333e-67	2.37535	0.156	0.04	1.28706e-62	up
CXCL14	1.37126e-66	3.03646	0.128	0.027	4.08225e-62	up
LMO2	1.39649e-66	-1.70899	0.084	0.24	4.15735e-62	down
SERPINF1	2.69058e-66	1.05114	0.486	0.307	8.00984e-62	up
RGL1	2.85733e-66	-1.74321	0.13	0.293	8.50626e-62	down
RBP7	6.89933e-66	-1.80071	0.049	0.191	2.05393e-61	down
PSMB8	2.48695e-65	1.03663	0.529	0.361	7.40364e-61	up
TAGAP	4.04205e-65	1.16318	0.422	0.242	1.20332e-60	up
XIST	5.42598e-64	2.3133	0.154	0.042	1.61531e-59	up
NDRG2	1.19402e-63	1.3611	0.304	0.146	3.55459e-59	up
FXYD6	2.24212e-63	-2.89997	0.045	0.175	6.67478e-59	down
NUP214	2.39967e-63	-1.40754	0.139	0.307	7.14383e-59	down
CALML3	2.63074e-63	3.60265	0.088	0.009	7.83171e-59	up
CCL2	5.41864e-63	-2.13933	0.07	0.221	1.61313e-58	down
SLCO2B1	9.8028e-63	-1.19351	0.262	0.432	2.91829e-58	down
PDGFC	9.82293e-63	-1.78936	0.071	0.215	2.92429e-58	down
HBA2	2.46104e-61	-6.3297	0.009	0.112	7.32652e-57	down
MERTK	7.22277e-61	-1.08362	0.245	0.42	2.15022e-56	down
TNFRSF11A	7.41422e-61	-2.57061	0.025	0.142	2.20721e-56	down
SUSD3	1.08749e-60	1.70102	0.203	0.075	3.23745e-56	up
S100A16	1.1285e-60	2.34141	0.147	0.04	3.35954e-56	up
ARHGAP6	1.3961e-60	-3.18003	0.018	0.129	4.15619e-56	down
SESN1	2.08352e-60	-1.4258	0.156	0.317	6.20265e-56	down
OLFML3	2.65675e-60	2.03895	0.175	0.058	7.90915e-56	up
AC019349.1	2.84668e-59	3.37432	0.074	0.006	8.47456e-55	up
SULT1A1	3.18171e-59	-1.84465	0.064	0.199	9.47195e-55	down
CD207	3.49267e-59	2.3319	0.115	0.023	1.03977e-54	up
GAS7	4.62327e-59	-1.54497	0.096	0.244	1.37635e-54	down
PLA2G16	6.11296e-59	-1.87465	0.093	0.236	1.81983e-54	down
SGMS1	7.52921e-59	-1.75947	0.091	0.234	2.24145e-54	down
KLF9	1.37243e-58	-1.0082	0.208	0.378	4.08574e-54	down
CD36	9.36398e-58	-1.12455	0.191	0.362	2.78766e-53	down
APOD	3.02654e-57	-2.49331	0.021	0.129	9.01001e-53	down
GNG2	3.59484e-57	-1.41865	0.104	0.252	1.07018e-52	down
ST14	7.48735e-57	1.44177	0.246	0.108	2.22898e-52	up
SCN9A	1.10786e-56	-3.20775	0.019	0.124	3.2981e-52	down
ADAMDEC1	4.35908e-56	1.35251	0.161	0.05	1.2977e-51	up
WWP1	8.92417e-56	-1.70232	0.131	0.277	2.65673e-51	down
DNASE1L3	1.56024e-55	1.31495	0.163	0.052	4.64484e-51	up
RCSD1	5.15376e-55	-1.09957	0.2	0.36	1.53427e-50	down
CXCL9	5.29396e-55	1.82465	0.121	0.029	1.57601e-50	up
CD24	1.49676e-54	3.16173	0.089	0.014	4.45587e-50	up
FCN1	1.62792e-54	-1.38968	0.13	0.283	4.84631e-50	down
RPL13AP5	3.36437e-54	-1.29566	0.111	0.255	1.00157e-49	down
PCLAF	9.81889e-54	2.36379	0.104	0.021	2.92308e-49	up
GPR34	3.3429e-53	-1.04855	0.371	0.511	9.95181e-49	down
PTTG1	8.62876e-53	1.59168	0.184	0.068	2.56878e-48	up
EHF	2.58221e-52	2.48735	0.101	0.02	7.68723e-48	up
CNFN	3.5207e-52	1.94153	0.204	0.083	1.04811e-47	up
RIN2	5.03725e-52	-1.52909	0.079	0.209	1.49959e-47	down
CRNN	5.62878e-52	3.34347	0.087	0.014	1.67569e-47	up
IDH2	6.01048e-52	1.07406	0.342	0.19	1.78932e-47	up
DSG3	8.15837e-51	2.14867	0.092	0.016	2.42875e-46	up
H1FX	1.18885e-50	-1.26832	0.208	0.357	3.53921e-46	down
VTRNA1-1	1.27006e-50	-1.743	0.036	0.145	3.78097e-46	down
MSMB	1.66875e-50	7.16145	0.053	0.001	4.96788e-46	up
FABP5	1.92268e-50	1.35567	0.469	0.302	5.72382e-46	up
WLS	2.77095e-50	-1.88829	0.073	0.197	8.24911e-46	down
HSPH1	5.70806e-50	-2.17916	0.328	0.467	1.69929e-45	down
NRP1	8.34191e-50	-1.21779	0.16	0.305	2.48339e-45	down
IGKV1-5	1.35603e-49	4.1515	0.054	0.002	4.0369e-45	up
RCAN1	7.40316e-49	-1.92617	0.067	0.186	2.20392e-44	down
SH3BP5	1.55373e-48	-1.0318	0.185	0.336	4.62546e-44	down
EGR2	5.17147e-48	1.22419	0.287	0.151	1.53955e-43	up
SDC2	1.28439e-47	-1.9798	0.048	0.158	3.82363e-43	down
COL17A1	1.59078e-47	4.28792	0.061	0.005	4.73575e-43	up
KRT16	2.83331e-47	2.33227	0.08	0.013	8.43475e-43	up
MARCKSL1	6.97632e-47	1.42684	0.179	0.071	2.07685e-42	up
LTB	7.0484e-47	1.62263	0.166	0.062	2.09831e-42	up
MTCO1P12	8.35181e-47	1.82082	0.426	0.291	2.48633e-42	up
CMA1	8.8473e-47	-2.48538	0.012	0.097	2.63384e-42	down
TRMT1	8.94508e-47	-1.61237	0.11	0.24	2.66295e-42	down
SMCO4	3.61451e-46	1.17135	0.266	0.137	1.07604e-41	up
CA2	5.10547e-46	1.13992	0.182	0.072	1.5199e-41	up
SCN1B	5.32416e-46	-2.59977	0.03	0.126	1.585e-41	down
PLD4	5.66703e-46	1.4703	0.2	0.087	1.68708e-41	up
IL7R	8.29251e-46	1.59128	0.158	0.058	2.46868e-41	up
HRH1	9.97799e-46	-2.97897	0.021	0.111	2.97045e-41	down
CST7	1.0997e-45	1.40197	0.234	0.114	3.27381e-41	up
RUFY4	1.29029e-45	2.28771	0.103	0.026	3.84119e-41	up
METTL27	1.69806e-45	-3.66048	0.013	0.096	5.05512e-41	down
PRDM1	2.28691e-45	1.23213	0.302	0.166	6.80814e-41	up
TRIM29	2.56423e-45	2.56307	0.078	0.013	7.6337e-41	up
AXL	6.52396e-45	1.07534	0.29	0.154	1.94218e-40	up
ITGB7	6.78068e-45	1.75998	0.151	0.055	2.01861e-40	up
RHOH	7.20587e-45	1.43889	0.178	0.072	2.14519e-40	up
CTSG	9.78099e-45	-1.7427	0.025	0.118	2.9118e-40	down
TNS1	2.51199e-44	-1.95831	0.056	0.162	7.4782e-40	down
CYP1B1	2.71892e-44	-2.54364	0.025	0.115	8.09422e-40	down
RUNX3	4.08636e-44	1.24268	0.22	0.102	1.21651e-39	up
ZCCHC2	4.12245e-44	-1.53326	0.071	0.184	1.22725e-39	down
LGALS7	6.66235e-44	4.96328	0.047	0.001	1.98338e-39	up
GBP6	9.55528e-44	3.14633	0.06	0.006	2.84461e-39	up
PPP3R1	1.57291e-43	-1.38425	0.068	0.181	4.68254e-39	down
ALDH1A1	3.75661e-43	-1.08496	0.108	0.24	1.11834e-38	down
BAG3	1.04178e-42	-2.27793	0.172	0.296	3.10139e-38	down
HIST1H1B	2.12462e-42	2.72857	0.094	0.023	6.325e-38	up
MARCO	2.96519e-42	-1.78342	0.067	0.178	8.82738e-38	down
FAH	4.4837e-42	-1.67569	0.076	0.188	1.3348e-37	down
TNFRSF21	4.51506e-42	-1.34759	0.101	0.221	1.34413e-37	down
APOC1	5.068e-42	2.15789	0.21	0.099	1.50874e-37	up
RN7SL2	6.7687e-42	-2.86544	0.016	0.097	2.01504e-37	down
POU2F2	1.00918e-41	-1.48394	0.073	0.187	3.00432e-37	down
DSC3	1.37585e-41	2.88399	0.061	0.007	4.09591e-37	up
GBP4	1.99331e-41	1.06643	0.249	0.126	5.93407e-37	up
SLC2A1	2.19913e-41	1.85245	0.114	0.034	6.54682e-37	up
SERPINB5	2.26921e-41	2.79797	0.065	0.009	6.75544e-37	up
COL3A1	3.7925e-41	1.81307	0.104	0.028	1.12903e-36	up
PARM1	6.40026e-41	2.14657	0.097	0.025	1.90536e-36	up
VSNL1	8.41288e-41	3.65233	0.056	0.006	2.50451e-36	up
GOLIM4	2.72697e-40	-1.17958	0.173	0.301	8.1182e-36	down
IL18BP	2.73375e-40	1.24911	0.168	0.069	8.13838e-36	up
MKI67	5.04922e-40	2.22571	0.088	0.021	1.50315e-35	up
TAGLN	7.77152e-40	-1.02383	0.095	0.209	2.31358e-35	down
CRYAB	2.61937e-39	-1.42549	0.041	0.135	7.79785e-35	down
PTMS	3.41989e-39	-1.11781	0.22	0.345	1.0181e-34	down
MPZL2	3.45641e-39	1.94202	0.122	0.041	1.02897e-34	up
PLAU	4.73445e-39	1.13774	0.298	0.172	1.40945e-34	up
CLCA2	6.51457e-39	3.75334	0.055	0.006	1.93939e-34	up
TOP2A	7.96949e-39	2.4011	0.087	0.021	2.37252e-34	up
SLAMF7	8.08044e-39	1.2625	0.18	0.079	2.40555e-34	up
OAS1	9.44885e-39	-1.23281	0.113	0.231	2.81292e-34	down
PI3	1.42766e-38	1.74064	0.114	0.036	4.25013e-34	up
RUNX1	1.57528e-38	-1.11749	0.097	0.212	4.68962e-34	down
HBA1	1.6326e-38	-5.56787	0.005	0.069	4.86025e-34	down
PITX1	1.80253e-38	2.72908	0.062	0.009	5.36614e-34	up
CHPT1	2.1595e-38	-1.02327	0.107	0.224	6.42882e-34	down
MT2A	2.37872e-38	-1.21757	0.588	0.731	7.08145e-34	down
TK1	4.95729e-38	2.11561	0.091	0.024	1.47578e-33	up
DNASE2	8.94744e-38	1.04273	0.217	0.108	2.66365e-33	up
KCNMB1	1.10225e-37	1.42456	0.172	0.075	3.28141e-33	up
NUSAP1	2.30464e-37	2.13491	0.107	0.034	6.86091e-33	up
IGLV1-40	5.19478e-37	3.3405	0.041	0.002	1.54649e-32	up
IFI44	5.6627e-37	-1.23192	0.099	0.21	1.68579e-32	down
KCNQ1	1.56939e-36	-1.97974	0.046	0.136	4.67208e-32	down
MFAP5	1.71832e-36	-3.8641	0.008	0.073	5.11543e-32	down
LAMP3	1.73659e-36	1.48991	0.109	0.035	5.16982e-32	up
PLXNC1	2.75224e-36	1.33068	0.222	0.114	8.19343e-32	up
EIF1AY	3.96331e-36	-2.61341	0.035	0.117	1.17988e-31	down
CD101	6.14258e-36	2.68646	0.075	0.017	1.82864e-31	up
COL1A1	6.57245e-36	1.9763	0.072	0.015	1.95662e-31	up
HPGDS	9.47938e-36	-1.08831	0.095	0.205	2.82201e-31	down
AL591846.1	1.08182e-35	-4.69934	0.003	0.061	3.22059e-31	down
CENPF	1.16431e-35	1.8545	0.089	0.024	3.46616e-31	up
UCHL3	2.05054e-35	1.19418	0.188	0.089	6.10447e-31	up
CXCL12	2.29508e-35	-1.99007	0.05	0.14	6.83246e-31	down
KANK2	2.97926e-35	-2.4393	0.015	0.083	8.86925e-31	down
CARD9	4.75245e-35	1.13048	0.158	0.068	1.41481e-30	up
ADAM15	6.89147e-35	-1.52593	0.085	0.186	2.05159e-30	down
TYMS	9.95243e-35	2.3078	0.073	0.016	2.96284e-30	up
WFDC21P	1.03192e-34	1.1568	0.15	0.062	3.07202e-30	up
HSPA1A	1.23099e-34	-1.41599	0.826	0.918	3.66465e-30	down
ADH7	1.29271e-34	4.33345	0.042	0.003	3.84841e-30	up
ALDH3A1	1.32226e-34	2.72415	0.061	0.011	3.93637e-30	up
AC015912.3	2.82248e-34	-2.10661	0.056	0.146	8.40252e-30	down
HOPX	2.89437e-34	1.96077	0.101	0.032	8.61653e-30	up
FHL3	4.24081e-34	1.19131	0.223	0.121	1.26249e-29	up
HS3ST2	1.24747e-33	4.86476	0.038	0.002	3.71373e-29	up
SPATS2L	1.30057e-33	-1.1262	0.244	0.356	3.87179e-29	down
COCH	4.43791e-33	-5.26483	0.001	0.053	1.32117e-28	down
DHCR24	7.0773e-33	2.49998	0.062	0.012	2.10691e-28	up
S100A7	7.37152e-33	1.91752	0.18	0.086	2.1945e-28	up
CAPNS2	1.10156e-32	3.67326	0.047	0.006	3.27934e-28	up
SPINT1	1.55762e-32	1.37876	0.141	0.059	4.63704e-28	up
CRCT1	1.58388e-32	2.58475	0.103	0.035	4.71522e-28	up
AC129507.1	2.56767e-32	-3.04127	0.016	0.081	7.64396e-28	down
TLE4	2.70357e-32	-1.44879	0.075	0.168	8.04854e-28	down
CENPW	4.03403e-32	1.74141	0.113	0.041	1.20093e-27	up
CCL13	4.71863e-32	-2.53001	0.033	0.108	1.40474e-27	down
IGFBP4	6.43527e-32	-1.74038	0.057	0.143	1.91578e-27	down
RAB11FIP4	7.76965e-32	2.33901	0.07	0.017	2.31302e-27	up
SPRR2A	1.4345e-31	1.55432	0.157	0.071	4.27051e-27	up
CLCA4	1.97742e-31	3.64546	0.054	0.009	5.88678e-27	up
HMOX1	2.29876e-31	-1.28576	0.292	0.411	6.84339e-27	down
IGF1	3.24346e-31	-1.23969	0.113	0.215	9.65577e-27	down
UACA	4.57645e-31	-1.69925	0.058	0.143	1.36241e-26	down
GGH	7.63059e-31	1.97909	0.094	0.031	2.27163e-26	up
TXLNGY	7.9998e-31	-3.45495	0.019	0.082	2.38154e-26	down
PPP1R14A	8.5662e-31	1.5839	0.162	0.078	2.55016e-26	up
SLPI	8.5987e-31	1.71049	0.167	0.08	2.55983e-26	up
BATF3	1.01815e-30	-1.52462	0.065	0.152	3.03104e-26	down
CD1B	1.17448e-30	1.53272	0.104	0.037	3.49642e-26	up
NFKBIE	1.33991e-30	1.00525	0.237	0.135	3.9889e-26	up
C7	1.39787e-30	-1.41359	0.028	0.1	4.16146e-26	down
SNORD3A	1.47551e-30	-1.13703	0.057	0.143	4.39258e-26	down
AP2A2	1.49188e-30	-1.00133	0.204	0.316	4.44131e-26	down
SIGLEC7	1.92037e-30	1.15661	0.173	0.085	5.71694e-26	up
SRGAP2C	2.02753e-30	-1.39644	0.046	0.127	6.03596e-26	down
FABP4	2.19916e-30	-1.16949	0.018	0.083	6.5469e-26	down
LAD1	3.47025e-30	2.61943	0.048	0.007	1.03309e-25	up
FAR2	4.43525e-30	-1.36859	0.039	0.116	1.32038e-25	down
SCEL	4.43536e-30	3.13613	0.058	0.012	1.32041e-25	up
AKR1C3	4.71578e-30	-1.66068	0.041	0.118	1.40389e-25	down
TIMP3	4.78676e-30	-1.20863	0.058	0.142	1.42502e-25	down
KRT6B	5.05959e-30	2.0478	0.048	0.007	1.50624e-25	up
CKS1B	6.11501e-30	1.4536	0.137	0.06	1.82044e-25	up
SERPINB9	7.00417e-30	1.00447	0.31	0.202	2.08514e-25	up
SNX20	7.70937e-30	1.04971	0.167	0.081	2.29508e-25	up
CD209	1.1014e-29	-1.40209	0.054	0.137	3.27887e-25	down
TLR10	1.19456e-29	1.97497	0.081	0.024	3.55619e-25	up
PAX8-AS1	1.21046e-29	-1.95773	0.052	0.13	3.60355e-25	down
PLA2G7	1.67915e-29	1.06201	0.155	0.072	4.99882e-25	up
BCAT1	1.75247e-29	-1.2686	0.09	0.182	5.21711e-25	down
UBE2C	2.00032e-29	2.15388	0.06	0.013	5.95495e-25	up
TNFSF9	2.27141e-29	1.73609	0.098	0.035	6.76198e-25	up
FGFR1	2.36429e-29	-2.54736	0.018	0.08	7.03848e-25	down
MKNK2	2.39933e-29	-1.05335	0.165	0.27	7.14279e-25	down
BCL3	3.02994e-29	-1.34794	0.092	0.184	9.02013e-25	down
IDO1	3.15158e-29	1.85802	0.092	0.031	9.38225e-25	up
PAFAH1B3	3.50798e-29	1.32622	0.118	0.048	1.04433e-24	up
C9orf3	3.79454e-29	2.32782	0.076	0.022	1.12964e-24	up
TPT1P9	5.27138e-29	-2.35646	0.023	0.087	1.56929e-24	down
MIR3945HG	9.00432e-29	-2.1529	0.022	0.086	2.68059e-24	down
LGALS7B	1.26413e-28	3.71785	0.036	0.003	3.7633e-24	up
FOXO3	1.37827e-28	-1.05479	0.125	0.224	4.10311e-24	down
GCLC	1.41162e-28	1.00269	0.261	0.157	4.2024e-24	up
RGS12	1.71505e-28	1.58192	0.102	0.038	5.10571e-24	up
CENPM	2.33557e-28	1.96484	0.064	0.016	6.953e-24	up
DNM1	2.78807e-28	-3.22952	0.007	0.059	8.30009e-24	down
PLXND1	3.26099e-28	-1.37299	0.124	0.217	9.70798e-24	down
HSPA7	3.26923e-28	-1.81463	0.045	0.12	9.73251e-24	down
CR1	4.69139e-28	-1.40375	0.042	0.115	1.39663e-23	down
IFI44L	5.70855e-28	-1.60091	0.048	0.125	1.69944e-23	down
SCD	1.37046e-27	1.2641	0.094	0.033	4.07985e-23	up
KRT6C	1.43081e-27	2.33168	0.037	0.004	4.25953e-23	up
SYNE2	2.00779e-27	1.52518	0.115	0.048	5.97719e-23	up
CSGALNACT1	2.0248e-27	-1.33535	0.037	0.107	6.02782e-23	down
RAB13	2.25635e-27	-1.02001	0.158	0.257	6.71716e-23	down
DNAJA4	2.84993e-27	-2.14169	0.045	0.117	8.48423e-23	down
GNG11	3.45332e-27	-1.03248	0.088	0.175	1.02805e-22	down
MFAP4	3.92481e-27	-1.57662	0.039	0.109	1.16841e-22	down
AC109326.1	4.0668e-27	-1.12344	0.106	0.199	1.21069e-22	down
AKR1B10	4.41777e-27	3.10183	0.036	0.003	1.31517e-22	up
TP63	4.44264e-27	3.02087	0.042	0.006	1.32257e-22	up
RAB25	4.66741e-27	3.30625	0.043	0.006	1.38949e-22	up
HGF	5.06976e-27	-1.11073	0.037	0.107	1.50927e-22	down
MT1A	6.15236e-27	-1.97199	0.006	0.054	1.83156e-22	down
SPIB	6.27511e-27	1.45793	0.093	0.034	1.8681e-22	up
GNGT2	7.08074e-27	1.29861	0.124	0.054	2.10794e-22	up
ADGRG5	9.79783e-27	2.11848	0.065	0.018	2.91681e-22	up
CXCL10	1.26725e-26	1.68058	0.098	0.037	3.77259e-22	up
HES1	1.30699e-26	1.1431	0.31	0.205	3.8909e-22	up
TNFAIP6	1.32573e-26	-2.02967	0.041	0.111	3.94671e-22	down
LAMA3	1.62326e-26	3.69638	0.038	0.004	4.83243e-22	up
ARID3A	2.28259e-26	-1.45441	0.033	0.1	6.79528e-22	down
TP53AIP1	2.46746e-26	3.44127	0.034	0.003	7.34563e-22	up
TGM3	3.5262e-26	2.92342	0.045	0.008	1.04975e-21	up
HLA-DOB	3.76011e-26	1.65494	0.104	0.042	1.11938e-21	up
PLEK2	4.02593e-26	1.58195	0.102	0.04	1.19852e-21	up
TRBC2	4.72147e-26	1.74411	0.109	0.045	1.40558e-21	up
MAP3K3	5.08851e-26	-1.20691	0.066	0.145	1.51485e-21	down
ADAM8	7.09425e-26	1.12442	0.159	0.081	2.11196e-21	up
NISCH	8.16641e-26	-1.12998	0.124	0.217	2.43114e-21	down
AC008759.3	8.88348e-26	-2.46674	0.012	0.063	2.64461e-21	down
MICAL1	1.04104e-25	1.0023	0.193	0.106	3.09917e-21	up
KLF5	1.62558e-25	1.92568	0.069	0.021	4.83936e-21	up
NFIC	1.76702e-25	-1.08014	0.16	0.254	5.26042e-21	down
RNU5F-1	2.00056e-25	-1.29848	0.057	0.133	5.95567e-21	down
MAD2L1	2.70674e-25	2.06645	0.063	0.017	8.05798e-21	up
THSD4	3.31434e-25	3.17179	0.043	0.007	9.86679e-21	up
FCER2	3.41314e-25	-3.76918	0.006	0.05	1.01609e-20	down
CD300E	3.83221e-25	-1.17007	0.035	0.102	1.14085e-20	down
HIST1H2AC	4.24143e-25	1.09692	0.148	0.073	1.26267e-20	up
AGTRAP	5.23102e-25	-1.09432	0.161	0.256	1.55728e-20	down
GINS2	6.12569e-25	2.51516	0.05	0.011	1.82362e-20	up
VASH1	8.23808e-25	1.13922	0.129	0.06	2.45248e-20	up
RAPH1	9.96322e-25	-1.25044	0.039	0.106	2.96605e-20	down
CSF3R	1.11594e-24	-1.05493	0.148	0.242	3.32214e-20	down
SPINK7	1.16889e-24	3.58395	0.042	0.007	3.47979e-20	up
HAPLN3	1.26434e-24	1.53917	0.063	0.018	3.76393e-20	up
SERINC2	1.34627e-24	1.39263	0.082	0.029	4.00784e-20	up
SERPINB4	1.39975e-24	3.13129	0.032	0.003	4.16706e-20	up
CERS3	1.79997e-24	4.82505	0.029	0.002	5.35852e-20	up
SLC7A8	1.88543e-24	-1.55566	0.061	0.134	5.61293e-20	down
ITM2C	1.9068e-24	1.23379	0.206	0.122	5.67655e-20	up
HSPB1	2.32221e-24	-1.4616	0.674	0.738	6.91321e-20	down
UNC93B1	3.13979e-24	-1.03149	0.194	0.287	9.34716e-20	down
UBXN11	3.40304e-24	-1.31383	0.076	0.154	1.01309e-19	down
P4HA1	3.63722e-24	-1.1264	0.157	0.247	1.0828e-19	down
FGFBP1	4.6877e-24	1.83323	0.043	0.008	1.39553e-19	up
TTK	4.73814e-24	2.26997	0.05	0.011	1.41055e-19	up
LYL1	4.81839e-24	-1.43025	0.07	0.146	1.43444e-19	down
C10orf99	4.89521e-24	3.25976	0.032	0.003	1.4573e-19	up
PLEC	5.68379e-24	-1.16664	0.127	0.215	1.69206e-19	down
SNAI1	6.17645e-24	1.04708	0.18	0.101	1.83873e-19	up
CYTH4	6.23146e-24	-1.14737	0.112	0.198	1.85511e-19	down
TECR	6.30266e-24	-1.00453	0.193	0.285	1.8763e-19	down
CHIT1	7.70495e-24	4.43443	0.037	0.005	2.29376e-19	up
RAC1P2	1.04105e-23	-2.30773	0.023	0.078	3.0992e-19	down
IL2RA	1.27546e-23	-1.45825	0.031	0.091	3.79705e-19	down
SYNE3	1.62285e-23	-1.56781	0.031	0.09	4.83122e-19	down
GPR87	1.80316e-23	3.84228	0.031	0.003	5.368e-19	up
PPL	1.83652e-23	2.68342	0.052	0.013	5.46733e-19	up
FAM13A	2.06958e-23	-1.35829	0.08	0.156	6.16113e-19	down
TLR5	2.7417e-23	-1.0478	0.077	0.154	8.16204e-19	down
C19orf33	3.10856e-23	1.92756	0.06	0.017	9.25418e-19	up
USP36	3.33863e-23	-1.34768	0.076	0.152	9.9391e-19	down
SLURP1	3.70658e-23	2.83068	0.029	0.002	1.10345e-18	up
PDZK1IP1	3.79955e-23	2.07342	0.056	0.015	1.13113e-18	up
DGKD	6.05466e-23	-1.14088	0.072	0.148	1.80247e-18	down
ESCO2	6.44083e-23	2.23706	0.053	0.013	1.91743e-18	up
UBE2T	7.68768e-23	1.85011	0.062	0.018	2.28862e-18	up
LTBP2	9.02387e-23	-2.20698	0.016	0.066	2.68641e-18	down
OCIAD2	1.02627e-22	1.73257	0.084	0.032	3.05521e-18	up
PDGFB	1.1888e-22	-1.55276	0.061	0.131	3.53905e-18	down
CD3D	1.45106e-22	2.00088	0.09	0.037	4.3198e-18	up
CCNB1	1.48771e-22	2.17075	0.059	0.017	4.42891e-18	up
WNT5A	1.78267e-22	2.47871	0.044	0.009	5.30702e-18	up
NRGN	1.86642e-22	-1.47296	0.041	0.105	5.55632e-18	down
GPBAR1	1.8748e-22	-2.13622	0.021	0.073	5.58128e-18	down
SIGLEC12	2.38511e-22	1.51241	0.077	0.028	7.10046e-18	up
BZW2	2.38589e-22	1.02789	0.184	0.105	7.10279e-18	up
MXD4	2.43789e-22	-1.24523	0.093	0.171	7.25759e-18	down
MCM7	2.76635e-22	1.10712	0.124	0.06	8.23542e-18	up
KRT18	2.95338e-22	1.87694	0.063	0.02	8.7922e-18	up
RHOV	3.31797e-22	3.47723	0.03	0.003	9.8776e-18	up
A2ML1	3.51611e-22	3.18401	0.036	0.006	1.04675e-17	up
MACC1	3.52789e-22	2.28539	0.057	0.016	1.05025e-17	up
AL034397.3	4.35214e-22	-1.3051	0.035	0.096	1.29563e-17	down
MCM4	4.4091e-22	1.46694	0.096	0.041	1.31259e-17	up
CHCHD6	4.77875e-22	1.97698	0.084	0.033	1.42263e-17	up
TBC1D14	4.7794e-22	-1.07503	0.106	0.187	1.42283e-17	down
EPB41L1	6.3978e-22	-2.13894	0.033	0.09	1.90463e-17	down
SLC25A37	8.50826e-22	-1.05365	0.103	0.184	2.53291e-17	down
AC026369.3	1.41566e-21	2.59765	0.032	0.004	4.21442e-17	up
C11orf96	1.76198e-21	-2.51378	0.016	0.062	5.24541e-17	down
C3	1.85227e-21	1.45853	0.149	0.08	5.51419e-17	up
PKP3	1.87448e-21	2.899	0.03	0.004	5.58034e-17	up
OSBPL1A	2.21078e-21	-1.2275	0.086	0.16	6.58148e-17	down
KDM5D	2.25062e-21	-3.43042	0.013	0.058	6.70008e-17	down
STARD13	2.75989e-21	-1.55394	0.039	0.098	8.2162e-17	down
AL136987.1	2.78006e-21	1.51047	0.124	0.062	8.27623e-17	up
MLKL	3.12455e-21	-1.43908	0.083	0.155	9.3018e-17	down
NUPR1	3.27414e-21	1.51207	0.137	0.072	9.74711e-17	up
C12orf75	3.75616e-21	1.55977	0.109	0.051	1.11821e-16	up
HIST1H1D	4.0126e-21	1.31943	0.182	0.107	1.19455e-16	up
IGHM	4.22473e-21	-1.20159	0.052	0.116	1.2577e-16	down
RRM2	4.46408e-21	2.21264	0.045	0.01	1.32896e-16	up
LYPD3	5.03776e-21	1.20445	0.097	0.042	1.49974e-16	up
TRBC1	5.67683e-21	1.85097	0.081	0.032	1.68999e-16	up
HTRA1	6.59726e-21	-2.06302	0.031	0.085	1.964e-16	down
MCOLN1	6.64712e-21	-1.62325	0.068	0.135	1.97885e-16	down
FBLN1	7.2684e-21	-1.3106	0.061	0.125	2.1638e-16	down
U62317.5	7.6569e-21	1.14433	0.144	0.077	2.27946e-16	up
PLA2G2D	8.08153e-21	2.56526	0.033	0.005	2.40587e-16	up
SEMA4C	1.00057e-20	1.45905	0.072	0.026	2.97868e-16	up
RPS28P7	1.2926e-20	-1.52241	0.034	0.09	3.84808e-16	down
UTS2	1.63598e-20	1.45674	0.088	0.037	4.87031e-16	up
GPSM2	1.65018e-20	2.35178	0.044	0.01	4.91258e-16	up
ARHGEF10L	1.66444e-20	-2.04109	0.034	0.089	4.95503e-16	down
CYSRT1	1.72726e-20	2.15946	0.042	0.009	5.14207e-16	up
CDK1	1.74249e-20	1.66894	0.072	0.027	5.1874e-16	up
IGSF21	1.95707e-20	-1.88125	0.013	0.057	5.82619e-16	down
TIGAR	2.21123e-20	1.09964	0.163	0.092	6.58284e-16	up
SOX15	2.32549e-20	2.43814	0.045	0.011	6.92298e-16	up
IGFBP6	2.34111e-20	-1.6328	0.027	0.078	6.9695e-16	down
PLEKHA7	2.78534e-20	1.28833	0.085	0.035	8.29195e-16	up
CXADR	2.80476e-20	2.59818	0.032	0.005	8.34979e-16	up
PTPRF	2.86275e-20	2.44354	0.04	0.008	8.52242e-16	up
MT2P1	3.1844e-20	-2.44891	0.012	0.054	9.47997e-16	down
GPR35	3.20501e-20	1.37637	0.086	0.035	9.54131e-16	up
RHBDF2	3.29397e-20	-1.07911	0.105	0.182	9.80615e-16	down
LILRA6	3.36823e-20	-1.59965	0.047	0.106	1.00272e-15	down
PLA1A	3.80427e-20	1.31884	0.121	0.061	1.13253e-15	up
SNRNP25	3.95577e-20	1.12538	0.144	0.077	1.17763e-15	up
PXN	4.12565e-20	-1.38371	0.044	0.104	1.22821e-15	down
LCN2	4.19065e-20	1.42284	0.135	0.071	1.24756e-15	up
HLA-DQB2	4.33324e-20	1.49361	0.259	0.178	1.29001e-15	up
MT1M	4.3809e-20	-2.01661	0.012	0.055	1.30419e-15	down
SBSN	4.46337e-20	2.31239	0.026	0.002	1.32875e-15	up
VAT1	4.75625e-20	-1.11712	0.099	0.174	1.41594e-15	down
NCAPG	5.02321e-20	2.29721	0.041	0.009	1.49541e-15	up
TIFAB	5.40095e-20	1.55414	0.055	0.017	1.60786e-15	up
CDH1	8.7099e-20	2.66166	0.04	0.009	2.59294e-15	up
SLITRK4	1.09325e-19	-3.62169	0.002	0.034	3.25461e-15	down
CEACAM3	1.14367e-19	1.87605	0.05	0.014	3.4047e-15	up
ABCA9	1.41005e-19	-4.48865	0.002	0.034	4.19772e-15	down
NDFIP2	1.55832e-19	2.37126	0.046	0.012	4.63913e-15	up
NMU	1.7053e-19	2.97247	0.03	0.004	5.07668e-15	up
SDC4	1.88221e-19	1.14411	0.108	0.052	5.60333e-15	up
HSP90AA2P	1.99551e-19	-2.10376	0.021	0.067	5.94064e-15	down
ZNF812P	2.11783e-19	-1.66528	0.025	0.074	6.30479e-15	down
PTPRZ1	2.41794e-19	3.5948	0.027	0.003	7.19821e-15	up
ARHGAP10	2.56009e-19	-1.26648	0.085	0.154	7.62139e-15	down
RERE	2.60565e-19	-1.17023	0.082	0.15	7.75702e-15	down
LINC01857	2.83366e-19	1.73114	0.044	0.011	8.43581e-15	up
APOE	2.8377e-19	3.26239	0.163	0.098	8.44783e-15	up
HSPD1	3.43591e-19	-1.36738	0.534	0.59	1.02287e-14	down
PLA2G2A	3.71452e-19	-4.74448	0.001	0.031	1.10581e-14	down
CDC20	4.59759e-19	2.1903	0.04	0.009	1.3687e-14	up
RNU6-6P	4.79879e-19	-1.10436	0.033	0.087	1.4286e-14	down
MCEMP1	4.99095e-19	-2.13975	0.018	0.062	1.48581e-14	down
MCM2	5.6257e-19	1.58516	0.076	0.031	1.67477e-14	up
CLDN1	5.85451e-19	1.74266	0.057	0.019	1.74289e-14	up
TBC1D4	5.89148e-19	1.06986	0.126	0.066	1.75389e-14	up
TRAPPC10	7.02826e-19	-1.5952	0.029	0.079	2.09231e-14	down
PKP1	7.8614e-19	1.78471	0.045	0.012	2.34034e-14	up
HELLS	8.03806e-19	1.57669	0.057	0.019	2.39293e-14	up
AURKB	9.38514e-19	2.11894	0.038	0.008	2.79396e-14	up
DAAM2	9.41166e-19	-5.15725	0.002	0.032	2.80185e-14	down
CHSY1	9.64697e-19	-1.07115	0.05	0.11	2.8719e-14	down
RASGRP4	1.04445e-18	-1.229	0.039	0.094	3.10934e-14	down
CDA	1.14082e-18	-1.11279	0.024	0.072	3.39622e-14	down
CCL8	1.22539e-18	-2.81498	0.011	0.049	3.64798e-14	down
FN1	1.22706e-18	-2.55417	0.045	0.102	3.65296e-14	down
ZBTB7A	1.31636e-18	-1.15148	0.075	0.139	3.9188e-14	down
LIMCH1	1.33658e-18	-1.68715	0.018	0.062	3.97899e-14	down
BUB1B	1.3584e-18	1.84175	0.045	0.012	4.04394e-14	up
CLIC3	1.57697e-18	1.96345	0.049	0.014	4.69465e-14	up
SOX2	1.59562e-18	3.47218	0.026	0.003	4.75017e-14	up
PTN	2.24231e-18	2.95165	0.039	0.009	6.67535e-14	up
ZFY	2.24235e-18	-3.24065	0.01	0.048	6.67549e-14	down
TMPRSS11B	2.29713e-18	2.79231	0.041	0.01	6.83854e-14	up
PALD1	2.77247e-18	1.01283	0.144	0.08	8.25364e-14	up
SLC47A1	2.96576e-18	2.02464	0.033	0.006	8.82906e-14	up
SDC1	3.00479e-18	1.54144	0.044	0.012	8.94525e-14	up
CATIP	3.13626e-18	-1.59293	0.018	0.062	9.33663e-14	down
KIF11	3.24742e-18	1.98306	0.057	0.019	9.66756e-14	up
TNS3	3.27375e-18	-1.05221	0.071	0.135	9.74596e-14	down
AC098679.1	3.46531e-18	2.17274	0.036	0.008	1.03162e-13	up
CENPK	3.61253e-18	1.75385	0.056	0.019	1.07545e-13	up
PI16	3.78231e-18	-3.63066	0.002	0.031	1.12599e-13	down
ITGA2	4.22829e-18	2.68216	0.032	0.006	1.25876e-13	up
ANLN	4.23661e-18	2.45066	0.038	0.009	1.26124e-13	up
AC087239.1	4.83414e-18	-1.25523	0.043	0.097	1.43912e-13	down
ADGRG1	4.85869e-18	2.04978	0.049	0.015	1.44643e-13	up
BIRC5	5.04825e-18	1.49169	0.048	0.014	1.50286e-13	up
RPS2P5	6.0728e-18	-1.50611	0.045	0.1	1.80787e-13	down
THRA	6.36084e-18	-2.27698	0.025	0.07	1.89362e-13	down
TTC7A	7.03664e-18	-1.02494	0.085	0.151	2.09481e-13	down
ZFAND2A	7.32854e-18	-1.55039	0.143	0.217	2.18171e-13	down
TFAP2A	8.26458e-18	3.09512	0.025	0.003	2.46037e-13	up
IGHGP	9.54214e-18	2.46047	0.037	0.008	2.8407e-13	up
CACNA2D3	1.0657e-17	1.60271	0.072	0.029	3.17258e-13	up
SLC1A4	1.10791e-17	1.30118	0.087	0.039	3.29824e-13	up
RHOF	1.16443e-17	1.12925	0.105	0.052	3.4665e-13	up
PCNA	1.31639e-17	1.05609	0.176	0.108	3.9189e-13	up
TRAC	1.45522e-17	1.55069	0.074	0.031	4.33218e-13	up
NQO1	1.45847e-17	2.03337	0.051	0.016	4.34188e-13	up
PRKACA	1.81148e-17	-1.10082	0.08	0.143	5.39277e-13	down
AC084064.1	1.91373e-17	-7.87939	0	0.025	5.69718e-13	down
PKD2L1	1.94331e-17	3.69012	0.019	0.001	5.78524e-13	up
MAL2	2.19702e-17	2.139	0.032	0.006	6.54053e-13	up
APOL4	2.37639e-17	1.00839	0.091	0.042	7.0745e-13	up
NCAPH	2.50493e-17	2.1334	0.043	0.012	7.45719e-13	up
HIST1H2BJ	2.62579e-17	1.41943	0.07	0.028	7.81697e-13	up
HMMR	2.79531e-17	1.78525	0.043	0.012	8.32165e-13	up
PLAC9	2.85699e-17	-2.0678	0.016	0.056	8.50525e-13	down
THRB	3.10538e-17	-2.93311	0.006	0.039	9.24472e-13	down
ADAM19	3.23957e-17	1.54886	0.073	0.03	9.64419e-13	up
STK10	3.473e-17	-1.18176	0.092	0.158	1.03391e-12	down
TCF19	3.72135e-17	1.86897	0.042	0.011	1.10785e-12	up
SYTL1	3.97126e-17	1.35597	0.067	0.026	1.18224e-12	up
AL391832.2	4.30393e-17	-1.66973	0.027	0.073	1.28128e-12	down
AC097493.4	5.2652e-17	-4.79867	0.002	0.029	1.56745e-12	down
OXCT1	5.57948e-17	1.69689	0.061	0.023	1.66101e-12	up
SPINT1-AS1	5.73132e-17	2.04505	0.04	0.011	1.70621e-12	up
RBP1	6.97551e-17	1.63959	0.038	0.01	2.07661e-12	up
AC004453.1	7.57265e-17	-1.18461	0.028	0.074	2.25438e-12	down
MELK	8.00575e-17	2.19099	0.029	0.005	2.38331e-12	up
FUT7	8.35882e-17	1.96241	0.043	0.012	2.48842e-12	up
ERG28	8.38533e-17	1.23986	0.104	0.053	2.49631e-12	up
MRVI1	9.01796e-17	-2.01055	0.012	0.048	2.68465e-12	down
HOXB6	9.29253e-17	-3.87541	0.004	0.033	2.76638e-12	down
KLF11	9.47513e-17	-1.0261	0.058	0.115	2.82074e-12	down
CDKN3	9.77741e-17	1.4872	0.05	0.016	2.91074e-12	up
TMEM91	1.00458e-16	-1.72956	0.031	0.078	2.99062e-12	down
NRP2	1.20814e-16	-1.05965	0.101	0.166	3.59663e-12	down
SORBS3	1.39696e-16	-1.36246	0.069	0.127	4.15875e-12	down
MDFIC	1.40335e-16	-1.01898	0.087	0.15	4.17776e-12	down
FAM111B	1.45096e-16	1.74207	0.041	0.011	4.3195e-12	up
NPR3	1.55053e-16	4.66491	0.019	0.001	4.61594e-12	up
KIF23	1.61943e-16	2.0259	0.037	0.009	4.82105e-12	up
ELAVL4	1.68553e-16	2.019	0.042	0.012	5.01782e-12	up
ASGR2	1.69902e-16	1.09812	0.102	0.051	5.05798e-12	up
RARRES1	2.07273e-16	1.69599	0.054	0.019	6.17051e-12	up
PSPHP1	2.10563e-16	-1.65838	0.028	0.072	6.26847e-12	down
CCNB2	2.30432e-16	1.59323	0.048	0.015	6.85996e-12	up
MPPED2	2.33332e-16	-3.1743	0.005	0.035	6.94629e-12	down
CKAP2L	2.42191e-16	2.66213	0.034	0.008	7.21002e-12	up
TMEM97	2.4727e-16	1.04706	0.093	0.045	7.36123e-12	up
NDC80	4.22955e-16	1.9136	0.037	0.01	1.25914e-11	up
AL512625.3	4.97799e-16	-7.44213	0	0.023	1.48195e-11	down
AL390036.1	5.45006e-16	-2.13848	0.013	0.049	1.62248e-11	down
KIF13A	5.79608e-16	-1.55088	0.029	0.074	1.72549e-11	down
ST5	6.12278e-16	1.95274	0.032	0.007	1.82275e-11	up
SLC9A9	6.37215e-16	-1.1014	0.08	0.139	1.89699e-11	down
ABCC3	7.50837e-16	1.41482	0.062	0.025	2.23524e-11	up
MUC21	7.81216e-16	2.66237	0.035	0.009	2.32568e-11	up
ATAD2	8.30122e-16	1.13309	0.095	0.047	2.47127e-11	up
AC106028.4	8.35966e-16	1.36599	0.083	0.039	2.48867e-11	up
GNAI1	8.49496e-16	1.36395	0.065	0.026	2.52895e-11	up
LAMB3	8.67094e-16	1.84901	0.053	0.019	2.58134e-11	up
EFNA1	9.17537e-16	1.97736	0.04	0.011	2.73151e-11	up
UTY	9.21078e-16	-2.56713	0.018	0.055	2.74205e-11	down
UNC5B	1.04439e-15	1.59005	0.059	0.023	3.10916e-11	up
CRISPLD2	1.08749e-15	-1.35966	0.018	0.057	3.23747e-11	down
FAM110C	1.11623e-15	4.22934	0.02	0.002	3.32302e-11	up
ZBTB7C	1.46523e-15	3.42657	0.019	0.002	4.362e-11	up
CCDC80	1.4866e-15	-1.33041	0.031	0.075	4.42561e-11	down
MYO7A	1.54223e-15	-1.93073	0.02	0.059	4.59123e-11	down
NUF2	1.88615e-15	2.0161	0.04	0.012	5.61506e-11	up
AURKA	2.03029e-15	1.58668	0.058	0.022	6.04416e-11	up
DIP2C	2.46733e-15	-2.25058	0.009	0.04	7.34524e-11	down
MSMO1	2.55145e-15	1.09894	0.081	0.038	7.59567e-11	up
ORC6	2.62967e-15	1.55356	0.046	0.015	7.82852e-11	up
LINC01678	2.72665e-15	-3.55999	0.006	0.035	8.11723e-11	down
TPX2	2.83923e-15	1.55535	0.048	0.016	8.45239e-11	up
CPNE2	2.8783e-15	-1.44666	0.034	0.078	8.5687e-11	down
MAOA	3.16797e-15	1.75987	0.049	0.017	9.43106e-11	up
CD3G	3.22777e-15	1.83264	0.044	0.014	9.60906e-11	up
LUCAT1	3.91916e-15	-1.95197	0.006	0.035	1.16674e-10	down
NUDT4	3.95558e-15	-1.16162	0.079	0.137	1.17758e-10	down
RIPK4	4.20386e-15	3.09919	0.018	0.001	1.25149e-10	up
PKMYT1	4.40892e-15	2.26116	0.029	0.006	1.31254e-10	up
WDR34	4.70711e-15	1.62629	0.046	0.015	1.40131e-10	up
CLEC3B	4.93749e-15	-4.58362	0.002	0.027	1.46989e-10	down
GSTM3	4.95919e-15	-1.25532	0.066	0.123	1.47635e-10	down
CDCA5	5.21898e-15	2.72971	0.025	0.004	1.55369e-10	up
TPSD1	6.17387e-15	-2.35335	0.009	0.04	1.83796e-10	down
TIMD4	6.27216e-15	-3.84368	0.003	0.028	1.86722e-10	down
STX2	6.53165e-15	-1.30112	0.07	0.124	1.94447e-10	down
CLSPN	6.80978e-15	1.79042	0.047	0.016	2.02727e-10	up
RPL14P1	6.89915e-15	-1.03455	0.066	0.12	2.05388e-10	down
DUSP4	7.08922e-15	1.71122	0.064	0.027	2.11046e-10	up
LIMD1	7.58338e-15	-1.46319	0.026	0.067	2.25757e-10	down
NPFFR1	8.18649e-15	2.21035	0.036	0.01	2.43712e-10	up
TMPRSS11BNL	8.19564e-15	2.17889	0.026	0.005	2.43984e-10	up
KLK11	8.35093e-15	2.33531	0.031	0.007	2.48607e-10	up
LAPTM4B	8.5219e-15	1.77834	0.048	0.017	2.53697e-10	up
SERPINB13	9.95161e-15	2.01721	0.027	0.006	2.9626e-10	up
SULT1C2	1.12383e-14	2.64068	0.017	0.001	3.34564e-10	up
ASPM	1.16401e-14	1.79485	0.036	0.01	3.46527e-10	up
TMEM255A	1.19318e-14	1.96612	0.022	0.003	3.55209e-10	up
FKBP4	1.19946e-14	-1.49396	0.098	0.155	3.57081e-10	down
IQSEC1	1.30825e-14	-1.19995	0.05	0.099	3.89465e-10	down
RAD51AP1	1.32194e-14	1.7956	0.055	0.022	3.93543e-10	up
CD80	1.35157e-14	1.2647	0.054	0.02	4.02363e-10	up
HMBS	1.35972e-14	1.25918	0.079	0.037	4.04789e-10	up
BDH1	1.36327e-14	1.91298	0.034	0.009	4.05844e-10	up
LMO7	1.40071e-14	2.70371	0.034	0.009	4.16993e-10	up
NFE2	1.47939e-14	-1.99337	0.01	0.04	4.40415e-10	down
MS4A1	1.49504e-14	1.19208	0.028	0.006	4.45075e-10	up
PRSS23	1.55391e-14	-1.30574	0.026	0.066	4.62599e-10	down
FGFR3	1.62161e-14	2.68265	0.021	0.003	4.82755e-10	up
DNASE2B	1.64294e-14	2.76681	0.018	0.002	4.89104e-10	up
TTTY15	1.71212e-14	-3.5369	0.007	0.035	5.09699e-10	down
EEF1A1P5	1.73849e-14	-1.02364	0.034	0.078	5.17548e-10	down
FCAR	1.78511e-14	-3.38448	0.005	0.031	5.31428e-10	down
PTX3	1.83034e-14	-1.12301	0.043	0.09	5.44892e-10	down
DLK2	1.95394e-14	3.55439	0.019	0.002	5.81687e-10	up
HSP90AA1	2.01658e-14	-1.23148	0.895	0.914	6.00335e-10	down
AL049873.1	2.23831e-14	-1.3795	0.015	0.049	6.66346e-10	down
BARD1	2.27084e-14	1.03326	0.092	0.047	6.76029e-10	up
TLNRD1	2.59144e-14	-1.21116	0.029	0.07	7.71472e-10	down
EPS8L2	2.61419e-14	2.24899	0.034	0.009	7.78245e-10	up
MYCL	2.6192e-14	1.27927	0.074	0.034	7.79735e-10	up
EXPH5	2.66416e-14	3.08383	0.028	0.006	7.93121e-10	up
TPGS1	2.75631e-14	-2.07272	0.019	0.055	8.20554e-10	down
DMKN	3.3183e-14	2.24858	0.025	0.005	9.87859e-10	up
CCNA2	3.33264e-14	2.21563	0.035	0.01	9.92127e-10	up
C6orf132	3.50993e-14	2.6715	0.02	0.003	1.04491e-09	up
FEN1	3.57216e-14	1.54175	0.054	0.021	1.06343e-09	up
ITGB5	4.36695e-14	-1.02045	0.079	0.134	1.30004e-09	down
CDCA3	4.41214e-14	2.35622	0.029	0.007	1.31349e-09	up
AL391832.3	4.609e-14	-3.24023	0.005	0.03	1.3721e-09	down
HIST1H2AJ	4.65729e-14	3.0696	0.029	0.007	1.38648e-09	up
CCDC92	4.78698e-14	-1.38545	0.037	0.081	1.42508e-09	down
FAM20A	4.7949e-14	-1.70061	0.032	0.074	1.42744e-09	down
IRF6	4.91888e-14	2.71436	0.029	0.007	1.46435e-09	up
TMEM198B	4.98994e-14	-1.00314	0.052	0.1	1.48551e-09	down
CCDC189	5.39447e-14	1.79578	0.042	0.014	1.60593e-09	up
KRT8	5.48991e-14	1.60437	0.049	0.018	1.63435e-09	up
LILRA4	5.85143e-14	3.70639	0.018	0.002	1.74197e-09	up
CX3CR1	5.9022e-14	1.07282	0.103	0.057	1.75708e-09	up
CD96	5.98348e-14	1.9233	0.043	0.015	1.78128e-09	up
APOC1P1	6.03488e-14	5.83434	0.012	0	1.79658e-09	up
TPCN1	6.15023e-14	-1.13177	0.07	0.123	1.83092e-09	down
AC110995.1	6.41128e-14	-4.85205	0.002	0.024	1.90864e-09	down
MOXD1	6.92362e-14	3.0601	0.023	0.004	2.06116e-09	up
PKN1	7.0426e-14	-1.05685	0.105	0.163	2.09658e-09	down
LINC02562	7.12763e-14	5.48912	0.014	0	2.12189e-09	up
TNS4	7.4282e-14	2.29567	0.026	0.006	2.21138e-09	up
SLCO3A1	7.46796e-14	-1.00273	0.059	0.109	2.22321e-09	down
CENPN	7.71238e-14	1.56813	0.062	0.027	2.29598e-09	up
RPL12P4	8.37734e-14	-1.34524	0.025	0.062	2.49393e-09	down
TMEM156	8.6457e-14	1.36256	0.076	0.036	2.57382e-09	up
RAB33A	8.73427e-14	1.45917	0.06	0.026	2.60019e-09	up
AC012368.1	9.01386e-14	-1.13555	0.032	0.073	2.68343e-09	down
SHCBP1	9.345e-14	1.58901	0.039	0.013	2.78201e-09	up
MCOLN2	1.1133e-13	1.23533	0.062	0.027	3.31429e-09	up
CST6	1.20071e-13	1.73876	0.034	0.01	3.57452e-09	up
CRNDE	1.22415e-13	2.72076	0.024	0.005	3.64431e-09	up
SERPINH1	1.308e-13	-1.98231	0.069	0.119	3.89392e-09	down
HIST1H3B	1.44479e-13	2.9942	0.025	0.005	4.30115e-09	up
TMPRSS4	1.51709e-13	2.74812	0.021	0.003	4.51639e-09	up
CCDC34	1.52065e-13	1.44855	0.048	0.018	4.52698e-09	up
KLK10	1.55354e-13	2.08202	0.026	0.006	4.62489e-09	up
AD000864.1	1.56924e-13	-1.43191	0.043	0.087	4.67164e-09	down
TMOD1	1.61269e-13	-1.58463	0.019	0.054	4.80099e-09	down
KIFC1	1.70211e-13	2.34469	0.03	0.008	5.06718e-09	up
PROK2	1.7337e-13	-2.34285	0.004	0.028	5.16122e-09	down
ADCYAP1	1.75992e-13	-1.79361	0.007	0.033	5.23927e-09	down
TMEM106C	1.79745e-13	1.32887	0.063	0.028	5.35102e-09	up
PTPN13	1.83424e-13	1.5805	0.061	0.026	5.46055e-09	up
ELF3	2.62742e-13	1.66195	0.038	0.012	7.82184e-09	up
RPL26P19	2.77726e-13	-1.21897	0.024	0.061	8.26789e-09	down
TMPRSS11A	2.7918e-13	1.9394	0.024	0.005	8.31119e-09	up
FTH1P2	2.80209e-13	-2.55186	0.012	0.042	8.34183e-09	down
DUSP14	2.9229e-13	2.33451	0.029	0.008	8.70147e-09	up
CASC19	3.02951e-13	3.79691	0.018	0.002	9.01885e-09	up
MND1	3.0582e-13	2.11024	0.028	0.007	9.10425e-09	up
GLRX5	3.11e-13	-1.07225	0.086	0.139	9.25848e-09	down
ZWINT	3.37393e-13	1.76239	0.045	0.016	1.00442e-08	up
CLEC5A	3.91197e-13	1.16336	0.12	0.072	1.16459e-08	up
AC007952.4	4.22009e-13	-1.63813	0.01	0.039	1.25632e-08	down
ZNF358	4.69898e-13	-1.85895	0.036	0.076	1.39889e-08	down
SKA3	4.76019e-13	2.88927	0.027	0.006	1.41711e-08	up
CYP4X1	4.94986e-13	2.53261	0.02	0.003	1.47357e-08	up
SULT2B1	5.22865e-13	2.01259	0.018	0.002	1.55657e-08	up
PCDH12	5.53876e-13	-2.65178	0.003	0.025	1.64889e-08	down
SCGB3A1	5.76845e-13	1.82356	0.091	0.05	1.71727e-08	up
ADH1B	5.96992e-13	-1.45104	0.012	0.041	1.77725e-08	down
DPEP2	6.24652e-13	-1.12457	0.071	0.122	1.85959e-08	down
RPL24P4	6.49348e-13	-1.4517	0.018	0.051	1.93311e-08	down
PPP1R16A	6.53115e-13	1.31714	0.052	0.021	1.94432e-08	up
OVOL1	6.90248e-13	2.991	0.019	0.003	2.05487e-08	up
HIST1H3H	7.17937e-13	1.53976	0.041	0.014	2.1373e-08	up
KNL1	8.45637e-13	1.57691	0.037	0.012	2.51746e-08	up
AC002451.1	8.6636e-13	-2.08244	0.007	0.033	2.57915e-08	down
PCYOX1L	8.72238e-13	1.2376	0.062	0.028	2.59665e-08	up
TMEM2	8.96432e-13	-1.10963	0.037	0.079	2.66868e-08	down
APOBEC3A	9.30551e-13	-1.2831	0.033	0.073	2.77025e-08	down
IL21R	9.83226e-13	1.54578	0.043	0.016	2.92706e-08	up
FERMT1	9.85724e-13	3.00722	0.019	0.003	2.9345e-08	up
SIRPG	1.14028e-12	3.01439	0.021	0.004	3.39461e-08	up
EGFR	1.14358e-12	2.11844	0.027	0.006	3.40444e-08	up
CCDC149	1.17212e-12	-2.5071	0.011	0.039	3.48941e-08	down
MIR3945	1.21553e-12	-4.23636	0.002	0.022	3.61863e-08	down
CLEC4G	1.22056e-12	-7.35397	0	0.018	3.6336e-08	down
RASAL1	1.22883e-12	2.57436	0.021	0.004	3.65823e-08	up
AL009174.1	1.33527e-12	-1.70385	0.008	0.034	3.97509e-08	down
BARX2	1.36379e-12	2.69133	0.016	0.002	4.06002e-08	up
TSPYL2	1.48197e-12	-1.03325	0.103	0.158	4.41181e-08	down
FHL2	1.48238e-12	2.17717	0.033	0.01	4.41305e-08	up
SOD3	1.5044e-12	-2.14524	0.016	0.047	4.47861e-08	down
GATM	1.54294e-12	-1.07888	0.098	0.15	4.59332e-08	down
TMEM236	1.63904e-12	-2.09835	0.015	0.045	4.87941e-08	down
ZG16B	1.6684e-12	2.04721	0.044	0.017	4.96681e-08	up
BTBD2	1.7852e-12	-1.64109	0.041	0.082	5.31454e-08	down
HOMER3	1.78663e-12	-1.6279	0.041	0.082	5.3188e-08	down
BUB1	1.82209e-12	1.5363	0.04	0.014	5.42436e-08	up
RHOU	1.90664e-12	-1.36069	0.047	0.09	5.67606e-08	down
CHST15	2.00301e-12	-1.17064	0.035	0.075	5.96297e-08	down
TNC	2.08089e-12	2.57972	0.026	0.006	6.19482e-08	up
TPD52L1	2.16729e-12	1.47915	0.06	0.027	6.45201e-08	up
CDC6	2.32368e-12	2.67552	0.023	0.005	6.9176e-08	up
CCDC159	2.35359e-12	-1.00164	0.061	0.108	7.00663e-08	down
SUZ12P1	2.38795e-12	1.1019	0.086	0.045	7.10892e-08	up
TMEM40	2.55021e-12	2.45976	0.022	0.004	7.59199e-08	up
FRAT1	2.89316e-12	-1.06188	0.074	0.122	8.61293e-08	down
C21orf33	2.89855e-12	-2.37486	0.005	0.029	8.62898e-08	down
HLF	2.91114e-12	2.50942	0.025	0.006	8.66647e-08	up
EZH2	3.00361e-12	1.17508	0.069	0.034	8.94175e-08	up
MARVELD1	3.22554e-12	-1.23071	0.049	0.092	9.60244e-08	down
CRYBB1	3.60237e-12	-2.60775	0.007	0.031	1.07243e-07	down
IGHV3-30	3.64788e-12	2.60184	0.013	0.001	1.08597e-07	up
LGI2	3.65397e-12	-4.45205	0.002	0.022	1.08779e-07	down
GPRC5C	3.80472e-12	1.65337	0.04	0.014	1.13266e-07	up
USP9Y	4.0616e-12	-3.38054	0.008	0.033	1.20914e-07	down
AC083841.2	4.12014e-12	2.72275	0.013	0.001	1.22657e-07	up
HSP90AB3P	4.3164e-12	-1.5011	0.018	0.05	1.28499e-07	down
TMEM37	4.40658e-12	-1.36651	0.065	0.11	1.31184e-07	down
OGN	4.45618e-12	-2.37577	0.007	0.031	1.3266e-07	down
AL161935.3	4.4699e-12	-1.58824	0.028	0.064	1.33069e-07	down
CLEC4F	4.63158e-12	1.12279	0.075	0.038	1.37882e-07	up
ATR	4.99607e-12	1.02766	0.118	0.071	1.48733e-07	up
CXCL17	5.05408e-12	1.73531	0.032	0.01	1.5046e-07	up
NBPF14	5.1207e-12	-1.05896	0.049	0.091	1.52443e-07	down
AC020911.2	5.75071e-12	-1.98856	0.015	0.045	1.71199e-07	down
KCTD1	6.0167e-12	2.32976	0.025	0.006	1.79117e-07	up
CDC45	6.09571e-12	2.51909	0.022	0.004	1.81469e-07	up
PRSS8	6.14417e-12	2.8697	0.022	0.004	1.82912e-07	up
KCNE1	6.25462e-12	-2.46666	0.012	0.04	1.862e-07	down
ANKRD20A11P	6.31118e-12	5.12208	0.014	0.001	1.87884e-07	up
AIM2	6.58258e-12	1.50764	0.05	0.021	1.95964e-07	up
S100A12	6.78525e-12	-1.17892	0.083	0.134	2.01997e-07	down
GUCY1A1	8.2432e-12	1.08382	0.051	0.022	2.454e-07	up
CENPH	8.41199e-12	1.13264	0.055	0.024	2.50425e-07	up
ROBO3	8.44943e-12	-1.70688	0.02	0.051	2.5154e-07	down
KIAA1217	9.37851e-12	2.42253	0.029	0.008	2.79198e-07	up
VIPR1	9.84458e-12	-1.93413	0.009	0.033	2.93073e-07	down
YTHDF1	1.02425e-11	-1.20836	0.041	0.081	3.0492e-07	down
PDE2A	1.03247e-11	-2.58029	0.007	0.031	3.07366e-07	down
IL20RB	1.04791e-11	2.0336	0.022	0.005	3.11964e-07	up
HTRA4	1.05506e-11	1.94586	0.022	0.005	3.14092e-07	up
WASH6P	1.09501e-11	-1.62599	0.039	0.077	3.25985e-07	down
BTLA	1.30926e-11	2.63133	0.023	0.005	3.89768e-07	up
PCDH7	1.3808e-11	3.09434	0.017	0.003	4.11063e-07	up
RHOD	1.39882e-11	2.26878	0.021	0.004	4.1643e-07	up
CKMT1B	1.41701e-11	2.75581	0.017	0.003	4.21843e-07	up
ALOX15B	1.48927e-11	1.25583	0.066	0.032	4.43355e-07	up
GABRB2	1.64125e-11	-7.30945	0	0.016	4.886e-07	down
RAB3IL1	1.72925e-11	-1.42332	0.024	0.057	5.14799e-07	down
ARHGAP24	1.83936e-11	-1.04454	0.042	0.082	5.47579e-07	down
MS4A2	1.85544e-11	-1.49798	0.016	0.045	5.52364e-07	down
SAA1	1.87194e-11	2.00483	0.062	0.03	5.57276e-07	up
CFAP61	2.01147e-11	-5.31699	0.001	0.018	5.98815e-07	down
ACTA2-AS1	2.22016e-11	-2.77787	0.006	0.028	6.60943e-07	down
SHISAL2A	2.2236e-11	2.51466	0.019	0.004	6.61967e-07	up
MARCH9	2.25547e-11	-1.68051	0.027	0.061	6.71455e-07	down
NCK2	2.26572e-11	-1.0444	0.029	0.064	6.74506e-07	down
SLC12A7	2.32392e-11	-1.06217	0.072	0.118	6.9183e-07	down
GJB5	2.47732e-11	3.23145	0.018	0.003	7.37498e-07	up
KIF2C	2.53597e-11	1.50885	0.036	0.013	7.54959e-07	up
PAX9	2.62399e-11	2.73703	0.023	0.005	7.81162e-07	up
HSPA1B	2.65863e-11	-1.12057	0.74	0.79	7.91475e-07	down
CRISP3	2.679e-11	3.25818	0.029	0.009	7.97538e-07	up
CLDN4	2.70033e-11	1.22394	0.048	0.02	8.03887e-07	up
SERPINB2	2.90787e-11	-1.36073	0.031	0.066	8.65672e-07	down
MT1G	2.98635e-11	-1.69982	0.056	0.1	8.89036e-07	down
PAX8	3.11131e-11	-2.08082	0.016	0.044	9.26238e-07	down
GRHL2	3.18678e-11	3.54012	0.013	0.001	9.48704e-07	up
TINCR	3.28994e-11	2.27205	0.016	0.002	9.79414e-07	up
CA12	3.3051e-11	2.09666	0.025	0.007	9.83929e-07	up
RHEX	3.31776e-11	-1.22719	0.021	0.052	9.87697e-07	down
UHRF1	3.35972e-11	2.52235	0.018	0.003	1.00019e-06	up
LCK	3.42977e-11	1.88258	0.028	0.008	1.02104e-06	up
PCOLCE2	3.58898e-11	-2.98112	0.001	0.019	1.06844e-06	down
ARRDC4	3.75288e-11	-1.27457	0.027	0.061	1.11723e-06	down
ITGAD	3.99681e-11	3.54094	0.012	0.001	1.18985e-06	up
UQCRHL	4.0722e-11	-1.3169	0.014	0.042	1.21229e-06	down
HES2	4.0983e-11	3.27525	0.014	0.002	1.22006e-06	up
CHRDL1	4.3126e-11	-3.90418	0.001	0.017	1.28386e-06	down
MYOC	4.34906e-11	-6.54116	0	0.015	1.29472e-06	down
SMPD2	4.36455e-11	1.03753	0.051	0.022	1.29933e-06	up
ZNF750	4.50139e-11	3.01095	0.016	0.002	1.34006e-06	up
KCNK17	4.5127e-11	2.58473	0.016	0.002	1.34343e-06	up
AC073352.2	4.5444e-11	1.13516	0.073	0.038	1.35287e-06	up
CXCR2	4.65815e-11	1.5009	0.034	0.012	1.38673e-06	up
DNMBP	4.80451e-11	-1.23958	0.014	0.042	1.4303e-06	down
RGS13	5.34973e-11	-1.6003	0.011	0.036	1.59261e-06	down
DTL	5.5823e-11	2.14063	0.025	0.007	1.66185e-06	up
CCDC152	5.87176e-11	-1.24709	0.049	0.089	1.74802e-06	down
DPT	5.92219e-11	-1.88998	0.012	0.037	1.76304e-06	down
GPX7	6.00477e-11	1.77213	0.032	0.011	1.78762e-06	up
RPS14P8	6.01834e-11	-6.27908	0	0.015	1.79166e-06	down
DIAPH3	6.27401e-11	2.16466	0.023	0.006	1.86777e-06	up
ROBO4	6.4518e-11	-2.01228	0.005	0.026	1.9207e-06	down
AC136632.1	6.47353e-11	-1.28091	0.024	0.055	1.92717e-06	down
CD3E	6.77327e-11	1.29243	0.058	0.028	2.0164e-06	up
PLK1	7.07786e-11	1.51789	0.028	0.008	2.10708e-06	up
STAP2	7.60365e-11	1.84705	0.023	0.006	2.26361e-06	up
PTPRM	7.73721e-11	-1.37618	0.021	0.051	2.30337e-06	down
KNSTRN	7.74819e-11	1.34827	0.054	0.025	2.30664e-06	up
ANKS1A	7.79167e-11	-1.01019	0.057	0.099	2.31958e-06	down
KRTCAP3	7.83288e-11	2.10218	0.021	0.005	2.33185e-06	up
AL441992.1	8.21383e-11	1.35567	0.056	0.026	2.44526e-06	up
GJB6	8.65152e-11	2.29429	0.017	0.003	2.57556e-06	up
CDH3	8.76721e-11	2.77926	0.018	0.004	2.61e-06	up
RPL24P2	9.49724e-11	-1.15457	0.028	0.061	2.82733e-06	down
IGFBP2	9.69962e-11	1.67792	0.026	0.008	2.88758e-06	up
AC106788.1	1.002e-10	1.38958	0.026	0.007	2.98295e-06	up
GPX2	1.00696e-10	1.73275	0.026	0.008	2.99771e-06	up
SPC25	1.01928e-10	1.73683	0.027	0.008	3.03438e-06	up
CUEDC1	1.01962e-10	-1.99689	0.017	0.045	3.03539e-06	down
TLR3	1.09783e-10	1.23724	0.05	0.022	3.26824e-06	up
PSAT1	1.10178e-10	2.67573	0.017	0.003	3.28e-06	up
SYT1	1.10671e-10	-2.52781	0.002	0.02	3.29469e-06	down
PRH2	1.12571e-10	6.07137	0.01	0	3.35124e-06	up
TMPRSS11D	1.13057e-10	1.84266	0.027	0.008	3.36571e-06	up
ELMO3	1.1537e-10	2.11053	0.025	0.007	3.43456e-06	up
RPS6KA2	1.1765e-10	-1.38386	0.038	0.073	3.50243e-06	down
KLK13	1.2134e-10	1.44182	0.032	0.011	3.6123e-06	up
CEP55	1.25391e-10	1.59296	0.039	0.016	3.73288e-06	up
MAST4	1.2767e-10	1.69773	0.034	0.012	3.80073e-06	up
JHDM1D-AS1	1.37235e-10	1.01566	0.048	0.021	4.08548e-06	up
CDH17	1.45634e-10	2.39703	0.03	0.01	4.33553e-06	up
SKI	1.48722e-10	-1.09585	0.035	0.07	4.42746e-06	down
AL031777.3	1.49219e-10	1.28625	0.056	0.027	4.44225e-06	up
STRBP	1.56878e-10	1.35972	0.047	0.02	4.67026e-06	up
SGMS2	1.58414e-10	-1.01277	0.034	0.069	4.716e-06	down
CCL18	1.65264e-10	1.46495	0.108	0.172	4.9199e-06	up
OAF	1.6616e-10	-1.28902	0.019	0.047	4.94658e-06	down
DCHS1	1.69438e-10	-2.52424	0.006	0.027	5.04416e-06	down
PICK1	1.77219e-10	-1.05833	0.047	0.085	5.27582e-06	down
TMEM237	1.7878e-10	1.74484	0.031	0.01	5.32228e-06	up
PGM5	1.81226e-10	-2.78218	0.005	0.025	5.39509e-06	down
PQLC1	1.8727e-10	-1.07684	0.086	0.131	5.57502e-06	down
SSPN	1.89566e-10	1.47914	0.041	0.017	5.64337e-06	up
RNU5E-1	2.0141e-10	-1.1679	0.018	0.047	5.99598e-06	down
SPRR2E	2.06898e-10	1.068	0.11	0.068	6.15937e-06	up
DEFB1	2.12167e-10	1.1744	0.051	0.023	6.31621e-06	up
FHL1	2.16238e-10	-1.05609	0.026	0.057	6.43742e-06	down
ICOS	2.28495e-10	2.56932	0.02	0.005	6.80228e-06	up
ARHGEF11	2.28693e-10	-1.42898	0.021	0.05	6.8082e-06	down
NSG1	2.29038e-10	2.29404	0.017	0.003	6.81847e-06	up
VSTM1	2.31025e-10	-1.49238	0.002	0.018	6.87763e-06	down
PLPPR2	2.37672e-10	-2.22825	0.008	0.03	7.07549e-06	down
GCSAM	2.39899e-10	1.37914	0.033	0.012	7.14179e-06	up
GABBR1	2.86091e-10	-1.30096	0.013	0.039	8.51694e-06	down
RNF150	3.06995e-10	-2.45787	0.006	0.027	9.13923e-06	down
AC093278.2	3.14803e-10	1.99236	0.031	0.011	9.3717e-06	up
THOC3	3.36283e-10	1.16676	0.058	0.028	1.00112e-05	up
MGAT4B	3.41392e-10	-1.64754	0.034	0.067	1.01632e-05	down
SLFN13	3.54569e-10	1.6714	0.032	0.011	1.05555e-05	up
SPOCK2	3.59509e-10	1.53072	0.027	0.008	1.07026e-05	up
PINK1	3.84459e-10	-1.12343	0.053	0.091	1.14454e-05	down
CENPA	3.8755e-10	2.108	0.021	0.005	1.15374e-05	up
EFNB1	3.9563e-10	-1.59416	0.023	0.053	1.17779e-05	down
GHDC	4.28205e-10	-1.26359	0.05	0.087	1.27477e-05	down
IGLV3-10	4.33232e-10	-3.04576	0.005	0.025	1.28973e-05	down
CALB2	4.3767e-10	-2.8513	0.006	0.026	1.30294e-05	down
AC106795.1	4.43721e-10	1.03705	0.078	0.043	1.32096e-05	up
PCAT19	4.55066e-10	-1.9386	0.011	0.034	1.35473e-05	down
HK3	5.16111e-10	-1.12245	0.048	0.086	1.53646e-05	down
RFC4	5.36639e-10	1.17723	0.059	0.03	1.59757e-05	up
MYBL2	5.55737e-10	1.99306	0.022	0.006	1.65443e-05	up
LINC01881	5.78688e-10	-1.48348	0.027	0.057	1.72276e-05	down
LINC00958	5.79798e-10	3.28799	0.012	0.001	1.72606e-05	up
C1orf228	6.02617e-10	-1.36056	0.026	0.056	1.79399e-05	down
BIRC7	6.04566e-10	1.78978	0.012	0.001	1.79979e-05	up
EID2	6.08601e-10	-1.23572	0.022	0.051	1.81181e-05	down
BCL11B	7.38782e-10	2.5652	0.016	0.003	2.19935e-05	up
RNY1	7.47597e-10	-2.51968	0.006	0.026	2.2256e-05	down
FAM46B	7.47805e-10	2.70308	0.016	0.003	2.22622e-05	up
PIGR	7.48575e-10	2.18477	0.036	0.014	2.22851e-05	up
AC074327.1	8.48381e-10	1.01257	0.058	0.029	2.52563e-05	up
RACGAP1	8.65968e-10	1.23772	0.055	0.027	2.57799e-05	up
CXCR2P1	9.46973e-10	1.66052	0.042	0.018	2.81914e-05	up
DLGAP5	9.91051e-10	1.49802	0.029	0.01	2.95036e-05	up
FANCI	1.02289e-09	1.51591	0.039	0.016	3.04514e-05	up
PYCR1	1.06496e-09	2.02843	0.022	0.006	3.17039e-05	up
TSKU	1.1254e-09	2.41489	0.018	0.004	3.35032e-05	up
LY75	1.13371e-09	1.20264	0.065	0.035	3.37506e-05	up
SGO1	1.13507e-09	1.71612	0.025	0.008	3.3791e-05	up
SPRR2D	1.15173e-09	1.07184	0.101	0.063	3.42871e-05	up
CXCL13	1.15685e-09	3.10745	0.02	0.005	3.44395e-05	up
FAM83B	1.16545e-09	4.2215	0.01	0.001	3.46954e-05	up
CCDC170	1.21265e-09	-1.03268	0.079	0.121	3.61007e-05	down
HIST1H2BH	1.22652e-09	1.32067	0.035	0.014	3.65135e-05	up
EEF2K	1.23222e-09	-1.1537	0.038	0.072	3.66831e-05	down
DUOX1	1.35847e-09	3.1945	0.013	0.002	4.04416e-05	up
MMRN1	1.37811e-09	2.00233	0.033	0.012	4.10262e-05	up
FTH1P8	1.39829e-09	-1.18698	0.037	0.07	4.16271e-05	down
HILPDA	1.42074e-09	1.21903	0.051	0.025	4.22955e-05	up
SELE	1.42129e-09	-1.80563	0.007	0.028	4.23117e-05	down
EPHA2	1.44579e-09	2.27691	0.021	0.005	4.30412e-05	up
HIC1	1.47138e-09	1.41763	0.039	0.016	4.38029e-05	up
ANK3	1.48559e-09	1.81675	0.028	0.009	4.4226e-05	up
RAPGEFL1	1.53831e-09	2.68147	0.016	0.003	4.57956e-05	up
FZD6	1.54383e-09	2.23257	0.023	0.007	4.59599e-05	up
DSG2	1.56527e-09	2.42709	0.021	0.006	4.6598e-05	up
TMEM220	1.62382e-09	-1.20184	0.036	0.068	4.83412e-05	down
GSDMC	1.66177e-09	3.40659	0.011	0.001	4.94708e-05	up
RFC5	1.67466e-09	1.33497	0.052	0.025	4.98548e-05	up
FAM83G	1.70217e-09	3.05473	0.011	0.001	5.06735e-05	up
CCDC28B	1.72261e-09	1.35304	0.038	0.016	5.1282e-05	up
AL358472.1	1.74266e-09	-1.19016	0.016	0.041	5.18789e-05	down
ADCY3	1.75526e-09	1.30426	0.048	0.022	5.22541e-05	up
BMP7	1.90899e-09	2.75505	0.016	0.003	5.68308e-05	up
ESRP1	1.94646e-09	2.31404	0.016	0.003	5.79461e-05	up
F8A1	2.00141e-09	-1.48486	0.027	0.056	5.9582e-05	down
CD27	2.03049e-09	1.62589	0.025	0.008	6.04478e-05	up
TFAP2B	2.16927e-09	3.3968	0.011	0.001	6.45792e-05	up
SCARA5	2.21674e-09	-3.47196	0	0.014	6.59923e-05	down
CEACAM6	2.43187e-09	2.06929	0.02	0.005	7.23967e-05	up
ERRFI1	2.43585e-09	1.78545	0.051	0.025	7.25154e-05	up
ASF1B	2.53763e-09	1.60363	0.036	0.014	7.55451e-05	up
USP30-AS1	2.60241e-09	1.80228	0.027	0.009	7.74738e-05	up
ENHO	2.60428e-09	-1.40457	0.018	0.044	7.75294e-05	down
P2RY10	2.6214e-09	1.59739	0.045	0.021	7.80389e-05	up
PLEKHG5	2.63155e-09	-2.18159	0.009	0.03	7.83412e-05	down
HIST1H2AG	2.66506e-09	1.33234	0.042	0.019	7.93387e-05	up
PDPN	2.7408e-09	1.88419	0.027	0.009	8.15936e-05	up
IL17A	2.75118e-09	3.13032	0.021	0.006	8.19026e-05	up
PLCB1	2.79715e-09	-1.30007	0.012	0.035	8.3271e-05	down
GGT5	2.83893e-09	1.60031	0.023	0.007	8.45151e-05	up
GNAO1	2.8669e-09	2.21992	0.021	0.006	8.53477e-05	up
LONRF3	3.0532e-09	-2.21702	0.004	0.021	9.08938e-05	down
GPR157	3.37171e-09	1.65176	0.033	0.013	0.000100376	up
FOXM1	3.55925e-09	2.3726	0.017	0.004	0.000105959	up
TGFB1I1	3.68152e-09	-2.62172	0.007	0.026	0.000109599	down
SDR16C5	3.69918e-09	2.53742	0.017	0.004	0.000110125	up
ALDH3B2	3.72207e-09	3.50156	0.011	0.001	0.000110806	up
MS4A4E	3.73699e-09	-1.19733	0.011	0.033	0.00011125	down
AC025048.4	3.74489e-09	1.76924	0.025	0.008	0.000111485	up
PRSS22	3.97566e-09	2.23107	0.022	0.006	0.000118355	up
NSMF	4.18354e-09	-1.55842	0.017	0.042	0.000124544	down
PATJ	4.27838e-09	1.99392	0.022	0.006	0.000127367	up
MTURN	4.45589e-09	-1.14493	0.032	0.062	0.000132652	down
SLC35F2	4.59398e-09	1.86284	0.028	0.01	0.000136763	up
CTSW	4.6321e-09	1.24866	0.045	0.021	0.000137898	up
GPR18	4.64626e-09	1.25045	0.054	0.028	0.000138319	up
TSHZ3	4.98284e-09	-1.67801	0.009	0.03	0.000148339	down
PYHIN1	5.21224e-09	1.22829	0.026	0.009	0.000155168	up
WWC3	5.30939e-09	-1.51729	0.021	0.047	0.00015806	down
HIST1H3G	5.56159e-09	3.2804	0.013	0.002	0.000165569	up
FLRT3	5.80189e-09	4.93268	0.01	0.001	0.000172722	up
MARVELD2	5.93334e-09	2.3875	0.013	0.002	0.000176636	up
MAPK13	6.25432e-09	1.11069	0.032	0.012	0.000186191	up
AC091563.1	6.27366e-09	-1.561	0.006	0.025	0.000186767	down
CDCA7	6.33856e-09	1.97687	0.025	0.008	0.000188699	up
VDR	6.58576e-09	1.20535	0.054	0.027	0.000196058	up
BMP2	6.88616e-09	-2.44913	0.008	0.027	0.000205001	down
ABLIM1	7.29475e-09	1.42906	0.055	0.029	0.000217165	up
PTPN14	7.4686e-09	2.12102	0.017	0.004	0.00022234	up
LNX1	8.24003e-09	2.59265	0.017	0.004	0.000245306	up
NUDT8	8.2603e-09	1.02611	0.037	0.016	0.000245909	up
AC244153.1	8.71471e-09	3.05658	0.013	0.002	0.000259437	up
GJB3	8.7494e-09	3.09372	0.013	0.002	0.00026047	up
IFT22	8.84963e-09	1.05966	0.039	0.018	0.000263454	up
IRX3	8.85221e-09	3.86914	0.012	0.002	0.00026353	up
PLEKHN1	9.32607e-09	1.67784	0.019	0.005	0.000277637	up
CDCA8	9.37287e-09	1.35774	0.032	0.012	0.00027903	up
AC079325.2	9.8552e-09	-1.81028	0.011	0.033	0.000293389	down
CDCA2	1.00608e-08	2.03246	0.023	0.007	0.00029951	up
NCAPD3	1.00925e-08	1.00767	0.072	0.042	0.000300454	up
CCL17	1.0142e-08	-1.77097	0.017	0.041	0.000301927	down
LIPN	1.0217e-08	-1.74188	0.003	0.019	0.000304159	down
AADACP1	1.03259e-08	-5.50492	0.001	0.013	0.000307403	down
AL662860.1	1.05264e-08	-1.43873	0.003	0.019	0.00031337	down
ASB9	1.09556e-08	-1.94759	0.009	0.028	0.000326147	down
KIF15	1.14002e-08	1.66492	0.02	0.006	0.000339385	up
FGFR2	1.16866e-08	3.2455	0.013	0.002	0.00034791	up
GRB7	1.20468e-08	2.79986	0.013	0.002	0.000358632	up
RAB3D	1.22003e-08	-1.25006	0.019	0.043	0.000363204	down
GTF2IRD1	1.24451e-08	1.38975	0.023	0.008	0.00037049	up
KRT24	1.24853e-08	2.92592	0.018	0.005	0.000371687	up
NIPAL3	1.25735e-08	1.00873	0.045	0.022	0.000374312	up
PADI1	1.28403e-08	3.57099	0.011	0.001	0.000382256	up
TRAT1	1.31548e-08	2.74366	0.012	0.002	0.000391617	up
PRELP	1.38394e-08	-2.64356	0.006	0.023	0.000412	down
ASS1	1.39519e-08	1.79839	0.031	0.012	0.000415347	up
RAB30	1.41067e-08	1.47216	0.034	0.014	0.000419956	up
GJA1	1.42892e-08	1.44736	0.042	0.02	0.000425389	up
UCK2	1.48153e-08	1.05302	0.059	0.031	0.000441051	up
CD40LG	1.51475e-08	3.08933	0.013	0.002	0.00045094	up
ABCC4	1.56238e-08	1.01741	0.074	0.043	0.000465119	up
AC011445.2	1.58216e-08	-1.50004	0.009	0.028	0.00047101	down
RNF175	1.59333e-08	2.48376	0.013	0.002	0.000474335	up
SLC38A5	1.65809e-08	2.28165	0.017	0.004	0.000493615	up
ZNF366	1.70024e-08	1.31394	0.043	0.02	0.000506162	up
FCMR	1.71457e-08	1.29268	0.029	0.011	0.000510428	up
DES	1.81881e-08	-3.26253	0.001	0.014	0.000541461	down
PTPRN2	1.92079e-08	-1.66675	0.018	0.041	0.000571819	down
ANXA8L1	1.93517e-08	2.84184	0.011	0.002	0.000576099	up
GLT1D1	2.10186e-08	-1.59017	0.009	0.027	0.000625725	down
SLC7A1	2.14702e-08	1.36788	0.053	0.028	0.000639168	up
SPAG5-AS1	2.15438e-08	-3.11381	0.002	0.017	0.000641358	down
PLXDC1	2.15959e-08	-1.15002	0.018	0.042	0.000642909	down
HPGD	2.1604e-08	-1.08414	0.06	0.095	0.00064315	down
AL137186.2	2.34628e-08	-2.80251	0.004	0.02	0.000698486	down
GPT	2.3579e-08	3.47077	0.01	0.001	0.000701948	up
TRPM4	2.36648e-08	1.15049	0.043	0.02	0.000704501	up
EDA	2.36968e-08	-2.62402	0.004	0.019	0.000705455	down
NACC2	2.37358e-08	-1.48799	0.012	0.033	0.000706616	down
E2F8	2.52474e-08	2.62768	0.014	0.003	0.000751616	up
CH25H	2.54125e-08	-1.03972	0.055	0.091	0.00075653	down
GSTO2	2.64753e-08	2.53263	0.014	0.003	0.00078817	up
CENPP	2.72897e-08	1.00787	0.042	0.02	0.000812415	up
TMEM54	2.95203e-08	1.64417	0.018	0.005	0.00087882	up
RN7SL368P	3.05159e-08	-1.50044	0.016	0.039	0.000908459	down
BNIP3	3.05708e-08	-1.09214	0.042	0.072	0.000910093	down
HOOK1	3.07537e-08	2.81723	0.015	0.003	0.000915537	up
BCL7A	3.10082e-08	1.14776	0.042	0.02	0.000923115	up
CTNNAL1	3.11002e-08	1.23082	0.05	0.026	0.000925853	up
PLXNA2	3.30853e-08	-1.81747	0.014	0.035	0.000984948	down
FBXO32	3.62746e-08	1.23156	0.035	0.015	0.0010799	up
DEPDC1	3.72225e-08	1.91803	0.019	0.006	0.00110811	up
DPCD	3.78701e-08	1.16452	0.038	0.018	0.00112739	up
PIK3C2G	3.85044e-08	3.44342	0.01	0.001	0.00114628	up
IRX4	3.97635e-08	2.5391	0.01	0.001	0.00118376	up
RARG	4.16564e-08	1.55305	0.031	0.012	0.00124011	up
PLB1	4.33379e-08	-1.01976	0.044	0.075	0.00129017	down
FTH1P20	4.50046e-08	-1.38831	0.042	0.072	0.00133979	down
DEXI	4.99139e-08	-1.62942	0.031	0.058	0.00148594	down
RHOBTB1	4.99465e-08	-1.25358	0.031	0.058	0.00148691	down
HSPA1L	5.01542e-08	-2.02844	0.011	0.031	0.00149309	down
PRKY	5.23652e-08	-3.95964	0.002	0.016	0.00155891	down
KLRB1	5.25101e-08	1.3788	0.043	0.021	0.00156323	up
ZWILCH	5.25696e-08	1.22317	0.042	0.02	0.001565	up
F12	5.30515e-08	1.27478	0.021	0.006	0.00157934	up
ZNF117	5.36903e-08	-1.06238	0.023	0.048	0.00159836	down
IL2RB	5.42153e-08	2.28308	0.016	0.004	0.00161399	up
DNMBP-AS1	5.57052e-08	-6.1945	0	0.01	0.00165834	down
LAMA2	5.75016e-08	-1.91758	0.006	0.022	0.00171182	down
SEPT8	5.76802e-08	-1.30315	0.025	0.05	0.00171714	down
TICRR	5.86243e-08	2.64387	0.011	0.002	0.00174525	up
PLXNB1	5.94028e-08	2.73451	0.011	0.002	0.00176842	up
HSPB6	6.04991e-08	-2.02918	0.009	0.027	0.00180106	down
DPYSL3	6.08718e-08	-1.56914	0.012	0.033	0.00181215	down
CLNK	6.21466e-08	1.86832	0.022	0.008	0.0018501	up
IKZF3	6.25151e-08	1.10914	0.037	0.017	0.00186107	up
KRT17	6.61753e-08	1.06174	0.047	0.023	0.00197004	up
GZMA	6.65313e-08	1.84976	0.046	0.023	0.00198064	up
DMD	6.69006e-08	-1.15897	0.014	0.035	0.00199163	down
LINC01736	6.76954e-08	-2.35602	0.005	0.021	0.00201529	down
PASK	7.345e-08	1.98251	0.019	0.006	0.00218661	up
KL	7.52629e-08	-3.21559	0.001	0.012	0.00224058	down
TBC1D10C	7.55804e-08	1.17423	0.055	0.03	0.00225003	up
FFAR2	7.5886e-08	-1.17304	0.017	0.04	0.00225913	down
LY9	7.60258e-08	1.12106	0.032	0.014	0.00226329	up
PLA2G15	7.62378e-08	-1.11712	0.087	0.124	0.0022696	down
CLEC4GP1	7.71802e-08	-6.4229	0	0.01	0.00229766	down
CHEK1	7.9347e-08	1.30645	0.025	0.009	0.00236216	up
MYO1B	7.93986e-08	2.1986	0.02	0.006	0.0023637	up
RPL37AP1	7.97475e-08	-2.74057	0.003	0.017	0.00237408	down
PIK3R6	8.03263e-08	1.05368	0.052	0.027	0.00239131	up
AL050344.1	8.43616e-08	1.37796	0.017	0.004	0.00251144	up
NAV2	8.97449e-08	-2.40952	0.005	0.021	0.00267171	down
LRRC4	9.05098e-08	-1.94586	0.007	0.023	0.00269448	down
FAHD2B	9.11597e-08	1.08591	0.038	0.018	0.00271382	up
IGHV3-53	9.27494e-08	1.71297	0.011	0.002	0.00276115	up
HLA-DPB2	9.50639e-08	1.28592	0.048	0.025	0.00283005	up
TNFRSF18	9.5746e-08	2.08705	0.021	0.007	0.00285036	up
CSRP2	9.64567e-08	1.32674	0.059	0.033	0.00287152	up
WDHD1	9.74425e-08	1.4735	0.03	0.012	0.00290086	up
WEE1	1.03966e-07	1.5055	0.035	0.016	0.00309506	up
TRIM50	1.06947e-07	-6.30386	0	0.01	0.00318382	down
CLDN23	1.0698e-07	-2.85759	0.003	0.017	0.00318478	down
GPC1	1.13383e-07	1.27342	0.022	0.007	0.00337541	up
SIGLEC8	1.14717e-07	1.84464	0.018	0.005	0.00341512	up
ERBB2	1.14862e-07	1.54299	0.018	0.005	0.00341945	up
NOTCH4	1.16517e-07	1.16405	0.038	0.018	0.00346871	up
AP002784.2	1.17907e-07	-1.20304	0.021	0.045	0.00351009	down
CILP	1.19338e-07	-3.01029	0.002	0.014	0.00355269	down
SLC4A11	1.22935e-07	3.12729	0.011	0.002	0.00365976	up
KIAA1671	1.31474e-07	1.70948	0.014	0.003	0.00391399	up
CSF3	1.34479e-07	-3.62426	0.002	0.015	0.00400343	down
SLC35D2	1.39924e-07	-1.01096	0.049	0.08	0.00416553	down
AP003733.4	1.41218e-07	-1.0497	0.027	0.053	0.00420406	down
RBFOX2	1.4177e-07	1.30381	0.026	0.01	0.00422049	up
DDR1	1.46783e-07	1.00761	0.041	0.02	0.00436972	up
C4BPB	1.48215e-07	-6.16355	0	0.01	0.00441236	down
TRIM52-AS1	1.50955e-07	-1.06021	0.03	0.057	0.00449394	down
AC005280.2	1.5745e-07	-1.51891	0.004	0.018	0.0046873	down
HIST1H3C	1.62118e-07	1.94871	0.02	0.007	0.00482626	up
MAP3K11	1.66484e-07	-1.02685	0.102	0.14	0.00495622	down
ASB2	1.67252e-07	1.52531	0.03	0.013	0.00497909	up
NCF1B	1.7412e-07	-1.4241	0.023	0.047	0.00518356	down
FRG1JP	1.7705e-07	-1.91667	0.005	0.02	0.00527079	down
OIP5	1.77167e-07	1.9522	0.021	0.007	0.00527427	up
AC006994.2	1.901e-07	-2.98559	0.002	0.015	0.00565927	down
ACOT4	2.00826e-07	1.12461	0.021	0.007	0.00597859	up
DENND2C	2.01473e-07	1.68136	0.021	0.007	0.00599786	up
FANCA	2.0199e-07	1.21159	0.034	0.015	0.00601325	up
DDX43	2.03092e-07	-2.52374	0.003	0.016	0.00604606	down
LINC01133	2.05827e-07	1.77436	0.017	0.005	0.00612746	up
MCM8	2.13595e-07	1.17575	0.028	0.012	0.00635872	up
FAM212A	2.13919e-07	-1.53704	0.012	0.031	0.00636838	down
AC015871.5	2.14327e-07	-1.01798	0.004	0.017	0.00638052	down
ATP5MGP2	2.15235e-07	-1.73607	0.012	0.03	0.00640755	down
KIF1C	2.24453e-07	-1.16822	0.039	0.066	0.00668198	down
ABCA5	2.33913e-07	1.47239	0.036	0.017	0.00696358	up
FERMT2	2.35979e-07	-1.63521	0.01	0.027	0.0070251	down
SDR42E2	2.38133e-07	-1.79014	0.01	0.028	0.00708921	down
LBX2-AS1	2.40721e-07	-1.42504	0.025	0.048	0.00716626	down
BCL11A	2.50585e-07	1.05878	0.058	0.033	0.00745992	up
CAV2	2.63431e-07	1.16014	0.057	0.032	0.00784235	up
FBXO2	2.80474e-07	2.55264	0.012	0.002	0.00834972	up
TPT1P4	2.84881e-07	-2.14252	0.006	0.022	0.0084809	down
MMP2	2.87006e-07	-1.34162	0.035	0.061	0.00854415	down
MFHAS1	2.93874e-07	-1.38603	0.028	0.052	0.00874861	down
PABPC3	3.04088e-07	-1.53239	0.006	0.022	0.0090527	down
SLC25A10	3.1836e-07	1.45242	0.02	0.007	0.00947758	up
GPX1P1	3.20415e-07	-1.33862	0.022	0.044	0.00953877	down
TEDC2	3.32318e-07	3.12414	0.011	0.002	0.00989312	up
HOXB7	3.35612e-07	-2.32898	0.011	0.029	0.00999117	down
PER3	3.37204e-07	-1.00387	0.023	0.046	0.0100386	down
VTRNA1-3	3.41439e-07	-2.81277	0.004	0.018	0.0101646	down
AL022067.1	3.43921e-07	2.83107	0.011	0.002	0.0102385	up
OMD	3.57368e-07	-2.69474	0.003	0.015	0.0106389	down
SSX2IP	3.60283e-07	1.22663	0.041	0.021	0.0107256	up
FANCG	3.6337e-07	1.09947	0.027	0.011	0.0108175	up
AC084871.2	3.64905e-07	-1.31023	0.02	0.042	0.0108632	down
LCN6	3.70091e-07	-4.10159	0.001	0.011	0.0110176	down
SH2D3C	3.83161e-07	1.0158	0.049	0.027	0.0114067	up
IL12RB2	3.85751e-07	-2.66167	0.001	0.012	0.0114838	down
ATP5MGL	3.91055e-07	-1.09988	0.009	0.025	0.0116417	down
EREG	4.05216e-07	-1.40681	0.11	0.148	0.0120633	down
IPCEF1	4.12181e-07	1.49187	0.045	0.024	0.0122706	up
SEMA7A	4.25638e-07	1.04146	0.04	0.02	0.0126713	up
KRT78	4.40526e-07	1.88299	0.033	0.015	0.0131145	up
CYP27A1	4.47584e-07	1.03853	0.067	0.041	0.0133246	up
FAM83D	4.57458e-07	2.30337	0.018	0.006	0.0136185	up
NHSL2	4.62887e-07	-1.55773	0.009	0.026	0.0137801	down
PPP1R16B	4.8163e-07	1.71014	0.027	0.011	0.0143381	up
CXCR3	5.06373e-07	1.85462	0.031	0.014	0.0150747	up
ANXA8	5.09689e-07	1.38563	0.015	0.004	0.0151735	up
GSDMA	5.13453e-07	-1.97912	0.013	0.031	0.0152855	down
ATP6V0D2	5.19468e-07	1.75396	0.015	0.004	0.0154646	up
MARC1	5.19646e-07	-1.21195	0.009	0.026	0.0154699	down
RPL5P34	5.27891e-07	-1.37422	0.017	0.037	0.0157153	down
SEPT4	5.33375e-07	-2.05641	0.006	0.021	0.0158786	down
AC123595.1	5.47269e-07	-5.02261	0	0.01	0.0162922	down
ZBED3	5.5456e-07	-1.17437	0.018	0.039	0.0165093	down
SMARCD3	5.59903e-07	-1.27315	0.026	0.049	0.0166683	down
SKA1	5.64321e-07	1.975	0.013	0.003	0.0167998	up
AZIN2	5.71165e-07	1.95278	0.012	0.002	0.0170036	up
CDC42BPA	5.7516e-07	-1.24492	0.018	0.038	0.0171225	down
NBPF19	5.84111e-07	-1.28642	0.017	0.038	0.017389	down
FRMD6	5.97265e-07	1.75065	0.022	0.008	0.0177806	up
FAXDC2	6.21131e-07	-1.33954	0.022	0.044	0.0184911	down
CA8	6.21557e-07	-3.63972	0.001	0.011	0.0185038	down
SATB1-AS1	6.29133e-07	1.51641	0.052	0.03	0.0187293	up
CPAMD8	6.37407e-07	-3.15505	0.004	0.016	0.0189756	down
NECTIN1	6.42804e-07	1.28511	0.025	0.01	0.0191363	up
DNAJC5B	6.4844e-07	1.01	0.026	0.01	0.0193041	up
DHFR	6.52673e-07	1.05997	0.044	0.023	0.0194301	up
SH2D3A	6.8126e-07	1.36682	0.014	0.004	0.0202811	up
IL22	7.04357e-07	3.25952	0.014	0.004	0.0209687	up
CACYBPP2	7.13022e-07	-1.27936	0.023	0.045	0.0212267	down
ANOS1	7.16445e-07	2.57174	0.011	0.002	0.0213286	up
ARHGEF40	7.16952e-07	-1.04455	0.044	0.072	0.0213437	down
ECT2	7.27964e-07	1.17689	0.042	0.022	0.0216715	up
AC244100.2	7.31584e-07	-2.30251	0.006	0.02	0.0217792	down
BX890604.1	7.32201e-07	2.164	0.014	0.004	0.0217976	up
DLL1	7.44815e-07	1.67145	0.017	0.005	0.0221732	up
RPH3AL	7.7357e-07	-2.50165	0.007	0.021	0.0230292	down
UNC5B-AS1	7.92314e-07	1.27036	0.014	0.004	0.0235872	up
CD99P1	8.02817e-07	-1.05384	0.037	0.063	0.0238999	down
SRGAP3	8.13632e-07	1.10323	0.043	0.023	0.0242218	up
C1QTNF3	8.17161e-07	-1.99345	0.004	0.017	0.0243269	down
COL7A1	8.19973e-07	1.16689	0.017	0.006	0.0244106	up
PARD3	8.22692e-07	2.17933	0.015	0.004	0.0244915	up
FTH1P11	8.22776e-07	-1.4521	0.024	0.046	0.0244941	down
TLE1	8.43609e-07	-1.05756	0.016	0.036	0.0251142	down
LAG3	8.47786e-07	1.26569	0.027	0.012	0.0252386	up
CDC34	8.78355e-07	-1.14785	0.046	0.073	0.0261486	down
AC010343.1	9.05153e-07	-2.03109	0.003	0.015	0.0269464	down
SH3RF2	9.13112e-07	2.53037	0.011	0.002	0.0271833	up
ANKRD36BP1	9.31859e-07	1.09557	0.042	0.022	0.0277415	up
ZNF93	9.33646e-07	1.0713	0.042	0.022	0.0277946	up
STK11	9.36396e-07	-1.18598	0.029	0.053	0.0278765	down
TROAP	9.48076e-07	1.85235	0.02	0.007	0.0282242	up
TPPP3	9.74623e-07	-1.29008	0.045	0.072	0.0290145	down
SMPD3	9.96038e-07	1.98687	0.015	0.004	0.029652	up
CDT1	1.0039e-06	1.43909	0.02	0.007	0.0298861	up
ZCCHC24	1.01092e-06	-1.12472	0.017	0.037	0.0300951	down
TNFRSF4	1.01548e-06	1.54787	0.03	0.014	0.0302308	up
HIST1H2AH	1.07209e-06	1.56611	0.037	0.019	0.031916	up
ITK	1.09207e-06	2.27067	0.013	0.003	0.0325109	up
SYT8	1.11152e-06	3.05848	0.01	0.002	0.0330899	up
LRRC34	1.12417e-06	2.46734	0.011	0.002	0.0334664	up
LINC01835	1.1258e-06	-2.11355	0.002	0.012	0.033515	down
CIP2A	1.13739e-06	1.45989	0.035	0.017	0.0338602	up
RBP4	1.14485e-06	2.25214	0.011	0.002	0.0340822	up
NECTIN4	1.15692e-06	1.59281	0.013	0.003	0.0344415	up
NTNG2	1.16396e-06	-3.39659	0.002	0.014	0.034651	down
ADAMTS4	1.17317e-06	-3.11944	0.002	0.014	0.0349254	down
KNTC1	1.18672e-06	1.21006	0.042	0.022	0.0353286	up
AC083798.2	1.25766e-06	-1.23317	0.004	0.016	0.0374407	down
LIN52	1.27665e-06	1.22312	0.032	0.015	0.0380057	up
FBLN2	1.32319e-06	-1.1657	0.023	0.045	0.0393915	down
GNA11	1.32713e-06	-1.42054	0.017	0.036	0.0395085	down
PPP1R13B	1.3546e-06	2.68218	0.012	0.003	0.0403265	up
LINC00278	1.37627e-06	-3.33389	0.004	0.017	0.0409714	down
ROBO1	1.39344e-06	2.01187	0.017	0.006	0.0414828	up
RAPGEF4	1.41105e-06	2.12597	0.014	0.004	0.0420069	up
FEZ1	1.44524e-06	-2.68655	0.004	0.017	0.0430248	down
BPIFB1	1.44795e-06	2.46796	0.033	0.016	0.0431055	up
AL590648.3	1.48866e-06	-3.12189	0.002	0.012	0.0443173	down
AC009509.1	1.54977e-06	2.5847	0.012	0.003	0.0461367	up
RNGTT	1.56915e-06	1.09647	0.046	0.025	0.0467136	up
DSCC1	1.58283e-06	1.81746	0.014	0.004	0.0471208	up
MREG	1.60432e-06	1.08188	0.03	0.014	0.0477605	up
ETV7	1.60868e-06	1.39885	0.023	0.01	0.0478903	up
PROS1	1.61636e-06	-1.0429	0.043	0.069	0.0481191	down
ANKRD55	1.61663e-06	2.01519	0.012	0.003	0.0481271	up
HP	1.65627e-06	-2.82238	0.001	0.011	0.0493072	down
GPT2	1.66916e-06	1.67084	0.02	0.007	0.0496909	up
PADI2	1.67909e-06	1.42339	0.041	0.022	0.0499864	up

## Sheet: MP(IPR_T_A_vs_IPR_N_A)
Table S8 Differentially expressed genes between tumor tissues and normal tissues (MP: IPR_T_A_vs_IPR_N_A)
Gene	p_val	avg_log2FC	pct.1	pct.2	p_val_adj	change
S100A8	0	-1.624	0.312	0.649	0	down
APOE	0	4.53476	0.395	0.069	0	up
SPP1	0	6.79102	0.294	0.016	0	up
APOC1	0	4.58719	0.346	0.069	0	up
IGHG3	1.76735e-262	3.16262	0.258	0.047	5.26141e-258	up
IL1B	6.38672e-254	-1.56143	0.399	0.692	1.90133e-249	down
VCAN	2.79687e-238	-1.48918	0.216	0.509	8.32627e-234	down
FCN1	5.36272e-235	-1.48139	0.27	0.554	1.59648e-230	down
MMP9	7.34802e-215	4.83227	0.237	0.051	2.18751e-210	up
HMOX1	5.60988e-194	1.95378	0.675	0.474	1.67006e-189	up
ADAMDEC1	2.56566e-193	2.93511	0.182	0.028	7.63798e-189	up
CTSL	1.22437e-187	1.33503	0.7	0.491	3.64494e-183	up
HSPA1B	1.50397e-186	-1.03539	0.595	0.786	4.47731e-182	down
CD52	2.6612e-179	-1.04081	0.446	0.683	7.92239e-175	down
FN1	1.84183e-177	3.84793	0.299	0.109	5.48314e-173	up
PLD3	7.94453e-172	1.11857	0.642	0.454	2.36509e-167	up
SPARC	2.37888e-169	2.45132	0.254	0.079	7.08193e-165	up
S100A9	4.54079e-165	-1.22424	0.478	0.696	1.35179e-160	down
TREM2	2.61149e-153	2.20815	0.273	0.099	7.77441e-149	up
IGLC2	4.33055e-153	2.45256	0.226	0.064	1.2892e-148	up
IGHG4	9.59695e-150	1.52442	0.406	0.205	2.85701e-145	up
CYP27A1	1.59745e-147	2.68946	0.181	0.042	4.75561e-143	up
GPNMB	8.97077e-146	1.47195	0.566	0.375	2.6706e-141	up
ACP5	1.72874e-143	1.67908	0.449	0.257	5.14647e-139	up
MT1X	4.38271e-142	-1.50636	0.342	0.55	1.30473e-137	down
IGLC3	7.62892e-141	2.09328	0.202	0.055	2.27113e-136	up
GPX3	5.43349e-138	1.4588	0.373	0.184	1.61755e-133	up
EREG	2.55521e-135	-1.63353	0.154	0.362	7.60685e-131	down
MT1G	2.96356e-135	-1.7046	0.163	0.37	8.82252e-131	down
CHI3L1	1.24787e-133	7.19971	0.088	0.003	3.71489e-129	up
CCL8	8.75222e-131	3.53635	0.147	0.03	2.60553e-126	up
COL3A1	1.44133e-127	2.20495	0.16	0.037	4.29084e-123	up
S100A12	3.94208e-125	-1.40362	0.097	0.281	1.17356e-120	down
CADM1	8.86651e-124	2.74256	0.101	0.01	2.63956e-119	up
SERPING1	2.06146e-123	1.12867	0.454	0.266	6.13697e-119	up
RARRES1	4.85378e-121	3.35108	0.114	0.017	1.44497e-116	up
IGHG1	3.31221e-117	2.12184	0.226	0.081	9.86046e-113	up
SLC16A10	1.21533e-115	2.6746	0.123	0.022	3.61805e-111	up
KLF2	1.82994e-115	-1.31854	0.344	0.525	5.44774e-111	down
CTSK	4.31391e-107	4.34184	0.142	0.036	1.28425e-102	up
DUSP2	4.77108e-106	-1.17501	0.309	0.486	1.42035e-101	down
KCNMA1	4.68419e-102	2.3977	0.129	0.029	1.39448e-97	up
FOSB	2.63284e-100	-1.04329	0.664	0.768	7.83796e-96	down
CD59	1.40123e-95	1.08291	0.351	0.189	4.17146e-91	up
IGHM	1.37978e-93	1.90416	0.098	0.017	4.10761e-89	up
IGHGP	1.07834e-92	7.75813	0.055	0	3.21022e-88	up
FTLP3	1.07912e-92	1.34467	0.334	0.188	3.21254e-88	up
NUPR1	1.12192e-92	2.43889	0.144	0.043	3.33997e-88	up
C19orf38	1.41417e-90	-1.27375	0.109	0.26	4.20998e-86	down
FAM213A	2.96171e-90	1.62347	0.155	0.048	8.817e-86	up
FOLR3	4.28616e-90	-2.12299	0.043	0.163	1.27599e-85	down
NR1H3	4.98505e-90	1.90369	0.143	0.042	1.48405e-85	up
MT1E	6.14236e-90	-1.14899	0.295	0.469	1.82858e-85	down
C2	3.01898e-87	1.10823	0.235	0.102	8.98749e-83	up
EPHX1	1.31452e-85	1.46912	0.192	0.075	3.91333e-81	up
NLRP3	2.71691e-85	-1.00686	0.28	0.447	8.08826e-81	down
PTX3	1.38198e-84	-1.85751	0.084	0.218	4.11416e-80	down
CD72	9.39499e-84	1.87803	0.158	0.054	2.79689e-79	up
COL1A1	1.60551e-82	2.36563	0.098	0.02	4.77961e-78	up
SDC3	2.6493e-82	1.20256	0.208	0.086	7.88697e-78	up
CCL13	6.18432e-76	2.00934	0.247	0.127	1.84107e-71	up
SELL	1.48275e-73	-1.08353	0.118	0.253	4.41414e-69	down
KRT17	1.43026e-72	4.56365	0.05	0.002	4.25789e-68	up
FMNL2	3.88075e-72	1.03364	0.231	0.11	1.1553e-67	up
LGALS3BP	3.57949e-71	1.18759	0.242	0.121	1.06561e-66	up
SLC30A1	3.15969e-70	-1.55543	0.15	0.281	9.4064e-66	down
EMP2	3.81537e-69	2.10177	0.096	0.024	1.13584e-64	up
APOBEC3A	5.42276e-69	-1.04716	0.086	0.209	1.61436e-64	down
VMO1	8.07476e-69	1.37104	0.206	0.095	2.40386e-64	up
SLC2A5	1.00178e-68	2.88553	0.056	0.005	2.98231e-64	up
PPIF	3.3093e-68	-1.0162	0.216	0.355	9.85178e-64	down
MYO1G	4.3294e-67	-1.38152	0.09	0.209	1.28886e-62	down
CCL2	6.88935e-65	1.99905	0.469	0.369	2.05096e-60	up
LINC01857	1.43312e-64	2.78654	0.06	0.008	4.2664e-60	up
LILRA2	1.39554e-63	-1.47044	0.068	0.174	4.15452e-59	down
LILRA5	1.91652e-63	-1.13664	0.123	0.246	5.70549e-59	down
PLAC8	5.72794e-63	-1.47063	0.065	0.17	1.70521e-58	down
NRGN	9.2031e-61	-1.2506	0.095	0.208	2.73976e-56	down
LIPA	1.8214e-60	1.21366	0.5	0.409	5.42231e-56	up
CTSG	2.12897e-60	-1.53732	0.057	0.158	6.33794e-56	down
NRG1	1.65808e-59	-2.08837	0.026	0.107	4.9361e-55	down
CCDC69	4.42848e-59	-1.0318	0.121	0.238	1.31836e-54	down
SERPINB2	1.0669e-58	-1.6749	0.035	0.121	3.17616e-54	down
FLT3	4.14528e-58	-1.4777	0.062	0.159	1.23405e-53	down
EPAS1	5.01551e-58	1.32088	0.211	0.108	1.49312e-53	up
GAPT	4.88728e-57	-1.18294	0.099	0.209	1.45494e-52	down
TFPI	1.72271e-55	1.53552	0.117	0.042	5.12852e-51	up
COL6A2	5.90522e-55	2.72879	0.118	0.045	1.75798e-50	up
COL6A1	8.13661e-55	2.1676	0.108	0.038	2.42227e-50	up
ABL2	1.69925e-54	1.21097	0.23	0.126	5.05868e-50	up
TTN	3.06942e-54	1.40276	0.289	0.179	9.13765e-50	up
PLEKHG5	1.19827e-53	2.0001	0.091	0.028	3.56726e-49	up
CH25H	1.57067e-53	2.17989	0.124	0.049	4.67589e-49	up
SMPDL3A	2.38027e-52	1.23393	0.142	0.06	7.08605e-48	up
EGFL7	8.17405e-52	1.11131	0.2	0.103	2.43341e-47	up
MMP19	9.15453e-52	1.34477	0.179	0.088	2.7253e-47	up
ELL2	9.95838e-52	1.33008	0.265	0.159	2.96461e-47	up
LUM	1.99709e-51	1.18366	0.195	0.1	5.94534e-47	up
CHCHD6	4.06973e-51	2.43975	0.075	0.02	1.21156e-46	up
MITF	4.20366e-51	1.03372	0.188	0.094	1.25143e-46	up
IFI27	4.71356e-51	1.7754	0.199	0.104	1.40323e-46	up
LCN2	6.11706e-51	3.67477	0.046	0.006	1.82105e-46	up
TMEM2	2.62415e-50	1.42725	0.202	0.11	7.81209e-46	up
SPRED1	2.859e-50	1.04769	0.294	0.186	8.51124e-46	up
CD276	4.0584e-50	1.30846	0.118	0.045	1.20819e-45	up
FXYD6	1.08436e-49	1.04108	0.208	0.112	3.22814e-45	up
LXN	2.01765e-49	1.24257	0.114	0.043	6.00653e-45	up
OTOA	8.17267e-49	1.83842	0.059	0.012	2.433e-44	up
BHLHE41	1.04814e-48	1.18175	0.111	0.042	3.12032e-44	up
TMEM37	1.47139e-48	1.2209	0.142	0.063	4.38034e-44	up
RETN	2.15892e-48	-1.03288	0.111	0.214	6.42709e-44	down
ALOX15B	3.31366e-48	1.42906	0.1	0.035	9.86476e-44	up
SULF2	2.01329e-47	-1.06839	0.103	0.201	5.99355e-43	down
LPL	4.77564e-47	1.41298	0.126	0.053	1.42171e-42	up
ARL5B	1.20563e-46	-1.08888	0.143	0.247	3.58917e-42	down
FRMD4A	1.49472e-46	1.11938	0.151	0.07	4.44977e-42	up
KCNJ5	1.5585e-46	1.13911	0.12	0.049	4.63966e-42	up
MMP2	6.67495e-46	1.22193	0.139	0.062	1.98713e-41	up
AL034397.3	3.80748e-45	-1.18638	0.058	0.14	1.13349e-40	down
CD163L1	4.21907e-45	1.01756	0.202	0.111	1.25602e-40	up
GAL	8.42399e-45	5.34476	0.03	0.001	2.50782e-40	up
DNAJC5B	2.07341e-44	2.54445	0.04	0.005	6.17255e-40	up
PRAM1	4.22383e-44	-1.50826	0.065	0.147	1.25744e-39	down
VCAM1	5.26469e-44	2.10883	0.063	0.016	1.5673e-39	up
LTBP2	2.34061e-43	1.08981	0.113	0.046	6.96798e-39	up
CD300LB	6.69104e-43	-1.34191	0.061	0.14	1.99192e-38	down
FABP3	1.09982e-42	1.47968	0.083	0.028	3.27417e-38	up
RNASE2	1.15979e-42	-1.53943	0.049	0.123	3.45269e-38	down
PEAK1	1.93688e-42	1.11349	0.194	0.108	5.76608e-38	up
PLXNA1	4.90253e-41	1.61002	0.064	0.018	1.45948e-36	up
KLHDC8B	7.81666e-41	1.76174	0.055	0.013	2.32702e-36	up
MREG	1.07468e-40	1.87945	0.046	0.009	3.19932e-36	up
GSDMA	1.84236e-40	1.79752	0.051	0.011	5.48472e-36	up
IGFBP6	7.27569e-40	1.32877	0.159	0.085	2.16597e-35	up
ACE	2.29735e-39	1.61287	0.053	0.013	6.83922e-35	up
CD1D	3.0473e-39	-1.04949	0.085	0.168	9.07182e-35	down
TFRC	4.28586e-39	1.17919	0.368	0.269	1.2759e-34	up
DNMBP	4.46183e-39	1.62513	0.122	0.057	1.32829e-34	up
CCR2	7.79705e-39	-1.68377	0.035	0.098	2.32118e-34	down
PLA2G2D	2.55256e-38	3.35798	0.035	0.005	7.59898e-34	up
BEX3	3.27402e-38	1.20288	0.131	0.064	9.74676e-34	up
BST1	3.57413e-38	-1.04424	0.11	0.195	1.06402e-33	down
COCH	1.51074e-37	2.24101	0.045	0.01	4.49747e-33	up
CMA1	1.67078e-37	-1.50671	0.029	0.088	4.9739e-33	down
COL1A2	1.86399e-37	1.07981	0.16	0.085	5.54909e-33	up
RND3	3.11019e-37	1.85198	0.07	0.023	9.25904e-33	up
GPR84	8.81665e-37	-1.22269	0.081	0.158	2.62472e-32	down
RAB7B	1.34895e-36	1.20732	0.122	0.058	4.01581e-32	up
IL1A	3.98928e-36	-1.35264	0.05	0.117	1.18761e-31	down
CISH	3.99919e-36	1.41825	0.107	0.048	1.19056e-31	up
ABCG1	9.48628e-36	1.16764	0.121	0.057	2.82407e-31	up
STARD13	2.11727e-35	1.05864	0.155	0.084	6.30312e-31	up
SNAI1	2.89633e-35	-1.26167	0.06	0.129	8.62239e-31	down
HTRA1	5.36293e-35	1.13947	0.117	0.055	1.59655e-30	up
DCSTAMP	1.07608e-34	1.35069	0.069	0.024	3.20348e-30	up
MMP7	1.30251e-34	4.99938	0.02	0	3.87758e-30	up
PMFBP1	1.73182e-34	1.68826	0.052	0.014	5.15563e-30	up
C1orf21	3.39902e-34	1.12348	0.088	0.035	1.01189e-29	up
DNASE2B	1.00525e-33	3.33502	0.024	0.001	2.99262e-29	up
GSDME	1.43644e-33	1.22655	0.061	0.02	4.2763e-29	up
SIRPB1	3.08837e-33	-1.0277	0.069	0.139	9.19408e-29	down
SCD	3.56203e-33	1.39881	0.077	0.03	1.06042e-28	up
CDA	5.74474e-33	-1.04669	0.07	0.141	1.71021e-28	down
AC074327.1	5.90733e-33	1.72063	0.039	0.008	1.75861e-28	up
SLC38A1	1.03409e-32	-1.76937	0.036	0.092	3.07848e-28	down
TMEM170B	1.66817e-32	-1.15376	0.067	0.134	4.96613e-28	down
MATK	1.68024e-32	1.11437	0.07	0.026	5.00209e-28	up
AQP9	1.97821e-32	-1.07702	0.099	0.173	5.88914e-28	down
SFRP4	6.33838e-32	2.1705	0.051	0.015	1.88694e-27	up
ITGA6	6.39267e-32	1.78487	0.045	0.012	1.9031e-27	up
LINC01094	9.11843e-32	1.2593	0.07	0.026	2.71456e-27	up
CST6	2.012e-31	2.36985	0.038	0.008	5.98973e-27	up
SHOX2	2.08772e-31	2.52023	0.027	0.003	6.21513e-27	up
GCH1	3.33028e-31	-1.45969	0.043	0.101	9.91425e-27	down
TNFAIP6	5.41429e-31	-1.17	0.101	0.175	1.61183e-26	down
NFE2	8.29836e-31	-1.76358	0.016	0.06	2.47042e-26	down
TRAF3IP3	2.19255e-30	-1.04818	0.071	0.137	6.52722e-26	down
CX3CR1	2.72931e-30	-1.71766	0.023	0.07	8.12515e-26	down
AC078850.1	3.36723e-30	2.68595	0.027	0.004	1.00243e-25	up
P2RX1	4.14379e-30	-1.53893	0.031	0.082	1.23361e-25	down
DPPA2P4	5.62896e-30	-2.06848	0.012	0.051	1.67574e-25	down
LINC00877	7.63222e-30	-1.4542	0.04	0.095	2.27211e-25	down
CCDC141	1.00295e-29	1.24973	0.13	0.071	2.98579e-25	up
EMP1	1.02385e-29	1.05944	0.613	0.563	3.04799e-25	up
CTSF	1.08678e-29	1.3583	0.078	0.032	3.23533e-25	up
RGS5	1.22941e-29	1.89426	0.036	0.008	3.65996e-25	up
HAMP	2.09868e-29	1.72966	0.046	0.013	6.24778e-25	up
HTRA4	2.57329e-29	3.45282	0.025	0.003	7.66067e-25	up
AC092484.1	2.61511e-29	8.88801	0.016	0	7.7852e-25	up
MDK	2.79167e-29	1.81153	0.042	0.011	8.31081e-25	up
ANXA2P2	4.93925e-29	1.32945	0.054	0.017	1.47042e-24	up
OLR1	1.0733e-28	-1.02929	0.163	0.242	3.19522e-24	down
TNFRSF12A	4.66453e-28	1.04853	0.152	0.089	1.38863e-23	up
PLXNA2	9.39082e-28	1.96628	0.061	0.023	2.79565e-23	up
CCL20	1.76168e-27	-1.29107	0.065	0.125	5.24453e-23	down
APOC1P1	1.87845e-27	3.77953	0.018	0.001	5.59215e-23	up
DOCK4	2.21966e-27	1.05374	0.135	0.075	6.60792e-23	up
FARP1	2.93389e-27	1.06017	0.089	0.041	8.73419e-23	up
OASL	3.15417e-27	-1.15575	0.047	0.102	9.38997e-23	down
ZNF467	6.97961e-27	-1.01351	0.054	0.111	2.07783e-22	down
SPTLC3	1.24345e-26	1.7473	0.04	0.011	3.70174e-22	up
FGFR1	3.04167e-26	1.19827	0.113	0.06	9.05506e-22	up
TNFRSF9	3.47273e-26	1.24268	0.062	0.024	1.03383e-21	up
STK26	4.54767e-26	-1.21523	0.038	0.087	1.35384e-21	down
CEACAM4	4.98477e-26	-1.06492	0.068	0.128	1.48397e-21	down
TRIM47	6.15371e-26	1.1081	0.072	0.031	1.83196e-21	up
C11orf21	1.05093e-25	-1.22508	0.037	0.086	3.12863e-21	down
WIPF3	1.06949e-25	7.06956	0.014	0	3.18386e-21	up
CBLB	1.45559e-25	1.03922	0.13	0.074	4.33328e-21	up
MAPK13	2.50598e-25	1.13668	0.051	0.018	7.4603e-21	up
TXLNB	6.7111e-25	1.33353	0.06	0.024	1.99789e-20	up
POSTN	7.21202e-25	1.22026	0.051	0.018	2.14702e-20	up
NBL1	9.52783e-25	1.25628	0.09	0.045	2.83643e-20	up
AP003354.2	1.29271e-24	-1.53913	0.034	0.08	3.84839e-20	down
DNAAF1	1.30826e-24	-1.39552	0.025	0.067	3.89468e-20	down
FTH1P2	1.57896e-24	1.09362	0.065	0.027	4.70055e-20	up
ANKRD9	2.23014e-24	1.50339	0.063	0.026	6.63914e-20	up
PHLDA3	3.54926e-24	2.23103	0.028	0.006	1.05661e-19	up
VIM-AS1	4.98322e-24	-1.07118	0.054	0.107	1.48351e-19	down
AC106788.1	5.14997e-24	1.68097	0.035	0.009	1.53315e-19	up
IGHG2	1.03618e-23	1.61679	0.038	0.011	3.0847e-19	up
HSD3B7	1.13652e-23	1.0641	0.07	0.031	3.38343e-19	up
AC245297.1	1.23737e-23	1.43173	0.045	0.015	3.68365e-19	up
ITGAD	1.25329e-23	3.05273	0.02	0.002	3.73104e-19	up
KRT16P6	1.89451e-23	4.30075	0.015	0.001	5.63997e-19	up
MIR3188	1.91915e-23	-1.07376	0.044	0.093	5.7133e-19	down
RBP1	1.94419e-23	2.51468	0.026	0.005	5.78784e-19	up
CXCL12	2.02002e-23	1.22483	0.115	0.065	6.01361e-19	up
HSD17B14	2.1313e-23	1.0828	0.063	0.026	6.34489e-19	up
GAL3ST4	4.19328e-23	1.24489	0.046	0.016	1.24834e-18	up
PSD3	4.62662e-23	1.13597	0.067	0.029	1.37734e-18	up
PPARD	4.7912e-23	1.14069	0.105	0.057	1.42634e-18	up
PDCD1LG2	5.1246e-23	1.28935	0.057	0.023	1.52559e-18	up
ASGR2	1.37362e-22	-1.22354	0.039	0.085	4.08926e-18	down
RAB3D	5.73498e-22	-1.19041	0.042	0.087	1.7073e-17	down
CHIT1	8.35803e-22	4.90707	0.016	0.001	2.48819e-17	up
MT1F	9.95194e-22	-1.69032	0.111	0.171	2.96269e-17	down
Z82244.2	1.38226e-21	1.86579	0.047	0.017	4.115e-17	up
IL2RA	1.62292e-21	1.40076	0.079	0.039	4.83142e-17	up
TMEM86A	2.1731e-21	1.02375	0.059	0.025	6.46932e-17	up
RAB42	3.27045e-21	1.36135	0.043	0.015	9.73614e-17	up
MPP7	3.35635e-21	-1.2653	0.02	0.055	9.99186e-17	down
GDF15	4.51481e-21	2.30435	0.063	0.028	1.34406e-16	up
VSTM1	5.83265e-21	-1.58084	0.018	0.051	1.73638e-16	down
SEMA3A	6.31873e-21	2.2601	0.02	0.003	1.88108e-16	up
SULT1C2	6.54857e-21	3.87362	0.013	0.001	1.94951e-16	up
PPIC	7.11809e-21	1.47958	0.041	0.014	2.11906e-16	up
SCIN	7.211e-21	1.41178	0.036	0.011	2.14671e-16	up
GPR35	9.4192e-21	-1.39848	0.02	0.055	2.8041e-16	down
HOMER1	1.00667e-20	2.44793	0.027	0.007	2.99685e-16	up
GLT1D1	1.04586e-20	-1.09123	0.021	0.056	3.11353e-16	down
FRAT1	1.14106e-20	-1.06954	0.086	0.141	3.39694e-16	down
FCER2	1.17803e-20	-1.0635	0.043	0.088	3.50699e-16	down
ATP6V0D2	3.34301e-20	4.23352	0.013	0.001	9.95215e-16	up
ITGB7	3.57289e-20	-1.18025	0.037	0.079	1.06365e-15	down
ANGPTL4	6.29117e-20	2.44828	0.029	0.008	1.87288e-15	up
CLLU1OS	9.76114e-20	3.39647	0.014	0.001	2.90589e-15	up
MLXIPL	1.05277e-19	1.66585	0.017	0.002	3.1341e-15	up
AC015660.2	1.57372e-19	3.77468	0.013	0.001	4.68495e-15	up
SLC22A23	1.7263e-19	1.38068	0.033	0.01	5.1392e-15	up
MS4A2	2.23534e-19	-1.09259	0.026	0.062	6.65461e-15	down
FFAR2	6.45574e-19	-1.11532	0.033	0.071	1.92187e-14	down
LINC02432	1.38497e-18	-1.30308	0.025	0.059	4.12304e-14	down
SH3PXD2A	1.48491e-18	1.02542	0.076	0.039	4.42059e-14	up
MFAP5	2.74281e-18	1.13802	0.119	0.074	8.16534e-14	up
CDK18	4.1419e-18	1.36751	0.03	0.009	1.23304e-13	up
SIK1	5.31305e-18	1.34008	0.028	0.008	1.58169e-13	up
CCL24	5.52312e-18	2.93828	0.014	0.001	1.64423e-13	up
CAVIN3	5.5618e-18	1.1223	0.054	0.024	1.65575e-13	up
TNNT1	6.5704e-18	-1.1986	0.026	0.06	1.95601e-13	down
CCDC152	7.88225e-18	1.03693	0.073	0.038	2.34654e-13	up
SULT1B1	8.77549e-18	-1.49968	0.011	0.037	2.61246e-13	down
KIT	2.59918e-17	-1.24949	0.045	0.085	7.73775e-13	down
AL354892.2	3.30974e-17	-1.29435	0.027	0.06	9.85309e-13	down
PAPLN	3.78632e-17	1.77453	0.019	0.004	1.12719e-12	up
ATP2A3	3.81173e-17	-1.11807	0.027	0.06	1.13475e-12	down
PAQR5	4.36551e-17	2.03216	0.016	0.002	1.29961e-12	up
SUSD3	9.17416e-17	-1.14992	0.044	0.083	2.73115e-12	down
HS3ST2	9.24923e-17	3.43419	0.012	0.001	2.7535e-12	up
PDLIM4	1.02092e-16	1.08916	0.045	0.019	3.03928e-12	up
SIGLEC15	1.06154e-16	1.84405	0.022	0.006	3.16021e-12	up
RAI14	1.16657e-16	1.6537	0.024	0.006	3.47287e-12	up
IL5	1.26122e-16	4.34464	0.015	0.002	3.75467e-12	up
DACT1	1.85354e-16	2.26599	0.022	0.006	5.518e-12	up
FTLP2	1.93101e-16	1.43081	0.027	0.008	5.74862e-12	up
AK8	2.50159e-16	2.81503	0.011	0.001	7.44723e-12	up
KRT14	2.57332e-16	1.31514	0.044	0.018	7.66077e-12	up
GAPLINC	2.64574e-16	1.71495	0.024	0.007	7.87636e-12	up
TMEM140	2.8486e-16	1.01074	0.045	0.019	8.48027e-12	up
TNC	3.51839e-16	1.58069	0.022	0.005	1.04742e-11	up
CXCL13	5.16757e-16	1.80161	0.022	0.006	1.53839e-11	up
RN7SL2	6.04281e-16	-1.05467	0.085	0.132	1.79895e-11	down
AFAP1L1	6.65092e-16	3.02748	0.012	0.001	1.97998e-11	up
RAMP1	7.52239e-16	1.26444	0.053	0.025	2.23941e-11	up
SLAMF7	9.92949e-16	-1.00411	0.06	0.101	2.95601e-11	down
CD274	1.26278e-15	1.10989	0.059	0.03	3.75929e-11	up
TNFRSF4	1.28875e-15	1.22384	0.038	0.015	3.8366e-11	up
MARCKSL1	1.38102e-15	-1.04824	0.061	0.102	4.11131e-11	down
MRC2	1.79088e-15	1.57369	0.032	0.011	5.33144e-11	up
DUSP16	2.53284e-15	1.11973	0.06	0.031	7.54026e-11	up
SLC28A3	2.56834e-15	1.5555	0.023	0.006	7.64596e-11	up
RPH3A	2.82687e-15	-1.51141	0.009	0.03	8.41559e-11	down
ST5	3.42146e-15	1.58455	0.023	0.007	1.01857e-10	up
NID1	3.63046e-15	-1.15492	0.024	0.054	1.08079e-10	down
MT1M	3.64145e-15	-1.5328	0.035	0.068	1.08406e-10	down
LINC00900	3.85369e-15	1.25704	0.023	0.007	1.14724e-10	up
HSH2D	6.84597e-15	-1.05404	0.03	0.061	2.03804e-10	down
CYFIP2	7.69213e-15	-1.20008	0.02	0.048	2.28995e-10	down
COL6A3	1.01622e-14	1.00854	0.07	0.038	3.02529e-10	up
TNFRSF10D	1.10796e-14	1.07963	0.088	0.053	3.29839e-10	up
LIPN	1.1219e-14	-1.14642	0.02	0.047	3.33991e-10	down
RNF150	1.3877e-14	1.69379	0.028	0.01	4.13117e-10	up
S100Z	1.42776e-14	-1.39192	0.015	0.04	4.25045e-10	down
EDNRB	1.6228e-14	1.42093	0.031	0.012	4.83107e-10	up
PRG4	1.6593e-14	-1.3839	0.007	0.026	4.93973e-10	down
CCL17	1.83788e-14	-1.43191	0.024	0.053	5.47138e-10	down
AC245014.3	2.34284e-14	-1.04452	0.027	0.056	6.97464e-10	down
S1PR4	2.55628e-14	-1.03867	0.034	0.066	7.61006e-10	down
BIRC5	2.87068e-14	1.55083	0.024	0.008	8.546e-10	up
F5	3.7973e-14	-1.46648	0.02	0.045	1.13046e-09	down
CNGA1	7.857e-14	2.94793	0.01	0.001	2.33903e-09	up
DIXDC1	9.07988e-14	1.82928	0.017	0.004	2.70308e-09	up
THRB	1.17603e-13	1.14927	0.044	0.021	3.50103e-09	up
AC011472.2	1.66958e-13	-1.56104	0.012	0.033	4.97033e-09	down
AC015871.5	1.67602e-13	-1.52431	0.006	0.023	4.98951e-09	down
MSC-AS1	2.09456e-13	1.95486	0.016	0.003	6.23551e-09	up
COL4A1	2.43339e-13	1.44022	0.029	0.011	7.2442e-09	up
ZBED3-AS1	2.53983e-13	1.69387	0.023	0.007	7.56107e-09	up
CHST2	2.82076e-13	-1.01709	0.027	0.054	8.39739e-09	down
KRT13	3.21179e-13	-1.38905	0.056	0.09	9.56148e-09	down
NAT14	3.97184e-13	1.65372	0.018	0.005	1.18242e-08	up
PTCRA	3.98959e-13	2.86612	0.012	0.002	1.1877e-08	up
CD244	5.16265e-13	-1.09815	0.022	0.048	1.53692e-08	down
MTMR9LP	8.56741e-13	1.04795	0.033	0.014	2.55052e-08	up
TNFSF15	1.29029e-12	1.43307	0.041	0.019	3.84119e-08	up
BCAM	1.73254e-12	1.47855	0.028	0.011	5.15776e-08	up
ACSM5	1.7538e-12	1.31851	0.029	0.012	5.22107e-08	up
COL5A1	1.81299e-12	1.51279	0.028	0.011	5.39726e-08	up
DKK2	1.89199e-12	2.11368	0.014	0.003	5.63245e-08	up
TLE1	2.00645e-12	1.11812	0.07	0.041	5.97321e-08	up
C16orf74	2.16607e-12	-1.82346	0.006	0.023	6.44838e-08	down
SOCS2	2.31811e-12	1.17674	0.064	0.037	6.90102e-08	up
EPN2	3.31373e-12	1.51657	0.041	0.02	9.86496e-08	up
KBTBD11	3.56108e-12	-1.36465	0.012	0.032	1.06013e-07	down
ALPK3	3.66712e-12	2.44712	0.016	0.004	1.0917e-07	up
LINC00482	5.2594e-12	-2.24491	0.004	0.019	1.56572e-07	down
SLC12A5	5.63661e-12	1.45773	0.025	0.009	1.67802e-07	up
STEAP1	5.65557e-12	1.66186	0.019	0.006	1.68366e-07	up
PI16	6.13938e-12	1.33321	0.057	0.032	1.82769e-07	up
SLC12A8	6.36323e-12	2.63429	0.01	0.001	1.89433e-07	up
ANTXR1	7.1042e-12	1.00424	0.043	0.021	2.11492e-07	up
CLCF1	8.08299e-12	-1.30981	0.019	0.042	2.40631e-07	down
FN3K	8.8006e-12	1.66704	0.024	0.009	2.61994e-07	up
AL121899.1	1.05996e-11	-1.28268	0.013	0.033	3.15551e-07	down
MYO1B	1.06528e-11	1.79815	0.015	0.004	3.17135e-07	up
HK2	1.19514e-11	-1.01277	0.041	0.07	3.55793e-07	down
DPT	1.21494e-11	1.1377	0.05	0.027	3.61687e-07	up
FLRT2	1.23696e-11	2.44322	0.011	0.002	3.68244e-07	up
YES1	1.51892e-11	1.77465	0.023	0.009	4.52182e-07	up
CPXM1	2.23946e-11	1.7092	0.011	0.002	6.66688e-07	up
HOMER2	2.30774e-11	-1.0861	0.021	0.044	6.87013e-07	down
ABCA9	2.37603e-11	1.09879	0.053	0.029	7.07343e-07	up
AP003774.3	2.55591e-11	-1.63385	0.01	0.028	7.60894e-07	down
MB21D2	2.60021e-11	1.1422	0.045	0.023	7.74084e-07	up
AC005280.2	2.76595e-11	-1.31224	0.015	0.035	8.23424e-07	down
CTHRC1	2.7771e-11	1.41093	0.014	0.004	8.26743e-07	up
SOX18	2.85335e-11	2.29241	0.011	0.002	8.49442e-07	up
CDC20	3.10663e-11	1.56771	0.018	0.006	9.24843e-07	up
UCHL1	3.20753e-11	1.7739	0.019	0.006	9.54883e-07	up
BMP2	3.2356e-11	1.04417	0.054	0.03	9.63239e-07	up
CCNB1	4.03698e-11	1.24355	0.027	0.011	1.20181e-06	up
CCNB2	4.60575e-11	1.54409	0.021	0.008	1.37113e-06	up
NQO1	5.33182e-11	1.05682	0.031	0.014	1.58728e-06	up
RF00003-10	5.35124e-11	-1.0258	0.016	0.036	1.59306e-06	down
TM4SF19	6.02611e-11	2.06559	0.011	0.002	1.79397e-06	up
TREML1	7.16917e-11	1.82529	0.016	0.005	2.13426e-06	up
RILPL1	7.24877e-11	1.59258	0.02	0.007	2.15796e-06	up
NOCT	1.11968e-10	-1.27155	0.014	0.032	3.33329e-06	down
AC091563.1	1.17292e-10	-1.56629	0.01	0.028	3.4918e-06	down
SLC9B2	1.20781e-10	2.15149	0.022	0.008	3.59565e-06	up
DNMBP-AS1	1.33678e-10	1.66354	0.012	0.003	3.97958e-06	up
BBS5	1.4883e-10	2.0769	0.015	0.004	4.43068e-06	up
PLAC9	2.04372e-10	1.11011	0.102	0.071	6.08417e-06	up
IGFBP2	2.60274e-10	1.82851	0.014	0.004	7.74837e-06	up
CEP55	2.64345e-10	1.00105	0.026	0.011	7.86956e-06	up
AC097493.4	3.122e-10	1.42358	0.017	0.005	9.2942e-06	up
MYCL	3.90811e-10	-1.01184	0.023	0.045	1.16344e-05	down
AKR1C3	4.12418e-10	-1.10215	0.033	0.057	1.22777e-05	down
PI3	4.30691e-10	1.2306	0.019	0.007	1.28217e-05	up
TPT1P4	4.85732e-10	1.1696	0.031	0.015	1.44602e-05	up
EGR4	5.77449e-10	-1.7011	0.006	0.02	1.71907e-05	down
PARVA	6.49478e-10	1.51437	0.019	0.007	1.9335e-05	up
ARMC9	7.14434e-10	1.21668	0.019	0.007	2.12687e-05	up
LY6D	7.4863e-10	-1.65387	0.01	0.027	2.22867e-05	down
CIT	7.9598e-10	1.33587	0.013	0.004	2.36963e-05	up
P4HA2	8.20381e-10	1.37967	0.027	0.012	2.44227e-05	up
MRO	9.64661e-10	1.31396	0.012	0.003	2.87179e-05	up
CTTN	9.95641e-10	1.2496	0.026	0.012	2.96402e-05	up
CCNA2	1.03039e-09	1.292	0.017	0.005	3.06748e-05	up
SFXN2	1.09605e-09	1.1194	0.022	0.009	3.26294e-05	up
HP	1.12392e-09	-1.29073	0.005	0.018	3.34591e-05	down
S1PR3	1.15595e-09	-1.12705	0.013	0.031	3.44125e-05	down
PDE2A	1.20435e-09	1.19473	0.044	0.024	3.58534e-05	up
ZMIZ1-AS1	1.23395e-09	2.06782	0.012	0.003	3.67347e-05	up
TRIM7	1.50629e-09	-1.34666	0.011	0.027	4.48424e-05	down
TMTC2	1.5565e-09	-1.12467	0.016	0.034	4.63369e-05	down
PLK1	1.81124e-09	1.39106	0.017	0.006	5.39205e-05	up
SLC46A2	2.01386e-09	-1.231	0.012	0.029	5.99525e-05	down
KCNAB1	2.03052e-09	1.76637	0.018	0.007	6.04484e-05	up
CD101	2.12616e-09	-1.39554	0.015	0.032	6.32958e-05	down
LINC01480	2.29084e-09	1.38756	0.026	0.012	6.81984e-05	up
CENPM	2.36874e-09	1.07552	0.023	0.01	7.05173e-05	up
HJURP	2.49561e-09	1.49274	0.013	0.004	7.42942e-05	up
TSPAN2	2.52518e-09	-1.49655	0.01	0.025	7.51748e-05	down
GPC4	2.58861e-09	1.45529	0.015	0.005	7.70628e-05	up
ACOT4	2.99311e-09	1.41398	0.013	0.004	8.9105e-05	up
CCDC81	3.02509e-09	1.243	0.01	0.002	9.0057e-05	up
GINS2	3.16796e-09	1.65597	0.017	0.006	9.431e-05	up
RARRES2	3.92103e-09	1.17597	0.044	0.025	0.000116729	up
RAB44	4.58456e-09	-1.92978	0.004	0.016	0.000136482	down
RHEX	4.64668e-09	-1.40859	0.012	0.027	0.000138332	down
MYBL2	4.83235e-09	1.57662	0.015	0.005	0.000143859	up
MZB1	5.55007e-09	1.00429	0.024	0.01	0.000165226	up
TCIM	5.66312e-09	1.54619	0.018	0.007	0.000168591	up
FTH1P7	6.25821e-09	1.00833	0.033	0.017	0.000186307	up
SDHAP3	7.72511e-09	1.79616	0.015	0.005	0.000229977	up
S100A3	8.30948e-09	1.99589	0.01	0.002	0.000247373	up
AL162414.1	8.36174e-09	2.0019	0.015	0.005	0.000248929	up
AC011445.2	8.3906e-09	-1.02025	0.023	0.042	0.000249788	down
TSPAN7	8.61354e-09	1.01103	0.033	0.017	0.000256425	up
TNFSF14	8.65597e-09	-1.07615	0.025	0.045	0.000257688	down
MNS1	9.01223e-09	1.38839	0.02	0.008	0.000268294	up
TTK	9.73744e-09	1.27521	0.019	0.007	0.000289884	up
EPOP	9.95841e-09	1.05965	0.027	0.013	0.000296462	up
AC116563.1	1.15078e-08	1.86159	0.01	0.002	0.000342589	up
IL13	1.17032e-08	2.05252	0.02	0.008	0.000348403	up
OLIG1	1.1787e-08	-1.77249	0.005	0.016	0.000350899	down
CDKN3	1.24883e-08	1.19993	0.021	0.009	0.000371776	up
M1AP	1.33387e-08	1.00306	0.021	0.009	0.000397093	up
EGLN3	1.65878e-08	1.23627	0.018	0.007	0.000493819	up
PLXDC1	1.71074e-08	1.28293	0.028	0.014	0.000509286	up
HSF4	1.74555e-08	1.0283	0.03	0.015	0.00051965	up
LINC00996	1.86546e-08	1.1659	0.028	0.014	0.000555349	up
PKMYT1	2.19543e-08	1.40098	0.013	0.004	0.00065358	up
BNC2	2.25558e-08	1.28741	0.029	0.014	0.000671487	up
BTBD11	2.54329e-08	-2.21013	0.004	0.014	0.000757136	down
TMEM119	2.72132e-08	1.53222	0.015	0.005	0.000810138	up
LGI2	3.03782e-08	1.04604	0.027	0.013	0.00090436	up
SKA3	3.06573e-08	1.20925	0.012	0.004	0.000912667	up
RRM2	3.45118e-08	1.41144	0.02	0.009	0.00102742	up
GJB2	3.67135e-08	-1.61053	0.015	0.03	0.00109296	down
S100B	4.7708e-08	-1.45973	0.048	0.071	0.00142027	down
OR52K3P	5.35732e-08	-2.21361	0.003	0.012	0.00159487	down
MAOB	7.02603e-08	-1.21875	0.008	0.021	0.00209165	down
GTSE1	8.03139e-08	1.0956	0.013	0.005	0.00239094	up
TROAP	8.2973e-08	1.15473	0.014	0.005	0.0024701	up
RPH3AL	8.3496e-08	1.07191	0.035	0.019	0.00248568	up
UPK3A	8.6499e-08	-1.60407	0.007	0.019	0.00257507	down
SIGLEC5	9.26302e-08	-1.0802	0.016	0.032	0.0027576	down
CRYBB1	9.53299e-08	1.05816	0.041	0.024	0.00283797	up
ANLN	1.36076e-07	1.3847	0.016	0.006	0.00405097	up
SLC25A4	1.50155e-07	1.29259	0.027	0.014	0.00447011	up
LINC02345	1.61827e-07	1.08795	0.022	0.01	0.0048176	up
EID3	1.64231e-07	1.32739	0.028	0.014	0.00488914	up
TNFAIP8L3	1.81563e-07	1.01514	0.022	0.011	0.00540513	up
ZFP57	1.88763e-07	1.44361	0.011	0.004	0.00561948	up
MYZAP	1.91456e-07	1.2735	0.018	0.007	0.00569965	up
TNFSF18	1.92457e-07	1.94162	0.012	0.004	0.00572945	up
MYB	2.07877e-07	-1.2917	0.007	0.019	0.00618848	down
CYP27B1	2.11322e-07	1.09837	0.01	0.003	0.00629107	up
TPI1P1	2.163e-07	1.34073	0.012	0.004	0.00643926	up
HSPE1P4	2.34801e-07	-1.86572	0.004	0.013	0.00699003	down
CDCA8	2.53827e-07	1.07182	0.015	0.006	0.00755642	up
BGN	2.64983e-07	1.32976	0.022	0.011	0.00788855	up
NTS	2.95598e-07	-1.52765	0.003	0.012	0.00879995	down
CENPA	3.11109e-07	1.00673	0.011	0.003	0.00926172	up
CASC8	3.17161e-07	-1.5885	0.004	0.013	0.00944189	down
AP002954.1	3.50048e-07	-1.09367	0.012	0.025	0.0104209	down
TFAP2C	3.66357e-07	1.76266	0.015	0.006	0.0109064	up
SERPINB10	4.04287e-07	-1.97777	0.004	0.013	0.0120356	down
SAA1	4.13132e-07	-1.75113	0.01	0.023	0.0122989	down
TLR10	4.27747e-07	-1.47385	0.009	0.021	0.012734	down
TGFB2	4.64894e-07	1.51421	0.019	0.009	0.0138399	up
COL5A2	4.67566e-07	1.31586	0.022	0.01	0.0139195	up
PDPN	4.68829e-07	1.16838	0.024	0.012	0.013957	up
ICOSLG	5.08126e-07	1.38092	0.022	0.011	0.0151269	up
KIFC1	5.56206e-07	1.05719	0.017	0.007	0.0165583	up
IDO1	6.12454e-07	-1.56186	0.009	0.021	0.0182328	down
AC005280.1	6.56089e-07	-1.14358	0.006	0.016	0.0195318	down
TLCD2	6.83978e-07	1.57032	0.013	0.005	0.020362	up
AC025857.2	6.8578e-07	1.41476	0.014	0.006	0.0204157	up
CSF3	6.9107e-07	-1.10905	0.009	0.021	0.0205732	down
AC004847.1	7.0478e-07	-1.41081	0.007	0.017	0.0209813	down
AC123595.1	7.41986e-07	1.28774	0.027	0.015	0.0220889	up
PC	9.08677e-07	1.02125	0.025	0.013	0.0270513	up
LINC01315	1.0945e-06	1.04391	0.039	0.024	0.0325833	up
GDPD5	1.11906e-06	-1.01223	0.009	0.02	0.0333145	down
THY1	1.14877e-06	1.30199	0.019	0.009	0.0341989	up
RTL8B	1.28577e-06	1.28575	0.017	0.007	0.0382774	up
MLF1	1.32454e-06	1.26192	0.026	0.014	0.0394314	up
TBC1D30	1.42979e-06	1.2209	0.016	0.007	0.042565	up
